# Supplementary material for: Cell-fate transition and determination analysis of mouse male germ cells throughout development
Source: Nat Commun. 2021 Nov 25;12:6839. doi: 10.1038/s41467-021-27172-0 (PMC8617176; doi:10.1038/s41467-021-27172-0)
Supplement: Supplementary file 4 — Supplementary Data 1 [file 41467_2021_27172_MOESM4_ESM.xlsx]

## Sheet: All sequenced cells (WT)
Sample	Gene_Number	Transcript_Number	ori_name	Time-point	Gender	Genotype	FACSinfo	Genital_ridge_position	Replicate	Library
PND2_Male_WT_None_2N_None_R1_s010301_17	6894	120813	s010301.sc17	PND2	Male	WT	None	None	R1	s010301
PND2_Male_WT_None_2N_None_R1_s010301_18	9019	301097	s010301.sc18	PND2	Male	WT	None	None	R1	s010301
PND2_Male_WT_None_2N_None_R1_s010301_19	7462	256290	s010301.sc19	PND2	Male	WT	None	None	R1	s010301
PND2_Male_WT_None_2N_None_R1_s010301_20	5543	74818	s010301.sc20	PND2	Male	WT	None	None	R1	s010301
PND2_Male_WT_None_2N_None_R1_s010301_21	3852	40817	s010301.sc21	PND2	Male	WT	None	None	R1	s010301
PND2_Male_WT_None_2N_None_R1_s010301_22	6286	142342	s010301.sc22	PND2	Male	WT	None	None	R1	s010301
PND2_Male_WT_None_2N_None_R1_s010301_23	3389	12157	s010301.sc23	PND2	Male	WT	None	None	R1	s010301
PND2_Male_WT_None_2N_None_R1_s010301_24	6955	179982	s010301.sc24	PND2	Male	WT	None	None	R1	s010301
PND2_Male_WT_None_2N_None_R1_s010301_25	8169	300872	s010301.sc25	PND2	Male	WT	None	None	R1	s010301
PND2_Male_WT_None_2N_None_R1_s010301_26	5956	161058	s010301.sc26	PND2	Male	WT	None	None	R1	s010301
PND2_Male_WT_None_2N_None_R1_s010301_27	7162	171326	s010301.sc27	PND2	Male	WT	None	None	R1	s010301
PND2_Male_WT_None_2N_None_R1_s010301_28	5675	66606	s010301.sc28	PND2	Male	WT	None	None	R1	s010301
PND2_Male_WT_None_2N_None_R1_s010301_29	8348	175940	s010301.sc29	PND2	Male	WT	None	None	R1	s010301
PND2_Male_WT_None_2N_None_R1_s010301_30	8709	284818	s010301.sc30	PND2	Male	WT	None	None	R1	s010301
PND2_Male_WT_None_2N_None_R1_s010301_31	5650	50280	s010301.sc31	PND2	Male	WT	None	None	R1	s010301
PND2_Male_WT_None_2N_None_R1_s010301_32	7412	164965	s010301.sc32	PND2	Male	WT	None	None	R1	s010301
PND2_Male_WT_None_2N_None_R1_s010301_33	4461	74461	s010301.sc33	PND2	Male	WT	None	None	R1	s010301
PND2_Male_WT_None_2N_None_R1_s010301_34	3343	13764	s010301.sc34	PND2	Male	WT	None	None	R1	s010301
PND2_Male_WT_None_2N_None_R1_s010301_35	7895	66747	s010301.sc35	PND2	Male	WT	None	None	R1	s010301
PND2_Male_WT_None_2N_None_R1_s010301_36	6157	89918	s010301.sc36	PND2	Male	WT	None	None	R1	s010301
PND2_Male_WT_None_2N_None_R1_s010301_37	6150	159419	s010301.sc37	PND2	Male	WT	None	None	R1	s010301
PND2_Male_WT_None_2N_None_R1_s010301_38	5382	102212	s010301.sc38	PND2	Male	WT	None	None	R1	s010301
PND2_Male_WT_None_2N_None_R1_s010301_39	6585	61654	s010301.sc39	PND2	Male	WT	None	None	R1	s010301
PND2_Male_WT_None_2N_None_R1_s010301_40	5768	101801	s010301.sc40	PND2	Male	WT	None	None	R1	s010301
PND2_Male_WT_None_2N_None_R1_s010301_49	7937	150925	s010301.sc49	PND2	Male	WT	None	None	R1	s010301
PND2_Male_WT_None_2N_None_R1_s010301_50	7513	227119	s010301.sc50	PND2	Male	WT	None	None	R1	s010301
PND2_Male_WT_None_2N_None_R1_s010301_51	7996	238062	s010301.sc51	PND2	Male	WT	None	None	R1	s010301
PND2_Male_WT_None_2N_None_R1_s010301_52	6788	176654	s010301.sc52	PND2	Male	WT	None	None	R1	s010301
PND2_Male_WT_None_2N_None_R1_s010301_53	4874	81817	s010301.sc53	PND2	Male	WT	None	None	R1	s010301
PND2_Male_WT_None_2N_None_R1_s010301_54	6684	141130	s010301.sc54	PND2	Male	WT	None	None	R1	s010301
PND2_Male_WT_None_2N_None_R1_s010301_56	5438	63630	s010301.sc56	PND2	Male	WT	None	None	R1	s010301
PND2_Male_WT_None_2N_None_R1_s010301_57	13402	714752	s010301.sc57	PND2	Male	WT	None	None	R1	s010301
PND2_Male_WT_None_2N_None_R1_s010301_58	9532	344100	s010301.sc58	PND2	Male	WT	None	None	R1	s010301
PND2_Male_WT_None_2N_None_R1_s010301_59	11761	312271	s010301.sc59	PND2	Male	WT	None	None	R1	s010301
PND2_Male_WT_None_2N_None_R1_s010301_60	12585	400222	s010301.sc60	PND2	Male	WT	None	None	R1	s010301
PND2_Male_WT_None_2N_None_R1_s010301_61	15234	847485	s010301.sc61	PND2	Male	WT	None	None	R1	s010301
PND2_Male_WT_None_2N_None_R1_s010301_62	10698	490698	s010301.sc62	PND2	Male	WT	None	None	R1	s010301
PND2_Male_WT_None_2N_None_R1_s010301_63	12133	479929	s010301.sc63	PND2	Male	WT	None	None	R1	s010301
PND2_Male_WT_None_2N_None_R1_s010301_64	8432	197226	s010301.sc64	PND2	Male	WT	None	None	R1	s010301
PND2_Male_WT_None_2N_None_R1_s010301_67	14609	980275	s010301.sc67	PND2	Male	WT	None	None	R1	s010301
PND2_Male_WT_None_2N_None_R1_s010301_69	12240	394260	s010301.sc69	PND2	Male	WT	None	None	R1	s010301
PND2_Male_WT_None_2N_None_R1_s010301_70	13323	619696	s010301.sc70	PND2	Male	WT	None	None	R1	s010301
PND2_Male_WT_None_2N_None_R1_s010301_71	7978	246547	s010301.sc71	PND2	Male	WT	None	None	R1	s010301
PND2_Male_WT_None_2N_None_R1_s010301_72	13311	748406	s010301.sc72	PND2	Male	WT	None	None	R1	s010301
PND2_Male_WT_None_2N_None_R1_s010301_82	11479	309047	s010301.sc82	PND2	Male	WT	None	None	R1	s010301
PND2_Male_WT_None_2N_None_R1_s010301_84	8770	306662	s010301.sc84	PND2	Male	WT	None	None	R1	s010301
PND2_Male_WT_None_2N_None_R1_s010301_86	8571	342518	s010301.sc86	PND2	Male	WT	None	None	R1	s010301
PND2_Male_WT_None_2N_None_R1_s010301_87	8370	234216	s010301.sc87	PND2	Male	WT	None	None	R1	s010301
PND2_Male_WT_None_2N_None_R1_s010301_88	7228	115081	s010301.sc88	PND2	Male	WT	None	None	R1	s010301
PND2_Male_WT_None_2N_None_R1_s010301_89	6421	262020	s010301.sc89	PND2	Male	WT	None	None	R1	s010301
PND2_Male_WT_None_2N_None_R1_s010301_90	6570	148268	s010301.sc90	PND2	Male	WT	None	None	R1	s010301
PND2_Male_WT_None_2N_None_R1_s010301_91	5549	102317	s010301.sc91	PND2	Male	WT	None	None	R1	s010301
PND2_Male_WT_None_2N_None_R1_s010301_92	8982	409455	s010301.sc92	PND2	Male	WT	None	None	R1	s010301
PND2_Male_WT_None_2N_None_R1_s010301_94	7727	204428	s010301.sc94	PND2	Male	WT	None	None	R1	s010301
PND2_Male_WT_None_2N_None_R1_s010301_95	6657	108502	s010301.sc95	PND2	Male	WT	None	None	R1	s010301
PND2_Male_WT_None_2N_None_R1_s010302_1	7612	235568	s010302.sc1	PND2	Male	WT	None	None	R1	s010302
PND2_Male_WT_None_2N_None_R1_s010302_2	8390	262134	s010302.sc2	PND2	Male	WT	None	None	R1	s010302
PND2_Male_WT_None_2N_None_R1_s010302_3	8442	257917	s010302.sc3	PND2	Male	WT	None	None	R1	s010302
PND2_Male_WT_None_2N_None_R1_s010302_4	6335	90961	s010302.sc4	PND2	Male	WT	None	None	R1	s010302
PND2_Male_WT_None_2N_None_R1_s010302_5	5219	47158	s010302.sc5	PND2	Male	WT	None	None	R1	s010302
PND2_Male_WT_None_2N_None_R1_s010302_6	3707	21120	s010302.sc6	PND2	Male	WT	None	None	R1	s010302
PND2_Male_WT_None_2N_None_R1_s010302_10	6875	165703	s010302.sc10	PND2	Male	WT	None	None	R1	s010302
PND2_Male_WT_None_2N_None_R1_s010302_11	6140	74754	s010302.sc11	PND2	Male	WT	None	None	R1	s010302
PND2_Male_WT_None_2N_None_R1_s010302_12	8321	184159	s010302.sc12	PND2	Male	WT	None	None	R1	s010302
PND2_Male_WT_None_2N_None_R1_s010302_13	7794	179383	s010302.sc13	PND2	Male	WT	None	None	R1	s010302
PND2_Male_WT_None_2N_None_R1_s010302_14	7514	214020	s010302.sc14	PND2	Male	WT	None	None	R1	s010302
PND2_Male_WT_None_2N_None_R1_s010302_15	8496	246902	s010302.sc15	PND2	Male	WT	None	None	R1	s010302
PND2_Male_WT_None_2N_None_R1_s010302_16	2965	14740	s010302.sc16	PND2	Male	WT	None	None	R1	s010302
PND2_Male_WT_None_2N_None_R1_s010302_18	9294	269009	s010302.sc18	PND2	Male	WT	None	None	R1	s010302
PND2_Male_WT_None_2N_None_R1_s010302_19	10523	345335	s010302.sc19	PND2	Male	WT	None	None	R1	s010302
PND2_Male_WT_None_2N_None_R1_s010302_20	6520	90660	s010302.sc20	PND2	Male	WT	None	None	R1	s010302
PND2_Male_WT_None_2N_None_R1_s010302_21	5338	64610	s010302.sc21	PND2	Male	WT	None	None	R1	s010302
PND2_Male_WT_None_2N_None_R1_s010302_22	8623	293584	s010302.sc22	PND2	Male	WT	None	None	R1	s010302
PND2_Male_WT_None_2N_None_R1_s010302_24	5347	80787	s010302.sc24	PND2	Male	WT	None	None	R1	s010302
PND2_Male_WT_None_2N_None_R1_s010302_25	7334	182884	s010302.sc25	PND2	Male	WT	None	None	R1	s010302
PND2_Male_WT_None_2N_None_R1_s010302_26	5102	80049	s010302.sc26	PND2	Male	WT	None	None	R1	s010302
PND2_Male_WT_None_2N_None_R1_s010302_27	7784	127229	s010302.sc27	PND2	Male	WT	None	None	R1	s010302
PND2_Male_WT_None_2N_None_R1_s010302_28	4628	34215	s010302.sc28	PND2	Male	WT	None	None	R1	s010302
PND2_Male_WT_None_2N_None_R1_s010302_29	7647	112797	s010302.sc29	PND2	Male	WT	None	None	R1	s010302
PND2_Male_WT_None_2N_None_R1_s010302_30	6984	160435	s010302.sc30	PND2	Male	WT	None	None	R1	s010302
PND2_Male_WT_None_2N_None_R1_s010302_31	5351	45375	s010302.sc31	PND2	Male	WT	None	None	R1	s010302
PND2_Male_WT_None_2N_None_R1_s010302_32	7666	146805	s010302.sc32	PND2	Male	WT	None	None	R1	s010302
PND2_Male_WT_None_2N_None_R1_s010302_42	6119	108698	s010302.sc42	PND2	Male	WT	None	None	R1	s010302
PND2_Male_WT_None_2N_None_R1_s010302_43	6840	73838	s010302.sc43	PND2	Male	WT	None	None	R1	s010302
PND2_Male_WT_None_2N_None_R1_s010302_44	6820	155710	s010302.sc44	PND2	Male	WT	None	None	R1	s010302
PND2_Male_WT_None_2N_None_R1_s010302_46	5294	32316	s010302.sc46	PND2	Male	WT	None	None	R1	s010302
PND2_Male_WT_None_2N_None_R1_s010302_48	6580	156285	s010302.sc48	PND2	Male	WT	None	None	R1	s010302
PND2_Male_WT_None_2N_None_R1_s010302_57	10990	305210	s010302.sc57	PND2	Male	WT	None	None	R1	s010302
PND2_Male_WT_None_2N_None_R1_s010302_58	12182	458964	s010302.sc58	PND2	Male	WT	None	None	R1	s010302
PND2_Male_WT_None_2N_None_R1_s010302_59	10717	237778	s010302.sc59	PND2	Male	WT	None	None	R1	s010302
PND2_Male_WT_None_2N_None_R1_s010302_60	11966	418942	s010302.sc60	PND2	Male	WT	None	None	R1	s010302
PND2_Male_WT_None_2N_None_R1_s010302_61	11592	432271	s010302.sc61	PND2	Male	WT	None	None	R1	s010302
PND2_Male_WT_None_2N_None_R1_s010302_62	11445	455208	s010302.sc62	PND2	Male	WT	None	None	R1	s010302
PND2_Male_WT_None_2N_None_R1_s010302_63	12129	519082	s010302.sc63	PND2	Male	WT	None	None	R1	s010302
PND2_Male_WT_None_2N_None_R1_s010302_64	12002	547105	s010302.sc64	PND2	Male	WT	None	None	R1	s010302
PND2_Male_WT_None_2N_None_R1_s010302_65	10053	268809	s010302.sc65	PND2	Male	WT	None	None	R1	s010302
PND2_Male_WT_None_2N_None_R1_s010302_66	9931	303729	s010302.sc66	PND2	Male	WT	None	None	R1	s010302
PND2_Male_WT_None_2N_None_R1_s010302_67	10901	379250	s010302.sc67	PND2	Male	WT	None	None	R1	s010302
PND2_Male_WT_None_2N_None_R1_s010302_68	12420	660799	s010302.sc68	PND2	Male	WT	None	None	R1	s010302
PND2_Male_WT_None_2N_None_R1_s010302_69	10160	249446	s010302.sc69	PND2	Male	WT	None	None	R1	s010302
PND2_Male_WT_None_2N_None_R1_s010302_70	11969	476830	s010302.sc70	PND2	Male	WT	None	None	R1	s010302
PND2_Male_WT_None_2N_None_R1_s010302_71	10773	427480	s010302.sc71	PND2	Male	WT	None	None	R1	s010302
PND2_Male_WT_None_2N_None_R1_s010302_72	10221	327750	s010302.sc72	PND2	Male	WT	None	None	R1	s010302
PND2_Male_WT_None_2N_None_R1_s010302_89	5395	123873	s010302.sc89	PND2	Male	WT	None	None	R1	s010302
PND2_Male_WT_None_2N_None_R1_s010302_90	5875	75762	s010302.sc90	PND2	Male	WT	None	None	R1	s010302
PND2_Male_WT_None_2N_None_R1_s010302_91	6177	115606	s010302.sc91	PND2	Male	WT	None	None	R1	s010302
PND2_Male_WT_None_2N_None_R1_s010302_92	6656	193348	s010302.sc92	PND2	Male	WT	None	None	R1	s010302
PND2_Male_WT_None_2N_None_R1_s010302_93	3983	24412	s010302.sc93	PND2	Male	WT	None	None	R1	s010302
PND2_Male_WT_None_2N_None_R1_s010302_94	6189	143812	s010302.sc94	PND2	Male	WT	None	None	R1	s010302
PND2_Male_WT_None_2N_None_R1_s010302_95	5814	90229	s010302.sc95	PND2	Male	WT	None	None	R1	s010302
PND6_Male_WT_None_2N_None_R1_s010303_2	11507	651135	s010303.sc2	PND6	Male	WT	None	None	R1	s010303
PND6_Male_WT_None_2N_None_R1_s010303_3	7053	135188	s010303.sc3	PND6	Male	WT	None	None	R1	s010303
PND6_Male_WT_None_2N_None_R1_s010303_4	12283	614627	s010303.sc4	PND6	Male	WT	None	None	R1	s010303
PND6_Male_WT_None_2N_None_R1_s010303_5	9720	238375	s010303.sc5	PND6	Male	WT	None	None	R1	s010303
PND6_Male_WT_None_2N_None_R1_s010303_6	10736	318809	s010303.sc6	PND6	Male	WT	None	None	R1	s010303
PND6_Male_WT_None_2N_None_R1_s010303_7	9716	290363	s010303.sc7	PND6	Male	WT	None	None	R1	s010303
PND6_Male_WT_None_2N_None_R1_s010303_8	10618	292719	s010303.sc8	PND6	Male	WT	None	None	R1	s010303
PND6_Male_WT_None_2N_None_R1_s010303_9	9888	344326	s010303.sc9	PND6	Male	WT	None	None	R1	s010303
PND6_Male_WT_None_2N_None_R1_s010303_10	10585	384152	s010303.sc10	PND6	Male	WT	None	None	R1	s010303
PND6_Male_WT_None_2N_None_R1_s010303_11	10479	312882	s010303.sc11	PND6	Male	WT	None	None	R1	s010303
PND6_Male_WT_None_2N_None_R1_s010303_12	4419	29115	s010303.sc12	PND6	Male	WT	None	None	R1	s010303
PND6_Male_WT_None_2N_None_R1_s010303_13	10948	433247	s010303.sc13	PND6	Male	WT	None	None	R1	s010303
PND6_Male_WT_None_2N_None_R1_s010303_14	10353	525564	s010303.sc14	PND6	Male	WT	None	None	R1	s010303
PND6_Male_WT_None_2N_None_R1_s010303_15	10903	565508	s010303.sc15	PND6	Male	WT	None	None	R1	s010303
PND6_Male_WT_None_2N_None_R1_s010303_16	10420	497711	s010303.sc16	PND6	Male	WT	None	None	R1	s010303
PND6_Male_WT_None_2N_None_R1_s010303_19	11175	539190	s010303.sc19	PND6	Male	WT	None	None	R1	s010303
PND6_Male_WT_None_2N_None_R1_s010303_20	8981	217657	s010303.sc20	PND6	Male	WT	None	None	R1	s010303
PND6_Male_WT_None_2N_None_R1_s010303_21	9017	255942	s010303.sc21	PND6	Male	WT	None	None	R1	s010303
PND6_Male_WT_None_2N_None_R1_s010303_22	9978	427846	s010303.sc22	PND6	Male	WT	None	None	R1	s010303
PND6_Male_WT_None_2N_None_R1_s010303_24	8229	202932	s010303.sc24	PND6	Male	WT	None	None	R1	s010303
PND6_Male_WT_None_2N_None_R1_s010303_25	10739	486133	s010303.sc25	PND6	Male	WT	None	None	R1	s010303
PND6_Male_WT_None_2N_None_R1_s010303_26	9266	370538	s010303.sc26	PND6	Male	WT	None	None	R1	s010303
PND6_Male_WT_None_2N_None_R1_s010303_27	8837	249831	s010303.sc27	PND6	Male	WT	None	None	R1	s010303
PND6_Male_WT_None_2N_None_R1_s010303_28	9148	239341	s010303.sc28	PND6	Male	WT	None	None	R1	s010303
PND6_Male_WT_None_2N_None_R1_s010303_29	9983	438274	s010303.sc29	PND6	Male	WT	None	None	R1	s010303
PND6_Male_WT_None_2N_None_R1_s010303_30	9984	513762	s010303.sc30	PND6	Male	WT	None	None	R1	s010303
PND6_Male_WT_None_2N_None_R1_s010303_31	9366	165106	s010303.sc31	PND6	Male	WT	None	None	R1	s010303
PND6_Male_WT_None_2N_None_R1_s010303_32	11398	558314	s010303.sc32	PND6	Male	WT	None	None	R1	s010303
PND6_Male_WT_None_2N_None_R1_s010303_65	10842	583542	s010303.sc65	PND6	Male	WT	None	None	R1	s010303
PND6_Male_WT_None_2N_None_R1_s010303_66	11862	793126	s010303.sc66	PND6	Male	WT	None	None	R1	s010303
PND6_Male_WT_None_2N_None_R1_s010303_67	10729	595444	s010303.sc67	PND6	Male	WT	None	None	R1	s010303
PND6_Male_WT_None_2N_None_R1_s010303_68	9635	353340	s010303.sc68	PND6	Male	WT	None	None	R1	s010303
PND6_Male_WT_None_2N_None_R1_s010303_69	9306	318801	s010303.sc69	PND6	Male	WT	None	None	R1	s010303
PND6_Male_WT_None_2N_None_R1_s010303_70	10437	432411	s010303.sc70	PND6	Male	WT	None	None	R1	s010303
PND6_Male_WT_None_2N_None_R1_s010303_71	9392	364213	s010303.sc71	PND6	Male	WT	None	None	R1	s010303
PND6_Male_WT_None_2N_None_R1_s010303_72	11896	585813	s010303.sc72	PND6	Male	WT	None	None	R1	s010303
PND6_Male_WT_None_2N_None_R1_s010303_73	5134	39364	s010303.sc73	PND6	Male	WT	None	None	R1	s010303
PND6_Male_WT_None_2N_None_R1_s010303_74	7126	246524	s010303.sc74	PND6	Male	WT	None	None	R1	s010303
PND6_Male_WT_None_2N_None_R1_s010303_75	6940	89610	s010303.sc75	PND6	Male	WT	None	None	R1	s010303
PND6_Male_WT_None_2N_None_R1_s010303_76	8236	78832	s010303.sc76	PND6	Male	WT	None	None	R1	s010303
PND6_Male_WT_None_2N_None_R1_s010303_77	7968	290207	s010303.sc77	PND6	Male	WT	None	None	R1	s010303
PND6_Male_WT_None_2N_None_R1_s010303_78	6129	132582	s010303.sc78	PND6	Male	WT	None	None	R1	s010303
PND6_Male_WT_None_2N_None_R1_s010303_79	4798	85348	s010303.sc79	PND6	Male	WT	None	None	R1	s010303
PND6_Male_WT_None_2N_None_R1_s010303_80	6317	191062	s010303.sc80	PND6	Male	WT	None	None	R1	s010303
PND6_Male_WT_None_2N_None_R1_s010303_81	4489	56614	s010303.sc81	PND6	Male	WT	None	None	R1	s010303
PND6_Male_WT_None_2N_None_R1_s010303_82	5371	83409	s010303.sc82	PND6	Male	WT	None	None	R1	s010303
PND6_Male_WT_None_2N_None_R1_s010303_83	5227	132571	s010303.sc83	PND6	Male	WT	None	None	R1	s010303
PND6_Male_WT_None_2N_None_R1_s010303_84	6913	127595	s010303.sc84	PND6	Male	WT	None	None	R1	s010303
PND6_Male_WT_None_2N_None_R1_s010303_85	3185	14732	s010303.sc85	PND6	Male	WT	None	None	R1	s010303
PND6_Male_WT_None_2N_None_R1_s010303_86	5929	167448	s010303.sc86	PND6	Male	WT	None	None	R1	s010303
PND6_Male_WT_None_2N_None_R1_s010303_87	8820	222979	s010303.sc87	PND6	Male	WT	None	None	R1	s010303
PND6_Male_WT_None_2N_None_R1_s010303_88	4059	29581	s010303.sc88	PND6	Male	WT	None	None	R1	s010303
PND6_Male_WT_None_2N_None_R1_s010303_89	5814	180110	s010303.sc89	PND6	Male	WT	None	None	R1	s010303
PND6_Male_WT_None_2N_None_R1_s010303_90	5179	85583	s010303.sc90	PND6	Male	WT	None	None	R1	s010303
PND6_Male_WT_None_2N_None_R1_s010303_91	6581	149713	s010303.sc91	PND6	Male	WT	None	None	R1	s010303
PND6_Male_WT_None_2N_None_R1_s010303_92	9251	462986	s010303.sc92	PND6	Male	WT	None	None	R1	s010303
PND6_Male_WT_None_2N_None_R1_s010303_93	6917	99809	s010303.sc93	PND6	Male	WT	None	None	R1	s010303
PND6_Male_WT_None_2N_None_R1_s010303_94	7125	186236	s010303.sc94	PND6	Male	WT	None	None	R1	s010303
PND6_Male_WT_None_2N_None_R1_s010303_95	9709	292456	s010303.sc95	PND6	Male	WT	None	None	R1	s010303
PND6_Male_WT_None_2N_None_R1_s010303_96	10196	588100	s010303.sc96	PND6	Male	WT	None	None	R1	s010303
PND6_Male_WT_None_2N_None_R1_s010304_1	6897	215573	s010304.sc1	PND6	Male	WT	None	None	R1	s010304
PND6_Male_WT_None_2N_None_R1_s010304_2	6469	110317	s010304.sc2	PND6	Male	WT	None	None	R1	s010304
PND6_Male_WT_None_2N_None_R1_s010304_3	7053	163199	s010304.sc3	PND6	Male	WT	None	None	R1	s010304
PND6_Male_WT_None_2N_None_R1_s010304_4	6176	97512	s010304.sc4	PND6	Male	WT	None	None	R1	s010304
PND6_Male_WT_None_2N_None_R1_s010304_5	5200	58464	s010304.sc5	PND6	Male	WT	None	None	R1	s010304
PND6_Male_WT_None_2N_None_R1_s010304_6	5681	87058	s010304.sc6	PND6	Male	WT	None	None	R1	s010304
PND6_Male_WT_None_2N_None_R1_s010304_7	7134	162132	s010304.sc7	PND6	Male	WT	None	None	R1	s010304
PND6_Male_WT_None_2N_None_R1_s010304_8	5161	64166	s010304.sc8	PND6	Male	WT	None	None	R1	s010304
PND6_Male_WT_None_2N_None_R1_s010304_9	6255	140264	s010304.sc9	PND6	Male	WT	None	None	R1	s010304
PND6_Male_WT_None_2N_None_R1_s010304_10	6553	118798	s010304.sc10	PND6	Male	WT	None	None	R1	s010304
PND6_Male_WT_None_2N_None_R1_s010304_11	6328	123415	s010304.sc11	PND6	Male	WT	None	None	R1	s010304
PND6_Male_WT_None_2N_None_R1_s010304_12	6357	84402	s010304.sc12	PND6	Male	WT	None	None	R1	s010304
PND6_Male_WT_None_2N_None_R1_s010304_13	5755	98993	s010304.sc13	PND6	Male	WT	None	None	R1	s010304
PND6_Male_WT_None_2N_None_R1_s010304_14	6010	129911	s010304.sc14	PND6	Male	WT	None	None	R1	s010304
PND6_Male_WT_None_2N_None_R1_s010304_15	6997	175185	s010304.sc15	PND6	Male	WT	None	None	R1	s010304
PND6_Male_WT_None_2N_None_R1_s010304_16	7700	257831	s010304.sc16	PND6	Male	WT	None	None	R1	s010304
PND6_Male_WT_None_2N_None_R1_s010304_17	12287	528901	s010304.sc17	PND6	Male	WT	None	None	R1	s010304
PND6_Male_WT_None_2N_None_R1_s010304_19	5738	90626	s010304.sc19	PND6	Male	WT	None	None	R1	s010304
PND6_Male_WT_None_2N_None_R1_s010304_20	6040	89769	s010304.sc20	PND6	Male	WT	None	None	R1	s010304
PND6_Male_WT_None_2N_None_R1_s010304_21	2228	12065	s010304.sc21	PND6	Male	WT	None	None	R1	s010304
PND6_Male_WT_None_2N_None_R1_s010304_22	6231	112424	s010304.sc22	PND6	Male	WT	None	None	R1	s010304
PND6_Male_WT_None_2N_None_R1_s010304_24	5488	106872	s010304.sc24	PND6	Male	WT	None	None	R1	s010304
PND6_Male_WT_None_2N_None_R1_s010304_25	8160	279380	s010304.sc25	PND6	Male	WT	None	None	R1	s010304
PND6_Male_WT_None_2N_None_R1_s010304_26	3015	24867	s010304.sc26	PND6	Male	WT	None	None	R1	s010304
PND6_Male_WT_None_2N_None_R1_s010304_27	9583	184312	s010304.sc27	PND6	Male	WT	None	None	R1	s010304
PND6_Male_WT_None_2N_None_R1_s010304_28	6522	58985	s010304.sc28	PND6	Male	WT	None	None	R1	s010304
PND6_Male_WT_None_2N_None_R1_s010304_29	8541	108548	s010304.sc29	PND6	Male	WT	None	None	R1	s010304
PND6_Male_WT_None_2N_None_R1_s010304_30	6304	120619	s010304.sc30	PND6	Male	WT	None	None	R1	s010304
PND6_Male_WT_None_2N_None_R1_s010304_31	7464	69958	s010304.sc31	PND6	Male	WT	None	None	R1	s010304
PND6_Male_WT_None_2N_None_R1_s010304_32	6655	89617	s010304.sc32	PND6	Male	WT	None	None	R1	s010304
PND6_Male_WT_None_2N_None_R1_s010304_33	8186	254897	s010304.sc33	PND6	Male	WT	None	None	R1	s010304
PND6_Male_WT_None_2N_None_R1_s010304_34	4402	18411	s010304.sc34	PND6	Male	WT	None	None	R1	s010304
PND6_Male_WT_None_2N_None_R1_s010304_35	6107	42539	s010304.sc35	PND6	Male	WT	None	None	R1	s010304
PND6_Male_WT_None_2N_None_R1_s010304_36	6411	97851	s010304.sc36	PND6	Male	WT	None	None	R1	s010304
PND6_Male_WT_None_2N_None_R1_s010304_38	11509	499336	s010304.sc38	PND6	Male	WT	None	None	R1	s010304
PND6_Male_WT_None_2N_None_R1_s010304_39	6091	67425	s010304.sc39	PND6	Male	WT	None	None	R1	s010304
PND6_Male_WT_None_2N_None_R1_s010304_41	6778	234261	s010304.sc41	PND6	Male	WT	None	None	R1	s010304
PND6_Male_WT_None_2N_None_R1_s010304_42	6639	193929	s010304.sc42	PND6	Male	WT	None	None	R1	s010304
PND6_Male_WT_None_2N_None_R1_s010304_43	7937	92183	s010304.sc43	PND6	Male	WT	None	None	R1	s010304
PND6_Male_WT_None_2N_None_R1_s010304_44	7449	240868	s010304.sc44	PND6	Male	WT	None	None	R1	s010304
PND6_Male_WT_None_2N_None_R1_s010304_45	10287	421534	s010304.sc45	PND6	Male	WT	None	None	R1	s010304
PND6_Male_WT_None_2N_None_R1_s010304_46	6479	58010	s010304.sc46	PND6	Male	WT	None	None	R1	s010304
PND6_Male_WT_None_2N_None_R1_s010304_47	10305	264439	s010304.sc47	PND6	Male	WT	None	None	R1	s010304
PND6_Male_WT_None_2N_None_R1_s010304_48	7092	206624	s010304.sc48	PND6	Male	WT	None	None	R1	s010304
PND6_Male_WT_None_2N_None_R1_s010304_49	11811	696515	s010304.sc49	PND6	Male	WT	None	None	R1	s010304
PND6_Male_WT_None_2N_None_R1_s010304_50	10276	609629	s010304.sc50	PND6	Male	WT	None	None	R1	s010304
PND6_Male_WT_None_2N_None_R1_s010304_51	7170	196011	s010304.sc51	PND6	Male	WT	None	None	R1	s010304
PND6_Male_WT_None_2N_None_R1_s010304_52	10600	565462	s010304.sc52	PND6	Male	WT	None	None	R1	s010304
PND6_Male_WT_None_2N_None_R1_s010304_53	6600	129558	s010304.sc53	PND6	Male	WT	None	None	R1	s010304
PND6_Male_WT_None_2N_None_R1_s010304_54	8280	231479	s010304.sc54	PND6	Male	WT	None	None	R1	s010304
PND6_Male_WT_None_2N_None_R1_s010304_55	8333	302409	s010304.sc55	PND6	Male	WT	None	None	R1	s010304
PND6_Male_WT_None_2N_None_R1_s010304_56	6038	74369	s010304.sc56	PND6	Male	WT	None	None	R1	s010304
PND6_Male_WT_None_2N_None_R1_s010304_57	11563	677134	s010304.sc57	PND6	Male	WT	None	None	R1	s010304
PND6_Male_WT_None_2N_None_R1_s010304_58	10594	580884	s010304.sc58	PND6	Male	WT	None	None	R1	s010304
PND6_Male_WT_None_2N_None_R1_s010304_59	7057	115549	s010304.sc59	PND6	Male	WT	None	None	R1	s010304
PND6_Male_WT_None_2N_None_R1_s010304_60	9187	192329	s010304.sc60	PND6	Male	WT	None	None	R1	s010304
PND6_Male_WT_None_2N_None_R1_s010304_61	9470	274984	s010304.sc61	PND6	Male	WT	None	None	R1	s010304
PND6_Male_WT_None_2N_None_R1_s010304_62	12222	836907	s010304.sc62	PND6	Male	WT	None	None	R1	s010304
PND6_Male_WT_None_2N_None_R1_s010304_63	12719	777217	s010304.sc63	PND6	Male	WT	None	None	R1	s010304
PND6_Male_WT_None_2N_None_R1_s010304_64	11635	607009	s010304.sc64	PND6	Male	WT	None	None	R1	s010304
E8.5_None_WT_BVSC_2N_None_R1_s030701_1	9854	703289	s030701.sc1	E8.5	None	WT	BVSC	None	R1	s030701
E8.5_None_WT_BVSC_2N_None_R1_s030701_2	10210	674326	s030701.sc2	E8.5	None	WT	BVSC	None	R1	s030701
E8.5_None_WT_BVSC_2N_None_R1_s030701_3	9039	525891	s030701.sc3	E8.5	None	WT	BVSC	None	R1	s030701
E8.5_None_WT_BVSC_2N_None_R1_s030701_4	9640	544555	s030701.sc4	E8.5	None	WT	BVSC	None	R1	s030701
E8.5_None_WT_BVSC_2N_None_R1_s030701_5	9203	381714	s030701.sc5	E8.5	None	WT	BVSC	None	R1	s030701
E8.5_None_WT_BVSC_2N_None_R1_s030701_6	6930	124741	s030701.sc6	E8.5	None	WT	BVSC	None	R1	s030701
E8.5_None_WT_BVSC_2N_None_R1_s030701_7	8679	283771	s030701.sc7	E8.5	None	WT	BVSC	None	R1	s030701
E8.5_None_WT_BVSC_2N_None_R1_s030701_8	8895	309784	s030701.sc8	E8.5	None	WT	BVSC	None	R1	s030701
E8.5_None_WT_BVSC_2N_None_R1_s030701_9	10152	633647	s030701.sc9	E8.5	None	WT	BVSC	None	R1	s030701
E8.5_None_WT_BVSC_2N_None_R1_s030701_10	11125	945274	s030701.sc10	E8.5	None	WT	BVSC	None	R1	s030701
E8.5_None_WT_BVSC_2N_None_R1_s030701_11	9490	386770	s030701.sc11	E8.5	None	WT	BVSC	None	R1	s030701
E8.5_None_WT_BVSC_2N_None_R1_s030701_12	10879	701215	s030701.sc12	E8.5	None	WT	BVSC	None	R1	s030701
E8.5_None_WT_BVSC_2N_None_R1_s030701_13	9246	432749	s030701.sc13	E8.5	None	WT	BVSC	None	R1	s030701
E8.5_None_WT_BVSC_2N_None_R1_s030701_14	10486	792841	s030701.sc14	E8.5	None	WT	BVSC	None	R1	s030701
E8.5_None_WT_BVSC_2N_None_R1_s030701_15	10910	819697	s030701.sc15	E8.5	None	WT	BVSC	None	R1	s030701
E8.5_None_WT_BVSC_2N_None_R1_s030701_16	8518	344253	s030701.sc16	E8.5	None	WT	BVSC	None	R1	s030701
E8.5_None_WT_BVSC_2N_None_R1_s030701_17	10643	865908	s030701.sc17	E8.5	None	WT	BVSC	None	R1	s030701
E8.5_None_WT_BVSC_2N_None_R1_s030701_18	8467	334899	s030701.sc18	E8.5	None	WT	BVSC	None	R1	s030701
E8.5_None_WT_BVSC_2N_None_R1_s030701_19	8182	407356	s030701.sc19	E8.5	None	WT	BVSC	None	R1	s030701
E8.5_None_WT_BVSC_2N_None_R1_s030701_20	6662	214308	s030701.sc20	E8.5	None	WT	BVSC	None	R1	s030701
E8.5_None_WT_BVSC_2N_None_R1_s030701_21	7814	303107	s030701.sc21	E8.5	None	WT	BVSC	None	R1	s030701
E8.5_None_WT_BVSC_2N_None_R1_s030701_22	9026	421817	s030701.sc22	E8.5	None	WT	BVSC	None	R1	s030701
E8.5_None_WT_BVSC_2N_None_R1_s030701_23	3898	18025	s030701.sc23	E8.5	None	WT	BVSC	None	R1	s030701
E8.5_None_WT_BVSC_2N_None_R1_s030701_24	6151	118959	s030701.sc24	E8.5	None	WT	BVSC	None	R1	s030701
E8.5_None_WT_BVSC_2N_None_R1_s030701_25	7915	300393	s030701.sc25	E8.5	None	WT	BVSC	None	R1	s030701
E8.5_None_WT_BVSC_2N_None_R1_s030701_26	9475	533451	s030701.sc26	E8.5	None	WT	BVSC	None	R1	s030701
E8.5_None_WT_BVSC_2N_None_R1_s030701_27	8739	374668	s030701.sc27	E8.5	None	WT	BVSC	None	R1	s030701
E8.5_None_WT_BVSC_2N_None_R1_s030701_28	8111	250468	s030701.sc28	E8.5	None	WT	BVSC	None	R1	s030701
E8.5_None_WT_BVSC_2N_None_R1_s030701_29	9079	404114	s030701.sc29	E8.5	None	WT	BVSC	None	R1	s030701
E8.5_None_WT_BVSC_2N_None_R1_s030701_30	9079	532003	s030701.sc30	E8.5	None	WT	BVSC	None	R1	s030701
E8.5_None_WT_BVSC_2N_None_R1_s030701_31	7984	206643	s030701.sc31	E8.5	None	WT	BVSC	None	R1	s030701
E8.5_None_WT_BVSC_2N_None_R1_s030701_32	8145	261974	s030701.sc32	E8.5	None	WT	BVSC	None	R1	s030701
E8.5_None_WT_BVSC_2N_None_R1_s030701_33	9052	474516	s030701.sc33	E8.5	None	WT	BVSC	None	R1	s030701
E8.5_None_WT_BVSC_2N_None_R1_s030701_34	5812	53747	s030701.sc34	E8.5	None	WT	BVSC	None	R1	s030701
E8.5_None_WT_BVSC_2N_None_R1_s030701_35	9985	582470	s030701.sc35	E8.5	None	WT	BVSC	None	R1	s030701
E8.5_None_WT_BVSC_2N_None_R1_s030701_36	9078	522292	s030701.sc36	E8.5	None	WT	BVSC	None	R1	s030701
E8.5_None_WT_BVSC_2N_None_R1_s030701_37	8221	313686	s030701.sc37	E8.5	None	WT	BVSC	None	R1	s030701
E8.5_None_WT_BVSC_2N_None_R1_s030701_38	10976	986517	s030701.sc38	E8.5	None	WT	BVSC	None	R1	s030701
E8.5_None_WT_BVSC_2N_None_R1_s030701_39	7772	220755	s030701.sc39	E8.5	None	WT	BVSC	None	R1	s030701
E8.5_None_WT_BVSC_2N_None_R1_s030701_40	10135	638214	s030701.sc40	E8.5	None	WT	BVSC	None	R1	s030701
E8.5_None_WT_BVSC_2N_None_R1_s030701_41	10411	770183	s030701.sc41	E8.5	None	WT	BVSC	None	R1	s030701
E8.5_None_WT_BVSC_2N_None_R1_s030701_42	9894	675035	s030701.sc42	E8.5	None	WT	BVSC	None	R1	s030701
E8.5_None_WT_BVSC_2N_None_R1_s030701_43	9633	499458	s030701.sc43	E8.5	None	WT	BVSC	None	R1	s030701
E8.5_None_WT_BVSC_2N_None_R1_s030701_44	9152	614505	s030701.sc44	E8.5	None	WT	BVSC	None	R1	s030701
E8.5_None_WT_BVSC_2N_None_R1_s030701_45	9592	652013	s030701.sc45	E8.5	None	WT	BVSC	None	R1	s030701
E8.5_None_WT_BVSC_2N_None_R1_s030701_46	8659	337769	s030701.sc46	E8.5	None	WT	BVSC	None	R1	s030701
E8.5_None_WT_BVSC_2N_None_R1_s030701_47	11137	777405	s030701.sc47	E8.5	None	WT	BVSC	None	R1	s030701
E8.5_None_WT_BVSC_2N_None_R1_s030701_48	9511	660294	s030701.sc48	E8.5	None	WT	BVSC	None	R1	s030701
E10.5_None_WT_BVSC_2N_None_R1_s030702_1	6511	166718	s030702.sc1	E10.5	None	WT	BVSC	None	R1	s030702
E10.5_None_WT_BVSC_2N_None_R1_s030702_2	8852	334896	s030702.sc2	E10.5	None	WT	BVSC	None	R1	s030702
E10.5_None_WT_BVSC_2N_None_R1_s030702_3	8821	414236	s030702.sc3	E10.5	None	WT	BVSC	None	R1	s030702
E10.5_None_WT_BVSC_2N_None_R1_s030702_4	9625	442176	s030702.sc4	E10.5	None	WT	BVSC	None	R1	s030702
E10.5_None_WT_BVSC_2N_None_R1_s030702_5	7730	229142	s030702.sc5	E10.5	None	WT	BVSC	None	R1	s030702
E10.5_None_WT_BVSC_2N_None_R1_s030702_6	7704	226042	s030702.sc6	E10.5	None	WT	BVSC	None	R1	s030702
E10.5_None_WT_BVSC_2N_None_R1_s030702_7	8042	305014	s030702.sc7	E10.5	None	WT	BVSC	None	R1	s030702
E10.5_None_WT_BVSC_2N_None_R1_s030702_8	7335	162605	s030702.sc8	E10.5	None	WT	BVSC	None	R1	s030702
E10.5_None_WT_BVSC_2N_None_R1_s030702_9	8427	412359	s030702.sc9	E10.5	None	WT	BVSC	None	R1	s030702
E10.5_None_WT_BVSC_2N_None_R1_s030702_10	8729	445058	s030702.sc10	E10.5	None	WT	BVSC	None	R1	s030702
E10.5_None_WT_BVSC_2N_None_R1_s030702_11	8706	297164	s030702.sc11	E10.5	None	WT	BVSC	None	R1	s030702
E10.5_None_WT_BVSC_2N_None_R1_s030702_12	8265	154185	s030702.sc12	E10.5	None	WT	BVSC	None	R1	s030702
E10.5_None_WT_BVSC_2N_None_R1_s030702_13	7843	196571	s030702.sc13	E10.5	None	WT	BVSC	None	R1	s030702
E10.5_None_WT_BVSC_2N_None_R1_s030702_14	8894	467852	s030702.sc14	E10.5	None	WT	BVSC	None	R1	s030702
E10.5_None_WT_BVSC_2N_None_R1_s030702_15	8603	482730	s030702.sc15	E10.5	None	WT	BVSC	None	R1	s030702
E10.5_None_WT_BVSC_2N_None_R1_s030702_16	8083	341181	s030702.sc16	E10.5	None	WT	BVSC	None	R1	s030702
E10.5_None_WT_BVSC_2N_None_R1_s030702_17	9098	318629	s030702.sc17	E10.5	None	WT	BVSC	None	R1	s030702
E10.5_None_WT_BVSC_2N_None_R1_s030702_18	9257	326984	s030702.sc18	E10.5	None	WT	BVSC	None	R1	s030702
E10.5_None_WT_BVSC_2N_None_R1_s030702_19	7848	419854	s030702.sc19	E10.5	None	WT	BVSC	None	R1	s030702
E10.5_None_WT_BVSC_2N_None_R1_s030702_20	8628	281488	s030702.sc20	E10.5	None	WT	BVSC	None	R1	s030702
E10.5_None_WT_BVSC_2N_None_R1_s030702_21	8863	413157	s030702.sc21	E10.5	None	WT	BVSC	None	R1	s030702
E10.5_None_WT_BVSC_2N_None_R1_s030702_22	6040	103283	s030702.sc22	E10.5	None	WT	BVSC	None	R1	s030702
E10.5_None_WT_BVSC_2N_None_R1_s030702_23	4925	32120	s030702.sc23	E10.5	None	WT	BVSC	None	R1	s030702
E10.5_None_WT_BVSC_2N_None_R1_s030702_24	8726	379151	s030702.sc24	E10.5	None	WT	BVSC	None	R1	s030702
E10.5_None_WT_BVSC_2N_None_R1_s030702_25	8020	401314	s030702.sc25	E10.5	None	WT	BVSC	None	R1	s030702
E10.5_None_WT_BVSC_2N_None_R1_s030702_26	8589	343633	s030702.sc26	E10.5	None	WT	BVSC	None	R1	s030702
E10.5_None_WT_BVSC_2N_None_R1_s030702_27	5546	47862	s030702.sc27	E10.5	None	WT	BVSC	None	R1	s030702
E10.5_None_WT_BVSC_2N_None_R1_s030702_28	9100	263674	s030702.sc28	E10.5	None	WT	BVSC	None	R1	s030702
E10.5_None_WT_BVSC_2N_None_R1_s030702_29	8774	253485	s030702.sc29	E10.5	None	WT	BVSC	None	R1	s030702
E10.5_None_WT_BVSC_2N_None_R1_s030702_30	4965	93724	s030702.sc30	E10.5	None	WT	BVSC	None	R1	s030702
E10.5_None_WT_BVSC_2N_None_R1_s030702_31	6905	133150	s030702.sc31	E10.5	None	WT	BVSC	None	R1	s030702
E10.5_None_WT_BVSC_2N_None_R1_s030702_32	9074	358364	s030702.sc32	E10.5	None	WT	BVSC	None	R1	s030702
E10.5_None_WT_BVSC_2N_None_R1_s030702_34	6550	82303	s030702.sc34	E10.5	None	WT	BVSC	None	R1	s030702
E10.5_None_WT_BVSC_2N_None_R1_s030702_35	5946	56679	s030702.sc35	E10.5	None	WT	BVSC	None	R1	s030702
E10.5_None_WT_BVSC_2N_None_R1_s030702_36	8444	356933	s030702.sc36	E10.5	None	WT	BVSC	None	R1	s030702
E10.5_None_WT_BVSC_2N_None_R1_s030702_37	8113	382037	s030702.sc37	E10.5	None	WT	BVSC	None	R1	s030702
E10.5_None_WT_BVSC_2N_None_R1_s030702_38	7292	309673	s030702.sc38	E10.5	None	WT	BVSC	None	R1	s030702
E10.5_None_WT_BVSC_2N_None_R1_s030702_39	7163	157111	s030702.sc39	E10.5	None	WT	BVSC	None	R1	s030702
E10.5_None_WT_BVSC_2N_None_R1_s030702_40	8659	397474	s030702.sc40	E10.5	None	WT	BVSC	None	R1	s030702
E10.5_None_WT_BVSC_2N_None_R1_s030702_41	7600	383720	s030702.sc41	E10.5	None	WT	BVSC	None	R1	s030702
E10.5_None_WT_BVSC_2N_None_R1_s030702_44	4177	102959	s030702.sc44	E10.5	None	WT	BVSC	None	R1	s030702
E10.5_None_WT_BVSC_2N_None_R1_s030702_45	7657	305520	s030702.sc45	E10.5	None	WT	BVSC	None	R1	s030702
E10.5_None_WT_BVSC_2N_None_R1_s030702_46	6965	161933	s030702.sc46	E10.5	None	WT	BVSC	None	R1	s030702
E10.5_None_WT_BVSC_2N_None_R1_s030702_47	8930	308925	s030702.sc47	E10.5	None	WT	BVSC	None	R1	s030702
E10.5_None_WT_BVSC_2N_None_R1_s030702_48	7234	284682	s030702.sc48	E10.5	None	WT	BVSC	None	R1	s030702
E10.5_None_WT_BVSC_2N_None_R1_s030702_49	9005	468009	s030702.sc49	E10.5	None	WT	BVSC	None	R1	s030702
E10.5_None_WT_BVSC_2N_None_R1_s030702_50	9150	547027	s030702.sc50	E10.5	None	WT	BVSC	None	R1	s030702
E10.5_None_WT_BVSC_2N_None_R1_s030702_51	6262	121111	s030702.sc51	E10.5	None	WT	BVSC	None	R1	s030702
E10.5_None_WT_BVSC_2N_None_R1_s030702_52	8370	420376	s030702.sc52	E10.5	None	WT	BVSC	None	R1	s030702
E10.5_None_WT_BVSC_2N_None_R1_s030702_53	7073	237721	s030702.sc53	E10.5	None	WT	BVSC	None	R1	s030702
E10.5_None_WT_BVSC_2N_None_R1_s030702_54	8217	360768	s030702.sc54	E10.5	None	WT	BVSC	None	R1	s030702
E10.5_None_WT_BVSC_2N_None_R1_s030702_55	8324	430063	s030702.sc55	E10.5	None	WT	BVSC	None	R1	s030702
E10.5_None_WT_BVSC_2N_None_R1_s030702_56	8250	312266	s030702.sc56	E10.5	None	WT	BVSC	None	R1	s030702
E10.5_None_WT_BVSC_2N_None_R1_s030702_57	7864	350314	s030702.sc57	E10.5	None	WT	BVSC	None	R1	s030702
E10.5_None_WT_BVSC_2N_None_R1_s030702_58	7675	334446	s030702.sc58	E10.5	None	WT	BVSC	None	R1	s030702
E10.5_None_WT_BVSC_2N_None_R1_s030702_59	9193	305720	s030702.sc59	E10.5	None	WT	BVSC	None	R1	s030702
E10.5_None_WT_BVSC_2N_None_R1_s030702_60	8536	293692	s030702.sc60	E10.5	None	WT	BVSC	None	R1	s030702
E10.5_None_WT_BVSC_2N_None_R1_s030702_61	8859	362730	s030702.sc61	E10.5	None	WT	BVSC	None	R1	s030702
E10.5_None_WT_BVSC_2N_None_R1_s030702_62	8131	284512	s030702.sc62	E10.5	None	WT	BVSC	None	R1	s030702
E10.5_None_WT_BVSC_2N_None_R1_s030702_63	8911	387162	s030702.sc63	E10.5	None	WT	BVSC	None	R1	s030702
E10.5_None_WT_BVSC_2N_None_R1_s030702_64	6008	73664	s030702.sc64	E10.5	None	WT	BVSC	None	R1	s030702
E10.5_None_WT_BVSC_2N_None_R1_s030702_65	8347	359420	s030702.sc65	E10.5	None	WT	BVSC	None	R1	s030702
E10.5_None_WT_BVSC_2N_None_R1_s030702_66	9288	570053	s030702.sc66	E10.5	None	WT	BVSC	None	R1	s030702
E10.5_None_WT_BVSC_2N_None_R1_s030702_67	8621	374964	s030702.sc67	E10.5	None	WT	BVSC	None	R1	s030702
E10.5_None_WT_BVSC_2N_None_R1_s030702_68	8941	519824	s030702.sc68	E10.5	None	WT	BVSC	None	R1	s030702
E10.5_None_WT_BVSC_2N_None_R1_s030702_69	8133	306155	s030702.sc69	E10.5	None	WT	BVSC	None	R1	s030702
E10.5_None_WT_BVSC_2N_None_R1_s030702_70	8926	298609	s030702.sc70	E10.5	None	WT	BVSC	None	R1	s030702
E10.5_None_WT_BVSC_2N_None_R1_s030702_71	7498	269529	s030702.sc71	E10.5	None	WT	BVSC	None	R1	s030702
E10.5_None_WT_BVSC_2N_None_R1_s030702_72	7822	252040	s030702.sc72	E10.5	None	WT	BVSC	None	R1	s030702
E10.5_None_WT_BVSC_2N_None_R1_s030702_73	7866	173525	s030702.sc73	E10.5	None	WT	BVSC	None	R1	s030702
E10.5_None_WT_BVSC_2N_None_R1_s030702_74	8126	464106	s030702.sc74	E10.5	None	WT	BVSC	None	R1	s030702
E10.5_None_WT_BVSC_2N_None_R1_s030702_76	4856	51493	s030702.sc76	E10.5	None	WT	BVSC	None	R1	s030702
E10.5_None_WT_BVSC_2N_None_R1_s030702_77	8580	495830	s030702.sc77	E10.5	None	WT	BVSC	None	R1	s030702
E10.5_None_WT_BVSC_2N_None_R1_s030702_78	8439	394129	s030702.sc78	E10.5	None	WT	BVSC	None	R1	s030702
E10.5_None_WT_BVSC_2N_None_R1_s030702_79	9395	581827	s030702.sc79	E10.5	None	WT	BVSC	None	R1	s030702
E10.5_None_WT_BVSC_2N_None_R1_s030702_80	7712	369894	s030702.sc80	E10.5	None	WT	BVSC	None	R1	s030702
E10.5_None_WT_BVSC_2N_None_R1_s030702_81	8770	464152	s030702.sc81	E10.5	None	WT	BVSC	None	R1	s030702
E10.5_None_WT_BVSC_2N_None_R1_s030702_82	7067	192021	s030702.sc82	E10.5	None	WT	BVSC	None	R1	s030702
E10.5_None_WT_BVSC_2N_None_R1_s030702_83	6885	234452	s030702.sc83	E10.5	None	WT	BVSC	None	R1	s030702
E10.5_None_WT_BVSC_2N_None_R1_s030702_84	9638	613941	s030702.sc84	E10.5	None	WT	BVSC	None	R1	s030702
E10.5_None_WT_BVSC_2N_None_R1_s030702_85	2892	15596	s030702.sc85	E10.5	None	WT	BVSC	None	R1	s030702
E10.5_None_WT_BVSC_2N_None_R1_s030702_86	7376	268365	s030702.sc86	E10.5	None	WT	BVSC	None	R1	s030702
E10.5_None_WT_BVSC_2N_None_R1_s030702_87	9119	419466	s030702.sc87	E10.5	None	WT	BVSC	None	R1	s030702
E10.5_None_WT_BVSC_2N_None_R1_s030702_88	7855	197149	s030702.sc88	E10.5	None	WT	BVSC	None	R1	s030702
E10.5_None_WT_BVSC_2N_None_R1_s030702_89	7492	361174	s030702.sc89	E10.5	None	WT	BVSC	None	R1	s030702
E10.5_None_WT_BVSC_2N_None_R1_s030702_90	7895	350196	s030702.sc90	E10.5	None	WT	BVSC	None	R1	s030702
E10.5_None_WT_BVSC_2N_None_R1_s030702_91	9058	476132	s030702.sc91	E10.5	None	WT	BVSC	None	R1	s030702
E10.5_None_WT_BVSC_2N_None_R1_s030702_92	7939	426227	s030702.sc92	E10.5	None	WT	BVSC	None	R1	s030702
E10.5_None_WT_BVSC_2N_None_R1_s030702_93	3353	33513	s030702.sc93	E10.5	None	WT	BVSC	None	R1	s030702
E10.5_None_WT_BVSC_2N_None_R1_s030702_94	7127	194808	s030702.sc94	E10.5	None	WT	BVSC	None	R1	s030702
E10.5_None_WT_BVSC_2N_None_R1_s030702_95	9091	469478	s030702.sc95	E10.5	None	WT	BVSC	None	R1	s030702
E10.5_None_WT_BVSC_2N_None_R1_s030702_96	8307	476382	s030702.sc96	E10.5	None	WT	BVSC	None	R1	s030702
E11.5_Male_WT_BVSC_2N_None_R1_s030703_1	8950	422841	s030703.sc1	E11.5	Male	WT	BVSC	None	R1	s030703
E11.5_Male_WT_BVSC_2N_None_R1_s030703_2	9286	431647	s030703.sc2	E11.5	Male	WT	BVSC	None	R1	s030703
E11.5_Male_WT_BVSC_2N_None_R1_s030703_3	9598	405090	s030703.sc3	E11.5	Male	WT	BVSC	None	R1	s030703
E11.5_Male_WT_BVSC_2N_None_R1_s030703_4	8688	322473	s030703.sc4	E11.5	Male	WT	BVSC	None	R1	s030703
E11.5_Male_WT_BVSC_2N_None_R1_s030703_5	7720	136710	s030703.sc5	E11.5	Male	WT	BVSC	None	R1	s030703
E11.5_Male_WT_BVSC_2N_None_R1_s030703_6	7793	118396	s030703.sc6	E11.5	Male	WT	BVSC	None	R1	s030703
E11.5_Male_WT_BVSC_2N_None_R1_s030703_7	8400	200338	s030703.sc7	E11.5	Male	WT	BVSC	None	R1	s030703
E11.5_Male_WT_BVSC_2N_None_R1_s030703_8	8721	188325	s030703.sc8	E11.5	Male	WT	BVSC	None	R1	s030703
E11.5_Male_WT_BVSC_2N_None_R1_s030703_9	8808	241245	s030703.sc9	E11.5	Male	WT	BVSC	None	R1	s030703
E11.5_Male_WT_BVSC_2N_None_R1_s030703_10	9055	449764	s030703.sc10	E11.5	Male	WT	BVSC	None	R1	s030703
E11.5_Male_WT_BVSC_2N_None_R1_s030703_11	8260	166359	s030703.sc11	E11.5	Male	WT	BVSC	None	R1	s030703
E11.5_Male_WT_BVSC_2N_None_R1_s030703_12	9141	321729	s030703.sc12	E11.5	Male	WT	BVSC	None	R1	s030703
E11.5_Male_WT_BVSC_2N_None_R1_s030703_13	9838	392370	s030703.sc13	E11.5	Male	WT	BVSC	None	R1	s030703
E11.5_Male_WT_BVSC_2N_None_R1_s030703_14	8697	387498	s030703.sc14	E11.5	Male	WT	BVSC	None	R1	s030703
E11.5_Male_WT_BVSC_2N_None_R1_s030703_15	9737	529806	s030703.sc15	E11.5	Male	WT	BVSC	None	R1	s030703
E11.5_Male_WT_BVSC_2N_None_R1_s030703_16	8927	371815	s030703.sc16	E11.5	Male	WT	BVSC	None	R1	s030703
E11.5_Male_WT_BVSC_2N_None_R1_s030703_17	9565	390298	s030703.sc17	E11.5	Male	WT	BVSC	None	R1	s030703
E11.5_Male_WT_BVSC_2N_None_R1_s030703_18	8980	279057	s030703.sc18	E11.5	Male	WT	BVSC	None	R1	s030703
E11.5_Male_WT_BVSC_2N_None_R1_s030703_19	8755	339204	s030703.sc19	E11.5	Male	WT	BVSC	None	R1	s030703
E11.5_Male_WT_BVSC_2N_None_R1_s030703_20	8782	218322	s030703.sc20	E11.5	Male	WT	BVSC	None	R1	s030703
E11.5_Male_WT_BVSC_2N_None_R1_s030703_21	8462	233719	s030703.sc21	E11.5	Male	WT	BVSC	None	R1	s030703
E11.5_Male_WT_BVSC_2N_None_R1_s030703_22	8734	321345	s030703.sc22	E11.5	Male	WT	BVSC	None	R1	s030703
E11.5_Male_WT_BVSC_2N_None_R1_s030703_24	5905	50001	s030703.sc24	E11.5	Male	WT	BVSC	None	R1	s030703
E11.5_Male_WT_BVSC_2N_None_R1_s030703_25	8438	367384	s030703.sc25	E11.5	Male	WT	BVSC	None	R1	s030703
E11.5_Male_WT_BVSC_2N_None_R1_s030703_26	9497	525315	s030703.sc26	E11.5	Male	WT	BVSC	None	R1	s030703
E11.5_Male_WT_BVSC_2N_None_R1_s030703_27	9213	387915	s030703.sc27	E11.5	Male	WT	BVSC	None	R1	s030703
E11.5_Male_WT_BVSC_2N_None_R1_s030703_28	9472	291234	s030703.sc28	E11.5	Male	WT	BVSC	None	R1	s030703
E11.5_Male_WT_BVSC_2N_None_R1_s030703_29	9423	328062	s030703.sc29	E11.5	Male	WT	BVSC	None	R1	s030703
E11.5_Male_WT_BVSC_2N_None_R1_s030703_30	9438	464846	s030703.sc30	E11.5	Male	WT	BVSC	None	R1	s030703
E11.5_Male_WT_BVSC_2N_None_R1_s030703_31	6721	79335	s030703.sc31	E11.5	Male	WT	BVSC	None	R1	s030703
E11.5_Male_WT_BVSC_2N_None_R1_s030703_32	6826	106684	s030703.sc32	E11.5	Male	WT	BVSC	None	R1	s030703
E11.5_Male_WT_BVSC_2N_None_R1_s030703_33	7875	250785	s030703.sc33	E11.5	Male	WT	BVSC	None	R1	s030703
E11.5_Male_WT_BVSC_2N_None_R1_s030703_34	3414	13022	s030703.sc34	E11.5	Male	WT	BVSC	None	R1	s030703
E11.5_Male_WT_BVSC_2N_None_R1_s030703_35	7558	135339	s030703.sc35	E11.5	Male	WT	BVSC	None	R1	s030703
E11.5_Male_WT_BVSC_2N_None_R1_s030703_36	8532	255252	s030703.sc36	E11.5	Male	WT	BVSC	None	R1	s030703
E11.5_Male_WT_BVSC_2N_None_R1_s030703_37	8017	285303	s030703.sc37	E11.5	Male	WT	BVSC	None	R1	s030703
E11.5_Male_WT_BVSC_2N_None_R1_s030703_38	8319	349735	s030703.sc38	E11.5	Male	WT	BVSC	None	R1	s030703
E11.5_Male_WT_BVSC_2N_None_R1_s030703_39	6578	67907	s030703.sc39	E11.5	Male	WT	BVSC	None	R1	s030703
E11.5_Male_WT_BVSC_2N_None_R1_s030703_40	9390	466900	s030703.sc40	E11.5	Male	WT	BVSC	None	R1	s030703
E11.5_Male_WT_BVSC_2N_None_R1_s030703_41	9391	536690	s030703.sc41	E11.5	Male	WT	BVSC	None	R1	s030703
E11.5_Male_WT_BVSC_2N_None_R1_s030703_42	8045	335272	s030703.sc42	E11.5	Male	WT	BVSC	None	R1	s030703
E11.5_Male_WT_BVSC_2N_None_R1_s030703_43	8157	159338	s030703.sc43	E11.5	Male	WT	BVSC	None	R1	s030703
E11.5_Male_WT_BVSC_2N_None_R1_s030703_44	7907	273819	s030703.sc44	E11.5	Male	WT	BVSC	None	R1	s030703
E11.5_Male_WT_BVSC_2N_None_R1_s030703_45	7986	282296	s030703.sc45	E11.5	Male	WT	BVSC	None	R1	s030703
E11.5_Male_WT_BVSC_2N_None_R1_s030703_46	6638	85307	s030703.sc46	E11.5	Male	WT	BVSC	None	R1	s030703
E11.5_Male_WT_BVSC_2N_None_R1_s030703_47	8882	341805	s030703.sc47	E11.5	Male	WT	BVSC	None	R1	s030703
E11.5_Male_WT_BVSC_2N_None_R1_s030703_48	9178	486279	s030703.sc48	E11.5	Male	WT	BVSC	None	R1	s030703
E11.5_Male_WT_BVSC_2N_None_R1_s030703_49	9455	486208	s030703.sc49	E11.5	Male	WT	BVSC	None	R1	s030703
E11.5_Male_WT_BVSC_2N_None_R1_s030703_50	9164	496353	s030703.sc50	E11.5	Male	WT	BVSC	None	R1	s030703
E11.5_Male_WT_BVSC_2N_None_R1_s030703_51	8239	312631	s030703.sc51	E11.5	Male	WT	BVSC	None	R1	s030703
E11.5_Male_WT_BVSC_2N_None_R1_s030703_52	9440	527642	s030703.sc52	E11.5	Male	WT	BVSC	None	R1	s030703
E11.5_Male_WT_BVSC_2N_None_R1_s030703_53	7279	136146	s030703.sc53	E11.5	Male	WT	BVSC	None	R1	s030703
E11.5_Male_WT_BVSC_2N_None_R1_s030703_54	8169	306988	s030703.sc54	E11.5	Male	WT	BVSC	None	R1	s030703
E11.5_Male_WT_BVSC_2N_None_R1_s030703_55	6963	181510	s030703.sc55	E11.5	Male	WT	BVSC	None	R1	s030703
E11.5_Male_WT_BVSC_2N_None_R1_s030703_56	7842	137254	s030703.sc56	E11.5	Male	WT	BVSC	None	R1	s030703
E11.5_Male_WT_BVSC_2N_None_R1_s030703_57	7774	137404	s030703.sc57	E11.5	Male	WT	BVSC	None	R1	s030703
E11.5_Male_WT_BVSC_2N_None_R1_s030703_58	8779	384035	s030703.sc58	E11.5	Male	WT	BVSC	None	R1	s030703
E11.5_Male_WT_BVSC_2N_None_R1_s030703_59	7730	139176	s030703.sc59	E11.5	Male	WT	BVSC	None	R1	s030703
E11.5_Male_WT_BVSC_2N_None_R1_s030703_60	9580	434154	s030703.sc60	E11.5	Male	WT	BVSC	None	R1	s030703
E11.5_Male_WT_BVSC_2N_None_R1_s030703_61	8606	311357	s030703.sc61	E11.5	Male	WT	BVSC	None	R1	s030703
E11.5_Male_WT_BVSC_2N_None_R1_s030703_62	9226	343263	s030703.sc62	E11.5	Male	WT	BVSC	None	R1	s030703
E11.5_Male_WT_BVSC_2N_None_R1_s030703_63	9717	447854	s030703.sc63	E11.5	Male	WT	BVSC	None	R1	s030703
E11.5_Male_WT_BVSC_2N_None_R1_s030703_64	9602	493019	s030703.sc64	E11.5	Male	WT	BVSC	None	R1	s030703
E11.5_Male_WT_BVSC_2N_None_R1_s030703_65	8773	353753	s030703.sc65	E11.5	Male	WT	BVSC	None	R1	s030703
E11.5_Male_WT_BVSC_2N_None_R1_s030703_66	9580	525290	s030703.sc66	E11.5	Male	WT	BVSC	None	R1	s030703
E11.5_Male_WT_BVSC_2N_None_R1_s030703_67	9863	534744	s030703.sc67	E11.5	Male	WT	BVSC	None	R1	s030703
E11.5_Male_WT_BVSC_2N_None_R1_s030703_68	9537	585027	s030703.sc68	E11.5	Male	WT	BVSC	None	R1	s030703
E11.5_Male_WT_BVSC_2N_None_R1_s030703_69	7643	141473	s030703.sc69	E11.5	Male	WT	BVSC	None	R1	s030703
E11.5_Male_WT_BVSC_2N_None_R1_s030703_70	10431	546035	s030703.sc70	E11.5	Male	WT	BVSC	None	R1	s030703
E11.5_Male_WT_BVSC_2N_None_R1_s030703_71	8738	315256	s030703.sc71	E11.5	Male	WT	BVSC	None	R1	s030703
E11.5_Male_WT_BVSC_2N_None_R1_s030703_72	8021	148541	s030703.sc72	E11.5	Male	WT	BVSC	None	R1	s030703
E11.5_Male_WT_BVSC_2N_None_R1_s030703_73	6373	62349	s030703.sc73	E11.5	Male	WT	BVSC	None	R1	s030703
E11.5_Male_WT_BVSC_2N_None_R1_s030703_74	8234	351669	s030703.sc74	E11.5	Male	WT	BVSC	None	R1	s030703
E11.5_Male_WT_BVSC_2N_None_R1_s030703_75	9028	402739	s030703.sc75	E11.5	Male	WT	BVSC	None	R1	s030703
E11.5_Male_WT_BVSC_2N_None_R1_s030703_76	6773	92163	s030703.sc76	E11.5	Male	WT	BVSC	None	R1	s030703
E11.5_Male_WT_BVSC_2N_None_R1_s030703_77	8595	413211	s030703.sc77	E11.5	Male	WT	BVSC	None	R1	s030703
E11.5_Male_WT_BVSC_2N_None_R1_s030703_78	8512	248707	s030703.sc78	E11.5	Male	WT	BVSC	None	R1	s030703
E11.5_Male_WT_BVSC_2N_None_R1_s030703_79	9261	479790	s030703.sc79	E11.5	Male	WT	BVSC	None	R1	s030703
E11.5_Male_WT_BVSC_2N_None_R1_s030703_80	9290	480426	s030703.sc80	E11.5	Male	WT	BVSC	None	R1	s030703
E11.5_Male_WT_Negative_2N_None_R1_s030703_81	6566	98821	s030703.sc81	E11.5	Male	WT	Negative	None	R1	s030703
E11.5_Male_WT_Negative_2N_None_R1_s030703_82	6737	78709	s030703.sc82	E11.5	Male	WT	Negative	None	R1	s030703
E11.5_Male_WT_Negative_2N_None_R1_s030703_83	7355	153134	s030703.sc83	E11.5	Male	WT	Negative	None	R1	s030703
E11.5_Male_WT_Negative_2N_None_R1_s030703_84	7398	136892	s030703.sc84	E11.5	Male	WT	Negative	None	R1	s030703
E11.5_Male_WT_Negative_2N_None_R1_s030703_86	7155	205246	s030703.sc86	E11.5	Male	WT	Negative	None	R1	s030703
E11.5_Male_WT_Negative_2N_None_R1_s030703_87	6459	65245	s030703.sc87	E11.5	Male	WT	Negative	None	R1	s030703
E11.5_Male_WT_Negative_2N_None_R1_s030703_89	5890	133019	s030703.sc89	E11.5	Male	WT	Negative	None	R1	s030703
E11.5_Male_WT_Negative_2N_None_R1_s030703_90	6378	98532	s030703.sc90	E11.5	Male	WT	Negative	None	R1	s030703
E11.5_Male_WT_Negative_2N_None_R1_s030703_91	7755	167024	s030703.sc91	E11.5	Male	WT	Negative	None	R1	s030703
E11.5_Male_WT_Negative_2N_None_R1_s030703_92	8013	276894	s030703.sc92	E11.5	Male	WT	Negative	None	R1	s030703
E11.5_Male_WT_Negative_2N_None_R1_s030703_93	5360	32855	s030703.sc93	E11.5	Male	WT	Negative	None	R1	s030703
E11.5_Male_WT_Negative_2N_None_R1_s030703_94	5857	91287	s030703.sc94	E11.5	Male	WT	Negative	None	R1	s030703
E11.5_Male_WT_Negative_2N_None_R1_s030703_95	7301	145516	s030703.sc95	E11.5	Male	WT	Negative	None	R1	s030703
E11.5_Male_WT_Negative_2N_None_R1_s030703_96	6990	190213	s030703.sc96	E11.5	Male	WT	Negative	None	R1	s030703
E11.5_Male_WT_Negative_2N_None_R1_s030705_49	9668	470932	s030705.sc49	E11.5	Male	WT	Negative	None	R1	s030705
E11.5_Male_WT_Negative_2N_None_R1_s030705_50	7637	328308	s030705.sc50	E11.5	Male	WT	Negative	None	R1	s030705
E11.5_Male_WT_Negative_2N_None_R1_s030705_51	8135	367233	s030705.sc51	E11.5	Male	WT	Negative	None	R1	s030705
E11.5_Male_WT_Negative_2N_None_R1_s030705_52	7944	350035	s030705.sc52	E11.5	Male	WT	Negative	None	R1	s030705
E11.5_Male_WT_Negative_2N_None_R1_s030705_53	5589	121679	s030705.sc53	E11.5	Male	WT	Negative	None	R1	s030705
E11.5_Male_WT_Negative_2N_None_R1_s030705_54	7447	276447	s030705.sc54	E11.5	Male	WT	Negative	None	R1	s030705
E11.5_Male_WT_Negative_2N_None_R1_s030705_55	7833	284307	s030705.sc55	E11.5	Male	WT	Negative	None	R1	s030705
E11.5_Male_WT_Negative_2N_None_R1_s030705_56	7077	176183	s030705.sc56	E11.5	Male	WT	Negative	None	R1	s030705
E11.5_Male_WT_Negative_2N_None_R1_s030705_57	6053	93862	s030705.sc57	E11.5	Male	WT	Negative	None	R1	s030705
E11.5_Male_WT_Negative_2N_None_R1_s030705_58	8127	281064	s030705.sc58	E11.5	Male	WT	Negative	None	R1	s030705
E11.5_Male_WT_Negative_2N_None_R1_s030705_59	7938	154277	s030705.sc59	E11.5	Male	WT	Negative	None	R1	s030705
E11.5_Male_WT_Negative_2N_None_R1_s030705_60	8815	307830	s030705.sc60	E11.5	Male	WT	Negative	None	R1	s030705
E11.5_Male_WT_Negative_2N_None_R1_s030705_61	9876	217588	s030705.sc61	E11.5	Male	WT	Negative	None	R1	s030705
E11.5_Male_WT_Negative_2N_None_R1_s030705_62	7085	190431	s030705.sc62	E11.5	Male	WT	Negative	None	R1	s030705
E11.5_Male_WT_Negative_2N_None_R1_s030705_63	7167	191836	s030705.sc63	E11.5	Male	WT	Negative	None	R1	s030705
E11.5_Male_WT_Negative_2N_None_R1_s030705_64	7296	179810	s030705.sc64	E11.5	Male	WT	Negative	None	R1	s030705
E11.5_Male_WT_BV_2N_None_R1_s030705_65	11220	787475	s030705.sc65	E11.5	Male	WT	BV	None	R1	s030705
E11.5_Male_WT_BV_2N_None_R1_s030705_66	11406	984240	s030705.sc66	E11.5	Male	WT	BV	None	R1	s030705
E11.5_Male_WT_BV_2N_None_R1_s030705_67	8822	275542	s030705.sc67	E11.5	Male	WT	BV	None	R1	s030705
E11.5_Male_WT_BV_2N_None_R1_s030705_68	10843	769153	s030705.sc68	E11.5	Male	WT	BV	None	R1	s030705
E11.5_Male_WT_BV_2N_None_R1_s030705_69	3054	14362	s030705.sc69	E11.5	Male	WT	BV	None	R1	s030705
E11.5_Male_WT_BV_2N_None_R1_s030705_70	8429	294397	s030705.sc70	E11.5	Male	WT	BV	None	R1	s030705
E11.5_Male_WT_BV_2N_None_R1_s030705_71	4004	17064	s030705.sc71	E11.5	Male	WT	BV	None	R1	s030705
E11.5_Male_WT_BV_2N_None_R1_s030705_72	9320	377084	s030705.sc72	E11.5	Male	WT	BV	None	R1	s030705
E11.5_Male_WT_BV_2N_None_R1_s030705_73	7140	90640	s030705.sc73	E11.5	Male	WT	BV	None	R1	s030705
E11.5_Male_WT_BV_2N_None_R1_s030705_74	10151	679076	s030705.sc74	E11.5	Male	WT	BV	None	R1	s030705
E11.5_Male_WT_BV_2N_None_R1_s030705_75	10023	595883	s030705.sc75	E11.5	Male	WT	BV	None	R1	s030705
E11.5_Male_WT_BV_2N_None_R1_s030705_76	8066	173915	s030705.sc76	E11.5	Male	WT	BV	None	R1	s030705
E11.5_Male_WT_BV_2N_None_R1_s030705_77	10521	689686	s030705.sc77	E11.5	Male	WT	BV	None	R1	s030705
E11.5_Male_WT_BV_2N_None_R1_s030705_78	9347	463335	s030705.sc78	E11.5	Male	WT	BV	None	R1	s030705
E11.5_Male_WT_BV_2N_None_R1_s030705_79	10510	744393	s030705.sc79	E11.5	Male	WT	BV	None	R1	s030705
E11.5_Male_WT_BV_2N_None_R1_s030705_80	10459	817584	s030705.sc80	E11.5	Male	WT	BV	None	R1	s030705
E11.5_Male_WT_BV_2N_None_R1_s030705_81	9512	458276	s030705.sc81	E11.5	Male	WT	BV	None	R1	s030705
E11.5_Male_WT_BV_2N_None_R1_s030705_82	9485	402773	s030705.sc82	E11.5	Male	WT	BV	None	R1	s030705
E11.5_Male_WT_BV_2N_None_R1_s030705_83	9149	501653	s030705.sc83	E11.5	Male	WT	BV	None	R1	s030705
E11.5_Male_WT_BV_2N_None_R1_s030705_84	11586	918357	s030705.sc84	E11.5	Male	WT	BV	None	R1	s030705
E11.5_Male_WT_BV_2N_None_R1_s030705_85	7379	94423	s030705.sc85	E11.5	Male	WT	BV	None	R1	s030705
E11.5_Male_WT_BV_2N_None_R1_s030705_86	10621	783840	s030705.sc86	E11.5	Male	WT	BV	None	R1	s030705
E11.5_Male_WT_BV_2N_None_R1_s030705_87	10232	568593	s030705.sc87	E11.5	Male	WT	BV	None	R1	s030705
E11.5_Male_WT_BV_2N_None_R1_s030705_88	9133	281677	s030705.sc88	E11.5	Male	WT	BV	None	R1	s030705
E11.5_Male_WT_BV_2N_None_R1_s030705_89	3190	51947	s030705.sc89	E11.5	Male	WT	BV	None	R1	s030705
E11.5_Male_WT_BV_2N_None_R1_s030705_90	9726	425853	s030705.sc90	E11.5	Male	WT	BV	None	R1	s030705
E11.5_Male_WT_BV_2N_None_R1_s030705_91	10436	604877	s030705.sc91	E11.5	Male	WT	BV	None	R1	s030705
E11.5_Male_WT_BV_2N_None_R1_s030705_92	10825	888244	s030705.sc92	E11.5	Male	WT	BV	None	R1	s030705
E11.5_Male_WT_BV_2N_None_R1_s030705_93	7816	203556	s030705.sc93	E11.5	Male	WT	BV	None	R1	s030705
E11.5_Male_WT_BV_2N_None_R1_s030705_94	8992	342075	s030705.sc94	E11.5	Male	WT	BV	None	R1	s030705
E11.5_Male_WT_BV_2N_None_R1_s030705_95	9632	524689	s030705.sc95	E11.5	Male	WT	BV	None	R1	s030705
E11.5_Male_WT_BV_2N_None_R1_s030705_96	11034	971883	s030705.sc96	E11.5	Male	WT	BV	None	R1	s030705
E13.5_Male_WT_BVSC_2N_P_R1_s030706_1	9159	395941	s030706.sc1	E13.5	Male	WT	BVSC	P	R1	s030706
E13.5_Male_WT_BVSC_2N_P_R1_s030706_2	8702	305774	s030706.sc2	E13.5	Male	WT	BVSC	P	R1	s030706
E13.5_Male_WT_BVSC_2N_P_R1_s030706_3	8390	281624	s030706.sc3	E13.5	Male	WT	BVSC	P	R1	s030706
E13.5_Male_WT_BVSC_2N_P_R1_s030706_4	9060	363204	s030706.sc4	E13.5	Male	WT	BVSC	P	R1	s030706
E13.5_Male_WT_BVSC_2N_P_R1_s030706_5	7274	121012	s030706.sc5	E13.5	Male	WT	BVSC	P	R1	s030706
E13.5_Male_WT_BVSC_2N_P_R1_s030706_6	8135	173879	s030706.sc6	E13.5	Male	WT	BVSC	P	R1	s030706
E13.5_Male_WT_BVSC_2N_P_R1_s030706_7	8594	228963	s030706.sc7	E13.5	Male	WT	BVSC	P	R1	s030706
E13.5_Male_WT_BVSC_2N_P_R1_s030706_8	7018	116470	s030706.sc8	E13.5	Male	WT	BVSC	P	R1	s030706
E13.5_Male_WT_BVSC_2N_P_R1_s030706_10	9467	363940	s030706.sc10	E13.5	Male	WT	BVSC	P	R1	s030706
E13.5_Male_WT_BVSC_2N_P_R1_s030706_11	8587	254419	s030706.sc11	E13.5	Male	WT	BVSC	P	R1	s030706
E13.5_Male_WT_BVSC_2N_P_R1_s030706_12	9527	301458	s030706.sc12	E13.5	Male	WT	BVSC	P	R1	s030706
E13.5_Male_WT_BVSC_2N_P_R1_s030706_13	9136	279221	s030706.sc13	E13.5	Male	WT	BVSC	P	R1	s030706
E13.5_Male_WT_BVSC_2N_P_R1_s030706_14	9157	380645	s030706.sc14	E13.5	Male	WT	BVSC	P	R1	s030706
E13.5_Male_WT_BVSC_2N_P_R1_s030706_15	9981	431436	s030706.sc15	E13.5	Male	WT	BVSC	P	R1	s030706
E13.5_Male_WT_BVSC_2N_P_R1_s030706_16	9302	396834	s030706.sc16	E13.5	Male	WT	BVSC	P	R1	s030706
E13.5_Male_WT_BVSC_2N_P_R1_s030706_17	7059	119912	s030706.sc17	E13.5	Male	WT	BVSC	P	R1	s030706
E13.5_Male_WT_BVSC_2N_P_R1_s030706_18	9776	328288	s030706.sc18	E13.5	Male	WT	BVSC	P	R1	s030706
E13.5_Male_WT_BVSC_2N_P_R1_s030706_19	8805	300978	s030706.sc19	E13.5	Male	WT	BVSC	P	R1	s030706
E13.5_Male_WT_BVSC_2N_P_R1_s030706_20	7269	132485	s030706.sc20	E13.5	Male	WT	BVSC	P	R1	s030706
E13.5_Male_WT_BVSC_2N_P_R1_s030706_21	8278	198645	s030706.sc21	E13.5	Male	WT	BVSC	P	R1	s030706
E13.5_Male_WT_BVSC_2N_P_R1_s030706_22	9409	381661	s030706.sc22	E13.5	Male	WT	BVSC	P	R1	s030706
E13.5_Male_WT_BVSC_2N_P_R1_s030706_23	4449	23212	s030706.sc23	E13.5	Male	WT	BVSC	P	R1	s030706
E13.5_Male_WT_BVSC_2N_P_R1_s030706_24	8795	301779	s030706.sc24	E13.5	Male	WT	BVSC	P	R1	s030706
E13.5_Male_WT_BVSC_2N_P_R1_s030706_25	8063	309452	s030706.sc25	E13.5	Male	WT	BVSC	P	R1	s030706
E13.5_Male_WT_BVSC_2N_P_R1_s030706_26	7679	236470	s030706.sc26	E13.5	Male	WT	BVSC	P	R1	s030706
E13.5_Male_WT_BVSC_2N_P_R1_s030706_27	8024	174381	s030706.sc27	E13.5	Male	WT	BVSC	P	R1	s030706
E13.5_Male_WT_BVSC_2N_P_R1_s030706_28	7500	133989	s030706.sc28	E13.5	Male	WT	BVSC	P	R1	s030706
E13.5_Male_WT_BVSC_2N_P_R1_s030706_29	8616	202522	s030706.sc29	E13.5	Male	WT	BVSC	P	R1	s030706
E13.5_Male_WT_BVSC_2N_P_R1_s030706_30	8427	283532	s030706.sc30	E13.5	Male	WT	BVSC	P	R1	s030706
E13.5_Male_WT_BVSC_2N_P_R1_s030706_31	7833	137045	s030706.sc31	E13.5	Male	WT	BVSC	P	R1	s030706
E13.5_Male_WT_BVSC_2N_P_R1_s030706_32	9128	326292	s030706.sc32	E13.5	Male	WT	BVSC	P	R1	s030706
E13.5_Male_WT_Negative_2N_P_R1_s030706_33	5428	124864	s030706.sc33	E13.5	Male	WT	Negative	P	R1	s030706
E13.5_Male_WT_Negative_2N_P_R1_s030706_35	6147	70701	s030706.sc35	E13.5	Male	WT	Negative	P	R1	s030706
E13.5_Male_WT_Negative_2N_P_R1_s030706_36	6903	159103	s030706.sc36	E13.5	Male	WT	Negative	P	R1	s030706
E13.5_Male_WT_Negative_2N_P_R1_s030706_37	7472	229489	s030706.sc37	E13.5	Male	WT	Negative	P	R1	s030706
E13.5_Male_WT_Negative_2N_P_R1_s030706_38	5804	117677	s030706.sc38	E13.5	Male	WT	Negative	P	R1	s030706
E13.5_Male_WT_Negative_2N_P_R1_s030706_39	3858	22250	s030706.sc39	E13.5	Male	WT	Negative	P	R1	s030706
E13.5_Male_WT_Negative_2N_P_R1_s030706_40	7283	200803	s030706.sc40	E13.5	Male	WT	Negative	P	R1	s030706
E13.5_Male_WT_Negative_2N_P_R1_s030706_41	6540	183575	s030706.sc41	E13.5	Male	WT	Negative	P	R1	s030706
E13.5_Male_WT_Negative_2N_P_R1_s030706_42	6939	172732	s030706.sc42	E13.5	Male	WT	Negative	P	R1	s030706
E13.5_Male_WT_Negative_2N_P_R1_s030706_43	7032	94845	s030706.sc43	E13.5	Male	WT	Negative	P	R1	s030706
E13.5_Male_WT_Negative_2N_P_R1_s030706_44	6024	149506	s030706.sc44	E13.5	Male	WT	Negative	P	R1	s030706
E13.5_Male_WT_Negative_2N_P_R1_s030706_45	6000	126948	s030706.sc45	E13.5	Male	WT	Negative	P	R1	s030706
E13.5_Male_WT_Negative_2N_P_R1_s030706_46	4348	34456	s030706.sc46	E13.5	Male	WT	Negative	P	R1	s030706
E13.5_Male_WT_Negative_2N_P_R1_s030706_47	6534	118614	s030706.sc47	E13.5	Male	WT	Negative	P	R1	s030706
E13.5_Male_WT_Negative_2N_P_R1_s030706_48	6185	177609	s030706.sc48	E13.5	Male	WT	Negative	P	R1	s030706
E13.5_Male_WT_BVSC_2N_D_R1_s030707_1	9469	560291	s030707.sc1	E13.5	Male	WT	BVSC	D	R1	s030707
E13.5_Male_WT_BVSC_2N_D_R1_s030707_2	8404	350854	s030707.sc2	E13.5	Male	WT	BVSC	D	R1	s030707
E13.5_Male_WT_BVSC_2N_D_R1_s030707_3	8581	420645	s030707.sc3	E13.5	Male	WT	BVSC	D	R1	s030707
E13.5_Male_WT_BVSC_2N_D_R1_s030707_4	8019	269240	s030707.sc4	E13.5	Male	WT	BVSC	D	R1	s030707
E13.5_Male_WT_BVSC_2N_D_R1_s030707_5	6961	122648	s030707.sc5	E13.5	Male	WT	BVSC	D	R1	s030707
E13.5_Male_WT_BVSC_2N_D_R1_s030707_6	7540	126328	s030707.sc6	E13.5	Male	WT	BVSC	D	R1	s030707
E13.5_Male_WT_BVSC_2N_D_R1_s030707_7	7433	137975	s030707.sc7	E13.5	Male	WT	BVSC	D	R1	s030707
E13.5_Male_WT_BVSC_2N_D_R1_s030707_8	8714	224215	s030707.sc8	E13.5	Male	WT	BVSC	D	R1	s030707
E13.5_Male_WT_BVSC_2N_D_R1_s030707_9	7492	185866	s030707.sc9	E13.5	Male	WT	BVSC	D	R1	s030707
E13.5_Male_WT_BVSC_2N_D_R1_s030707_10	9032	482037	s030707.sc10	E13.5	Male	WT	BVSC	D	R1	s030707
E13.5_Male_WT_BVSC_2N_D_R1_s030707_11	8252	207070	s030707.sc11	E13.5	Male	WT	BVSC	D	R1	s030707
E13.5_Male_WT_BVSC_2N_D_R1_s030707_12	9948	483957	s030707.sc12	E13.5	Male	WT	BVSC	D	R1	s030707
E13.5_Male_WT_BVSC_2N_D_R1_s030707_13	8668	314091	s030707.sc13	E13.5	Male	WT	BVSC	D	R1	s030707
E13.5_Male_WT_BVSC_2N_D_R1_s030707_14	8054	361149	s030707.sc14	E13.5	Male	WT	BVSC	D	R1	s030707
E13.5_Male_WT_BVSC_2N_D_R1_s030707_15	9389	539304	s030707.sc15	E13.5	Male	WT	BVSC	D	R1	s030707
E13.5_Male_WT_BVSC_2N_D_R1_s030707_16	9291	497624	s030707.sc16	E13.5	Male	WT	BVSC	D	R1	s030707
E13.5_Male_WT_BVSC_2N_D_R1_s030707_17	6992	125754	s030707.sc17	E13.5	Male	WT	BVSC	D	R1	s030707
E13.5_Male_WT_BVSC_2N_D_R1_s030707_18	7896	275621	s030707.sc18	E13.5	Male	WT	BVSC	D	R1	s030707
E13.5_Male_WT_BVSC_2N_D_R1_s030707_20	6890	121826	s030707.sc20	E13.5	Male	WT	BVSC	D	R1	s030707
E13.5_Male_WT_BVSC_2N_D_R1_s030707_21	7515	171882	s030707.sc21	E13.5	Male	WT	BVSC	D	R1	s030707
E13.5_Male_WT_BVSC_2N_D_R1_s030707_22	8317	364892	s030707.sc22	E13.5	Male	WT	BVSC	D	R1	s030707
E13.5_Male_WT_BVSC_2N_D_R1_s030707_23	4299	20190	s030707.sc23	E13.5	Male	WT	BVSC	D	R1	s030707
E13.5_Male_WT_BVSC_2N_D_R1_s030707_24	7403	216234	s030707.sc24	E13.5	Male	WT	BVSC	D	R1	s030707
E13.5_Male_WT_BVSC_2N_D_R1_s030707_25	8504	419193	s030707.sc25	E13.5	Male	WT	BVSC	D	R1	s030707
E13.5_Male_WT_BVSC_2N_D_R1_s030707_26	7390	257120	s030707.sc26	E13.5	Male	WT	BVSC	D	R1	s030707
E13.5_Male_WT_BVSC_2N_D_R1_s030707_27	8378	310184	s030707.sc27	E13.5	Male	WT	BVSC	D	R1	s030707
E13.5_Male_WT_BVSC_2N_D_R1_s030707_28	7180	139359	s030707.sc28	E13.5	Male	WT	BVSC	D	R1	s030707
E13.5_Male_WT_BVSC_2N_D_R1_s030707_29	8029	294915	s030707.sc29	E13.5	Male	WT	BVSC	D	R1	s030707
E13.5_Male_WT_BVSC_2N_D_R1_s030707_30	8537	412271	s030707.sc30	E13.5	Male	WT	BVSC	D	R1	s030707
E13.5_Male_WT_BVSC_2N_D_R1_s030707_31	7494	128877	s030707.sc31	E13.5	Male	WT	BVSC	D	R1	s030707
E13.5_Male_WT_BVSC_2N_D_R1_s030707_32	7959	262425	s030707.sc32	E13.5	Male	WT	BVSC	D	R1	s030707
E13.5_Male_WT_Negative_2N_D_R1_s030707_33	4431	71175	s030707.sc33	E13.5	Male	WT	Negative	D	R1	s030707
E13.5_Male_WT_Negative_2N_D_R1_s030707_34	2735	10547	s030707.sc34	E13.5	Male	WT	Negative	D	R1	s030707
E13.5_Male_WT_Negative_2N_D_R1_s030707_35	5940	39705	s030707.sc35	E13.5	Male	WT	Negative	D	R1	s030707
E13.5_Male_WT_Negative_2N_D_R1_s030707_36	4234	40221	s030707.sc36	E13.5	Male	WT	Negative	D	R1	s030707
E13.5_Male_WT_Negative_2N_D_R1_s030707_37	7338	258775	s030707.sc37	E13.5	Male	WT	Negative	D	R1	s030707
E13.5_Male_WT_Negative_2N_D_R1_s030707_38	6769	166581	s030707.sc38	E13.5	Male	WT	Negative	D	R1	s030707
E13.5_Male_WT_Negative_2N_D_R1_s030707_39	4125	21102	s030707.sc39	E13.5	Male	WT	Negative	D	R1	s030707
E13.5_Male_WT_Negative_2N_D_R1_s030707_40	6324	135964	s030707.sc40	E13.5	Male	WT	Negative	D	R1	s030707
E13.5_Male_WT_Negative_2N_D_R1_s030707_41	5661	133665	s030707.sc41	E13.5	Male	WT	Negative	D	R1	s030707
E13.5_Male_WT_Negative_2N_D_R1_s030707_42	5376	110212	s030707.sc42	E13.5	Male	WT	Negative	D	R1	s030707
E13.5_Male_WT_Negative_2N_D_R1_s030707_43	6760	76272	s030707.sc43	E13.5	Male	WT	Negative	D	R1	s030707
E13.5_Male_WT_Negative_2N_D_R1_s030707_44	5863	136141	s030707.sc44	E13.5	Male	WT	Negative	D	R1	s030707
E13.5_Male_WT_Negative_2N_D_R1_s030707_45	5418	97510	s030707.sc45	E13.5	Male	WT	Negative	D	R1	s030707
E13.5_Male_WT_Negative_2N_D_R1_s030707_46	4333	28990	s030707.sc46	E13.5	Male	WT	Negative	D	R1	s030707
E13.5_Male_WT_Negative_2N_D_R1_s030707_47	5910	90474	s030707.sc47	E13.5	Male	WT	Negative	D	R1	s030707
E13.5_Male_WT_Negative_2N_D_R1_s030707_48	5893	113458	s030707.sc48	E13.5	Male	WT	Negative	D	R1	s030707
E13.5_Male_WT_BVSC_2N_C_R1_s030707_49	8923	438935	s030707.sc49	E13.5	Male	WT	BVSC	C	R1	s030707
E13.5_Male_WT_BVSC_2N_C_R1_s030707_50	8724	483585	s030707.sc50	E13.5	Male	WT	BVSC	C	R1	s030707
E13.5_Male_WT_BVSC_2N_C_R1_s030707_51	7919	279808	s030707.sc51	E13.5	Male	WT	BVSC	C	R1	s030707
E13.5_Male_WT_BVSC_2N_C_R1_s030707_52	11060	886349	s030707.sc52	E13.5	Male	WT	BVSC	C	R1	s030707
E13.5_Male_WT_BVSC_2N_C_R1_s030707_53	7877	201642	s030707.sc53	E13.5	Male	WT	BVSC	C	R1	s030707
E13.5_Male_WT_BVSC_2N_C_R1_s030707_54	7479	334007	s030707.sc54	E13.5	Male	WT	BVSC	C	R1	s030707
E13.5_Male_WT_BVSC_2N_C_R1_s030707_55	8192	342396	s030707.sc55	E13.5	Male	WT	BVSC	C	R1	s030707
E13.5_Male_WT_BVSC_2N_C_R1_s030707_56	6083	87297	s030707.sc56	E13.5	Male	WT	BVSC	C	R1	s030707
E13.5_Male_WT_BVSC_2N_C_R1_s030707_57	8103	316062	s030707.sc57	E13.5	Male	WT	BVSC	C	R1	s030707
E13.5_Male_WT_BVSC_2N_C_R1_s030707_58	8463	370662	s030707.sc58	E13.5	Male	WT	BVSC	C	R1	s030707
E13.5_Male_WT_BVSC_2N_C_R1_s030707_59	7805	197282	s030707.sc59	E13.5	Male	WT	BVSC	C	R1	s030707
E13.5_Male_WT_BVSC_2N_C_R1_s030707_60	9326	418323	s030707.sc60	E13.5	Male	WT	BVSC	C	R1	s030707
E13.5_Male_WT_BVSC_2N_C_R1_s030707_61	8707	390560	s030707.sc61	E13.5	Male	WT	BVSC	C	R1	s030707
E13.5_Male_WT_BVSC_2N_C_R1_s030707_62	8392	392779	s030707.sc62	E13.5	Male	WT	BVSC	C	R1	s030707
E13.5_Male_WT_BVSC_2N_C_R1_s030707_63	8244	313098	s030707.sc63	E13.5	Male	WT	BVSC	C	R1	s030707
E13.5_Male_WT_BVSC_2N_C_R1_s030707_64	8395	382765	s030707.sc64	E13.5	Male	WT	BVSC	C	R1	s030707
E13.5_Male_WT_BVSC_2N_C_R1_s030707_66	6485	139886	s030707.sc66	E13.5	Male	WT	BVSC	C	R1	s030707
E13.5_Male_WT_BVSC_2N_C_R1_s030707_67	9352	532370	s030707.sc67	E13.5	Male	WT	BVSC	C	R1	s030707
E13.5_Male_WT_BVSC_2N_C_R1_s030707_68	8746	429850	s030707.sc68	E13.5	Male	WT	BVSC	C	R1	s030707
E13.5_Male_WT_BVSC_2N_C_R1_s030707_69	7813	215724	s030707.sc69	E13.5	Male	WT	BVSC	C	R1	s030707
E13.5_Male_WT_BVSC_2N_C_R1_s030707_70	8923	409100	s030707.sc70	E13.5	Male	WT	BVSC	C	R1	s030707
E13.5_Male_WT_BVSC_2N_C_R1_s030707_71	7772	361273	s030707.sc71	E13.5	Male	WT	BVSC	C	R1	s030707
E13.5_Male_WT_BVSC_2N_C_R1_s030707_72	8056	315198	s030707.sc72	E13.5	Male	WT	BVSC	C	R1	s030707
E13.5_Male_WT_BVSC_2N_C_R1_s030707_73	6667	74592	s030707.sc73	E13.5	Male	WT	BVSC	C	R1	s030707
E13.5_Male_WT_BVSC_2N_C_R1_s030707_74	8600	470949	s030707.sc74	E13.5	Male	WT	BVSC	C	R1	s030707
E13.5_Male_WT_BVSC_2N_C_R1_s030707_75	8994	416408	s030707.sc75	E13.5	Male	WT	BVSC	C	R1	s030707
E13.5_Male_WT_BVSC_2N_C_R1_s030707_76	7436	86457	s030707.sc76	E13.5	Male	WT	BVSC	C	R1	s030707
E13.5_Male_WT_BVSC_2N_C_R1_s030707_77	7959	370819	s030707.sc77	E13.5	Male	WT	BVSC	C	R1	s030707
E13.5_Male_WT_BVSC_2N_C_R1_s030707_78	7871	210373	s030707.sc78	E13.5	Male	WT	BVSC	C	R1	s030707
E13.5_Male_WT_BVSC_2N_C_R1_s030707_79	8552	408511	s030707.sc79	E13.5	Male	WT	BVSC	C	R1	s030707
E13.5_Male_WT_BVSC_2N_C_R1_s030707_80	8596	469237	s030707.sc80	E13.5	Male	WT	BVSC	C	R1	s030707
E13.5_Male_WT_Negative_2N_C_R1_s030707_81	6456	156752	s030707.sc81	E13.5	Male	WT	Negative	C	R1	s030707
E13.5_Male_WT_Negative_2N_C_R1_s030707_82	5780	77869	s030707.sc82	E13.5	Male	WT	Negative	C	R1	s030707
E13.5_Male_WT_Negative_2N_C_R1_s030707_83	5503	127086	s030707.sc83	E13.5	Male	WT	Negative	C	R1	s030707
E13.5_Male_WT_Negative_2N_C_R1_s030707_84	8344	414415	s030707.sc84	E13.5	Male	WT	Negative	C	R1	s030707
E13.5_Male_WT_Negative_2N_C_R1_s030707_85	4210	22478	s030707.sc85	E13.5	Male	WT	Negative	C	R1	s030707
E13.5_Male_WT_Negative_2N_C_R1_s030707_86	8017	382197	s030707.sc86	E13.5	Male	WT	Negative	C	R1	s030707
E13.5_Male_WT_Negative_2N_C_R1_s030707_87	6605	99864	s030707.sc87	E13.5	Male	WT	Negative	C	R1	s030707
E13.5_Male_WT_Negative_2N_C_R1_s030707_88	5020	44116	s030707.sc88	E13.5	Male	WT	Negative	C	R1	s030707
E13.5_Male_WT_Negative_2N_C_R1_s030707_89	6814	259105	s030707.sc89	E13.5	Male	WT	Negative	C	R1	s030707
E13.5_Male_WT_Negative_2N_C_R1_s030707_90	4689	56974	s030707.sc90	E13.5	Male	WT	Negative	C	R1	s030707
E13.5_Male_WT_Negative_2N_C_R1_s030707_91	5968	100972	s030707.sc91	E13.5	Male	WT	Negative	C	R1	s030707
E13.5_Male_WT_Negative_2N_C_R1_s030707_92	7360	300226	s030707.sc92	E13.5	Male	WT	Negative	C	R1	s030707
E13.5_Male_WT_Negative_2N_C_R1_s030707_93	4374	26673	s030707.sc93	E13.5	Male	WT	Negative	C	R1	s030707
E13.5_Male_WT_Negative_2N_C_R1_s030707_94	7920	311105	s030707.sc94	E13.5	Male	WT	Negative	C	R1	s030707
E13.5_Male_WT_Negative_2N_C_R1_s030707_95	6299	116850	s030707.sc95	E13.5	Male	WT	Negative	C	R1	s030707
E13.5_Male_WT_Negative_2N_C_R1_s030707_96	7276	271259	s030707.sc96	E13.5	Male	WT	Negative	C	R1	s030707
E18.5_Male_WT_BVSC_2N_None_R1_s030713_1	13140	547916	s030713.sc1	E18.5	Male	WT	BVSC	None	R1	s030713
E18.5_Male_WT_BVSC_2N_None_R1_s030713_2	12473	409665	s030713.sc2	E18.5	Male	WT	BVSC	None	R1	s030713
E18.5_Male_WT_BVSC_2N_None_R1_s030713_3	11850	334422	s030713.sc3	E18.5	Male	WT	BVSC	None	R1	s030713
E18.5_Male_WT_BVSC_2N_None_R1_s030713_4	12683	456017	s030713.sc4	E18.5	Male	WT	BVSC	None	R1	s030713
E18.5_Male_WT_BVSC_2N_None_R1_s030713_5	9997	134299	s030713.sc5	E18.5	Male	WT	BVSC	None	R1	s030713
E18.5_Male_WT_BVSC_2N_None_R1_s030713_6	9243	98078	s030713.sc6	E18.5	Male	WT	BVSC	None	R1	s030713
E18.5_Male_WT_BVSC_2N_None_R1_s030713_7	10814	178080	s030713.sc7	E18.5	Male	WT	BVSC	None	R1	s030713
E18.5_Male_WT_BVSC_2N_None_R1_s030713_8	10436	135667	s030713.sc8	E18.5	Male	WT	BVSC	None	R1	s030713
E18.5_Male_WT_BVSC_2N_None_R1_s030713_9	11281	286336	s030713.sc9	E18.5	Male	WT	BVSC	None	R1	s030713
E18.5_Male_WT_BVSC_2N_None_R1_s030713_10	11955	383772	s030713.sc10	E18.5	Male	WT	BVSC	None	R1	s030713
E18.5_Male_WT_BVSC_2N_None_R1_s030713_11	10028	143552	s030713.sc11	E18.5	Male	WT	BVSC	None	R1	s030713
E18.5_Male_WT_BVSC_2N_None_R1_s030713_12	13115	418702	s030713.sc12	E18.5	Male	WT	BVSC	None	R1	s030713
E18.5_Male_WT_BVSC_2N_None_R1_s030713_13	12660	368088	s030713.sc13	E18.5	Male	WT	BVSC	None	R1	s030713
E18.5_Male_WT_BVSC_2N_None_R1_s030713_14	13479	625551	s030713.sc14	E18.5	Male	WT	BVSC	None	R1	s030713
E18.5_Male_WT_BVSC_2N_None_R1_s030713_15	12239	399621	s030713.sc15	E18.5	Male	WT	BVSC	None	R1	s030713
E18.5_Male_WT_BVSC_2N_None_R1_s030713_16	13446	600312	s030713.sc16	E18.5	Male	WT	BVSC	None	R1	s030713
E18.5_Male_WT_BVSC_2N_None_R1_s030713_17	12536	447308	s030713.sc17	E18.5	Male	WT	BVSC	None	R1	s030713
E18.5_Male_WT_BVSC_2N_None_R1_s030713_18	11293	303072	s030713.sc18	E18.5	Male	WT	BVSC	None	R1	s030713
E18.5_Male_WT_BVSC_2N_None_R1_s030713_19	11889	464299	s030713.sc19	E18.5	Male	WT	BVSC	None	R1	s030713
E18.5_Male_WT_BVSC_2N_None_R1_s030713_20	10957	262561	s030713.sc20	E18.5	Male	WT	BVSC	None	R1	s030713
E18.5_Male_WT_BVSC_2N_None_R1_s030713_21	8585	132399	s030713.sc21	E18.5	Male	WT	BVSC	None	R1	s030713
E18.5_Male_WT_BVSC_2N_None_R1_s030713_22	10551	277660	s030713.sc22	E18.5	Male	WT	BVSC	None	R1	s030713
E18.5_Male_WT_BVSC_2N_None_R1_s030713_23	6127	27055	s030713.sc23	E18.5	Male	WT	BVSC	None	R1	s030713
E18.5_Male_WT_BVSC_2N_None_R1_s030713_24	10842	314635	s030713.sc24	E18.5	Male	WT	BVSC	None	R1	s030713
E18.5_Male_WT_BVSC_2N_None_R1_s030713_25	11363	410722	s030713.sc25	E18.5	Male	WT	BVSC	None	R1	s030713
E18.5_Male_WT_BVSC_2N_None_R1_s030713_26	10479	313337	s030713.sc26	E18.5	Male	WT	BVSC	None	R1	s030713
E18.5_Male_WT_BVSC_2N_None_R1_s030713_27	11463	333692	s030713.sc27	E18.5	Male	WT	BVSC	None	R1	s030713
E18.5_Male_WT_BVSC_2N_None_R1_s030713_28	10011	169182	s030713.sc28	E18.5	Male	WT	BVSC	None	R1	s030713
E18.5_Male_WT_BVSC_2N_None_R1_s030713_29	12079	356613	s030713.sc29	E18.5	Male	WT	BVSC	None	R1	s030713
E18.5_Male_WT_BVSC_2N_None_R1_s030713_30	11331	431910	s030713.sc30	E18.5	Male	WT	BVSC	None	R1	s030713
E18.5_Male_WT_BVSC_2N_None_R1_s030713_31	9545	111376	s030713.sc31	E18.5	Male	WT	BVSC	None	R1	s030713
E18.5_Male_WT_BVSC_2N_None_R1_s030713_32	10818	266147	s030713.sc32	E18.5	Male	WT	BVSC	None	R1	s030713
E18.5_Male_WT_BVSC_2N_None_R1_s030713_33	9920	228646	s030713.sc33	E18.5	Male	WT	BVSC	None	R1	s030713
E18.5_Male_WT_BVSC_2N_None_R1_s030713_34	6354	36626	s030713.sc34	E18.5	Male	WT	BVSC	None	R1	s030713
E18.5_Male_WT_BVSC_2N_None_R1_s030713_35	7344	56932	s030713.sc35	E18.5	Male	WT	BVSC	None	R1	s030713
E18.5_Male_WT_BVSC_2N_None_R1_s030713_36	10625	247745	s030713.sc36	E18.5	Male	WT	BVSC	None	R1	s030713
E18.5_Male_WT_BVSC_2N_None_R1_s030713_37	13538	580194	s030713.sc37	E18.5	Male	WT	BVSC	None	R1	s030713
E18.5_Male_WT_BVSC_2N_None_R1_s030713_38	11831	480046	s030713.sc38	E18.5	Male	WT	BVSC	None	R1	s030713
E18.5_Male_WT_BVSC_2N_None_R1_s030713_39	9342	97630	s030713.sc39	E18.5	Male	WT	BVSC	None	R1	s030713
E18.5_Male_WT_BVSC_2N_None_R1_s030713_40	12609	541196	s030713.sc40	E18.5	Male	WT	BVSC	None	R1	s030713
E18.5_Male_WT_BVSC_2N_None_R1_s030713_41	11788	498149	s030713.sc41	E18.5	Male	WT	BVSC	None	R1	s030713
E18.5_Male_WT_BVSC_2N_None_R1_s030713_42	11777	484932	s030713.sc42	E18.5	Male	WT	BVSC	None	R1	s030713
E18.5_Male_WT_BVSC_2N_None_R1_s030713_43	10984	169482	s030713.sc43	E18.5	Male	WT	BVSC	None	R1	s030713
E18.5_Male_WT_BVSC_2N_None_R1_s030713_44	10810	338960	s030713.sc44	E18.5	Male	WT	BVSC	None	R1	s030713
E18.5_Male_WT_BVSC_2N_None_R1_s030713_45	10809	289241	s030713.sc45	E18.5	Male	WT	BVSC	None	R1	s030713
E18.5_Male_WT_BVSC_2N_None_R1_s030713_46	8423	87474	s030713.sc46	E18.5	Male	WT	BVSC	None	R1	s030713
E18.5_Male_WT_BVSC_2N_None_R1_s030713_47	12147	379876	s030713.sc47	E18.5	Male	WT	BVSC	None	R1	s030713
E18.5_Male_WT_BVSC_2N_None_R1_s030713_48	13031	634454	s030713.sc48	E18.5	Male	WT	BVSC	None	R1	s030713
E18.5_Male_WT_BVSC_2N_None_R1_s030713_49	13813	457465	s030713.sc49	E18.5	Male	WT	BVSC	None	R1	s030713
E18.5_Male_WT_BVSC_2N_None_R1_s030713_50	12188	551932	s030713.sc50	E18.5	Male	WT	BVSC	None	R1	s030713
E18.5_Male_WT_BVSC_2N_None_R1_s030713_51	11230	317385	s030713.sc51	E18.5	Male	WT	BVSC	None	R1	s030713
E18.5_Male_WT_BVSC_2N_None_R1_s030713_52	12510	647843	s030713.sc52	E18.5	Male	WT	BVSC	None	R1	s030713
E18.5_Male_WT_BVSC_2N_None_R1_s030713_53	9649	166854	s030713.sc53	E18.5	Male	WT	BVSC	None	R1	s030713
E18.5_Male_WT_BVSC_2N_None_R1_s030713_54	11437	374412	s030713.sc54	E18.5	Male	WT	BVSC	None	R1	s030713
E18.5_Male_WT_BVSC_2N_None_R1_s030713_55	11850	482361	s030713.sc55	E18.5	Male	WT	BVSC	None	R1	s030713
E18.5_Male_WT_BVSC_2N_None_R1_s030713_56	9401	101378	s030713.sc56	E18.5	Male	WT	BVSC	None	R1	s030713
E18.5_Male_WT_BVSC_2N_None_R1_s030713_57	11114	281822	s030713.sc57	E18.5	Male	WT	BVSC	None	R1	s030713
E18.5_Male_WT_BVSC_2N_None_R1_s030713_58	11938	446755	s030713.sc58	E18.5	Male	WT	BVSC	None	R1	s030713
E18.5_Male_WT_BVSC_2N_None_R1_s030713_59	9433	125695	s030713.sc59	E18.5	Male	WT	BVSC	None	R1	s030713
E18.5_Male_WT_BVSC_2N_None_R1_s030713_60	13316	435196	s030713.sc60	E18.5	Male	WT	BVSC	None	R1	s030713
E18.5_Male_WT_BVSC_2N_None_R1_s030713_61	13200	475856	s030713.sc61	E18.5	Male	WT	BVSC	None	R1	s030713
E18.5_Male_WT_BVSC_2N_None_R1_s030713_62	10990	264127	s030713.sc62	E18.5	Male	WT	BVSC	None	R1	s030713
E18.5_Male_WT_BVSC_2N_None_R1_s030713_63	12397	309695	s030713.sc63	E18.5	Male	WT	BVSC	None	R1	s030713
E18.5_Male_WT_BVSC_2N_None_R1_s030713_64	13132	442559	s030713.sc64	E18.5	Male	WT	BVSC	None	R1	s030713
E18.5_Male_WT_BVSC_2N_None_R1_s030713_65	14811	738387	s030713.sc65	E18.5	Male	WT	BVSC	None	R1	s030713
E18.5_Male_WT_BVSC_2N_None_R1_s030713_66	12524	577886	s030713.sc66	E18.5	Male	WT	BVSC	None	R1	s030713
E18.5_Male_WT_BVSC_2N_None_R1_s030713_67	12684	414772	s030713.sc67	E18.5	Male	WT	BVSC	None	R1	s030713
E18.5_Male_WT_BVSC_2N_None_R1_s030713_68	10672	354166	s030713.sc68	E18.5	Male	WT	BVSC	None	R1	s030713
E18.5_Male_WT_BVSC_2N_None_R1_s030713_69	11018	215170	s030713.sc69	E18.5	Male	WT	BVSC	None	R1	s030713
E18.5_Male_WT_BVSC_2N_None_R1_s030713_70	13054	463676	s030713.sc70	E18.5	Male	WT	BVSC	None	R1	s030713
E18.5_Male_WT_BVSC_2N_None_R1_s030713_71	11039	395310	s030713.sc71	E18.5	Male	WT	BVSC	None	R1	s030713
E18.5_Male_WT_BVSC_2N_None_R1_s030713_72	9455	146222	s030713.sc72	E18.5	Male	WT	BVSC	None	R1	s030713
E18.5_Male_WT_Negative_2N_None_R1_s030713_73	3752	21740	s030713.sc73	E18.5	Male	WT	Negative	None	R1	s030713
E18.5_Male_WT_Negative_2N_None_R1_s030713_74	4681	114399	s030713.sc74	E18.5	Male	WT	Negative	None	R1	s030713
E18.5_Male_WT_Negative_2N_None_R1_s030713_75	7614	168087	s030713.sc75	E18.5	Male	WT	Negative	None	R1	s030713
E18.5_Male_WT_Negative_2N_None_R1_s030713_76	6588	86489	s030713.sc76	E18.5	Male	WT	Negative	None	R1	s030713
E18.5_Male_WT_Negative_2N_None_R1_s030713_77	6111	166221	s030713.sc77	E18.5	Male	WT	Negative	None	R1	s030713
E18.5_Male_WT_Negative_2N_None_R1_s030713_78	7366	161728	s030713.sc78	E18.5	Male	WT	Negative	None	R1	s030713
E18.5_Male_WT_Negative_2N_None_R1_s030713_79	5860	146094	s030713.sc79	E18.5	Male	WT	Negative	None	R1	s030713
E18.5_Male_WT_Negative_2N_None_R1_s030713_80	5364	128294	s030713.sc80	E18.5	Male	WT	Negative	None	R1	s030713
E18.5_Male_WT_Negative_2N_None_R1_s030713_81	5802	55977	s030713.sc81	E18.5	Male	WT	Negative	None	R1	s030713
E18.5_Male_WT_Negative_2N_None_R1_s030713_82	5966	62373	s030713.sc82	E18.5	Male	WT	Negative	None	R1	s030713
E18.5_Male_WT_Negative_2N_None_R1_s030713_83	6521	132676	s030713.sc83	E18.5	Male	WT	Negative	None	R1	s030713
E18.5_Male_WT_Negative_2N_None_R1_s030713_84	8198	216290	s030713.sc84	E18.5	Male	WT	Negative	None	R1	s030713
E18.5_Male_WT_Negative_2N_None_R1_s030713_85	4352	16163	s030713.sc85	E18.5	Male	WT	Negative	None	R1	s030713
E18.5_Male_WT_Negative_2N_None_R1_s030713_86	8890	332259	s030713.sc86	E18.5	Male	WT	Negative	None	R1	s030713
E18.5_Male_WT_Negative_2N_None_R1_s030713_87	4494	37266	s030713.sc87	E18.5	Male	WT	Negative	None	R1	s030713
E18.5_Male_WT_Negative_2N_None_R1_s030713_88	4751	33342	s030713.sc88	E18.5	Male	WT	Negative	None	R1	s030713
E18.5_Male_WT_Negative_2N_None_R1_s030713_89	6031	171740	s030713.sc89	E18.5	Male	WT	Negative	None	R1	s030713
E18.5_Male_WT_Negative_2N_None_R1_s030713_90	5737	96360	s030713.sc90	E18.5	Male	WT	Negative	None	R1	s030713
E18.5_Male_WT_Negative_2N_None_R1_s030713_91	6630	101576	s030713.sc91	E18.5	Male	WT	Negative	None	R1	s030713
E18.5_Male_WT_Negative_2N_None_R1_s030713_92	6800	207198	s030713.sc92	E18.5	Male	WT	Negative	None	R1	s030713
E18.5_Male_WT_Negative_2N_None_R1_s030713_93	4265	28537	s030713.sc93	E18.5	Male	WT	Negative	None	R1	s030713
E18.5_Male_WT_Negative_2N_None_R1_s030713_94	4841	60320	s030713.sc94	E18.5	Male	WT	Negative	None	R1	s030713
E18.5_Male_WT_Negative_2N_None_R1_s030713_95	7185	122833	s030713.sc95	E18.5	Male	WT	Negative	None	R1	s030713
E18.5_Male_WT_Negative_2N_None_R1_s030713_96	7613	262519	s030713.sc96	E18.5	Male	WT	Negative	None	R1	s030713
PND0_Male_WT_None_2N_None_R1_s030715_1	11199	410178	s030715.sc1	PND0	Male	WT	None	None	R1	s030715
PND0_Male_WT_None_2N_None_R1_s030715_2	13286	563812	s030715.sc2	PND0	Male	WT	None	None	R1	s030715
PND0_Male_WT_None_2N_None_R1_s030715_3	13281	642430	s030715.sc3	PND0	Male	WT	None	None	R1	s030715
PND0_Male_WT_None_2N_None_R1_s030715_4	11125	283636	s030715.sc4	PND0	Male	WT	None	None	R1	s030715
PND0_Male_WT_None_2N_None_R1_s030715_5	9612	125071	s030715.sc5	PND0	Male	WT	None	None	R1	s030715
PND0_Male_WT_None_2N_None_R1_s030715_6	9559	105613	s030715.sc6	PND0	Male	WT	None	None	R1	s030715
PND0_Male_WT_None_2N_None_R1_s030715_7	9314	120841	s030715.sc7	PND0	Male	WT	None	None	R1	s030715
PND0_Male_WT_None_2N_None_R1_s030715_8	8309	76286	s030715.sc8	PND0	Male	WT	None	None	R1	s030715
PND0_Male_WT_None_2N_None_R1_s030715_9	10091	201202	s030715.sc9	PND0	Male	WT	None	None	R1	s030715
PND0_Male_WT_None_2N_None_R1_s030715_10	13986	627373	s030715.sc10	PND0	Male	WT	None	None	R1	s030715
PND0_Male_WT_None_2N_None_R1_s030715_11	13606	401087	s030715.sc11	PND0	Male	WT	None	None	R1	s030715
PND0_Male_WT_None_2N_None_R1_s030715_12	12640	300986	s030715.sc12	PND0	Male	WT	None	None	R1	s030715
PND0_Male_WT_None_2N_None_R1_s030715_13	10633	247822	s030715.sc13	PND0	Male	WT	None	None	R1	s030715
PND0_Male_WT_None_2N_None_R1_s030715_14	8314	233115	s030715.sc14	PND0	Male	WT	None	None	R1	s030715
PND0_Male_WT_None_2N_None_R1_s030715_15	11776	346139	s030715.sc15	PND0	Male	WT	None	None	R1	s030715
PND0_Male_WT_None_2N_None_R1_s030715_16	12851	506927	s030715.sc16	PND0	Male	WT	None	None	R1	s030715
PND0_Male_WT_None_2N_None_R1_s030715_17	12126	327114	s030715.sc17	PND0	Male	WT	None	None	R1	s030715
PND0_Male_WT_None_2N_None_R1_s030715_18	13236	458119	s030715.sc18	PND0	Male	WT	None	None	R1	s030715
PND0_Male_WT_None_2N_None_R1_s030715_19	12089	480319	s030715.sc19	PND0	Male	WT	None	None	R1	s030715
PND0_Male_WT_None_2N_None_R1_s030715_20	10313	206790	s030715.sc20	PND0	Male	WT	None	None	R1	s030715
PND0_Male_WT_None_2N_None_R1_s030715_21	8797	143681	s030715.sc21	PND0	Male	WT	None	None	R1	s030715
PND0_Male_WT_None_2N_None_R1_s030715_22	14108	522658	s030715.sc22	PND0	Male	WT	None	None	R1	s030715
PND0_Male_WT_None_2N_None_R1_s030715_23	3891	12520	s030715.sc23	PND0	Male	WT	None	None	R1	s030715
PND0_Male_WT_None_2N_None_R1_s030715_24	11453	307872	s030715.sc24	PND0	Male	WT	None	None	R1	s030715
PND0_Male_WT_None_2N_None_R1_s030715_25	9886	289730	s030715.sc25	PND0	Male	WT	None	None	R1	s030715
PND0_Male_WT_None_2N_None_R1_s030715_27	11923	285309	s030715.sc27	PND0	Male	WT	None	None	R1	s030715
PND0_Male_WT_None_2N_None_R1_s030715_28	9412	113214	s030715.sc28	PND0	Male	WT	None	None	R1	s030715
PND0_Male_WT_None_2N_None_R1_s030715_29	11708	248593	s030715.sc29	PND0	Male	WT	None	None	R1	s030715
PND0_Male_WT_None_2N_None_R1_s030715_30	11283	353697	s030715.sc30	PND0	Male	WT	None	None	R1	s030715
PND0_Male_WT_None_2N_None_R1_s030715_31	5384	38088	s030715.sc31	PND0	Male	WT	None	None	R1	s030715
PND0_Male_WT_None_2N_None_R1_s030715_32	10899	270647	s030715.sc32	PND0	Male	WT	None	None	R1	s030715
PND0_Male_WT_None_2N_None_R1_s030715_33	10177	268560	s030715.sc33	PND0	Male	WT	None	None	R1	s030715
PND0_Male_WT_None_2N_None_R1_s030715_34	7621	46145	s030715.sc34	PND0	Male	WT	None	None	R1	s030715
PND0_Male_WT_None_2N_None_R1_s030715_36	13960	491983	s030715.sc36	PND0	Male	WT	None	None	R1	s030715
PND0_Male_WT_None_2N_None_R1_s030715_37	11203	334553	s030715.sc37	PND0	Male	WT	None	None	R1	s030715
PND0_Male_WT_None_2N_None_R1_s030715_38	13951	716571	s030715.sc38	PND0	Male	WT	None	None	R1	s030715
PND0_Male_WT_None_2N_None_R1_s030715_39	10297	121871	s030715.sc39	PND0	Male	WT	None	None	R1	s030715
PND0_Male_WT_None_2N_None_R1_s030715_40	11683	400257	s030715.sc40	PND0	Male	WT	None	None	R1	s030715
PND0_Male_WT_None_2N_None_R1_s030715_41	8519	288824	s030715.sc41	PND0	Male	WT	None	None	R1	s030715
PND0_Male_WT_None_2N_None_R1_s030715_42	13307	605403	s030715.sc42	PND0	Male	WT	None	None	R1	s030715
PND0_Male_WT_None_2N_None_R1_s030715_43	10025	162385	s030715.sc43	PND0	Male	WT	None	None	R1	s030715
PND0_Male_WT_None_2N_None_R1_s030715_44	11108	425755	s030715.sc44	PND0	Male	WT	None	None	R1	s030715
PND0_Male_WT_None_2N_None_R1_s030715_45	6883	92956	s030715.sc45	PND0	Male	WT	None	None	R1	s030715
PND0_Male_WT_None_2N_None_R1_s030715_46	8918	105188	s030715.sc46	PND0	Male	WT	None	None	R1	s030715
PND0_Male_WT_None_2N_None_R1_s030715_47	12148	347688	s030715.sc47	PND0	Male	WT	None	None	R1	s030715
PND0_Male_WT_None_2N_None_R1_s030715_48	10948	361946	s030715.sc48	PND0	Male	WT	None	None	R1	s030715
PND0_Male_WT_None_2N_None_R1_s030715_49	13802	669266	s030715.sc49	PND0	Male	WT	None	None	R1	s030715
PND0_Male_WT_None_2N_None_R1_s030715_50	12143	632183	s030715.sc50	PND0	Male	WT	None	None	R1	s030715
PND0_Male_WT_None_2N_None_R1_s030715_51	11041	374106	s030715.sc51	PND0	Male	WT	None	None	R1	s030715
PND0_Male_WT_None_2N_None_R1_s030715_52	11292	474753	s030715.sc52	PND0	Male	WT	None	None	R1	s030715
PND0_Male_WT_None_2N_None_R1_s030715_53	10521	236774	s030715.sc53	PND0	Male	WT	None	None	R1	s030715
PND0_Male_WT_None_2N_None_R1_s030715_54	11159	341374	s030715.sc54	PND0	Male	WT	None	None	R1	s030715
PND0_Male_WT_None_2N_None_R1_s030715_55	12027	531980	s030715.sc55	PND0	Male	WT	None	None	R1	s030715
PND0_Male_WT_None_2N_None_R1_s030715_56	10152	189272	s030715.sc56	PND0	Male	WT	None	None	R1	s030715
PND0_Male_WT_None_2N_None_R1_s030715_57	9694	249029	s030715.sc57	PND0	Male	WT	None	None	R1	s030715
PND0_Male_WT_None_2N_None_R1_s030715_58	10423	314093	s030715.sc58	PND0	Male	WT	None	None	R1	s030715
PND0_Male_WT_None_2N_None_R1_s030715_59	10542	145985	s030715.sc59	PND0	Male	WT	None	None	R1	s030715
PND0_Male_WT_None_2N_None_R1_s030715_60	12003	271553	s030715.sc60	PND0	Male	WT	None	None	R1	s030715
PND0_Male_WT_None_2N_None_R1_s030715_61	11301	315173	s030715.sc61	PND0	Male	WT	None	None	R1	s030715
PND0_Male_WT_None_2N_None_R1_s030715_62	10880	258818	s030715.sc62	PND0	Male	WT	None	None	R1	s030715
PND0_Male_WT_None_2N_None_R1_s030715_63	11855	440926	s030715.sc63	PND0	Male	WT	None	None	R1	s030715
PND0_Male_WT_None_2N_None_R1_s030715_64	10646	234998	s030715.sc64	PND0	Male	WT	None	None	R1	s030715
PND0_Male_WT_None_2N_None_R1_s030715_65	12556	490495	s030715.sc65	PND0	Male	WT	None	None	R1	s030715
PND0_Male_WT_None_2N_None_R1_s030715_66	12113	523374	s030715.sc66	PND0	Male	WT	None	None	R1	s030715
PND0_Male_WT_None_2N_None_R1_s030715_67	12238	433994	s030715.sc67	PND0	Male	WT	None	None	R1	s030715
PND0_Male_WT_None_2N_None_R1_s030715_68	11197	434946	s030715.sc68	PND0	Male	WT	None	None	R1	s030715
PND0_Male_WT_None_2N_None_R1_s030715_69	10124	174182	s030715.sc69	PND0	Male	WT	None	None	R1	s030715
PND0_Male_WT_None_2N_None_R1_s030715_70	12458	362764	s030715.sc70	PND0	Male	WT	None	None	R1	s030715
PND0_Male_WT_None_2N_None_R1_s030715_71	9769	232971	s030715.sc71	PND0	Male	WT	None	None	R1	s030715
PND0_Male_WT_None_2N_None_R1_s030715_72	9306	130237	s030715.sc72	PND0	Male	WT	None	None	R1	s030715
PND0_Male_WT_None_2N_None_R1_s030715_73	8557	73870	s030715.sc73	PND0	Male	WT	None	None	R1	s030715
PND0_Male_WT_None_2N_None_R1_s030715_74	10230	381203	s030715.sc74	PND0	Male	WT	None	None	R1	s030715
PND0_Male_WT_None_2N_None_R1_s030715_75	12265	326447	s030715.sc75	PND0	Male	WT	None	None	R1	s030715
PND0_Male_WT_None_2N_None_R1_s030715_76	9661	134336	s030715.sc76	PND0	Male	WT	None	None	R1	s030715
PND0_Male_WT_None_2N_None_R1_s030715_77	9121	243349	s030715.sc77	PND0	Male	WT	None	None	R1	s030715
PND0_Male_WT_None_2N_None_R1_s030715_78	9306	192128	s030715.sc78	PND0	Male	WT	None	None	R1	s030715
PND0_Male_WT_None_2N_None_R1_s030715_79	12806	563358	s030715.sc79	PND0	Male	WT	None	None	R1	s030715
PND0_Male_WT_None_2N_None_R1_s030715_80	11711	454826	s030715.sc80	PND0	Male	WT	None	None	R1	s030715
PND0_Male_WT_None_2N_None_R1_s030715_81	10969	247350	s030715.sc81	PND0	Male	WT	None	None	R1	s030715
PND0_Male_WT_None_2N_None_R1_s030715_82	12135	243386	s030715.sc82	PND0	Male	WT	None	None	R1	s030715
PND0_Male_WT_None_2N_None_R1_s030715_83	10675	293452	s030715.sc83	PND0	Male	WT	None	None	R1	s030715
PND0_Male_WT_None_2N_None_R1_s030715_84	11339	405902	s030715.sc84	PND0	Male	WT	None	None	R1	s030715
PND0_Male_WT_None_2N_None_R1_s030715_85	6774	34077	s030715.sc85	PND0	Male	WT	None	None	R1	s030715
PND0_Male_WT_None_2N_None_R1_s030715_86	12636	554758	s030715.sc86	PND0	Male	WT	None	None	R1	s030715
PND0_Male_WT_None_2N_None_R1_s030715_87	10492	184095	s030715.sc87	PND0	Male	WT	None	None	R1	s030715
PND0_Male_WT_None_2N_None_R1_s030715_88	10919	143336	s030715.sc88	PND0	Male	WT	None	None	R1	s030715
PND0_Male_WT_None_2N_None_R1_s030715_89	10196	388173	s030715.sc89	PND0	Male	WT	None	None	R1	s030715
PND0_Male_WT_None_2N_None_R1_s030715_90	10435	242586	s030715.sc90	PND0	Male	WT	None	None	R1	s030715
PND0_Male_WT_None_2N_None_R1_s030715_91	9538	162520	s030715.sc91	PND0	Male	WT	None	None	R1	s030715
PND0_Male_WT_None_2N_None_R1_s030715_92	11573	555934	s030715.sc92	PND0	Male	WT	None	None	R1	s030715
PND0_Male_WT_None_2N_None_R1_s030715_93	8008	83594	s030715.sc93	PND0	Male	WT	None	None	R1	s030715
PND0_Male_WT_None_2N_None_R1_s030715_95	11658	266387	s030715.sc95	PND0	Male	WT	None	None	R1	s030715
PND0_Male_WT_None_2N_None_R1_s030715_96	12325	631578	s030715.sc96	PND0	Male	WT	None	None	R1	s030715
PND0_Male_WT_None_2N_None_R1_s030716_1	7001	184631	s030716.sc1	PND0	Male	WT	None	None	R1	s030716
PND0_Male_WT_None_2N_None_R1_s030716_2	6966	151177	s030716.sc2	PND0	Male	WT	None	None	R1	s030716
PND0_Male_WT_None_2N_None_R1_s030716_3	6643	108692	s030716.sc3	PND0	Male	WT	None	None	R1	s030716
PND0_Male_WT_None_2N_None_R1_s030716_4	6736	127822	s030716.sc4	PND0	Male	WT	None	None	R1	s030716
PND0_Male_WT_None_2N_None_R1_s030716_5	3969	24756	s030716.sc5	PND0	Male	WT	None	None	R1	s030716
PND0_Male_WT_None_2N_None_R1_s030716_6	4773	34694	s030716.sc6	PND0	Male	WT	None	None	R1	s030716
PND0_Male_WT_None_2N_None_R1_s030716_7	4997	41095	s030716.sc7	PND0	Male	WT	None	None	R1	s030716
PND0_Male_WT_None_2N_None_R1_s030716_8	4863	36462	s030716.sc8	PND0	Male	WT	None	None	R1	s030716
PND0_Male_WT_None_2N_None_R1_s030716_9	5154	67303	s030716.sc9	PND0	Male	WT	None	None	R1	s030716
PND0_Male_WT_None_2N_None_R1_s030716_10	8021	230267	s030716.sc10	PND0	Male	WT	None	None	R1	s030716
PND0_Male_WT_None_2N_None_R1_s030716_11	5731	53582	s030716.sc11	PND0	Male	WT	None	None	R1	s030716
PND0_Male_WT_None_2N_None_R1_s030716_12	7352	106511	s030716.sc12	PND0	Male	WT	None	None	R1	s030716
PND0_Male_WT_None_2N_None_R1_s030716_13	6637	128049	s030716.sc13	PND0	Male	WT	None	None	R1	s030716
PND0_Male_WT_None_2N_None_R1_s030716_14	7555	214988	s030716.sc14	PND0	Male	WT	None	None	R1	s030716
PND0_Male_WT_None_2N_None_R1_s030716_15	6108	113931	s030716.sc15	PND0	Male	WT	None	None	R1	s030716
PND0_Male_WT_None_2N_None_R1_s030716_16	7060	166341	s030716.sc16	PND0	Male	WT	None	None	R1	s030716
PND0_Male_WT_None_2N_None_R1_s030716_17	11780	268200	s030716.sc17	PND0	Male	WT	None	None	R1	s030716
PND0_Male_WT_None_2N_None_R1_s030716_18	6148	94621	s030716.sc18	PND0	Male	WT	None	None	R1	s030716
PND0_Male_WT_None_2N_None_R1_s030716_19	6886	175331	s030716.sc19	PND0	Male	WT	None	None	R1	s030716
PND0_Male_WT_None_2N_None_R1_s030716_20	6216	98642	s030716.sc20	PND0	Male	WT	None	None	R1	s030716
PND0_Male_WT_None_2N_None_R1_s030716_21	4227	43717	s030716.sc21	PND0	Male	WT	None	None	R1	s030716
PND0_Male_WT_None_2N_None_R1_s030716_22	6222	90152	s030716.sc22	PND0	Male	WT	None	None	R1	s030716
PND0_Male_WT_None_2N_None_R1_s030716_24	6257	107682	s030716.sc24	PND0	Male	WT	None	None	R1	s030716
PND0_Male_WT_None_2N_None_R1_s030716_25	6800	187629	s030716.sc25	PND0	Male	WT	None	None	R1	s030716
PND0_Male_WT_None_2N_None_R1_s030716_26	6422	163004	s030716.sc26	PND0	Male	WT	None	None	R1	s030716
PND0_Male_WT_None_2N_None_R1_s030716_27	6525	127986	s030716.sc27	PND0	Male	WT	None	None	R1	s030716
PND0_Male_WT_None_2N_None_R1_s030716_28	5718	70115	s030716.sc28	PND0	Male	WT	None	None	R1	s030716
PND0_Male_WT_None_2N_None_R1_s030716_29	7197	147436	s030716.sc29	PND0	Male	WT	None	None	R1	s030716
PND0_Male_WT_None_2N_None_R1_s030716_30	6861	169334	s030716.sc30	PND0	Male	WT	None	None	R1	s030716
PND0_Male_WT_None_2N_None_R1_s030716_31	4405	25675	s030716.sc31	PND0	Male	WT	None	None	R1	s030716
PND0_Male_WT_None_2N_None_R1_s030716_32	6732	99388	s030716.sc32	PND0	Male	WT	None	None	R1	s030716
PND0_Male_WT_None_2N_None_R1_s030716_33	9862	266423	s030716.sc33	PND0	Male	WT	None	None	R1	s030716
PND0_Male_WT_None_2N_None_R1_s030716_34	6585	34300	s030716.sc34	PND0	Male	WT	None	None	R1	s030716
PND0_Male_WT_None_2N_None_R1_s030716_35	9617	152886	s030716.sc35	PND0	Male	WT	None	None	R1	s030716
PND0_Male_WT_None_2N_None_R1_s030716_36	10663	233181	s030716.sc36	PND0	Male	WT	None	None	R1	s030716
PND0_Male_WT_None_2N_None_R1_s030716_37	7329	179083	s030716.sc37	PND0	Male	WT	None	None	R1	s030716
PND0_Male_WT_None_2N_None_R1_s030716_38	9316	240440	s030716.sc38	PND0	Male	WT	None	None	R1	s030716
PND0_Male_WT_None_2N_None_R1_s030716_39	7501	56800	s030716.sc39	PND0	Male	WT	None	None	R1	s030716
PND0_Male_WT_None_2N_None_R1_s030716_40	10306	251559	s030716.sc40	PND0	Male	WT	None	None	R1	s030716
PND0_Male_WT_None_2N_None_R1_s030716_41	9642	318362	s030716.sc41	PND0	Male	WT	None	None	R1	s030716
PND0_Male_WT_None_2N_None_R1_s030716_42	10775	336719	s030716.sc42	PND0	Male	WT	None	None	R1	s030716
PND0_Male_WT_None_2N_None_R1_s030716_43	9366	129454	s030716.sc43	PND0	Male	WT	None	None	R1	s030716
PND0_Male_WT_None_2N_None_R1_s030716_44	9677	333575	s030716.sc44	PND0	Male	WT	None	None	R1	s030716
PND0_Male_WT_None_2N_None_R1_s030716_45	12339	424964	s030716.sc45	PND0	Male	WT	None	None	R1	s030716
PND0_Male_WT_None_2N_None_R1_s030716_46	8421	87286	s030716.sc46	PND0	Male	WT	None	None	R1	s030716
PND0_Male_WT_None_2N_None_R1_s030716_47	10893	162413	s030716.sc47	PND0	Male	WT	None	None	R1	s030716
PND0_Male_WT_None_2N_None_R1_s030716_48	9671	291653	s030716.sc48	PND0	Male	WT	None	None	R1	s030716
PND0_Male_WT_None_2N_None_R1_s030716_49	13197	510109	s030716.sc49	PND0	Male	WT	None	None	R1	s030716
PND0_Male_WT_None_2N_None_R1_s030716_50	12733	744580	s030716.sc50	PND0	Male	WT	None	None	R1	s030716
PND0_Male_WT_None_2N_None_R1_s030716_51	11842	478625	s030716.sc51	PND0	Male	WT	None	None	R1	s030716
PND0_Male_WT_None_2N_None_R1_s030716_52	13472	802483	s030716.sc52	PND0	Male	WT	None	None	R1	s030716
PND0_Male_WT_None_2N_None_R1_s030716_53	10399	248625	s030716.sc53	PND0	Male	WT	None	None	R1	s030716
PND0_Male_WT_None_2N_None_R1_s030716_54	11653	437356	s030716.sc54	PND0	Male	WT	None	None	R1	s030716
PND0_Male_WT_None_2N_None_R1_s030716_56	11095	274683	s030716.sc56	PND0	Male	WT	None	None	R1	s030716
PND0_Male_WT_None_2N_None_R1_s030716_57	11132	404833	s030716.sc57	PND0	Male	WT	None	None	R1	s030716
PND0_Male_WT_None_2N_None_R1_s030716_58	13175	685000	s030716.sc58	PND0	Male	WT	None	None	R1	s030716
PND0_Male_WT_None_2N_None_R1_s030716_59	10848	191036	s030716.sc59	PND0	Male	WT	None	None	R1	s030716
PND0_Male_WT_None_2N_None_R1_s030716_60	9586	183117	s030716.sc60	PND0	Male	WT	None	None	R1	s030716
PND0_Male_WT_None_2N_None_R1_s030716_61	12466	454419	s030716.sc61	PND0	Male	WT	None	None	R1	s030716
PND0_Male_WT_None_2N_None_R1_s030716_62	12348	369196	s030716.sc62	PND0	Male	WT	None	None	R1	s030716
PND0_Male_WT_None_2N_None_R1_s030716_63	13653	572273	s030716.sc63	PND0	Male	WT	None	None	R1	s030716
PND0_Male_WT_None_2N_None_R1_s030716_64	12963	449171	s030716.sc64	PND0	Male	WT	None	None	R1	s030716
PND0_Male_WT_None_2N_None_R1_s030716_65	14269	897653	s030716.sc65	PND0	Male	WT	None	None	R1	s030716
PND0_Male_WT_None_2N_None_R1_s030716_66	14140	836872	s030716.sc66	PND0	Male	WT	None	None	R1	s030716
PND0_Male_WT_None_2N_None_R1_s030716_67	12197	552033	s030716.sc67	PND0	Male	WT	None	None	R1	s030716
PND0_Male_WT_None_2N_None_R1_s030716_68	12548	686866	s030716.sc68	PND0	Male	WT	None	None	R1	s030716
PND0_Male_WT_None_2N_None_R1_s030716_69	11789	327160	s030716.sc69	PND0	Male	WT	None	None	R1	s030716
PND0_Male_WT_None_2N_None_R1_s030716_70	13843	594477	s030716.sc70	PND0	Male	WT	None	None	R1	s030716
PND0_Male_WT_None_2N_None_R1_s030716_71	8738	257556	s030716.sc71	PND0	Male	WT	None	None	R1	s030716
PND0_Male_WT_None_2N_None_R1_s030716_72	11481	270048	s030716.sc72	PND0	Male	WT	None	None	R1	s030716
PND0_Male_WT_None_2N_None_R1_s030716_73	10137	115259	s030716.sc73	PND0	Male	WT	None	None	R1	s030716
PND0_Male_WT_None_2N_None_R1_s030716_74	13507	816815	s030716.sc74	PND0	Male	WT	None	None	R1	s030716
PND0_Male_WT_None_2N_None_R1_s030716_75	14515	784871	s030716.sc75	PND0	Male	WT	None	None	R1	s030716
PND0_Male_WT_None_2N_None_R1_s030716_76	11582	241138	s030716.sc76	PND0	Male	WT	None	None	R1	s030716
PND0_Male_WT_None_2N_None_R1_s030716_77	14255	967224	s030716.sc77	PND0	Male	WT	None	None	R1	s030716
PND0_Male_WT_None_2N_None_R1_s030716_78	11464	348328	s030716.sc78	PND0	Male	WT	None	None	R1	s030716
PND0_Male_WT_None_2N_None_R1_s030716_79	12778	663240	s030716.sc79	PND0	Male	WT	None	None	R1	s030716
PND0_Male_WT_None_2N_None_R1_s030716_80	14313	875908	s030716.sc80	PND0	Male	WT	None	None	R1	s030716
PND0_Male_WT_None_2N_None_R1_s030716_81	11666	304430	s030716.sc81	PND0	Male	WT	None	None	R1	s030716
PND0_Male_WT_None_2N_None_R1_s030716_82	11279	244457	s030716.sc82	PND0	Male	WT	None	None	R1	s030716
PND0_Male_WT_None_2N_None_R1_s030716_83	10218	268163	s030716.sc83	PND0	Male	WT	None	None	R1	s030716
PND0_Male_WT_None_2N_None_R1_s030716_84	13495	688633	s030716.sc84	PND0	Male	WT	None	None	R1	s030716
PND0_Male_WT_None_2N_None_R1_s030716_85	11460	104213	s030716.sc85	PND0	Male	WT	None	None	R1	s030716
PND0_Male_WT_None_2N_None_R1_s030716_86	11640	512705	s030716.sc86	PND0	Male	WT	None	None	R1	s030716
PND0_Male_WT_None_2N_None_R1_s030716_87	10186	183697	s030716.sc87	PND0	Male	WT	None	None	R1	s030716
PND0_Male_WT_None_2N_None_R1_s030716_88	9406	125219	s030716.sc88	PND0	Male	WT	None	None	R1	s030716
PND0_Male_WT_None_2N_None_R1_s030716_89	11619	581070	s030716.sc89	PND0	Male	WT	None	None	R1	s030716
PND0_Male_WT_None_2N_None_R1_s030716_90	11476	364872	s030716.sc90	PND0	Male	WT	None	None	R1	s030716
PND0_Male_WT_None_2N_None_R1_s030716_91	9812	224467	s030716.sc91	PND0	Male	WT	None	None	R1	s030716
PND0_Male_WT_None_2N_None_R1_s030716_92	12694	603789	s030716.sc92	PND0	Male	WT	None	None	R1	s030716
PND0_Male_WT_None_2N_None_R1_s030716_93	9774	136783	s030716.sc93	PND0	Male	WT	None	None	R1	s030716
PND0_Male_WT_None_2N_None_R1_s030716_95	10520	208889	s030716.sc95	PND0	Male	WT	None	None	R1	s030716
PND0_Male_WT_None_2N_None_R1_s030716_96	11580	531762	s030716.sc96	PND0	Male	WT	None	None	R1	s030716
PND1_Male_WT_None_2N_None_R1_s030717_1	13064	661303	s030717.sc1	PND1	Male	WT	None	None	R1	s030717
PND1_Male_WT_None_2N_None_R1_s030717_2	11615	396811	s030717.sc2	PND1	Male	WT	None	None	R1	s030717
PND1_Male_WT_None_2N_None_R1_s030717_3	13009	346088	s030717.sc3	PND1	Male	WT	None	None	R1	s030717
PND1_Male_WT_None_2N_None_R1_s030717_4	11339	314751	s030717.sc4	PND1	Male	WT	None	None	R1	s030717
PND1_Male_WT_None_2N_None_R1_s030717_5	9335	106583	s030717.sc5	PND1	Male	WT	None	None	R1	s030717
PND1_Male_WT_None_2N_None_R1_s030717_6	7991	59392	s030717.sc6	PND1	Male	WT	None	None	R1	s030717
PND1_Male_WT_None_2N_None_R1_s030717_7	8703	68830	s030717.sc7	PND1	Male	WT	None	None	R1	s030717
PND1_Male_WT_None_2N_None_R1_s030717_8	10874	127688	s030717.sc8	PND1	Male	WT	None	None	R1	s030717
PND1_Male_WT_None_2N_None_R1_s030717_9	11230	220589	s030717.sc9	PND1	Male	WT	None	None	R1	s030717
PND1_Male_WT_None_2N_None_R1_s030717_10	11181	446046	s030717.sc10	PND1	Male	WT	None	None	R1	s030717
PND1_Male_WT_None_2N_None_R1_s030717_11	8936	82719	s030717.sc11	PND1	Male	WT	None	None	R1	s030717
PND1_Male_WT_None_2N_None_R1_s030717_12	12625	339074	s030717.sc12	PND1	Male	WT	None	None	R1	s030717
PND1_Male_WT_None_2N_None_R1_s030717_13	12984	464941	s030717.sc13	PND1	Male	WT	None	None	R1	s030717
PND1_Male_WT_None_2N_None_R1_s030717_14	11997	508244	s030717.sc14	PND1	Male	WT	None	None	R1	s030717
PND1_Male_WT_None_2N_None_R1_s030717_15	12175	546241	s030717.sc15	PND1	Male	WT	None	None	R1	s030717
PND1_Male_WT_None_2N_None_R1_s030717_16	12430	481904	s030717.sc16	PND1	Male	WT	None	None	R1	s030717
PND1_Male_WT_None_2N_None_R1_s030717_17	10195	217300	s030717.sc17	PND1	Male	WT	None	None	R1	s030717
PND1_Male_WT_None_2N_None_R1_s030717_18	11330	407699	s030717.sc18	PND1	Male	WT	None	None	R1	s030717
PND1_Male_WT_None_2N_None_R1_s030717_19	10794	402486	s030717.sc19	PND1	Male	WT	None	None	R1	s030717
PND1_Male_WT_None_2N_None_R1_s030717_20	10240	177227	s030717.sc20	PND1	Male	WT	None	None	R1	s030717
PND1_Male_WT_None_2N_None_R1_s030717_21	8603	94725	s030717.sc21	PND1	Male	WT	None	None	R1	s030717
PND1_Male_WT_None_2N_None_R1_s030717_22	11152	342487	s030717.sc22	PND1	Male	WT	None	None	R1	s030717
PND1_Male_WT_None_2N_None_R1_s030717_24	10653	291487	s030717.sc24	PND1	Male	WT	None	None	R1	s030717
PND1_Male_WT_None_2N_None_R1_s030717_25	12734	550531	s030717.sc25	PND1	Male	WT	None	None	R1	s030717
PND1_Male_WT_None_2N_None_R1_s030717_26	10024	295289	s030717.sc26	PND1	Male	WT	None	None	R1	s030717
PND1_Male_WT_None_2N_None_R1_s030717_27	13023	571069	s030717.sc27	PND1	Male	WT	None	None	R1	s030717
PND1_Male_WT_None_2N_None_R1_s030717_28	9461	139515	s030717.sc28	PND1	Male	WT	None	None	R1	s030717
PND1_Male_WT_None_2N_None_R1_s030717_29	11895	381071	s030717.sc29	PND1	Male	WT	None	None	R1	s030717
PND1_Male_WT_None_2N_None_R1_s030717_30	11625	428131	s030717.sc30	PND1	Male	WT	None	None	R1	s030717
PND1_Male_WT_None_2N_None_R1_s030717_31	8333	58355	s030717.sc31	PND1	Male	WT	None	None	R1	s030717
PND1_Male_WT_None_2N_None_R1_s030717_32	10553	294191	s030717.sc32	PND1	Male	WT	None	None	R1	s030717
PND1_Male_WT_None_2N_None_R1_s030717_33	9137	209736	s030717.sc33	PND1	Male	WT	None	None	R1	s030717
PND1_Male_WT_None_2N_None_R1_s030717_34	6082	28925	s030717.sc34	PND1	Male	WT	None	None	R1	s030717
PND1_Male_WT_None_2N_None_R1_s030717_35	7936	85749	s030717.sc35	PND1	Male	WT	None	None	R1	s030717
PND1_Male_WT_None_2N_None_R1_s030717_36	9802	177213	s030717.sc36	PND1	Male	WT	None	None	R1	s030717
PND1_Male_WT_None_2N_None_R1_s030717_37	11120	361644	s030717.sc37	PND1	Male	WT	None	None	R1	s030717
PND1_Male_WT_None_2N_None_R1_s030717_38	9400	226334	s030717.sc38	PND1	Male	WT	None	None	R1	s030717
PND1_Male_WT_None_2N_None_R1_s030717_39	6787	37875	s030717.sc39	PND1	Male	WT	None	None	R1	s030717
PND1_Male_WT_None_2N_None_R1_s030717_40	9037	200117	s030717.sc40	PND1	Male	WT	None	None	R1	s030717
PND1_Male_WT_None_2N_None_R1_s030717_41	9243	282810	s030717.sc41	PND1	Male	WT	None	None	R1	s030717
PND1_Male_WT_None_2N_None_R1_s030717_42	8622	202477	s030717.sc42	PND1	Male	WT	None	None	R1	s030717
PND1_Male_WT_None_2N_None_R1_s030717_43	8634	111216	s030717.sc43	PND1	Male	WT	None	None	R1	s030717
PND1_Male_WT_None_2N_None_R1_s030717_44	11141	403733	s030717.sc44	PND1	Male	WT	None	None	R1	s030717
PND1_Male_WT_None_2N_None_R1_s030717_45	9344	242536	s030717.sc45	PND1	Male	WT	None	None	R1	s030717
PND1_Male_WT_None_2N_None_R1_s030717_46	6316	38434	s030717.sc46	PND1	Male	WT	None	None	R1	s030717
PND1_Male_WT_None_2N_None_R1_s030717_47	8184	135471	s030717.sc47	PND1	Male	WT	None	None	R1	s030717
PND1_Male_WT_None_2N_None_R1_s030717_48	9615	332990	s030717.sc48	PND1	Male	WT	None	None	R1	s030717
PND1_Male_WT_None_2N_None_R1_s030717_49	12070	569389	s030717.sc49	PND1	Male	WT	None	None	R1	s030717
PND1_Male_WT_None_2N_None_R1_s030717_50	10848	451602	s030717.sc50	PND1	Male	WT	None	None	R1	s030717
PND1_Male_WT_None_2N_None_R1_s030717_51	9314	194023	s030717.sc51	PND1	Male	WT	None	None	R1	s030717
PND1_Male_WT_None_2N_None_R1_s030717_52	11161	439016	s030717.sc52	PND1	Male	WT	None	None	R1	s030717
PND1_Male_WT_None_2N_None_R1_s030717_53	7862	93252	s030717.sc53	PND1	Male	WT	None	None	R1	s030717
PND1_Male_WT_None_2N_None_R1_s030717_54	10760	362143	s030717.sc54	PND1	Male	WT	None	None	R1	s030717
PND1_Male_WT_None_2N_None_R1_s030717_55	11204	405820	s030717.sc55	PND1	Male	WT	None	None	R1	s030717
PND1_Male_WT_None_2N_None_R1_s030717_56	3881	23389	s030717.sc56	PND1	Male	WT	None	None	R1	s030717
PND1_Male_WT_None_2N_None_R1_s030717_57	10175	278147	s030717.sc57	PND1	Male	WT	None	None	R1	s030717
PND1_Male_WT_None_2N_None_R1_s030717_58	10230	289615	s030717.sc58	PND1	Male	WT	None	None	R1	s030717
PND1_Male_WT_None_2N_None_R1_s030717_59	8747	81877	s030717.sc59	PND1	Male	WT	None	None	R1	s030717
PND1_Male_WT_None_2N_None_R1_s030717_60	13329	518039	s030717.sc60	PND1	Male	WT	None	None	R1	s030717
PND1_Male_WT_None_2N_None_R1_s030717_61	12624	459653	s030717.sc61	PND1	Male	WT	None	None	R1	s030717
PND1_Male_WT_None_2N_None_R1_s030717_62	11272	295553	s030717.sc62	PND1	Male	WT	None	None	R1	s030717
PND1_Male_WT_None_2N_None_R1_s030717_63	10801	376828	s030717.sc63	PND1	Male	WT	None	None	R1	s030717
PND1_Male_WT_None_2N_None_R1_s030717_64	12473	550855	s030717.sc64	PND1	Male	WT	None	None	R1	s030717
PND1_Male_WT_None_2N_None_R1_s030717_65	12181	506218	s030717.sc65	PND1	Male	WT	None	None	R1	s030717
PND1_Male_WT_None_2N_None_R1_s030717_66	13238	715705	s030717.sc66	PND1	Male	WT	None	None	R1	s030717
PND1_Male_WT_None_2N_None_R1_s030717_67	11571	444091	s030717.sc67	PND1	Male	WT	None	None	R1	s030717
PND1_Male_WT_None_2N_None_R1_s030717_68	12167	602044	s030717.sc68	PND1	Male	WT	None	None	R1	s030717
PND1_Male_WT_None_2N_None_R1_s030717_69	10925	189521	s030717.sc69	PND1	Male	WT	None	None	R1	s030717
PND1_Male_WT_None_2N_None_R1_s030717_70	11958	462942	s030717.sc70	PND1	Male	WT	None	None	R1	s030717
PND1_Male_WT_None_2N_None_R1_s030717_71	9815	278752	s030717.sc71	PND1	Male	WT	None	None	R1	s030717
PND1_Male_WT_None_2N_None_R1_s030717_72	9073	138101	s030717.sc72	PND1	Male	WT	None	None	R1	s030717
PND1_Male_WT_None_2N_None_R1_s030717_73	8188	66468	s030717.sc73	PND1	Male	WT	None	None	R1	s030717
PND1_Male_WT_None_2N_None_R1_s030717_74	10948	317566	s030717.sc74	PND1	Male	WT	None	None	R1	s030717
PND1_Male_WT_None_2N_None_R1_s030717_75	12253	302711	s030717.sc75	PND1	Male	WT	None	None	R1	s030717
PND1_Male_WT_None_2N_None_R1_s030717_76	9226	140569	s030717.sc76	PND1	Male	WT	None	None	R1	s030717
PND1_Male_WT_None_2N_None_R1_s030717_77	11198	347670	s030717.sc77	PND1	Male	WT	None	None	R1	s030717
PND1_Male_WT_None_2N_None_R1_s030717_78	9114	141904	s030717.sc78	PND1	Male	WT	None	None	R1	s030717
PND1_Male_WT_None_2N_None_R1_s030717_79	10818	317365	s030717.sc79	PND1	Male	WT	None	None	R1	s030717
PND1_Male_WT_None_2N_None_R1_s030717_80	10605	357422	s030717.sc80	PND1	Male	WT	None	None	R1	s030717
PND1_Male_WT_None_2N_None_R1_s030717_81	9618	140876	s030717.sc81	PND1	Male	WT	None	None	R1	s030717
PND1_Male_WT_None_2N_None_R1_s030717_82	9395	104536	s030717.sc82	PND1	Male	WT	None	None	R1	s030717
PND1_Male_WT_None_2N_None_R1_s030717_83	9251	138104	s030717.sc83	PND1	Male	WT	None	None	R1	s030717
PND1_Male_WT_None_2N_None_R1_s030717_84	12631	463339	s030717.sc84	PND1	Male	WT	None	None	R1	s030717
PND1_Male_WT_None_2N_None_R1_s030717_85	6611	35846	s030717.sc85	PND1	Male	WT	None	None	R1	s030717
PND1_Male_WT_None_2N_None_R1_s030717_86	11780	525543	s030717.sc86	PND1	Male	WT	None	None	R1	s030717
PND1_Male_WT_None_2N_None_R1_s030717_87	9990	148810	s030717.sc87	PND1	Male	WT	None	None	R1	s030717
PND1_Male_WT_None_2N_None_R1_s030717_88	9467	106100	s030717.sc88	PND1	Male	WT	None	None	R1	s030717
PND1_Male_WT_None_2N_None_R1_s030717_89	7950	258427	s030717.sc89	PND1	Male	WT	None	None	R1	s030717
PND1_Male_WT_None_2N_None_R1_s030717_90	8892	143131	s030717.sc90	PND1	Male	WT	None	None	R1	s030717
PND1_Male_WT_None_2N_None_R1_s030717_91	9133	132194	s030717.sc91	PND1	Male	WT	None	None	R1	s030717
PND1_Male_WT_None_2N_None_R1_s030717_92	11634	542937	s030717.sc92	PND1	Male	WT	None	None	R1	s030717
PND1_Male_WT_None_2N_None_R1_s030717_93	7275	56331	s030717.sc93	PND1	Male	WT	None	None	R1	s030717
PND1_Male_WT_None_2N_None_R1_s030717_94	10868	245966	s030717.sc94	PND1	Male	WT	None	None	R1	s030717
PND1_Male_WT_None_2N_None_R1_s030717_95	10188	208326	s030717.sc95	PND1	Male	WT	None	None	R1	s030717
PND1_Male_WT_None_2N_None_R1_s030717_96	9777	274803	s030717.sc96	PND1	Male	WT	None	None	R1	s030717
PND1_Male_WT_None_2N_None_R1_s030718_1	12794	408320	s030718.sc1	PND1	Male	WT	None	None	R1	s030718
PND1_Male_WT_None_2N_None_R1_s030718_2	12471	201991	s030718.sc2	PND1	Male	WT	None	None	R1	s030718
PND1_Male_WT_None_2N_None_R1_s030718_3	11991	361014	s030718.sc3	PND1	Male	WT	None	None	R1	s030718
PND1_Male_WT_None_2N_None_R1_s030718_4	11847	301937	s030718.sc4	PND1	Male	WT	None	None	R1	s030718
PND1_Male_WT_None_2N_None_R1_s030718_5	9255	131406	s030718.sc5	PND1	Male	WT	None	None	R1	s030718
PND1_Male_WT_None_2N_None_R1_s030718_7	8167	68035	s030718.sc7	PND1	Male	WT	None	None	R1	s030718
PND1_Male_WT_None_2N_None_R1_s030718_8	9553	114497	s030718.sc8	PND1	Male	WT	None	None	R1	s030718
PND1_Male_WT_None_2N_None_R1_s030718_9	11340	201777	s030718.sc9	PND1	Male	WT	None	None	R1	s030718
PND1_Male_WT_None_2N_None_R1_s030718_10	13550	527340	s030718.sc10	PND1	Male	WT	None	None	R1	s030718
PND1_Male_WT_None_2N_None_R1_s030718_11	10598	161350	s030718.sc11	PND1	Male	WT	None	None	R1	s030718
PND1_Male_WT_None_2N_None_R1_s030718_12	12759	247381	s030718.sc12	PND1	Male	WT	None	None	R1	s030718
PND1_Male_WT_None_2N_None_R1_s030718_13	12522	330533	s030718.sc13	PND1	Male	WT	None	None	R1	s030718
PND1_Male_WT_None_2N_None_R1_s030718_14	11852	294474	s030718.sc14	PND1	Male	WT	None	None	R1	s030718
PND1_Male_WT_None_2N_None_R1_s030718_15	12268	404752	s030718.sc15	PND1	Male	WT	None	None	R1	s030718
PND1_Male_WT_None_2N_None_R1_s030718_16	12215	490599	s030718.sc16	PND1	Male	WT	None	None	R1	s030718
PND1_Male_WT_None_2N_None_R1_s030718_17	12888	478419	s030718.sc17	PND1	Male	WT	None	None	R1	s030718
PND1_Male_WT_None_2N_None_R1_s030718_18	12038	283457	s030718.sc18	PND1	Male	WT	None	None	R1	s030718
PND1_Male_WT_None_2N_None_R1_s030718_19	11999	431994	s030718.sc19	PND1	Male	WT	None	None	R1	s030718
PND1_Male_WT_None_2N_None_R1_s030718_20	10237	174584	s030718.sc20	PND1	Male	WT	None	None	R1	s030718
PND1_Male_WT_None_2N_None_R1_s030718_21	10546	242639	s030718.sc21	PND1	Male	WT	None	None	R1	s030718
PND1_Male_WT_None_2N_None_R1_s030718_22	12138	271213	s030718.sc22	PND1	Male	WT	None	None	R1	s030718
PND1_Male_WT_None_2N_None_R1_s030718_23	3902	10469	s030718.sc23	PND1	Male	WT	None	None	R1	s030718
PND1_Male_WT_None_2N_None_R1_s030718_24	10236	244607	s030718.sc24	PND1	Male	WT	None	None	R1	s030718
PND1_Male_WT_None_2N_None_R1_s030718_25	10302	198064	s030718.sc25	PND1	Male	WT	None	None	R1	s030718
PND1_Male_WT_None_2N_None_R1_s030718_26	8440	104925	s030718.sc26	PND1	Male	WT	None	None	R1	s030718
PND1_Male_WT_None_2N_None_R1_s030718_27	12157	364334	s030718.sc27	PND1	Male	WT	None	None	R1	s030718
PND1_Male_WT_None_2N_None_R1_s030718_28	8955	98036	s030718.sc28	PND1	Male	WT	None	None	R1	s030718
PND1_Male_WT_None_2N_None_R1_s030718_29	13950	525026	s030718.sc29	PND1	Male	WT	None	None	R1	s030718
PND1_Male_WT_None_2N_None_R1_s030718_30	11959	408143	s030718.sc30	PND1	Male	WT	None	None	R1	s030718
PND1_Male_WT_None_2N_None_R1_s030718_31	8975	73909	s030718.sc31	PND1	Male	WT	None	None	R1	s030718
PND1_Male_WT_None_2N_None_R1_s030718_32	11625	369745	s030718.sc32	PND1	Male	WT	None	None	R1	s030718
PND1_Male_WT_None_2N_None_R1_s030718_33	11296	319794	s030718.sc33	PND1	Male	WT	None	None	R1	s030718
PND1_Male_WT_None_2N_None_R1_s030718_34	5882	25670	s030718.sc34	PND1	Male	WT	None	None	R1	s030718
PND1_Male_WT_None_2N_None_R1_s030718_35	9286	96952	s030718.sc35	PND1	Male	WT	None	None	R1	s030718
PND1_Male_WT_None_2N_None_R1_s030718_36	10006	195265	s030718.sc36	PND1	Male	WT	None	None	R1	s030718
PND1_Male_WT_None_2N_None_R1_s030718_37	11021	307453	s030718.sc37	PND1	Male	WT	None	None	R1	s030718
PND1_Male_WT_None_2N_None_R1_s030718_38	13079	594549	s030718.sc38	PND1	Male	WT	None	None	R1	s030718
PND1_Male_WT_None_2N_None_R1_s030718_39	8052	65245	s030718.sc39	PND1	Male	WT	None	None	R1	s030718
PND1_Male_WT_None_2N_None_R1_s030718_40	10500	313235	s030718.sc40	PND1	Male	WT	None	None	R1	s030718
PND1_Male_WT_None_2N_None_R1_s030718_41	11166	345101	s030718.sc41	PND1	Male	WT	None	None	R1	s030718
PND1_Male_WT_None_2N_None_R1_s030718_42	10883	341464	s030718.sc42	PND1	Male	WT	None	None	R1	s030718
PND1_Male_WT_None_2N_None_R1_s030718_43	10215	154525	s030718.sc43	PND1	Male	WT	None	None	R1	s030718
PND1_Male_WT_None_2N_None_R1_s030718_44	10208	283841	s030718.sc44	PND1	Male	WT	None	None	R1	s030718
PND1_Male_WT_None_2N_None_R1_s030718_45	10431	351484	s030718.sc45	PND1	Male	WT	None	None	R1	s030718
PND1_Male_WT_None_2N_None_R1_s030718_46	9610	122970	s030718.sc46	PND1	Male	WT	None	None	R1	s030718
PND1_Male_WT_None_2N_None_R1_s030718_47	11550	394354	s030718.sc47	PND1	Male	WT	None	None	R1	s030718
PND1_Male_WT_None_2N_None_R1_s030718_48	7647	217604	s030718.sc48	PND1	Male	WT	None	None	R1	s030718
PND1_Male_WT_None_2N_None_R1_s030718_49	12406	448440	s030718.sc49	PND1	Male	WT	None	None	R1	s030718
PND1_Male_WT_None_2N_None_R1_s030718_50	12171	497102	s030718.sc50	PND1	Male	WT	None	None	R1	s030718
PND1_Male_WT_None_2N_None_R1_s030718_51	10898	316744	s030718.sc51	PND1	Male	WT	None	None	R1	s030718
PND1_Male_WT_None_2N_None_R1_s030718_52	7588	178191	s030718.sc52	PND1	Male	WT	None	None	R1	s030718
PND1_Male_WT_None_2N_None_R1_s030718_53	9787	174726	s030718.sc53	PND1	Male	WT	None	None	R1	s030718
PND1_Male_WT_None_2N_None_R1_s030718_54	13169	489907	s030718.sc54	PND1	Male	WT	None	None	R1	s030718
PND1_Male_WT_None_2N_None_R1_s030718_55	12580	592764	s030718.sc55	PND1	Male	WT	None	None	R1	s030718
PND1_Male_WT_None_2N_None_R1_s030718_56	8709	108803	s030718.sc56	PND1	Male	WT	None	None	R1	s030718
PND1_Male_WT_None_2N_None_R1_s030718_57	11332	302229	s030718.sc57	PND1	Male	WT	None	None	R1	s030718
PND1_Male_WT_None_2N_None_R1_s030718_58	12240	437621	s030718.sc58	PND1	Male	WT	None	None	R1	s030718
PND1_Male_WT_None_2N_None_R1_s030718_59	10202	135482	s030718.sc59	PND1	Male	WT	None	None	R1	s030718
PND1_Male_WT_None_2N_None_R1_s030718_60	11584	283517	s030718.sc60	PND1	Male	WT	None	None	R1	s030718
PND1_Male_WT_None_2N_None_R1_s030718_61	13172	569743	s030718.sc61	PND1	Male	WT	None	None	R1	s030718
PND1_Male_WT_None_2N_None_R1_s030718_62	11370	306302	s030718.sc62	PND1	Male	WT	None	None	R1	s030718
PND1_Male_WT_None_2N_None_R1_s030718_63	13043	548748	s030718.sc63	PND1	Male	WT	None	None	R1	s030718
PND1_Male_WT_None_2N_None_R1_s030718_64	12324	513644	s030718.sc64	PND1	Male	WT	None	None	R1	s030718
PND1_Male_WT_None_2N_None_R1_s030718_65	12810	389374	s030718.sc65	PND1	Male	WT	None	None	R1	s030718
PND1_Male_WT_None_2N_None_R1_s030718_66	15601	955731	s030718.sc66	PND1	Male	WT	None	None	R1	s030718
PND1_Male_WT_None_2N_None_R1_s030718_67	13790	737036	s030718.sc67	PND1	Male	WT	None	None	R1	s030718
PND1_Male_WT_None_2N_None_R1_s030718_68	13640	690271	s030718.sc68	PND1	Male	WT	None	None	R1	s030718
PND1_Male_WT_None_2N_None_R1_s030718_69	10135	169007	s030718.sc69	PND1	Male	WT	None	None	R1	s030718
PND1_Male_WT_None_2N_None_R1_s030718_70	12553	458567	s030718.sc70	PND1	Male	WT	None	None	R1	s030718
PND1_Male_WT_None_2N_None_R1_s030718_71	10715	330804	s030718.sc71	PND1	Male	WT	None	None	R1	s030718
PND1_Male_WT_None_2N_None_R1_s030718_72	9591	170482	s030718.sc72	PND1	Male	WT	None	None	R1	s030718
PND1_Male_WT_None_2N_None_R1_s030718_73	9600	104689	s030718.sc73	PND1	Male	WT	None	None	R1	s030718
PND1_Male_WT_None_2N_None_R1_s030718_74	12329	583083	s030718.sc74	PND1	Male	WT	None	None	R1	s030718
PND1_Male_WT_None_2N_None_R1_s030718_75	12392	452795	s030718.sc75	PND1	Male	WT	None	None	R1	s030718
PND1_Male_WT_None_2N_None_R1_s030718_76	9601	137297	s030718.sc76	PND1	Male	WT	None	None	R1	s030718
PND1_Male_WT_None_2N_None_R1_s030718_77	10752	372915	s030718.sc77	PND1	Male	WT	None	None	R1	s030718
PND1_Male_WT_None_2N_None_R1_s030718_78	9469	160698	s030718.sc78	PND1	Male	WT	None	None	R1	s030718
PND1_Male_WT_None_2N_None_R1_s030718_79	12045	513692	s030718.sc79	PND1	Male	WT	None	None	R1	s030718
PND1_Male_WT_None_2N_None_R1_s030718_80	12098	555942	s030718.sc80	PND1	Male	WT	None	None	R1	s030718
PND1_Male_WT_None_2N_None_R1_s030718_81	10107	164361	s030718.sc81	PND1	Male	WT	None	None	R1	s030718
PND1_Male_WT_None_2N_None_R1_s030718_82	9114	126299	s030718.sc82	PND1	Male	WT	None	None	R1	s030718
PND1_Male_WT_None_2N_None_R1_s030718_83	8907	143290	s030718.sc83	PND1	Male	WT	None	None	R1	s030718
PND1_Male_WT_None_2N_None_R1_s030718_84	13073	569009	s030718.sc84	PND1	Male	WT	None	None	R1	s030718
PND1_Male_WT_None_2N_None_R1_s030718_85	7712	55913	s030718.sc85	PND1	Male	WT	None	None	R1	s030718
PND1_Male_WT_None_2N_None_R1_s030718_86	12307	534183	s030718.sc86	PND1	Male	WT	None	None	R1	s030718
PND1_Male_WT_None_2N_None_R1_s030718_87	10327	179095	s030718.sc87	PND1	Male	WT	None	None	R1	s030718
PND1_Male_WT_None_2N_None_R1_s030718_88	8692	79248	s030718.sc88	PND1	Male	WT	None	None	R1	s030718
PND1_Male_WT_None_2N_None_R1_s030718_89	10192	312012	s030718.sc89	PND1	Male	WT	None	None	R1	s030718
PND1_Male_WT_None_2N_None_R1_s030718_90	10359	196922	s030718.sc90	PND1	Male	WT	None	None	R1	s030718
PND1_Male_WT_None_2N_None_R1_s030718_91	11897	308297	s030718.sc91	PND1	Male	WT	None	None	R1	s030718
PND1_Male_WT_None_2N_None_R1_s030718_92	11848	518355	s030718.sc92	PND1	Male	WT	None	None	R1	s030718
PND1_Male_WT_None_2N_None_R1_s030718_93	9163	130617	s030718.sc93	PND1	Male	WT	None	None	R1	s030718
PND1_Male_WT_None_2N_None_R1_s030718_94	11554	301127	s030718.sc94	PND1	Male	WT	None	None	R1	s030718
PND1_Male_WT_None_2N_None_R1_s030718_95	10291	187351	s030718.sc95	PND1	Male	WT	None	None	R1	s030718
PND1_Male_WT_None_2N_None_R1_s030718_96	10215	259146	s030718.sc96	PND1	Male	WT	None	None	R1	s030718
PND3_Male_WT_None_2N_None_R1_s030719_1	11369	332181	s030719.sc1	PND3	Male	WT	None	None	R1	s030719
PND3_Male_WT_None_2N_None_R1_s030719_2	9700	270969	s030719.sc2	PND3	Male	WT	None	None	R1	s030719
PND3_Male_WT_None_2N_None_R1_s030719_4	8737	199126	s030719.sc4	PND3	Male	WT	None	None	R1	s030719
PND3_Male_WT_None_2N_None_R1_s030719_5	7843	116425	s030719.sc5	PND3	Male	WT	None	None	R1	s030719
PND3_Male_WT_None_2N_None_R1_s030719_6	8001	87625	s030719.sc6	PND3	Male	WT	None	None	R1	s030719
PND3_Male_WT_None_2N_None_R1_s030719_7	7777	80643	s030719.sc7	PND3	Male	WT	None	None	R1	s030719
PND3_Male_WT_None_2N_None_R1_s030719_8	4641	25678	s030719.sc8	PND3	Male	WT	None	None	R1	s030719
PND3_Male_WT_None_2N_None_R1_s030719_9	7781	138709	s030719.sc9	PND3	Male	WT	None	None	R1	s030719
PND3_Male_WT_None_2N_None_R1_s030719_10	9696	381130	s030719.sc10	PND3	Male	WT	None	None	R1	s030719
PND3_Male_WT_None_2N_None_R1_s030719_11	4245	23704	s030719.sc11	PND3	Male	WT	None	None	R1	s030719
PND3_Male_WT_None_2N_None_R1_s030719_12	9115	129289	s030719.sc12	PND3	Male	WT	None	None	R1	s030719
PND3_Male_WT_None_2N_None_R1_s030719_13	5335	63394	s030719.sc13	PND3	Male	WT	None	None	R1	s030719
PND3_Male_WT_None_2N_None_R1_s030719_14	7977	198094	s030719.sc14	PND3	Male	WT	None	None	R1	s030719
PND3_Male_WT_None_2N_None_R1_s030719_15	8423	253150	s030719.sc15	PND3	Male	WT	None	None	R1	s030719
PND3_Male_WT_None_2N_None_R1_s030719_16	11032	339186	s030719.sc16	PND3	Male	WT	None	None	R1	s030719
PND3_Male_WT_None_2N_None_R1_s030719_17	10891	294007	s030719.sc17	PND3	Male	WT	None	None	R1	s030719
PND3_Male_WT_None_2N_None_R1_s030719_18	8115	174023	s030719.sc18	PND3	Male	WT	None	None	R1	s030719
PND3_Male_WT_None_2N_None_R1_s030719_19	9322	318146	s030719.sc19	PND3	Male	WT	None	None	R1	s030719
PND3_Male_WT_None_2N_None_R1_s030719_20	6750	103713	s030719.sc20	PND3	Male	WT	None	None	R1	s030719
PND3_Male_WT_None_2N_None_R1_s030719_21	7971	142634	s030719.sc21	PND3	Male	WT	None	None	R1	s030719
PND3_Male_WT_None_2N_None_R1_s030719_22	9840	265213	s030719.sc22	PND3	Male	WT	None	None	R1	s030719
PND3_Male_WT_None_2N_None_R1_s030719_23	4252	16204	s030719.sc23	PND3	Male	WT	None	None	R1	s030719
PND3_Male_WT_None_2N_None_R1_s030719_24	9722	282262	s030719.sc24	PND3	Male	WT	None	None	R1	s030719
PND3_Male_WT_None_2N_None_R1_s030719_25	5836	132798	s030719.sc25	PND3	Male	WT	None	None	R1	s030719
PND3_Male_WT_None_2N_None_R1_s030719_26	10544	388202	s030719.sc26	PND3	Male	WT	None	None	R1	s030719
PND3_Male_WT_None_2N_None_R1_s030719_27	9256	290749	s030719.sc27	PND3	Male	WT	None	None	R1	s030719
PND3_Male_WT_None_2N_None_R1_s030719_28	7384	115856	s030719.sc28	PND3	Male	WT	None	None	R1	s030719
PND3_Male_WT_None_2N_None_R1_s030719_29	11403	329773	s030719.sc29	PND3	Male	WT	None	None	R1	s030719
PND3_Male_WT_None_2N_None_R1_s030719_30	8440	214529	s030719.sc30	PND3	Male	WT	None	None	R1	s030719
PND3_Male_WT_None_2N_None_R1_s030719_31	7695	78290	s030719.sc31	PND3	Male	WT	None	None	R1	s030719
PND3_Male_WT_None_2N_None_R1_s030719_33	8316	163835	s030719.sc33	PND3	Male	WT	None	None	R1	s030719
PND3_Male_WT_None_2N_None_R1_s030719_34	3632	12563	s030719.sc34	PND3	Male	WT	None	None	R1	s030719
PND3_Male_WT_None_2N_None_R1_s030719_35	8667	167513	s030719.sc35	PND3	Male	WT	None	None	R1	s030719
PND3_Male_WT_None_2N_None_R1_s030719_36	9349	243644	s030719.sc36	PND3	Male	WT	None	None	R1	s030719
PND3_Male_WT_None_2N_None_R1_s030719_37	10401	294360	s030719.sc37	PND3	Male	WT	None	None	R1	s030719
PND3_Male_WT_None_2N_None_R1_s030719_38	10314	340179	s030719.sc38	PND3	Male	WT	None	None	R1	s030719
PND3_Male_WT_None_2N_None_R1_s030719_39	7631	84931	s030719.sc39	PND3	Male	WT	None	None	R1	s030719
PND3_Male_WT_None_2N_None_R1_s030719_40	10689	426523	s030719.sc40	PND3	Male	WT	None	None	R1	s030719
PND3_Male_WT_None_2N_None_R1_s030719_41	8618	296714	s030719.sc41	PND3	Male	WT	None	None	R1	s030719
PND3_Male_WT_None_2N_None_R1_s030719_42	7037	169105	s030719.sc42	PND3	Male	WT	None	None	R1	s030719
PND3_Male_WT_None_2N_None_R1_s030719_43	9036	206454	s030719.sc43	PND3	Male	WT	None	None	R1	s030719
PND3_Male_WT_None_2N_None_R1_s030719_44	9143	280216	s030719.sc44	PND3	Male	WT	None	None	R1	s030719
PND3_Male_WT_None_2N_None_R1_s030719_45	9103	275626	s030719.sc45	PND3	Male	WT	None	None	R1	s030719
PND3_Male_WT_None_2N_None_R1_s030719_46	8028	103791	s030719.sc46	PND3	Male	WT	None	None	R1	s030719
PND3_Male_WT_None_2N_None_R1_s030719_47	10277	367441	s030719.sc47	PND3	Male	WT	None	None	R1	s030719
PND3_Male_WT_None_2N_None_R1_s030719_48	11354	529296	s030719.sc48	PND3	Male	WT	None	None	R1	s030719
PND3_Male_WT_None_2N_None_R1_s030719_49	8211	269313	s030719.sc49	PND3	Male	WT	None	None	R1	s030719
PND3_Male_WT_None_2N_None_R1_s030719_50	9530	336801	s030719.sc50	PND3	Male	WT	None	None	R1	s030719
PND3_Male_WT_None_2N_None_R1_s030719_51	9671	278527	s030719.sc51	PND3	Male	WT	None	None	R1	s030719
PND3_Male_WT_None_2N_None_R1_s030719_52	9824	263332	s030719.sc52	PND3	Male	WT	None	None	R1	s030719
PND3_Male_WT_None_2N_None_R1_s030719_53	8795	195183	s030719.sc53	PND3	Male	WT	None	None	R1	s030719
PND3_Male_WT_None_2N_None_R1_s030719_54	10759	397549	s030719.sc54	PND3	Male	WT	None	None	R1	s030719
PND3_Male_WT_None_2N_None_R1_s030719_55	10687	402634	s030719.sc55	PND3	Male	WT	None	None	R1	s030719
PND3_Male_WT_None_2N_None_R1_s030719_56	7839	109946	s030719.sc56	PND3	Male	WT	None	None	R1	s030719
PND3_Male_WT_None_2N_None_R1_s030719_57	9082	221695	s030719.sc57	PND3	Male	WT	None	None	R1	s030719
PND3_Male_WT_None_2N_None_R1_s030719_58	10643	464740	s030719.sc58	PND3	Male	WT	None	None	R1	s030719
PND3_Male_WT_None_2N_None_R1_s030719_59	8144	119487	s030719.sc59	PND3	Male	WT	None	None	R1	s030719
PND3_Male_WT_None_2N_None_R1_s030719_60	8144	120444	s030719.sc60	PND3	Male	WT	None	None	R1	s030719
PND3_Male_WT_None_2N_None_R1_s030719_61	10327	291732	s030719.sc61	PND3	Male	WT	None	None	R1	s030719
PND3_Male_WT_None_2N_None_R1_s030719_62	9478	245080	s030719.sc62	PND3	Male	WT	None	None	R1	s030719
PND3_Male_WT_None_2N_None_R1_s030719_63	11253	392990	s030719.sc63	PND3	Male	WT	None	None	R1	s030719
PND3_Male_WT_None_2N_None_R1_s030719_64	9216	299537	s030719.sc64	PND3	Male	WT	None	None	R1	s030719
PND3_Male_WT_None_2N_None_R1_s030719_65	10382	361671	s030719.sc65	PND3	Male	WT	None	None	R1	s030719
PND3_Male_WT_None_2N_None_R1_s030719_66	2154	13656	s030719.sc66	PND3	Male	WT	None	None	R1	s030719
PND3_Male_WT_None_2N_None_R1_s030719_67	9691	426332	s030719.sc67	PND3	Male	WT	None	None	R1	s030719
PND3_Male_WT_None_2N_None_R1_s030719_68	10867	388255	s030719.sc68	PND3	Male	WT	None	None	R1	s030719
PND3_Male_WT_None_2N_None_R1_s030719_69	8026	152059	s030719.sc69	PND3	Male	WT	None	None	R1	s030719
PND3_Male_WT_None_2N_None_R1_s030719_70	11382	406617	s030719.sc70	PND3	Male	WT	None	None	R1	s030719
PND3_Male_WT_None_2N_None_R1_s030719_71	8118	219604	s030719.sc71	PND3	Male	WT	None	None	R1	s030719
PND3_Male_WT_None_2N_None_R1_s030719_72	9957	224152	s030719.sc72	PND3	Male	WT	None	None	R1	s030719
PND3_Male_WT_None_2N_None_R1_s030719_73	3686	17319	s030719.sc73	PND3	Male	WT	None	None	R1	s030719
PND3_Male_WT_None_2N_None_R1_s030719_74	4420	81583	s030719.sc74	PND3	Male	WT	None	None	R1	s030719
PND3_Male_WT_None_2N_None_R1_s030719_75	4769	91666	s030719.sc75	PND3	Male	WT	None	None	R1	s030719
PND3_Male_WT_None_2N_None_R1_s030719_76	5121	54371	s030719.sc76	PND3	Male	WT	None	None	R1	s030719
PND3_Male_WT_None_2N_None_R1_s030719_77	10817	435446	s030719.sc77	PND3	Male	WT	None	None	R1	s030719
PND3_Male_WT_None_2N_None_R1_s030719_78	7566	135208	s030719.sc78	PND3	Male	WT	None	None	R1	s030719
PND3_Male_WT_None_2N_None_R1_s030719_79	11486	471715	s030719.sc79	PND3	Male	WT	None	None	R1	s030719
PND3_Male_WT_None_2N_None_R1_s030719_80	9581	291097	s030719.sc80	PND3	Male	WT	None	None	R1	s030719
PND3_Male_WT_None_2N_None_R1_s030719_81	11044	299750	s030719.sc81	PND3	Male	WT	None	None	R1	s030719
PND3_Male_WT_None_2N_None_R1_s030719_82	7637	107435	s030719.sc82	PND3	Male	WT	None	None	R1	s030719
PND3_Male_WT_None_2N_None_R1_s030719_83	9752	328101	s030719.sc83	PND3	Male	WT	None	None	R1	s030719
PND3_Male_WT_None_2N_None_R1_s030719_84	11790	420539	s030719.sc84	PND3	Male	WT	None	None	R1	s030719
PND3_Male_WT_None_2N_None_R1_s030719_85	6692	55991	s030719.sc85	PND3	Male	WT	None	None	R1	s030719
PND3_Male_WT_None_2N_None_R1_s030719_86	10492	455898	s030719.sc86	PND3	Male	WT	None	None	R1	s030719
PND3_Male_WT_None_2N_None_R1_s030719_87	9847	220878	s030719.sc87	PND3	Male	WT	None	None	R1	s030719
PND3_Male_WT_None_2N_None_R1_s030719_88	9234	167834	s030719.sc88	PND3	Male	WT	None	None	R1	s030719
PND3_Male_WT_None_2N_None_R1_s030719_89	8506	296402	s030719.sc89	PND3	Male	WT	None	None	R1	s030719
PND3_Male_WT_None_2N_None_R1_s030719_90	9186	233422	s030719.sc90	PND3	Male	WT	None	None	R1	s030719
PND3_Male_WT_None_2N_None_R1_s030719_91	11055	353737	s030719.sc91	PND3	Male	WT	None	None	R1	s030719
PND3_Male_WT_None_2N_None_R1_s030719_92	11601	579257	s030719.sc92	PND3	Male	WT	None	None	R1	s030719
PND3_Male_WT_None_2N_None_R1_s030719_93	8018	98106	s030719.sc93	PND3	Male	WT	None	None	R1	s030719
PND3_Male_WT_None_2N_None_R1_s030719_94	7721	152793	s030719.sc94	PND3	Male	WT	None	None	R1	s030719
PND3_Male_WT_None_2N_None_R1_s030719_95	8622	217731	s030719.sc95	PND3	Male	WT	None	None	R1	s030719
PND3_Male_WT_None_2N_None_R1_s030719_96	10274	426576	s030719.sc96	PND3	Male	WT	None	None	R1	s030719
PND3_Male_WT_None_2N_None_R1_s030720_1	11714	544948	s030720.sc1	PND3	Male	WT	None	None	R1	s030720
PND3_Male_WT_None_2N_None_R1_s030720_2	10837	292444	s030720.sc2	PND3	Male	WT	None	None	R1	s030720
PND3_Male_WT_None_2N_None_R1_s030720_3	9820	267062	s030720.sc3	PND3	Male	WT	None	None	R1	s030720
PND3_Male_WT_None_2N_None_R1_s030720_4	11828	540547	s030720.sc4	PND3	Male	WT	None	None	R1	s030720
PND3_Male_WT_None_2N_None_R1_s030720_5	7535	82895	s030720.sc5	PND3	Male	WT	None	None	R1	s030720
PND3_Male_WT_None_2N_None_R1_s030720_6	8700	96447	s030720.sc6	PND3	Male	WT	None	None	R1	s030720
PND3_Male_WT_None_2N_None_R1_s030720_8	6686	52861	s030720.sc8	PND3	Male	WT	None	None	R1	s030720
PND3_Male_WT_None_2N_None_R1_s030720_9	8350	139313	s030720.sc9	PND3	Male	WT	None	None	R1	s030720
PND3_Male_WT_None_2N_None_R1_s030720_10	11085	396629	s030720.sc10	PND3	Male	WT	None	None	R1	s030720
PND3_Male_WT_None_2N_None_R1_s030720_11	8267	106325	s030720.sc11	PND3	Male	WT	None	None	R1	s030720
PND3_Male_WT_None_2N_None_R1_s030720_12	11284	448196	s030720.sc12	PND3	Male	WT	None	None	R1	s030720
PND3_Male_WT_None_2N_None_R1_s030720_13	10805	375365	s030720.sc13	PND3	Male	WT	None	None	R1	s030720
PND3_Male_WT_None_2N_None_R1_s030720_14	11405	526241	s030720.sc14	PND3	Male	WT	None	None	R1	s030720
PND3_Male_WT_None_2N_None_R1_s030720_15	10435	376736	s030720.sc15	PND3	Male	WT	None	None	R1	s030720
PND3_Male_WT_None_2N_None_R1_s030720_16	9230	304098	s030720.sc16	PND3	Male	WT	None	None	R1	s030720
PND3_Male_WT_None_2N_None_R1_s030720_17	9291	242554	s030720.sc17	PND3	Male	WT	None	None	R1	s030720
PND3_Male_WT_None_2N_None_R1_s030720_18	9400	319206	s030720.sc18	PND3	Male	WT	None	None	R1	s030720
PND3_Male_WT_None_2N_None_R1_s030720_19	11249	516749	s030720.sc19	PND3	Male	WT	None	None	R1	s030720
PND3_Male_WT_None_2N_None_R1_s030720_20	8728	135722	s030720.sc20	PND3	Male	WT	None	None	R1	s030720
PND3_Male_WT_None_2N_None_R1_s030720_21	4181	35018	s030720.sc21	PND3	Male	WT	None	None	R1	s030720
PND3_Male_WT_None_2N_None_R1_s030720_22	8798	269653	s030720.sc22	PND3	Male	WT	None	None	R1	s030720
PND3_Male_WT_None_2N_None_R1_s030720_23	3250	10305	s030720.sc23	PND3	Male	WT	None	None	R1	s030720
PND3_Male_WT_None_2N_None_R1_s030720_24	8708	208866	s030720.sc24	PND3	Male	WT	None	None	R1	s030720
PND3_Male_WT_None_2N_None_R1_s030720_25	10093	387761	s030720.sc25	PND3	Male	WT	None	None	R1	s030720
PND3_Male_WT_None_2N_None_R1_s030720_26	10448	387377	s030720.sc26	PND3	Male	WT	None	None	R1	s030720
PND3_Male_WT_None_2N_None_R1_s030720_27	11788	459169	s030720.sc27	PND3	Male	WT	None	None	R1	s030720
PND3_Male_WT_None_2N_None_R1_s030720_28	8174	130941	s030720.sc28	PND3	Male	WT	None	None	R1	s030720
PND3_Male_WT_None_2N_None_R1_s030720_29	12107	504249	s030720.sc29	PND3	Male	WT	None	None	R1	s030720
PND3_Male_WT_None_2N_None_R1_s030720_30	9863	324598	s030720.sc30	PND3	Male	WT	None	None	R1	s030720
PND3_Male_WT_None_2N_None_R1_s030720_31	3394	12820	s030720.sc31	PND3	Male	WT	None	None	R1	s030720
PND3_Male_WT_None_2N_None_R1_s030720_32	8540	179212	s030720.sc32	PND3	Male	WT	None	None	R1	s030720
PND3_Male_WT_None_2N_None_R1_s030720_33	7543	137865	s030720.sc33	PND3	Male	WT	None	None	R1	s030720
PND3_Male_WT_None_2N_None_R1_s030720_34	3600	12927	s030720.sc34	PND3	Male	WT	None	None	R1	s030720
PND3_Male_WT_None_2N_None_R1_s030720_35	6843	80336	s030720.sc35	PND3	Male	WT	None	None	R1	s030720
PND3_Male_WT_None_2N_None_R1_s030720_36	8360	165748	s030720.sc36	PND3	Male	WT	None	None	R1	s030720
PND3_Male_WT_None_2N_None_R1_s030720_37	9767	278319	s030720.sc37	PND3	Male	WT	None	None	R1	s030720
PND3_Male_WT_None_2N_None_R1_s030720_38	7781	222742	s030720.sc38	PND3	Male	WT	None	None	R1	s030720
PND3_Male_WT_None_2N_None_R1_s030720_39	6253	40243	s030720.sc39	PND3	Male	WT	None	None	R1	s030720
PND3_Male_WT_None_2N_None_R1_s030720_40	10019	307425	s030720.sc40	PND3	Male	WT	None	None	R1	s030720
PND3_Male_WT_None_2N_None_R1_s030720_41	8690	303115	s030720.sc41	PND3	Male	WT	None	None	R1	s030720
PND3_Male_WT_None_2N_None_R1_s030720_42	9245	321938	s030720.sc42	PND3	Male	WT	None	None	R1	s030720
PND3_Male_WT_None_2N_None_R1_s030720_43	9106	165024	s030720.sc43	PND3	Male	WT	None	None	R1	s030720
PND3_Male_WT_None_2N_None_R1_s030720_44	9210	273011	s030720.sc44	PND3	Male	WT	None	None	R1	s030720
PND3_Male_WT_None_2N_None_R1_s030720_45	9235	296915	s030720.sc45	PND3	Male	WT	None	None	R1	s030720
PND3_Male_WT_None_2N_None_R1_s030720_46	6919	62924	s030720.sc46	PND3	Male	WT	None	None	R1	s030720
PND3_Male_WT_None_2N_None_R1_s030720_47	8826	155202	s030720.sc47	PND3	Male	WT	None	None	R1	s030720
PND3_Male_WT_None_2N_None_R1_s030720_48	9656	323891	s030720.sc48	PND3	Male	WT	None	None	R1	s030720
PND3_Male_WT_None_2N_None_R1_s030720_49	11383	520188	s030720.sc49	PND3	Male	WT	None	None	R1	s030720
PND3_Male_WT_None_2N_None_R1_s030720_50	9744	381159	s030720.sc50	PND3	Male	WT	None	None	R1	s030720
PND3_Male_WT_None_2N_None_R1_s030720_51	9831	258267	s030720.sc51	PND3	Male	WT	None	None	R1	s030720
PND3_Male_WT_None_2N_None_R1_s030720_52	4387	61975	s030720.sc52	PND3	Male	WT	None	None	R1	s030720
PND3_Male_WT_None_2N_None_R1_s030720_53	7173	111916	s030720.sc53	PND3	Male	WT	None	None	R1	s030720
PND3_Male_WT_None_2N_None_R1_s030720_54	9557	337006	s030720.sc54	PND3	Male	WT	None	None	R1	s030720
PND3_Male_WT_None_2N_None_R1_s030720_55	10414	499065	s030720.sc55	PND3	Male	WT	None	None	R1	s030720
PND3_Male_WT_None_2N_None_R1_s030720_56	9276	152456	s030720.sc56	PND3	Male	WT	None	None	R1	s030720
PND3_Male_WT_None_2N_None_R1_s030720_57	9852	325644	s030720.sc57	PND3	Male	WT	None	None	R1	s030720
PND3_Male_WT_None_2N_None_R1_s030720_58	10060	352940	s030720.sc58	PND3	Male	WT	None	None	R1	s030720
PND3_Male_WT_None_2N_None_R1_s030720_59	8211	126011	s030720.sc59	PND3	Male	WT	None	None	R1	s030720
PND3_Male_WT_None_2N_None_R1_s030720_60	12398	444149	s030720.sc60	PND3	Male	WT	None	None	R1	s030720
PND3_Male_WT_None_2N_None_R1_s030720_61	11788	492267	s030720.sc61	PND3	Male	WT	None	None	R1	s030720
PND3_Male_WT_None_2N_None_R1_s030720_62	9697	261655	s030720.sc62	PND3	Male	WT	None	None	R1	s030720
PND3_Male_WT_None_2N_None_R1_s030720_63	10127	390202	s030720.sc63	PND3	Male	WT	None	None	R1	s030720
PND3_Male_WT_None_2N_None_R1_s030720_64	11641	398658	s030720.sc64	PND3	Male	WT	None	None	R1	s030720
PND3_Male_WT_None_2N_None_R1_s030720_65	9968	380229	s030720.sc65	PND3	Male	WT	None	None	R1	s030720
PND3_Male_WT_None_2N_None_R1_s030720_66	10947	440336	s030720.sc66	PND3	Male	WT	None	None	R1	s030720
PND3_Male_WT_None_2N_None_R1_s030720_67	2760	13365	s030720.sc67	PND3	Male	WT	None	None	R1	s030720
PND3_Male_WT_None_2N_None_R1_s030720_68	11889	749009	s030720.sc68	PND3	Male	WT	None	None	R1	s030720
PND3_Male_WT_None_2N_None_R1_s030720_69	8536	128984	s030720.sc69	PND3	Male	WT	None	None	R1	s030720
PND3_Male_WT_None_2N_None_R1_s030720_70	10431	321217	s030720.sc70	PND3	Male	WT	None	None	R1	s030720
PND3_Male_WT_None_2N_None_R1_s030720_71	10165	430380	s030720.sc71	PND3	Male	WT	None	None	R1	s030720
PND3_Male_WT_None_2N_None_R1_s030720_72	9211	155903	s030720.sc72	PND3	Male	WT	None	None	R1	s030720
PND3_Male_WT_None_2N_None_R1_s030720_73	7403	71110	s030720.sc73	PND3	Male	WT	None	None	R1	s030720
PND3_Male_WT_None_2N_None_R1_s030720_74	10885	459754	s030720.sc74	PND3	Male	WT	None	None	R1	s030720
PND3_Male_WT_None_2N_None_R1_s030720_75	9840	328536	s030720.sc75	PND3	Male	WT	None	None	R1	s030720
PND3_Male_WT_None_2N_None_R1_s030720_76	10461	208898	s030720.sc76	PND3	Male	WT	None	None	R1	s030720
PND3_Male_WT_None_2N_None_R1_s030720_77	9380	334373	s030720.sc77	PND3	Male	WT	None	None	R1	s030720
PND3_Male_WT_None_2N_None_R1_s030720_78	9055	170323	s030720.sc78	PND3	Male	WT	None	None	R1	s030720
PND3_Male_WT_None_2N_None_R1_s030720_79	11568	544603	s030720.sc79	PND3	Male	WT	None	None	R1	s030720
PND3_Male_WT_None_2N_None_R1_s030720_80	11238	554278	s030720.sc80	PND3	Male	WT	None	None	R1	s030720
PND3_Male_WT_None_2N_None_R1_s030720_81	8686	126380	s030720.sc81	PND3	Male	WT	None	None	R1	s030720
PND3_Male_WT_None_2N_None_R1_s030720_82	7544	133773	s030720.sc82	PND3	Male	WT	None	None	R1	s030720
PND3_Male_WT_None_2N_None_R1_s030720_83	9482	214461	s030720.sc83	PND3	Male	WT	None	None	R1	s030720
PND3_Male_WT_None_2N_None_R1_s030720_84	10401	370717	s030720.sc84	PND3	Male	WT	None	None	R1	s030720
PND3_Male_WT_None_2N_None_R1_s030720_85	6367	39837	s030720.sc85	PND3	Male	WT	None	None	R1	s030720
PND3_Male_WT_None_2N_None_R1_s030720_86	10180	450080	s030720.sc86	PND3	Male	WT	None	None	R1	s030720
PND3_Male_WT_None_2N_None_R1_s030720_87	9319	150498	s030720.sc87	PND3	Male	WT	None	None	R1	s030720
PND3_Male_WT_None_2N_None_R1_s030720_88	8153	93440	s030720.sc88	PND3	Male	WT	None	None	R1	s030720
PND3_Male_WT_None_2N_None_R1_s030720_89	11388	568542	s030720.sc89	PND3	Male	WT	None	None	R1	s030720
PND3_Male_WT_None_2N_None_R1_s030720_90	9597	238385	s030720.sc90	PND3	Male	WT	None	None	R1	s030720
PND3_Male_WT_None_2N_None_R1_s030720_91	10074	205329	s030720.sc91	PND3	Male	WT	None	None	R1	s030720
PND3_Male_WT_None_2N_None_R1_s030720_92	11258	548280	s030720.sc92	PND3	Male	WT	None	None	R1	s030720
PND3_Male_WT_None_2N_None_R1_s030720_93	8527	91924	s030720.sc93	PND3	Male	WT	None	None	R1	s030720
PND3_Male_WT_None_2N_None_R1_s030720_94	9170	213733	s030720.sc94	PND3	Male	WT	None	None	R1	s030720
PND3_Male_WT_None_2N_None_R1_s030720_95	8613	163261	s030720.sc95	PND3	Male	WT	None	None	R1	s030720
PND3_Male_WT_None_2N_None_R1_s030720_96	9394	354108	s030720.sc96	PND3	Male	WT	None	None	R1	s030720
PND4_Male_WT_None_2N_None_R1_s030721_1	11105	485814	s030721.sc1	PND4	Male	WT	None	None	R1	s030721
PND4_Male_WT_None_2N_None_R1_s030721_2	7297	162172	s030721.sc2	PND4	Male	WT	None	None	R1	s030721
PND4_Male_WT_None_2N_None_R1_s030721_3	10134	278030	s030721.sc3	PND4	Male	WT	None	None	R1	s030721
PND4_Male_WT_None_2N_None_R1_s030721_4	9206	236985	s030721.sc4	PND4	Male	WT	None	None	R1	s030721
PND4_Male_WT_None_2N_None_R1_s030721_5	8839	145816	s030721.sc5	PND4	Male	WT	None	None	R1	s030721
PND4_Male_WT_None_2N_None_R1_s030721_6	7604	77467	s030721.sc6	PND4	Male	WT	None	None	R1	s030721
PND4_Male_WT_None_2N_None_R1_s030721_7	7781	85354	s030721.sc7	PND4	Male	WT	None	None	R1	s030721
PND4_Male_WT_None_2N_None_R1_s030721_8	7211	61267	s030721.sc8	PND4	Male	WT	None	None	R1	s030721
PND4_Male_WT_None_2N_None_R1_s030721_9	8369	107570	s030721.sc9	PND4	Male	WT	None	None	R1	s030721
PND4_Male_WT_None_2N_None_R1_s030721_10	11079	416964	s030721.sc10	PND4	Male	WT	None	None	R1	s030721
PND4_Male_WT_None_2N_None_R1_s030721_11	7332	62077	s030721.sc11	PND4	Male	WT	None	None	R1	s030721
PND4_Male_WT_None_2N_None_R1_s030721_12	9442	111328	s030721.sc12	PND4	Male	WT	None	None	R1	s030721
PND4_Male_WT_None_2N_None_R1_s030721_13	10006	271282	s030721.sc13	PND4	Male	WT	None	None	R1	s030721
PND4_Male_WT_None_2N_None_R1_s030721_14	10344	365524	s030721.sc14	PND4	Male	WT	None	None	R1	s030721
PND4_Male_WT_None_2N_None_R1_s030721_15	10337	382399	s030721.sc15	PND4	Male	WT	None	None	R1	s030721
PND4_Male_WT_None_2N_None_R1_s030721_16	9402	326895	s030721.sc16	PND4	Male	WT	None	None	R1	s030721
PND4_Male_WT_None_2N_None_R1_s030721_18	9988	356379	s030721.sc18	PND4	Male	WT	None	None	R1	s030721
PND4_Male_WT_None_2N_None_R1_s030721_19	11606	514145	s030721.sc19	PND4	Male	WT	None	None	R1	s030721
PND4_Male_WT_None_2N_None_R1_s030721_20	6374	58401	s030721.sc20	PND4	Male	WT	None	None	R1	s030721
PND4_Male_WT_None_2N_None_R1_s030721_21	7283	72802	s030721.sc21	PND4	Male	WT	None	None	R1	s030721
PND4_Male_WT_None_2N_None_R1_s030721_22	10127	262166	s030721.sc22	PND4	Male	WT	None	None	R1	s030721
PND4_Male_WT_None_2N_None_R1_s030721_23	3670	12589	s030721.sc23	PND4	Male	WT	None	None	R1	s030721
PND4_Male_WT_None_2N_None_R1_s030721_24	9207	206033	s030721.sc24	PND4	Male	WT	None	None	R1	s030721
PND4_Male_WT_None_2N_None_R1_s030721_25	7463	143028	s030721.sc25	PND4	Male	WT	None	None	R1	s030721
PND4_Male_WT_None_2N_None_R1_s030721_26	10668	478463	s030721.sc26	PND4	Male	WT	None	None	R1	s030721
PND4_Male_WT_None_2N_None_R1_s030721_27	10033	319529	s030721.sc27	PND4	Male	WT	None	None	R1	s030721
PND4_Male_WT_None_2N_None_R1_s030721_28	8185	120263	s030721.sc28	PND4	Male	WT	None	None	R1	s030721
PND4_Male_WT_None_2N_None_R1_s030721_29	10143	323785	s030721.sc29	PND4	Male	WT	None	None	R1	s030721
PND4_Male_WT_None_2N_None_R1_s030721_30	10671	370750	s030721.sc30	PND4	Male	WT	None	None	R1	s030721
PND4_Male_WT_None_2N_None_R1_s030721_31	6128	40154	s030721.sc31	PND4	Male	WT	None	None	R1	s030721
PND4_Male_WT_None_2N_None_R1_s030721_32	8780	186888	s030721.sc32	PND4	Male	WT	None	None	R1	s030721
PND4_Male_WT_None_2N_None_R1_s030721_33	9035	181688	s030721.sc33	PND4	Male	WT	None	None	R1	s030721
PND4_Male_WT_None_2N_None_R1_s030721_35	8400	136531	s030721.sc35	PND4	Male	WT	None	None	R1	s030721
PND4_Male_WT_None_2N_None_R1_s030721_36	7991	122858	s030721.sc36	PND4	Male	WT	None	None	R1	s030721
PND4_Male_WT_None_2N_None_R1_s030721_37	5530	62447	s030721.sc37	PND4	Male	WT	None	None	R1	s030721
PND4_Male_WT_None_2N_None_R1_s030721_38	10405	355407	s030721.sc38	PND4	Male	WT	None	None	R1	s030721
PND4_Male_WT_None_2N_None_R1_s030721_39	5516	31771	s030721.sc39	PND4	Male	WT	None	None	R1	s030721
PND4_Male_WT_None_2N_None_R1_s030721_40	10161	288446	s030721.sc40	PND4	Male	WT	None	None	R1	s030721
PND4_Male_WT_None_2N_None_R1_s030721_41	7963	196104	s030721.sc41	PND4	Male	WT	None	None	R1	s030721
PND4_Male_WT_None_2N_None_R1_s030721_42	8376	178183	s030721.sc42	PND4	Male	WT	None	None	R1	s030721
PND4_Male_WT_None_2N_None_R1_s030721_43	7745	82150	s030721.sc43	PND4	Male	WT	None	None	R1	s030721
PND4_Male_WT_None_2N_None_R1_s030721_44	8489	202881	s030721.sc44	PND4	Male	WT	None	None	R1	s030721
PND4_Male_WT_None_2N_None_R1_s030721_45	8526	197756	s030721.sc45	PND4	Male	WT	None	None	R1	s030721
PND4_Male_WT_None_2N_None_R1_s030721_46	6833	59851	s030721.sc46	PND4	Male	WT	None	None	R1	s030721
PND4_Male_WT_None_2N_None_R1_s030721_47	8245	128206	s030721.sc47	PND4	Male	WT	None	None	R1	s030721
PND4_Male_WT_None_2N_None_R1_s030721_48	9208	293757	s030721.sc48	PND4	Male	WT	None	None	R1	s030721
PND4_Male_WT_None_2N_None_R1_s030721_49	11448	571043	s030721.sc49	PND4	Male	WT	None	None	R1	s030721
PND4_Male_WT_None_2N_None_R1_s030721_50	10963	506940	s030721.sc50	PND4	Male	WT	None	None	R1	s030721
PND4_Male_WT_None_2N_None_R1_s030721_51	9879	218081	s030721.sc51	PND4	Male	WT	None	None	R1	s030721
PND4_Male_WT_None_2N_None_R1_s030721_52	10171	396490	s030721.sc52	PND4	Male	WT	None	None	R1	s030721
PND4_Male_WT_None_2N_None_R1_s030721_54	9769	342376	s030721.sc54	PND4	Male	WT	None	None	R1	s030721
PND4_Male_WT_None_2N_None_R1_s030721_55	9568	294142	s030721.sc55	PND4	Male	WT	None	None	R1	s030721
PND4_Male_WT_None_2N_None_R1_s030721_56	10090	161617	s030721.sc56	PND4	Male	WT	None	None	R1	s030721
PND4_Male_WT_None_2N_None_R1_s030721_57	8322	156419	s030721.sc57	PND4	Male	WT	None	None	R1	s030721
PND4_Male_WT_None_2N_None_R1_s030721_58	11080	384924	s030721.sc58	PND4	Male	WT	None	None	R1	s030721
PND4_Male_WT_None_2N_None_R1_s030721_59	9122	139790	s030721.sc59	PND4	Male	WT	None	None	R1	s030721
PND4_Male_WT_None_2N_None_R1_s030721_60	6995	128933	s030721.sc60	PND4	Male	WT	None	None	R1	s030721
PND4_Male_WT_None_2N_None_R1_s030721_61	10817	359320	s030721.sc61	PND4	Male	WT	None	None	R1	s030721
PND4_Male_WT_None_2N_None_R1_s030721_62	10236	230919	s030721.sc62	PND4	Male	WT	None	None	R1	s030721
PND4_Male_WT_None_2N_None_R1_s030721_63	11181	411139	s030721.sc63	PND4	Male	WT	None	None	R1	s030721
PND4_Male_WT_None_2N_None_R1_s030721_64	10940	378678	s030721.sc64	PND4	Male	WT	None	None	R1	s030721
PND4_Male_WT_None_2N_None_R1_s030721_65	10661	428262	s030721.sc65	PND4	Male	WT	None	None	R1	s030721
PND4_Male_WT_None_2N_None_R1_s030721_66	11088	546948	s030721.sc66	PND4	Male	WT	None	None	R1	s030721
PND4_Male_WT_None_2N_None_R1_s030721_67	11487	485547	s030721.sc67	PND4	Male	WT	None	None	R1	s030721
PND4_Male_WT_None_2N_None_R1_s030721_68	9654	396618	s030721.sc68	PND4	Male	WT	None	None	R1	s030721
PND4_Male_WT_None_2N_None_R1_s030721_69	8594	110818	s030721.sc69	PND4	Male	WT	None	None	R1	s030721
PND4_Male_WT_None_2N_None_R1_s030721_70	13284	651044	s030721.sc70	PND4	Male	WT	None	None	R1	s030721
PND4_Male_WT_None_2N_None_R1_s030721_71	11037	343355	s030721.sc71	PND4	Male	WT	None	None	R1	s030721
PND4_Male_WT_None_2N_None_R1_s030721_72	7744	105644	s030721.sc72	PND4	Male	WT	None	None	R1	s030721
PND4_Male_WT_None_2N_None_R1_s030721_73	6537	44493	s030721.sc73	PND4	Male	WT	None	None	R1	s030721
PND4_Male_WT_None_2N_None_R1_s030721_74	9634	378928	s030721.sc74	PND4	Male	WT	None	None	R1	s030721
PND4_Male_WT_None_2N_None_R1_s030721_75	9617	300154	s030721.sc75	PND4	Male	WT	None	None	R1	s030721
PND4_Male_WT_None_2N_None_R1_s030721_76	8848	134064	s030721.sc76	PND4	Male	WT	None	None	R1	s030721
PND4_Male_WT_None_2N_None_R1_s030721_77	9054	284525	s030721.sc77	PND4	Male	WT	None	None	R1	s030721
PND4_Male_WT_None_2N_None_R1_s030721_78	7934	136335	s030721.sc78	PND4	Male	WT	None	None	R1	s030721
PND4_Male_WT_None_2N_None_R1_s030721_80	7795	217895	s030721.sc80	PND4	Male	WT	None	None	R1	s030721
PND4_Male_WT_None_2N_None_R1_s030721_81	8155	115499	s030721.sc81	PND4	Male	WT	None	None	R1	s030721
PND4_Male_WT_None_2N_None_R1_s030721_82	8499	112519	s030721.sc82	PND4	Male	WT	None	None	R1	s030721
PND4_Male_WT_None_2N_None_R1_s030721_83	10650	266654	s030721.sc83	PND4	Male	WT	None	None	R1	s030721
PND4_Male_WT_None_2N_None_R1_s030721_84	10027	310783	s030721.sc84	PND4	Male	WT	None	None	R1	s030721
PND4_Male_WT_None_2N_None_R1_s030721_85	4690	18994	s030721.sc85	PND4	Male	WT	None	None	R1	s030721
PND4_Male_WT_None_2N_None_R1_s030721_86	10763	446430	s030721.sc86	PND4	Male	WT	None	None	R1	s030721
PND4_Male_WT_None_2N_None_R1_s030721_87	8594	114094	s030721.sc87	PND4	Male	WT	None	None	R1	s030721
PND4_Male_WT_None_2N_None_R1_s030721_88	8526	81080	s030721.sc88	PND4	Male	WT	None	None	R1	s030721
PND4_Male_WT_None_2N_None_R1_s030721_89	9858	360487	s030721.sc89	PND4	Male	WT	None	None	R1	s030721
PND4_Male_WT_None_2N_None_R1_s030721_90	9679	204146	s030721.sc90	PND4	Male	WT	None	None	R1	s030721
PND4_Male_WT_None_2N_None_R1_s030721_91	8743	165841	s030721.sc91	PND4	Male	WT	None	None	R1	s030721
PND4_Male_WT_None_2N_None_R1_s030721_92	10251	423514	s030721.sc92	PND4	Male	WT	None	None	R1	s030721
PND4_Male_WT_None_2N_None_R1_s030721_93	6495	55145	s030721.sc93	PND4	Male	WT	None	None	R1	s030721
PND4_Male_WT_None_2N_None_R1_s030721_94	8038	145110	s030721.sc94	PND4	Male	WT	None	None	R1	s030721
PND4_Male_WT_None_2N_None_R1_s030721_95	9611	190848	s030721.sc95	PND4	Male	WT	None	None	R1	s030721
PND4_Male_WT_None_2N_None_R1_s030721_96	10389	450176	s030721.sc96	PND4	Male	WT	None	None	R1	s030721
PND4_Male_WT_None_2N_None_R1_s030722_1	10638	434039	s030722.sc1	PND4	Male	WT	None	None	R1	s030722
PND4_Male_WT_None_2N_None_R1_s030722_2	10169	333127	s030722.sc2	PND4	Male	WT	None	None	R1	s030722
PND4_Male_WT_None_2N_None_R1_s030722_3	10263	314117	s030722.sc3	PND4	Male	WT	None	None	R1	s030722
PND4_Male_WT_None_2N_None_R1_s030722_4	11144	307351	s030722.sc4	PND4	Male	WT	None	None	R1	s030722
PND4_Male_WT_None_2N_None_R1_s030722_5	8077	88866	s030722.sc5	PND4	Male	WT	None	None	R1	s030722
PND4_Male_WT_None_2N_None_R1_s030722_6	7836	85685	s030722.sc6	PND4	Male	WT	None	None	R1	s030722
PND4_Male_WT_None_2N_None_R1_s030722_7	7635	90147	s030722.sc7	PND4	Male	WT	None	None	R1	s030722
PND4_Male_WT_None_2N_None_R1_s030722_8	7308	66270	s030722.sc8	PND4	Male	WT	None	None	R1	s030722
PND4_Male_WT_None_2N_None_R1_s030722_9	9532	166723	s030722.sc9	PND4	Male	WT	None	None	R1	s030722
PND4_Male_WT_None_2N_None_R1_s030722_11	7986	91465	s030722.sc11	PND4	Male	WT	None	None	R1	s030722
PND4_Male_WT_None_2N_None_R1_s030722_12	11155	364461	s030722.sc12	PND4	Male	WT	None	None	R1	s030722
PND4_Male_WT_None_2N_None_R1_s030722_13	11822	466291	s030722.sc13	PND4	Male	WT	None	None	R1	s030722
PND4_Male_WT_None_2N_None_R1_s030722_14	10940	461511	s030722.sc14	PND4	Male	WT	None	None	R1	s030722
PND4_Male_WT_None_2N_None_R1_s030722_15	11689	461744	s030722.sc15	PND4	Male	WT	None	None	R1	s030722
PND4_Male_WT_None_2N_None_R1_s030722_16	10430	369822	s030722.sc16	PND4	Male	WT	None	None	R1	s030722
PND4_Male_WT_None_2N_None_R1_s030722_17	11861	361174	s030722.sc17	PND4	Male	WT	None	None	R1	s030722
PND4_Male_WT_None_2N_None_R1_s030722_18	11369	315338	s030722.sc18	PND4	Male	WT	None	None	R1	s030722
PND4_Male_WT_None_2N_None_R1_s030722_19	11307	452032	s030722.sc19	PND4	Male	WT	None	None	R1	s030722
PND4_Male_WT_None_2N_None_R1_s030722_20	8411	155974	s030722.sc20	PND4	Male	WT	None	None	R1	s030722
PND4_Male_WT_None_2N_None_R1_s030722_21	8460	132787	s030722.sc21	PND4	Male	WT	None	None	R1	s030722
PND4_Male_WT_None_2N_None_R1_s030722_22	10178	297510	s030722.sc22	PND4	Male	WT	None	None	R1	s030722
PND4_Male_WT_None_2N_None_R1_s030722_23	4372	16912	s030722.sc23	PND4	Male	WT	None	None	R1	s030722
PND4_Male_WT_None_2N_None_R1_s030722_24	10077	241078	s030722.sc24	PND4	Male	WT	None	None	R1	s030722
PND4_Male_WT_None_2N_None_R1_s030722_25	12096	676905	s030722.sc25	PND4	Male	WT	None	None	R1	s030722
PND4_Male_WT_None_2N_None_R1_s030722_26	10106	336185	s030722.sc26	PND4	Male	WT	None	None	R1	s030722
PND4_Male_WT_None_2N_None_R1_s030722_27	10723	414394	s030722.sc27	PND4	Male	WT	None	None	R1	s030722
PND4_Male_WT_None_2N_None_R1_s030722_28	8558	129640	s030722.sc28	PND4	Male	WT	None	None	R1	s030722
PND4_Male_WT_None_2N_None_R1_s030722_29	12235	399142	s030722.sc29	PND4	Male	WT	None	None	R1	s030722
PND4_Male_WT_None_2N_None_R1_s030722_30	12568	590071	s030722.sc30	PND4	Male	WT	None	None	R1	s030722
PND4_Male_WT_None_2N_None_R1_s030722_31	7876	80742	s030722.sc31	PND4	Male	WT	None	None	R1	s030722
PND4_Male_WT_None_2N_None_R1_s030722_32	8977	232310	s030722.sc32	PND4	Male	WT	None	None	R1	s030722
PND4_Male_WT_None_2N_None_R1_s030722_33	9766	266021	s030722.sc33	PND4	Male	WT	None	None	R1	s030722
PND4_Male_WT_None_2N_None_R1_s030722_34	6692	41479	s030722.sc34	PND4	Male	WT	None	None	R1	s030722
PND4_Male_WT_None_2N_None_R1_s030722_35	10097	187913	s030722.sc35	PND4	Male	WT	None	None	R1	s030722
PND4_Male_WT_None_2N_None_R1_s030722_36	9759	214489	s030722.sc36	PND4	Male	WT	None	None	R1	s030722
PND4_Male_WT_None_2N_None_R1_s030722_37	8933	237288	s030722.sc37	PND4	Male	WT	None	None	R1	s030722
PND4_Male_WT_None_2N_None_R1_s030722_38	11827	629333	s030722.sc38	PND4	Male	WT	None	None	R1	s030722
PND4_Male_WT_None_2N_None_R1_s030722_39	7061	65187	s030722.sc39	PND4	Male	WT	None	None	R1	s030722
PND4_Male_WT_None_2N_None_R1_s030722_40	8699	258677	s030722.sc40	PND4	Male	WT	None	None	R1	s030722
PND4_Male_WT_None_2N_None_R1_s030722_41	9499	449162	s030722.sc41	PND4	Male	WT	None	None	R1	s030722
PND4_Male_WT_None_2N_None_R1_s030722_42	9447	280167	s030722.sc42	PND4	Male	WT	None	None	R1	s030722
PND4_Male_WT_None_2N_None_R1_s030722_43	8040	120722	s030722.sc43	PND4	Male	WT	None	None	R1	s030722
PND4_Male_WT_None_2N_None_R1_s030722_44	8216	225353	s030722.sc44	PND4	Male	WT	None	None	R1	s030722
PND4_Male_WT_None_2N_None_R1_s030722_45	11177	458769	s030722.sc45	PND4	Male	WT	None	None	R1	s030722
PND4_Male_WT_None_2N_None_R1_s030722_46	8863	113927	s030722.sc46	PND4	Male	WT	None	None	R1	s030722
PND4_Male_WT_None_2N_None_R1_s030722_47	11045	379319	s030722.sc47	PND4	Male	WT	None	None	R1	s030722
PND4_Male_WT_None_2N_None_R1_s030722_48	10004	477579	s030722.sc48	PND4	Male	WT	None	None	R1	s030722
PND4_Male_WT_None_2N_None_R1_s030722_49	10937	461921	s030722.sc49	PND4	Male	WT	None	None	R1	s030722
PND4_Male_WT_None_2N_None_R1_s030722_50	10565	473106	s030722.sc50	PND4	Male	WT	None	None	R1	s030722
PND4_Male_WT_None_2N_None_R1_s030722_51	10562	296377	s030722.sc51	PND4	Male	WT	None	None	R1	s030722
PND4_Male_WT_None_2N_None_R1_s030722_52	11386	487927	s030722.sc52	PND4	Male	WT	None	None	R1	s030722
PND4_Male_WT_None_2N_None_R1_s030722_53	7952	116422	s030722.sc53	PND4	Male	WT	None	None	R1	s030722
PND4_Male_WT_None_2N_None_R1_s030722_54	8900	299676	s030722.sc54	PND4	Male	WT	None	None	R1	s030722
PND4_Male_WT_None_2N_None_R1_s030722_55	10178	424387	s030722.sc55	PND4	Male	WT	None	None	R1	s030722
PND4_Male_WT_None_2N_None_R1_s030722_56	8113	125900	s030722.sc56	PND4	Male	WT	None	None	R1	s030722
PND4_Male_WT_None_2N_None_R1_s030722_57	9360	219745	s030722.sc57	PND4	Male	WT	None	None	R1	s030722
PND4_Male_WT_None_2N_None_R1_s030722_58	11516	552399	s030722.sc58	PND4	Male	WT	None	None	R1	s030722
PND4_Male_WT_None_2N_None_R1_s030722_59	9723	170160	s030722.sc59	PND4	Male	WT	None	None	R1	s030722
PND4_Male_WT_None_2N_None_R1_s030722_60	11416	511535	s030722.sc60	PND4	Male	WT	None	None	R1	s030722
PND4_Male_WT_None_2N_None_R1_s030722_61	10630	404325	s030722.sc61	PND4	Male	WT	None	None	R1	s030722
PND4_Male_WT_None_2N_None_R1_s030722_62	9430	263161	s030722.sc62	PND4	Male	WT	None	None	R1	s030722
PND4_Male_WT_None_2N_None_R1_s030722_63	11052	547642	s030722.sc63	PND4	Male	WT	None	None	R1	s030722
PND4_Male_WT_None_2N_None_R1_s030722_64	10081	390632	s030722.sc64	PND4	Male	WT	None	None	R1	s030722
PND4_Male_WT_None_2N_None_R1_s030722_65	10698	488425	s030722.sc65	PND4	Male	WT	None	None	R1	s030722
PND4_Male_WT_None_2N_None_R1_s030722_66	10200	418302	s030722.sc66	PND4	Male	WT	None	None	R1	s030722
PND4_Male_WT_None_2N_None_R1_s030722_67	11136	465591	s030722.sc67	PND4	Male	WT	None	None	R1	s030722
PND4_Male_WT_None_2N_None_R1_s030722_68	11624	670725	s030722.sc68	PND4	Male	WT	None	None	R1	s030722
PND4_Male_WT_None_2N_None_R1_s030722_69	8001	132800	s030722.sc69	PND4	Male	WT	None	None	R1	s030722
PND4_Male_WT_None_2N_None_R1_s030722_70	10850	466152	s030722.sc70	PND4	Male	WT	None	None	R1	s030722
PND4_Male_WT_None_2N_None_R1_s030722_71	11391	376264	s030722.sc71	PND4	Male	WT	None	None	R1	s030722
PND4_Male_WT_None_2N_None_R1_s030722_72	7974	136477	s030722.sc72	PND4	Male	WT	None	None	R1	s030722
PND4_Male_WT_None_2N_None_R1_s030722_73	6415	47054	s030722.sc73	PND4	Male	WT	None	None	R1	s030722
PND4_Male_WT_None_2N_None_R1_s030722_74	8378	288369	s030722.sc74	PND4	Male	WT	None	None	R1	s030722
PND4_Male_WT_None_2N_None_R1_s030722_75	9717	328432	s030722.sc75	PND4	Male	WT	None	None	R1	s030722
PND4_Male_WT_None_2N_None_R1_s030722_76	8880	143911	s030722.sc76	PND4	Male	WT	None	None	R1	s030722
PND4_Male_WT_None_2N_None_R1_s030722_77	8976	222478	s030722.sc77	PND4	Male	WT	None	None	R1	s030722
PND4_Male_WT_None_2N_None_R1_s030722_78	8004	146969	s030722.sc78	PND4	Male	WT	None	None	R1	s030722
PND4_Male_WT_None_2N_None_R1_s030722_79	9587	401083	s030722.sc79	PND4	Male	WT	None	None	R1	s030722
PND4_Male_WT_None_2N_None_R1_s030722_80	9125	365865	s030722.sc80	PND4	Male	WT	None	None	R1	s030722
PND4_Male_WT_None_2N_None_R1_s030722_81	9773	191749	s030722.sc81	PND4	Male	WT	None	None	R1	s030722
PND4_Male_WT_None_2N_None_R1_s030722_82	7705	92495	s030722.sc82	PND4	Male	WT	None	None	R1	s030722
PND4_Male_WT_None_2N_None_R1_s030722_83	10329	252547	s030722.sc83	PND4	Male	WT	None	None	R1	s030722
PND4_Male_WT_None_2N_None_R1_s030722_84	11049	442115	s030722.sc84	PND4	Male	WT	None	None	R1	s030722
PND4_Male_WT_None_2N_None_R1_s030722_85	6415	29338	s030722.sc85	PND4	Male	WT	None	None	R1	s030722
PND4_Male_WT_None_2N_None_R1_s030722_86	10007	467227	s030722.sc86	PND4	Male	WT	None	None	R1	s030722
PND4_Male_WT_None_2N_None_R1_s030722_87	9064	142632	s030722.sc87	PND4	Male	WT	None	None	R1	s030722
PND4_Male_WT_None_2N_None_R1_s030722_88	7917	91369	s030722.sc88	PND4	Male	WT	None	None	R1	s030722
PND4_Male_WT_None_2N_None_R1_s030722_89	11920	597312	s030722.sc89	PND4	Male	WT	None	None	R1	s030722
PND4_Male_WT_None_2N_None_R1_s030722_90	8141	151182	s030722.sc90	PND4	Male	WT	None	None	R1	s030722
PND4_Male_WT_None_2N_None_R1_s030722_91	9057	167096	s030722.sc91	PND4	Male	WT	None	None	R1	s030722
PND4_Male_WT_None_2N_None_R1_s030722_92	11741	631380	s030722.sc92	PND4	Male	WT	None	None	R1	s030722
PND4_Male_WT_None_2N_None_R1_s030722_93	7843	76365	s030722.sc93	PND4	Male	WT	None	None	R1	s030722
PND4_Male_WT_None_2N_None_R1_s030722_94	9156	176059	s030722.sc94	PND4	Male	WT	None	None	R1	s030722
PND4_Male_WT_None_2N_None_R1_s030722_95	9059	207562	s030722.sc95	PND4	Male	WT	None	None	R1	s030722
PND4_Male_WT_None_2N_None_R1_s030722_96	10910	445696	s030722.sc96	PND4	Male	WT	None	None	R1	s030722
PND5_Male_WT_None_2N_None_R1_s030723_1	10009	420242	s030723.sc1	PND5	Male	WT	None	None	R1	s030723
PND5_Male_WT_None_2N_None_R1_s030723_2	8810	222932	s030723.sc2	PND5	Male	WT	None	None	R1	s030723
PND5_Male_WT_None_2N_None_R1_s030723_3	6075	73697	s030723.sc3	PND5	Male	WT	None	None	R1	s030723
PND5_Male_WT_None_2N_None_R1_s030723_4	10854	476402	s030723.sc4	PND5	Male	WT	None	None	R1	s030723
PND5_Male_WT_None_2N_None_R1_s030723_5	6338	73278	s030723.sc5	PND5	Male	WT	None	None	R1	s030723
PND5_Male_WT_None_2N_None_R1_s030723_6	8473	144678	s030723.sc6	PND5	Male	WT	None	None	R1	s030723
PND5_Male_WT_None_2N_None_R1_s030723_7	8297	153629	s030723.sc7	PND5	Male	WT	None	None	R1	s030723
PND5_Male_WT_None_2N_None_R1_s030723_8	10360	227199	s030723.sc8	PND5	Male	WT	None	None	R1	s030723
PND5_Male_WT_None_2N_None_R1_s030723_9	10129	317757	s030723.sc9	PND5	Male	WT	None	None	R1	s030723
PND5_Male_WT_None_2N_None_R1_s030723_10	5556	90520	s030723.sc10	PND5	Male	WT	None	None	R1	s030723
PND5_Male_WT_None_2N_None_R1_s030723_11	6548	77632	s030723.sc11	PND5	Male	WT	None	None	R1	s030723
PND5_Male_WT_None_2N_None_R1_s030723_12	8417	133796	s030723.sc12	PND5	Male	WT	None	None	R1	s030723
PND5_Male_WT_None_2N_None_R1_s030723_13	6024	81122	s030723.sc13	PND5	Male	WT	None	None	R1	s030723
PND5_Male_WT_None_2N_None_R1_s030723_14	9950	416900	s030723.sc14	PND5	Male	WT	None	None	R1	s030723
PND5_Male_WT_None_2N_None_R1_s030723_15	9956	313366	s030723.sc15	PND5	Male	WT	None	None	R1	s030723
PND5_Male_WT_None_2N_None_R1_s030723_16	8191	220739	s030723.sc16	PND5	Male	WT	None	None	R1	s030723
PND5_Male_WT_None_2N_None_R1_s030723_17	8696	196508	s030723.sc17	PND5	Male	WT	None	None	R1	s030723
PND5_Male_WT_None_2N_None_R1_s030723_18	12883	497379	s030723.sc18	PND5	Male	WT	None	None	R1	s030723
PND5_Male_WT_None_2N_None_R1_s030723_19	8617	237340	s030723.sc19	PND5	Male	WT	None	None	R1	s030723
PND5_Male_WT_None_2N_None_R1_s030723_20	10243	245534	s030723.sc20	PND5	Male	WT	None	None	R1	s030723
PND5_Male_WT_None_2N_None_R1_s030723_21	8724	236721	s030723.sc21	PND5	Male	WT	None	None	R1	s030723
PND5_Male_WT_None_2N_None_R1_s030723_22	9323	257163	s030723.sc22	PND5	Male	WT	None	None	R1	s030723
PND5_Male_WT_None_2N_None_R1_s030723_23	3849	13840	s030723.sc23	PND5	Male	WT	None	None	R1	s030723
PND5_Male_WT_None_2N_None_R1_s030723_24	7645	168468	s030723.sc24	PND5	Male	WT	None	None	R1	s030723
PND5_Male_WT_None_2N_None_R1_s030723_25	10018	545204	s030723.sc25	PND5	Male	WT	None	None	R1	s030723
PND5_Male_WT_None_2N_None_R1_s030723_26	7115	209201	s030723.sc26	PND5	Male	WT	None	None	R1	s030723
PND5_Male_WT_None_2N_None_R1_s030723_27	10313	321036	s030723.sc27	PND5	Male	WT	None	None	R1	s030723
PND5_Male_WT_None_2N_None_R1_s030723_28	8781	166941	s030723.sc28	PND5	Male	WT	None	None	R1	s030723
PND5_Male_WT_None_2N_None_R1_s030723_29	12117	404096	s030723.sc29	PND5	Male	WT	None	None	R1	s030723
PND5_Male_WT_None_2N_None_R1_s030723_30	9412	370719	s030723.sc30	PND5	Male	WT	None	None	R1	s030723
PND5_Male_WT_None_2N_None_R1_s030723_31	8543	133233	s030723.sc31	PND5	Male	WT	None	None	R1	s030723
PND5_Male_WT_None_2N_None_R1_s030723_32	10586	389975	s030723.sc32	PND5	Male	WT	None	None	R1	s030723
PND5_Male_WT_None_2N_None_R1_s030723_33	7069	162360	s030723.sc33	PND5	Male	WT	None	None	R1	s030723
PND5_Male_WT_None_2N_None_R1_s030723_34	5221	29096	s030723.sc34	PND5	Male	WT	None	None	R1	s030723
PND5_Male_WT_None_2N_None_R1_s030723_35	10393	258728	s030723.sc35	PND5	Male	WT	None	None	R1	s030723
PND5_Male_WT_None_2N_None_R1_s030723_36	7073	142561	s030723.sc36	PND5	Male	WT	None	None	R1	s030723
PND5_Male_WT_None_2N_None_R1_s030723_37	4693	74237	s030723.sc37	PND5	Male	WT	None	None	R1	s030723
PND5_Male_WT_None_2N_None_R1_s030723_38	6234	177069	s030723.sc38	PND5	Male	WT	None	None	R1	s030723
PND5_Male_WT_None_2N_None_R1_s030723_39	7242	97158	s030723.sc39	PND5	Male	WT	None	None	R1	s030723
PND5_Male_WT_None_2N_None_R1_s030723_40	11480	702793	s030723.sc40	PND5	Male	WT	None	None	R1	s030723
PND5_Male_WT_None_2N_None_R1_s030723_41	5769	180273	s030723.sc41	PND5	Male	WT	None	None	R1	s030723
PND5_Male_WT_None_2N_None_R1_s030723_42	9898	388258	s030723.sc42	PND5	Male	WT	None	None	R1	s030723
PND5_Male_WT_None_2N_None_R1_s030723_43	8664	161458	s030723.sc43	PND5	Male	WT	None	None	R1	s030723
PND5_Male_WT_None_2N_None_R1_s030723_44	8946	342209	s030723.sc44	PND5	Male	WT	None	None	R1	s030723
PND5_Male_WT_None_2N_None_R1_s030723_45	7599	211569	s030723.sc45	PND5	Male	WT	None	None	R1	s030723
PND5_Male_WT_None_2N_None_R1_s030723_46	7599	114209	s030723.sc46	PND5	Male	WT	None	None	R1	s030723
PND5_Male_WT_None_2N_None_R1_s030723_47	10735	405399	s030723.sc47	PND5	Male	WT	None	None	R1	s030723
PND5_Male_WT_None_2N_None_R1_s030723_48	9050	429413	s030723.sc48	PND5	Male	WT	None	None	R1	s030723
PND5_Male_WT_None_2N_None_R1_s030723_49	9735	355759	s030723.sc49	PND5	Male	WT	None	None	R1	s030723
PND5_Male_WT_None_2N_None_R1_s030723_50	11535	644996	s030723.sc50	PND5	Male	WT	None	None	R1	s030723
PND5_Male_WT_None_2N_None_R1_s030723_51	7400	235792	s030723.sc51	PND5	Male	WT	None	None	R1	s030723
PND5_Male_WT_None_2N_None_R1_s030723_52	6764	104957	s030723.sc52	PND5	Male	WT	None	None	R1	s030723
PND5_Male_WT_None_2N_None_R1_s030723_53	7806	205155	s030723.sc53	PND5	Male	WT	None	None	R1	s030723
PND5_Male_WT_None_2N_None_R1_s030723_54	9584	306756	s030723.sc54	PND5	Male	WT	None	None	R1	s030723
PND5_Male_WT_None_2N_None_R1_s030723_55	9552	485115	s030723.sc55	PND5	Male	WT	None	None	R1	s030723
PND5_Male_WT_None_2N_None_R1_s030723_56	10333	538132	s030723.sc56	PND5	Male	WT	None	None	R1	s030723
PND5_Male_WT_None_2N_None_R1_s030723_57	7715	223824	s030723.sc57	PND5	Male	WT	None	None	R1	s030723
PND5_Male_WT_None_2N_None_R1_s030723_58	9435	436783	s030723.sc58	PND5	Male	WT	None	None	R1	s030723
PND5_Male_WT_None_2N_None_R1_s030723_59	8814	145031	s030723.sc59	PND5	Male	WT	None	None	R1	s030723
PND5_Male_WT_None_2N_None_R1_s030723_60	5112	36735	s030723.sc60	PND5	Male	WT	None	None	R1	s030723
PND5_Male_WT_None_2N_None_R1_s030723_61	5624	60801	s030723.sc61	PND5	Male	WT	None	None	R1	s030723
PND5_Male_WT_None_2N_None_R1_s030723_62	8251	175242	s030723.sc62	PND5	Male	WT	None	None	R1	s030723
PND5_Male_WT_None_2N_None_R1_s030723_63	6619	94531	s030723.sc63	PND5	Male	WT	None	None	R1	s030723
PND5_Male_WT_None_2N_None_R1_s030723_64	8522	285588	s030723.sc64	PND5	Male	WT	None	None	R1	s030723
PND5_Male_WT_None_2N_None_R1_s030723_65	8570	256834	s030723.sc65	PND5	Male	WT	None	None	R1	s030723
PND5_Male_WT_None_2N_None_R1_s030723_66	8923	345963	s030723.sc66	PND5	Male	WT	None	None	R1	s030723
PND5_Male_WT_None_2N_None_R1_s030723_67	8928	288651	s030723.sc67	PND5	Male	WT	None	None	R1	s030723
PND5_Male_WT_None_2N_None_R1_s030723_68	9824	418374	s030723.sc68	PND5	Male	WT	None	None	R1	s030723
PND5_Male_WT_None_2N_None_R1_s030723_69	8856	253284	s030723.sc69	PND5	Male	WT	None	None	R1	s030723
PND5_Male_WT_None_2N_None_R1_s030723_70	8037	142303	s030723.sc70	PND5	Male	WT	None	None	R1	s030723
PND5_Male_WT_None_2N_None_R1_s030723_71	6632	141392	s030723.sc71	PND5	Male	WT	None	None	R1	s030723
PND5_Male_WT_None_2N_None_R1_s030723_72	8577	191557	s030723.sc72	PND5	Male	WT	None	None	R1	s030723
PND5_Male_WT_None_2N_None_R1_s030723_73	7583	102310	s030723.sc73	PND5	Male	WT	None	None	R1	s030723
PND5_Male_WT_None_2N_None_R1_s030723_74	7956	318070	s030723.sc74	PND5	Male	WT	None	None	R1	s030723
PND5_Male_WT_None_2N_None_R1_s030723_75	10668	348497	s030723.sc75	PND5	Male	WT	None	None	R1	s030723
PND5_Male_WT_None_2N_None_R1_s030723_76	9438	181269	s030723.sc76	PND5	Male	WT	None	None	R1	s030723
PND5_Male_WT_None_2N_None_R1_s030723_77	10175	528279	s030723.sc77	PND5	Male	WT	None	None	R1	s030723
PND5_Male_WT_None_2N_None_R1_s030723_78	4754	83667	s030723.sc78	PND5	Male	WT	None	None	R1	s030723
PND5_Male_WT_None_2N_None_R1_s030723_79	7578	212230	s030723.sc79	PND5	Male	WT	None	None	R1	s030723
PND5_Male_WT_None_2N_None_R1_s030723_80	11079	662251	s030723.sc80	PND5	Male	WT	None	None	R1	s030723
PND5_Male_WT_None_2N_None_R1_s030723_81	7096	109813	s030723.sc81	PND5	Male	WT	None	None	R1	s030723
PND5_Male_WT_None_2N_None_R1_s030723_82	8697	215089	s030723.sc82	PND5	Male	WT	None	None	R1	s030723
PND5_Male_WT_None_2N_None_R1_s030723_83	8159	295549	s030723.sc83	PND5	Male	WT	None	None	R1	s030723
PND5_Male_WT_None_2N_None_R1_s030723_84	8726	264121	s030723.sc84	PND5	Male	WT	None	None	R1	s030723
PND5_Male_WT_None_2N_None_R1_s030723_85	6292	52748	s030723.sc85	PND5	Male	WT	None	None	R1	s030723
PND5_Male_WT_None_2N_None_R1_s030723_86	11676	712479	s030723.sc86	PND5	Male	WT	None	None	R1	s030723
PND5_Male_WT_None_2N_None_R1_s030723_87	8962	205330	s030723.sc87	PND5	Male	WT	None	None	R1	s030723
PND5_Male_WT_None_2N_None_R1_s030723_88	5577	36083	s030723.sc88	PND5	Male	WT	None	None	R1	s030723
PND5_Male_WT_None_2N_None_R1_s030723_89	10131	504050	s030723.sc89	PND5	Male	WT	None	None	R1	s030723
PND5_Male_WT_None_2N_None_R1_s030723_90	9684	441226	s030723.sc90	PND5	Male	WT	None	None	R1	s030723
PND5_Male_WT_None_2N_None_R1_s030723_91	9180	269776	s030723.sc91	PND5	Male	WT	None	None	R1	s030723
PND5_Male_WT_None_2N_None_R1_s030723_93	7885	172599	s030723.sc93	PND5	Male	WT	None	None	R1	s030723
PND5_Male_WT_None_2N_None_R1_s030723_94	5376	74359	s030723.sc94	PND5	Male	WT	None	None	R1	s030723
PND5_Male_WT_None_2N_None_R1_s030723_95	11358	448267	s030723.sc95	PND5	Male	WT	None	None	R1	s030723
PND5_Male_WT_None_2N_None_R1_s030723_96	7563	327444	s030723.sc96	PND5	Male	WT	None	None	R1	s030723
PND5_Male_WT_None_2N_None_R1_s030724_1	11147	604722	s030724.sc1	PND5	Male	WT	None	None	R1	s030724
PND5_Male_WT_None_2N_None_R1_s030724_2	11585	507699	s030724.sc2	PND5	Male	WT	None	None	R1	s030724
PND5_Male_WT_None_2N_None_R1_s030724_3	10917	412867	s030724.sc3	PND5	Male	WT	None	None	R1	s030724
PND5_Male_WT_None_2N_None_R1_s030724_4	10016	343464	s030724.sc4	PND5	Male	WT	None	None	R1	s030724
PND5_Male_WT_None_2N_None_R1_s030724_5	8417	111370	s030724.sc5	PND5	Male	WT	None	None	R1	s030724
PND5_Male_WT_None_2N_None_R1_s030724_6	8734	128443	s030724.sc6	PND5	Male	WT	None	None	R1	s030724
PND5_Male_WT_None_2N_None_R1_s030724_7	8963	136207	s030724.sc7	PND5	Male	WT	None	None	R1	s030724
PND5_Male_WT_None_2N_None_R1_s030724_8	9017	116474	s030724.sc8	PND5	Male	WT	None	None	R1	s030724
PND5_Male_WT_None_2N_None_R1_s030724_9	8864	191690	s030724.sc9	PND5	Male	WT	None	None	R1	s030724
PND5_Male_WT_None_2N_None_R1_s030724_10	10302	445372	s030724.sc10	PND5	Male	WT	None	None	R1	s030724
PND5_Male_WT_None_2N_None_R1_s030724_11	8802	139414	s030724.sc11	PND5	Male	WT	None	None	R1	s030724
PND5_Male_WT_None_2N_None_R1_s030724_12	11248	356188	s030724.sc12	PND5	Male	WT	None	None	R1	s030724
PND5_Male_WT_None_2N_None_R1_s030724_13	10118	350797	s030724.sc13	PND5	Male	WT	None	None	R1	s030724
PND5_Male_WT_None_2N_None_R1_s030724_14	9670	434527	s030724.sc14	PND5	Male	WT	None	None	R1	s030724
PND5_Male_WT_None_2N_None_R1_s030724_15	10882	412614	s030724.sc15	PND5	Male	WT	None	None	R1	s030724
PND5_Male_WT_None_2N_None_R1_s030724_17	7891	212102	s030724.sc17	PND5	Male	WT	None	None	R1	s030724
PND5_Male_WT_None_2N_None_R1_s030724_18	10138	282394	s030724.sc18	PND5	Male	WT	None	None	R1	s030724
PND5_Male_WT_None_2N_None_R1_s030724_19	10943	512762	s030724.sc19	PND5	Male	WT	None	None	R1	s030724
PND5_Male_WT_None_2N_None_R1_s030724_20	9466	183036	s030724.sc20	PND5	Male	WT	None	None	R1	s030724
PND5_Male_WT_None_2N_None_R1_s030724_21	8186	145792	s030724.sc21	PND5	Male	WT	None	None	R1	s030724
PND5_Male_WT_None_2N_None_R1_s030724_22	9591	290392	s030724.sc22	PND5	Male	WT	None	None	R1	s030724
PND5_Male_WT_None_2N_None_R1_s030724_23	4164	16104	s030724.sc23	PND5	Male	WT	None	None	R1	s030724
PND5_Male_WT_None_2N_None_R1_s030724_25	9779	501122	s030724.sc25	PND5	Male	WT	None	None	R1	s030724
PND5_Male_WT_None_2N_None_R1_s030724_26	9274	335341	s030724.sc26	PND5	Male	WT	None	None	R1	s030724
PND5_Male_WT_None_2N_None_R1_s030724_27	12046	505891	s030724.sc27	PND5	Male	WT	None	None	R1	s030724
PND5_Male_WT_None_2N_None_R1_s030724_28	8186	153162	s030724.sc28	PND5	Male	WT	None	None	R1	s030724
PND5_Male_WT_None_2N_None_R1_s030724_29	9825	332114	s030724.sc29	PND5	Male	WT	None	None	R1	s030724
PND5_Male_WT_None_2N_None_R1_s030724_30	10074	479387	s030724.sc30	PND5	Male	WT	None	None	R1	s030724
PND5_Male_WT_None_2N_None_R1_s030724_31	8002	87146	s030724.sc31	PND5	Male	WT	None	None	R1	s030724
PND5_Male_WT_None_2N_None_R1_s030724_32	10278	376876	s030724.sc32	PND5	Male	WT	None	None	R1	s030724
PND5_Male_WT_None_2N_None_R1_s030724_33	6732	122704	s030724.sc33	PND5	Male	WT	None	None	R1	s030724
PND5_Male_WT_None_2N_None_R1_s030724_34	4275	17705	s030724.sc34	PND5	Male	WT	None	None	R1	s030724
PND5_Male_WT_None_2N_None_R1_s030724_35	6630	59294	s030724.sc35	PND5	Male	WT	None	None	R1	s030724
PND5_Male_WT_None_2N_None_R1_s030724_36	7507	120330	s030724.sc36	PND5	Male	WT	None	None	R1	s030724
PND5_Male_WT_None_2N_None_R1_s030724_37	9536	326361	s030724.sc37	PND5	Male	WT	None	None	R1	s030724
PND5_Male_WT_None_2N_None_R1_s030724_38	7441	162541	s030724.sc38	PND5	Male	WT	None	None	R1	s030724
PND5_Male_WT_None_2N_None_R1_s030724_39	6686	57236	s030724.sc39	PND5	Male	WT	None	None	R1	s030724
PND5_Male_WT_None_2N_None_R1_s030724_40	8566	246148	s030724.sc40	PND5	Male	WT	None	None	R1	s030724
PND5_Male_WT_None_2N_None_R1_s030724_41	7306	235110	s030724.sc41	PND5	Male	WT	None	None	R1	s030724
PND5_Male_WT_None_2N_None_R1_s030724_42	6892	187736	s030724.sc42	PND5	Male	WT	None	None	R1	s030724
PND5_Male_WT_None_2N_None_R1_s030724_43	7121	76123	s030724.sc43	PND5	Male	WT	None	None	R1	s030724
PND5_Male_WT_None_2N_None_R1_s030724_44	7661	189556	s030724.sc44	PND5	Male	WT	None	None	R1	s030724
PND5_Male_WT_None_2N_None_R1_s030724_45	7570	173029	s030724.sc45	PND5	Male	WT	None	None	R1	s030724
PND5_Male_WT_None_2N_None_R1_s030724_46	6277	56873	s030724.sc46	PND5	Male	WT	None	None	R1	s030724
PND5_Male_WT_None_2N_None_R1_s030724_47	10512	380001	s030724.sc47	PND5	Male	WT	None	None	R1	s030724
PND5_Male_WT_None_2N_None_R1_s030724_48	9529	372601	s030724.sc48	PND5	Male	WT	None	None	R1	s030724
PND5_Male_WT_None_2N_None_R1_s030724_49	10183	337251	s030724.sc49	PND5	Male	WT	None	None	R1	s030724
PND5_Male_WT_None_2N_None_R1_s030724_50	10033	551262	s030724.sc50	PND5	Male	WT	None	None	R1	s030724
PND5_Male_WT_None_2N_None_R1_s030724_51	10323	382482	s030724.sc51	PND5	Male	WT	None	None	R1	s030724
PND5_Male_WT_None_2N_None_R1_s030724_52	11828	782347	s030724.sc52	PND5	Male	WT	None	None	R1	s030724
PND5_Male_WT_None_2N_None_R1_s030724_53	8679	175671	s030724.sc53	PND5	Male	WT	None	None	R1	s030724
PND5_Male_WT_None_2N_None_R1_s030724_54	3155	13960	s030724.sc54	PND5	Male	WT	None	None	R1	s030724
PND5_Male_WT_None_2N_None_R1_s030724_55	8467	331099	s030724.sc55	PND5	Male	WT	None	None	R1	s030724
PND5_Male_WT_None_2N_None_R1_s030724_56	8145	158317	s030724.sc56	PND5	Male	WT	None	None	R1	s030724
PND5_Male_WT_None_2N_None_R1_s030724_57	10629	453528	s030724.sc57	PND5	Male	WT	None	None	R1	s030724
PND5_Male_WT_None_2N_None_R1_s030724_58	10459	519489	s030724.sc58	PND5	Male	WT	None	None	R1	s030724
PND5_Male_WT_None_2N_None_R1_s030724_59	8557	138661	s030724.sc59	PND5	Male	WT	None	None	R1	s030724
PND5_Male_WT_None_2N_None_R1_s030724_60	9032	258663	s030724.sc60	PND5	Male	WT	None	None	R1	s030724
PND5_Male_WT_None_2N_None_R1_s030724_61	10892	441531	s030724.sc61	PND5	Male	WT	None	None	R1	s030724
PND5_Male_WT_None_2N_None_R1_s030724_62	8927	222449	s030724.sc62	PND5	Male	WT	None	None	R1	s030724
PND5_Male_WT_None_2N_None_R1_s030724_63	11549	624736	s030724.sc63	PND5	Male	WT	None	None	R1	s030724
PND5_Male_WT_None_2N_None_R1_s030724_64	10949	446829	s030724.sc64	PND5	Male	WT	None	None	R1	s030724
PND5_Male_WT_None_2N_None_R1_s030724_65	10522	514813	s030724.sc65	PND5	Male	WT	None	None	R1	s030724
PND5_Male_WT_None_2N_None_R1_s030724_66	10599	533274	s030724.sc66	PND5	Male	WT	None	None	R1	s030724
PND5_Male_WT_None_2N_None_R1_s030724_67	11548	653501	s030724.sc67	PND5	Male	WT	None	None	R1	s030724
PND5_Male_WT_None_2N_None_R1_s030724_68	6786	156485	s030724.sc68	PND5	Male	WT	None	None	R1	s030724
PND5_Male_WT_None_2N_None_R1_s030724_69	9423	201885	s030724.sc69	PND5	Male	WT	None	None	R1	s030724
PND5_Male_WT_None_2N_None_R1_s030724_70	11475	436429	s030724.sc70	PND5	Male	WT	None	None	R1	s030724
PND5_Male_WT_None_2N_None_R1_s030724_71	10251	433580	s030724.sc71	PND5	Male	WT	None	None	R1	s030724
PND5_Male_WT_None_2N_None_R1_s030724_72	9802	217967	s030724.sc72	PND5	Male	WT	None	None	R1	s030724
PND5_Male_WT_None_2N_None_R1_s030724_73	7362	83792	s030724.sc73	PND5	Male	WT	None	None	R1	s030724
PND5_Male_WT_None_2N_None_R1_s030724_74	10255	560672	s030724.sc74	PND5	Male	WT	None	None	R1	s030724
PND5_Male_WT_None_2N_None_R1_s030724_75	10698	410735	s030724.sc75	PND5	Male	WT	None	None	R1	s030724
PND5_Male_WT_None_2N_None_R1_s030724_76	9434	169098	s030724.sc76	PND5	Male	WT	None	None	R1	s030724
PND5_Male_WT_None_2N_None_R1_s030724_77	10194	390978	s030724.sc77	PND5	Male	WT	None	None	R1	s030724
PND5_Male_WT_None_2N_None_R1_s030724_78	9979	292781	s030724.sc78	PND5	Male	WT	None	None	R1	s030724
PND5_Male_WT_None_2N_None_R1_s030724_79	10499	500795	s030724.sc79	PND5	Male	WT	None	None	R1	s030724
PND5_Male_WT_None_2N_None_R1_s030724_80	10918	536615	s030724.sc80	PND5	Male	WT	None	None	R1	s030724
PND5_Male_WT_None_2N_None_R1_s030724_81	10094	261806	s030724.sc81	PND5	Male	WT	None	None	R1	s030724
PND5_Male_WT_None_2N_None_R1_s030724_82	7602	117319	s030724.sc82	PND5	Male	WT	None	None	R1	s030724
PND5_Male_WT_None_2N_None_R1_s030724_83	10642	389383	s030724.sc83	PND5	Male	WT	None	None	R1	s030724
PND5_Male_WT_None_2N_None_R1_s030724_84	11287	528032	s030724.sc84	PND5	Male	WT	None	None	R1	s030724
PND5_Male_WT_None_2N_None_R1_s030724_85	7389	55012	s030724.sc85	PND5	Male	WT	None	None	R1	s030724
PND5_Male_WT_None_2N_None_R1_s030724_86	11370	734872	s030724.sc86	PND5	Male	WT	None	None	R1	s030724
PND5_Male_WT_None_2N_None_R1_s030724_87	9251	174596	s030724.sc87	PND5	Male	WT	None	None	R1	s030724
PND5_Male_WT_None_2N_None_R1_s030724_88	8922	146588	s030724.sc88	PND5	Male	WT	None	None	R1	s030724
PND5_Male_WT_None_2N_None_R1_s030724_89	9258	439627	s030724.sc89	PND5	Male	WT	None	None	R1	s030724
PND5_Male_WT_None_2N_None_R1_s030724_90	9203	344467	s030724.sc90	PND5	Male	WT	None	None	R1	s030724
PND5_Male_WT_None_2N_None_R1_s030724_91	9889	305996	s030724.sc91	PND5	Male	WT	None	None	R1	s030724
PND5_Male_WT_None_2N_None_R1_s030724_92	9972	457857	s030724.sc92	PND5	Male	WT	None	None	R1	s030724
PND5_Male_WT_None_2N_None_R1_s030724_93	7329	91235	s030724.sc93	PND5	Male	WT	None	None	R1	s030724
PND5_Male_WT_None_2N_None_R1_s030724_94	9941	257642	s030724.sc94	PND5	Male	WT	None	None	R1	s030724
PND5_Male_WT_None_2N_None_R1_s030724_95	10035	288022	s030724.sc95	PND5	Male	WT	None	None	R1	s030724
PND5_Male_WT_None_2N_None_R1_s030724_96	10935	711708	s030724.sc96	PND5	Male	WT	None	None	R1	s030724
PND14_Male_WT_None_2N_None_R1_s030725_1	8638	327009	s030725.sc1	PND14	Male	WT	None	None	R1	s030725
PND14_Male_WT_None_2N_None_R1_s030725_2	10588	430639	s030725.sc2	PND14	Male	WT	None	None	R1	s030725
PND14_Male_WT_None_2N_None_R1_s030725_3	8859	267809	s030725.sc3	PND14	Male	WT	None	None	R1	s030725
PND14_Male_WT_None_2N_None_R1_s030725_4	6421	87541	s030725.sc4	PND14	Male	WT	None	None	R1	s030725
PND14_Male_WT_None_2N_None_R1_s030725_6	4531	32582	s030725.sc6	PND14	Male	WT	None	None	R1	s030725
PND14_Male_WT_None_2N_None_R1_s030725_7	6631	97392	s030725.sc7	PND14	Male	WT	None	None	R1	s030725
PND14_Male_WT_None_2N_None_R1_s030725_8	7747	113445	s030725.sc8	PND14	Male	WT	None	None	R1	s030725
PND14_Male_WT_None_2N_None_R1_s030725_9	6523	104804	s030725.sc9	PND14	Male	WT	None	None	R1	s030725
PND14_Male_WT_None_2N_None_R1_s030725_10	9990	406688	s030725.sc10	PND14	Male	WT	None	None	R1	s030725
PND14_Male_WT_None_2N_None_R1_s030725_11	6029	74693	s030725.sc11	PND14	Male	WT	None	None	R1	s030725
PND14_Male_WT_None_2N_None_R1_s030725_12	8004	148525	s030725.sc12	PND14	Male	WT	None	None	R1	s030725
PND14_Male_WT_None_2N_None_R1_s030725_13	9162	271954	s030725.sc13	PND14	Male	WT	None	None	R1	s030725
PND14_Male_WT_None_2N_None_R1_s030725_14	9250	311098	s030725.sc14	PND14	Male	WT	None	None	R1	s030725
PND14_Male_WT_None_2N_None_R1_s030725_15	9503	357309	s030725.sc15	PND14	Male	WT	None	None	R1	s030725
PND14_Male_WT_None_2N_None_R1_s030725_16	8319	283670	s030725.sc16	PND14	Male	WT	None	None	R1	s030725
PND14_Male_WT_None_2N_None_R1_s030725_17	10388	343062	s030725.sc17	PND14	Male	WT	None	None	R1	s030725
PND14_Male_WT_None_2N_None_R1_s030725_18	9181	177632	s030725.sc18	PND14	Male	WT	None	None	R1	s030725
PND14_Male_WT_None_2N_None_R1_s030725_19	9403	335839	s030725.sc19	PND14	Male	WT	None	None	R1	s030725
PND14_Male_WT_None_2N_None_R1_s030725_20	5775	57382	s030725.sc20	PND14	Male	WT	None	None	R1	s030725
PND14_Male_WT_None_2N_None_R1_s030725_21	7983	147724	s030725.sc21	PND14	Male	WT	None	None	R1	s030725
PND14_Male_WT_None_2N_None_R1_s030725_22	9552	267970	s030725.sc22	PND14	Male	WT	None	None	R1	s030725
PND14_Male_WT_None_2N_None_R1_s030725_24	6619	108411	s030725.sc24	PND14	Male	WT	None	None	R1	s030725
PND14_Male_WT_None_2N_None_R1_s030725_25	8653	243664	s030725.sc25	PND14	Male	WT	None	None	R1	s030725
PND14_Male_WT_None_2N_None_R1_s030725_26	9730	381303	s030725.sc26	PND14	Male	WT	None	None	R1	s030725
PND14_Male_WT_None_2N_None_R1_s030725_27	11222	427032	s030725.sc27	PND14	Male	WT	None	None	R1	s030725
PND14_Male_WT_None_2N_None_R1_s030725_28	5203	53780	s030725.sc28	PND14	Male	WT	None	None	R1	s030725
PND14_Male_WT_None_2N_None_R1_s030725_29	9643	333590	s030725.sc29	PND14	Male	WT	None	None	R1	s030725
PND14_Male_WT_None_2N_None_R1_s030725_30	10694	479935	s030725.sc30	PND14	Male	WT	None	None	R1	s030725
PND14_Male_WT_None_2N_None_R1_s030725_31	5453	46417	s030725.sc31	PND14	Male	WT	None	None	R1	s030725
PND14_Male_WT_None_2N_None_R1_s030725_32	9633	298857	s030725.sc32	PND14	Male	WT	None	None	R1	s030725
PND14_Male_WT_None_2N_None_R1_s030725_33	4387	66211	s030725.sc33	PND14	Male	WT	None	None	R1	s030725
PND14_Male_WT_None_2N_None_R1_s030725_34	2827	13705	s030725.sc34	PND14	Male	WT	None	None	R1	s030725
PND14_Male_WT_None_2N_None_R1_s030725_35	5281	38446	s030725.sc35	PND14	Male	WT	None	None	R1	s030725
PND14_Male_WT_None_2N_None_R1_s030725_36	7094	118837	s030725.sc36	PND14	Male	WT	None	None	R1	s030725
PND14_Male_WT_None_2N_None_R1_s030725_37	7717	170695	s030725.sc37	PND14	Male	WT	None	None	R1	s030725
PND14_Male_WT_None_2N_None_R1_s030725_38	7900	152576	s030725.sc38	PND14	Male	WT	None	None	R1	s030725
PND14_Male_WT_None_2N_None_R1_s030725_39	3224	14764	s030725.sc39	PND14	Male	WT	None	None	R1	s030725
PND14_Male_WT_None_2N_None_R1_s030725_40	5318	57832	s030725.sc40	PND14	Male	WT	None	None	R1	s030725
PND14_Male_WT_None_2N_None_R1_s030725_41	4828	93923	s030725.sc41	PND14	Male	WT	None	None	R1	s030725
PND14_Male_WT_None_2N_None_R1_s030725_42	6292	133977	s030725.sc42	PND14	Male	WT	None	None	R1	s030725
PND14_Male_WT_None_2N_None_R1_s030725_43	5098	41986	s030725.sc43	PND14	Male	WT	None	None	R1	s030725
PND14_Male_WT_None_2N_None_R1_s030725_44	6370	176996	s030725.sc44	PND14	Male	WT	None	None	R1	s030725
PND14_Male_WT_None_2N_None_R1_s030725_45	6818	149728	s030725.sc45	PND14	Male	WT	None	None	R1	s030725
PND14_Male_WT_None_2N_None_R1_s030725_46	4207	28324	s030725.sc46	PND14	Male	WT	None	None	R1	s030725
PND14_Male_WT_None_2N_None_R1_s030725_47	6197	75550	s030725.sc47	PND14	Male	WT	None	None	R1	s030725
PND14_Male_WT_None_2N_None_R1_s030725_48	6171	137907	s030725.sc48	PND14	Male	WT	None	None	R1	s030725
PND14_Male_WT_None_2N_None_R1_s030725_49	5451	56224	s030725.sc49	PND14	Male	WT	None	None	R1	s030725
PND14_Male_WT_None_2N_None_R1_s030725_50	7241	177120	s030725.sc50	PND14	Male	WT	None	None	R1	s030725
PND14_Male_WT_None_2N_None_R1_s030725_51	6784	153991	s030725.sc51	PND14	Male	WT	None	None	R1	s030725
PND14_Male_WT_None_2N_None_R1_s030725_52	8452	244370	s030725.sc52	PND14	Male	WT	None	None	R1	s030725
PND14_Male_WT_None_2N_None_R1_s030725_53	5336	82270	s030725.sc53	PND14	Male	WT	None	None	R1	s030725
PND14_Male_WT_None_2N_None_R1_s030725_54	7908	131648	s030725.sc54	PND14	Male	WT	None	None	R1	s030725
PND14_Male_WT_None_2N_None_R1_s030725_55	8030	215298	s030725.sc55	PND14	Male	WT	None	None	R1	s030725
PND14_Male_WT_None_2N_None_R1_s030725_56	7191	115556	s030725.sc56	PND14	Male	WT	None	None	R1	s030725
PND14_Male_WT_None_2N_None_R1_s030725_57	5716	118240	s030725.sc57	PND14	Male	WT	None	None	R1	s030725
PND14_Male_WT_None_2N_None_R1_s030725_58	6557	148286	s030725.sc58	PND14	Male	WT	None	None	R1	s030725
PND14_Male_WT_None_2N_None_R1_s030725_59	7846	128225	s030725.sc59	PND14	Male	WT	None	None	R1	s030725
PND14_Male_WT_None_2N_None_R1_s030725_60	8587	205988	s030725.sc60	PND14	Male	WT	None	None	R1	s030725
PND14_Male_WT_None_2N_None_R1_s030725_61	9064	253515	s030725.sc61	PND14	Male	WT	None	None	R1	s030725
PND14_Male_WT_None_2N_None_R1_s030725_62	11228	568160	s030725.sc62	PND14	Male	WT	None	None	R1	s030725
PND14_Male_WT_None_2N_None_R1_s030725_63	11278	436901	s030725.sc63	PND14	Male	WT	None	None	R1	s030725
PND14_Male_WT_None_2N_None_R1_s030725_64	10287	349056	s030725.sc64	PND14	Male	WT	None	None	R1	s030725
PND14_Male_WT_None_2N_None_R1_s030725_65	9654	332203	s030725.sc65	PND14	Male	WT	None	None	R1	s030725
PND14_Male_WT_None_2N_None_R1_s030725_66	10361	451098	s030725.sc66	PND14	Male	WT	None	None	R1	s030725
PND14_Male_WT_None_2N_None_R1_s030725_67	10014	375103	s030725.sc67	PND14	Male	WT	None	None	R1	s030725
PND14_Male_WT_None_2N_None_R1_s030725_68	11197	602749	s030725.sc68	PND14	Male	WT	None	None	R1	s030725
PND14_Male_WT_None_2N_None_R1_s030725_69	7265	119126	s030725.sc69	PND14	Male	WT	None	None	R1	s030725
PND14_Male_WT_None_2N_None_R1_s030725_70	10924	380024	s030725.sc70	PND14	Male	WT	None	None	R1	s030725
PND14_Male_WT_None_2N_None_R1_s030725_71	7113	176627	s030725.sc71	PND14	Male	WT	None	None	R1	s030725
PND14_Male_WT_None_2N_None_R1_s030725_72	7212	172646	s030725.sc72	PND14	Male	WT	None	None	R1	s030725
PND14_Male_WT_None_2N_None_R1_s030725_73	8718	107469	s030725.sc73	PND14	Male	WT	None	None	R1	s030725
PND14_Male_WT_None_2N_None_R1_s030725_74	10755	601259	s030725.sc74	PND14	Male	WT	None	None	R1	s030725
PND14_Male_WT_None_2N_None_R1_s030725_75	9717	253004	s030725.sc75	PND14	Male	WT	None	None	R1	s030725
PND14_Male_WT_None_2N_None_R1_s030725_76	8061	40709	s030725.sc76	PND14	Male	WT	None	None	R1	s030725
PND14_Male_WT_None_2N_None_R1_s030725_77	9489	475301	s030725.sc77	PND14	Male	WT	None	None	R1	s030725
PND14_Male_WT_None_2N_None_R1_s030725_78	7776	173798	s030725.sc78	PND14	Male	WT	None	None	R1	s030725
PND14_Male_WT_None_2N_None_R1_s030725_79	10164	410144	s030725.sc79	PND14	Male	WT	None	None	R1	s030725
PND14_Male_WT_None_2N_None_R1_s030725_80	11162	604947	s030725.sc80	PND14	Male	WT	None	None	R1	s030725
PND14_Male_WT_None_2N_None_R1_s030725_81	8357	265441	s030725.sc81	PND14	Male	WT	None	None	R1	s030725
PND14_Male_WT_None_2N_None_R1_s030725_82	7884	161038	s030725.sc82	PND14	Male	WT	None	None	R1	s030725
PND14_Male_WT_None_2N_None_R1_s030725_83	10578	502052	s030725.sc83	PND14	Male	WT	None	None	R1	s030725
PND14_Male_WT_None_2N_None_R1_s030725_84	11269	658171	s030725.sc84	PND14	Male	WT	None	None	R1	s030725
PND14_Male_WT_None_2N_None_R1_s030725_85	6943	58588	s030725.sc85	PND14	Male	WT	None	None	R1	s030725
PND14_Male_WT_None_2N_None_R1_s030725_86	10336	520909	s030725.sc86	PND14	Male	WT	None	None	R1	s030725
PND14_Male_WT_None_2N_None_R1_s030725_87	9537	256251	s030725.sc87	PND14	Male	WT	None	None	R1	s030725
PND14_Male_WT_None_2N_None_R1_s030725_88	9219	166004	s030725.sc88	PND14	Male	WT	None	None	R1	s030725
PND14_Male_WT_None_2N_None_R1_s030725_89	9732	461988	s030725.sc89	PND14	Male	WT	None	None	R1	s030725
PND14_Male_WT_None_2N_None_R1_s030725_90	8762	190192	s030725.sc90	PND14	Male	WT	None	None	R1	s030725
PND14_Male_WT_None_2N_None_R1_s030725_91	9288	323533	s030725.sc91	PND14	Male	WT	None	None	R1	s030725
PND14_Male_WT_None_2N_None_R1_s030725_92	10708	642566	s030725.sc92	PND14	Male	WT	None	None	R1	s030725
PND14_Male_WT_None_2N_None_R1_s030725_93	6951	90937	s030725.sc93	PND14	Male	WT	None	None	R1	s030725
PND14_Male_WT_None_2N_None_R1_s030725_94	9824	447808	s030725.sc94	PND14	Male	WT	None	None	R1	s030725
PND14_Male_WT_None_2N_None_R1_s030725_95	10476	297253	s030725.sc95	PND14	Male	WT	None	None	R1	s030725
PND14_Male_WT_None_2N_None_R1_s030725_96	11284	590847	s030725.sc96	PND14	Male	WT	None	None	R1	s030725
PND14_Male_WT_None_2N_None_R1_s030726_1	9668	242969	s030726.sc1	PND14	Male	WT	None	None	R1	s030726
PND14_Male_WT_None_2N_None_R1_s030726_2	8912	161982	s030726.sc2	PND14	Male	WT	None	None	R1	s030726
PND14_Male_WT_None_2N_None_R1_s030726_3	12772	500621	s030726.sc3	PND14	Male	WT	None	None	R1	s030726
PND14_Male_WT_None_2N_None_R1_s030726_4	11676	454169	s030726.sc4	PND14	Male	WT	None	None	R1	s030726
PND14_Male_WT_None_2N_None_R1_s030726_5	6730	89930	s030726.sc5	PND14	Male	WT	None	None	R1	s030726
PND14_Male_WT_None_2N_None_R1_s030726_6	6411	70573	s030726.sc6	PND14	Male	WT	None	None	R1	s030726
PND14_Male_WT_None_2N_None_R1_s030726_7	8438	145437	s030726.sc7	PND14	Male	WT	None	None	R1	s030726
PND14_Male_WT_None_2N_None_R1_s030726_8	7702	112450	s030726.sc8	PND14	Male	WT	None	None	R1	s030726
PND14_Male_WT_None_2N_None_R1_s030726_9	8119	228177	s030726.sc9	PND14	Male	WT	None	None	R1	s030726
PND14_Male_WT_None_2N_None_R1_s030726_10	11662	395067	s030726.sc10	PND14	Male	WT	None	None	R1	s030726
PND14_Male_WT_None_2N_None_R1_s030726_11	9508	241955	s030726.sc11	PND14	Male	WT	None	None	R1	s030726
PND14_Male_WT_None_2N_None_R1_s030726_12	10676	218215	s030726.sc12	PND14	Male	WT	None	None	R1	s030726
PND14_Male_WT_None_2N_None_R1_s030726_13	9078	172381	s030726.sc13	PND14	Male	WT	None	None	R1	s030726
PND14_Male_WT_None_2N_None_R1_s030726_14	10026	312641	s030726.sc14	PND14	Male	WT	None	None	R1	s030726
PND14_Male_WT_None_2N_None_R1_s030726_15	9757	295616	s030726.sc15	PND14	Male	WT	None	None	R1	s030726
PND14_Male_WT_None_2N_None_R1_s030726_16	10362	361513	s030726.sc16	PND14	Male	WT	None	None	R1	s030726
PND14_Male_WT_None_2N_None_R1_s030726_17	10529	269464	s030726.sc17	PND14	Male	WT	None	None	R1	s030726
PND14_Male_WT_None_2N_None_R1_s030726_18	10764	241650	s030726.sc18	PND14	Male	WT	None	None	R1	s030726
PND14_Male_WT_None_2N_None_R1_s030726_19	10535	290444	s030726.sc19	PND14	Male	WT	None	None	R1	s030726
PND14_Male_WT_None_2N_None_R1_s030726_20	7588	96878	s030726.sc20	PND14	Male	WT	None	None	R1	s030726
PND14_Male_WT_None_2N_None_R1_s030726_21	8465	187409	s030726.sc21	PND14	Male	WT	None	None	R1	s030726
PND14_Male_WT_None_2N_None_R1_s030726_22	9818	250958	s030726.sc22	PND14	Male	WT	None	None	R1	s030726
PND14_Male_WT_None_2N_None_R1_s030726_23	5249	23404	s030726.sc23	PND14	Male	WT	None	None	R1	s030726
PND14_Male_WT_None_2N_None_R1_s030726_24	12200	408519	s030726.sc24	PND14	Male	WT	None	None	R1	s030726
PND14_Male_WT_None_2N_None_R1_s030726_25	10737	405992	s030726.sc25	PND14	Male	WT	None	None	R1	s030726
PND14_Male_WT_None_2N_None_R1_s030726_26	9648	219207	s030726.sc26	PND14	Male	WT	None	None	R1	s030726
PND14_Male_WT_None_2N_None_R1_s030726_27	10634	220500	s030726.sc27	PND14	Male	WT	None	None	R1	s030726
PND14_Male_WT_None_2N_None_R1_s030726_28	9385	130527	s030726.sc28	PND14	Male	WT	None	None	R1	s030726
PND14_Male_WT_None_2N_None_R1_s030726_29	9386	126174	s030726.sc29	PND14	Male	WT	None	None	R1	s030726
PND14_Male_WT_None_2N_None_R1_s030726_30	10410	301418	s030726.sc30	PND14	Male	WT	None	None	R1	s030726
PND14_Male_WT_None_2N_None_R1_s030726_31	7000	70018	s030726.sc31	PND14	Male	WT	None	None	R1	s030726
PND14_Male_WT_None_2N_None_R1_s030726_32	9297	242133	s030726.sc32	PND14	Male	WT	None	None	R1	s030726
PND14_Male_WT_None_2N_None_R1_s030726_33	7723	213424	s030726.sc33	PND14	Male	WT	None	None	R1	s030726
PND14_Male_WT_None_2N_None_R1_s030726_34	4037	17632	s030726.sc34	PND14	Male	WT	None	None	R1	s030726
PND14_Male_WT_None_2N_None_R1_s030726_35	8412	74665	s030726.sc35	PND14	Male	WT	None	None	R1	s030726
PND14_Male_WT_None_2N_None_R1_s030726_36	8137	161190	s030726.sc36	PND14	Male	WT	None	None	R1	s030726
PND14_Male_WT_None_2N_None_R1_s030726_37	8824	224856	s030726.sc37	PND14	Male	WT	None	None	R1	s030726
PND14_Male_WT_None_2N_None_R1_s030726_38	9190	211132	s030726.sc38	PND14	Male	WT	None	None	R1	s030726
PND14_Male_WT_None_2N_None_R1_s030726_39	7952	99545	s030726.sc39	PND14	Male	WT	None	None	R1	s030726
PND14_Male_WT_None_2N_None_R1_s030726_40	10237	316023	s030726.sc40	PND14	Male	WT	None	None	R1	s030726
PND14_Male_WT_None_2N_None_R1_s030726_41	8280	285442	s030726.sc41	PND14	Male	WT	None	None	R1	s030726
PND14_Male_WT_None_2N_None_R1_s030726_42	7733	200949	s030726.sc42	PND14	Male	WT	None	None	R1	s030726
PND14_Male_WT_None_2N_None_R1_s030726_43	7051	46254	s030726.sc43	PND14	Male	WT	None	None	R1	s030726
PND14_Male_WT_None_2N_None_R1_s030726_44	6500	136483	s030726.sc44	PND14	Male	WT	None	None	R1	s030726
PND14_Male_WT_None_2N_None_R1_s030726_45	9683	296272	s030726.sc45	PND14	Male	WT	None	None	R1	s030726
PND14_Male_WT_None_2N_None_R1_s030726_46	5047	38790	s030726.sc46	PND14	Male	WT	None	None	R1	s030726
PND14_Male_WT_None_2N_None_R1_s030726_47	5951	58316	s030726.sc47	PND14	Male	WT	None	None	R1	s030726
PND14_Male_WT_None_2N_None_R1_s030726_48	6841	179354	s030726.sc48	PND14	Male	WT	None	None	R1	s030726
PND14_Male_WT_None_2N_None_R1_s030726_49	10909	367275	s030726.sc49	PND14	Male	WT	None	None	R1	s030726
PND14_Male_WT_None_2N_None_R1_s030726_50	11909	593860	s030726.sc50	PND14	Male	WT	None	None	R1	s030726
PND14_Male_WT_None_2N_None_R1_s030726_51	11239	553795	s030726.sc51	PND14	Male	WT	None	None	R1	s030726
PND14_Male_WT_None_2N_None_R1_s030726_52	11816	490637	s030726.sc52	PND14	Male	WT	None	None	R1	s030726
PND14_Male_WT_None_2N_None_R1_s030726_54	10301	392234	s030726.sc54	PND14	Male	WT	None	None	R1	s030726
PND14_Male_WT_None_2N_None_R1_s030726_55	10635	480689	s030726.sc55	PND14	Male	WT	None	None	R1	s030726
PND14_Male_WT_None_2N_None_R1_s030726_56	8058	100809	s030726.sc56	PND14	Male	WT	None	None	R1	s030726
PND14_Male_WT_None_2N_None_R1_s030726_57	5303	73526	s030726.sc57	PND14	Male	WT	None	None	R1	s030726
PND14_Male_WT_None_2N_None_R1_s030726_58	7621	161361	s030726.sc58	PND14	Male	WT	None	None	R1	s030726
PND14_Male_WT_None_2N_None_R1_s030726_59	7119	101207	s030726.sc59	PND14	Male	WT	None	None	R1	s030726
PND14_Male_WT_None_2N_None_R1_s030726_60	8939	180670	s030726.sc60	PND14	Male	WT	None	None	R1	s030726
PND14_Male_WT_None_2N_None_R1_s030726_61	9916	226023	s030726.sc61	PND14	Male	WT	None	None	R1	s030726
PND14_Male_WT_None_2N_None_R1_s030726_62	8921	268000	s030726.sc62	PND14	Male	WT	None	None	R1	s030726
PND14_Male_WT_None_2N_None_R1_s030726_63	10673	314027	s030726.sc63	PND14	Male	WT	None	None	R1	s030726
PND14_Male_WT_None_2N_None_R1_s030726_64	10731	403949	s030726.sc64	PND14	Male	WT	None	None	R1	s030726
PND14_Male_WT_None_2N_None_R1_s030726_65	9802	299841	s030726.sc65	PND14	Male	WT	None	None	R1	s030726
PND14_Male_WT_None_2N_None_R1_s030726_66	8234	198261	s030726.sc66	PND14	Male	WT	None	None	R1	s030726
PND14_Male_WT_None_2N_None_R1_s030726_67	11301	550902	s030726.sc67	PND14	Male	WT	None	None	R1	s030726
PND14_Male_WT_None_2N_None_R1_s030726_68	8687	258726	s030726.sc68	PND14	Male	WT	None	None	R1	s030726
PND14_Male_WT_None_2N_None_R1_s030726_69	6208	85329	s030726.sc69	PND14	Male	WT	None	None	R1	s030726
PND14_Male_WT_None_2N_None_R1_s030726_70	11334	384182	s030726.sc70	PND14	Male	WT	None	None	R1	s030726
PND14_Male_WT_None_2N_None_R1_s030726_71	9689	389284	s030726.sc71	PND14	Male	WT	None	None	R1	s030726
PND14_Male_WT_None_2N_None_R1_s030726_72	6068	111136	s030726.sc72	PND14	Male	WT	None	None	R1	s030726
PND14_Male_WT_None_2N_None_R1_s030726_73	5008	34696	s030726.sc73	PND14	Male	WT	None	None	R1	s030726
PND14_Male_WT_None_2N_None_R1_s030726_74	7580	224140	s030726.sc74	PND14	Male	WT	None	None	R1	s030726
PND14_Male_WT_None_2N_None_R1_s030726_75	10229	385687	s030726.sc75	PND14	Male	WT	None	None	R1	s030726
PND14_Male_WT_None_2N_None_R1_s030726_76	8373	43599	s030726.sc76	PND14	Male	WT	None	None	R1	s030726
PND14_Male_WT_None_2N_None_R1_s030726_77	7200	154153	s030726.sc77	PND14	Male	WT	None	None	R1	s030726
PND14_Male_WT_None_2N_None_R1_s030726_78	6748	140032	s030726.sc78	PND14	Male	WT	None	None	R1	s030726
PND14_Male_WT_None_2N_None_R1_s030726_79	8183	227257	s030726.sc79	PND14	Male	WT	None	None	R1	s030726
PND14_Male_WT_None_2N_None_R1_s030726_80	10159	400873	s030726.sc80	PND14	Male	WT	None	None	R1	s030726
PND14_Male_WT_None_2N_None_R1_s030726_81	2918	21854	s030726.sc81	PND14	Male	WT	None	None	R1	s030726
PND14_Male_WT_None_2N_None_R1_s030726_82	8071	211875	s030726.sc82	PND14	Male	WT	None	None	R1	s030726
PND14_Male_WT_None_2N_None_R1_s030726_83	8498	279120	s030726.sc83	PND14	Male	WT	None	None	R1	s030726
PND14_Male_WT_None_2N_None_R1_s030726_84	11241	489400	s030726.sc84	PND14	Male	WT	None	None	R1	s030726
PND14_Male_WT_None_2N_None_R1_s030726_85	6747	55754	s030726.sc85	PND14	Male	WT	None	None	R1	s030726
PND14_Male_WT_None_2N_None_R1_s030726_86	10709	541386	s030726.sc86	PND14	Male	WT	None	None	R1	s030726
PND14_Male_WT_None_2N_None_R1_s030726_87	7107	123714	s030726.sc87	PND14	Male	WT	None	None	R1	s030726
PND14_Male_WT_None_2N_None_R1_s030726_88	6297	68308	s030726.sc88	PND14	Male	WT	None	None	R1	s030726
PND14_Male_WT_None_2N_None_R1_s030726_89	8644	351659	s030726.sc89	PND14	Male	WT	None	None	R1	s030726
PND14_Male_WT_None_2N_None_R1_s030726_90	6856	132047	s030726.sc90	PND14	Male	WT	None	None	R1	s030726
PND14_Male_WT_None_2N_None_R1_s030726_91	7866	205948	s030726.sc91	PND14	Male	WT	None	None	R1	s030726
PND14_Male_WT_None_2N_None_R1_s030726_92	10474	529087	s030726.sc92	PND14	Male	WT	None	None	R1	s030726
PND14_Male_WT_None_2N_None_R1_s030726_93	6382	65773	s030726.sc93	PND14	Male	WT	None	None	R1	s030726
PND14_Male_WT_None_2N_None_R1_s030726_94	8830	257771	s030726.sc94	PND14	Male	WT	None	None	R1	s030726
PND14_Male_WT_None_2N_None_R1_s030726_95	9765	264834	s030726.sc95	PND14	Male	WT	None	None	R1	s030726
PND14_Male_WT_None_2N_None_R1_s030726_96	10537	437560	s030726.sc96	PND14	Male	WT	None	None	R1	s030726
PND14_Male_WT_None_2N_None_R1_s030727_1	10183	382643	s030727.sc1	PND14	Male	WT	None	None	R1	s030727
PND14_Male_WT_None_2N_None_R1_s030727_2	10523	469090	s030727.sc2	PND14	Male	WT	None	None	R1	s030727
PND14_Male_WT_None_2N_None_R1_s030727_3	10382	489386	s030727.sc3	PND14	Male	WT	None	None	R1	s030727
PND14_Male_WT_None_2N_None_R1_s030727_4	9946	396186	s030727.sc4	PND14	Male	WT	None	None	R1	s030727
PND14_Male_WT_None_2N_None_R1_s030727_5	9000	189931	s030727.sc5	PND14	Male	WT	None	None	R1	s030727
PND14_Male_WT_None_2N_None_R1_s030727_6	6370	73533	s030727.sc6	PND14	Male	WT	None	None	R1	s030727
PND14_Male_WT_None_2N_None_R1_s030727_7	7406	141633	s030727.sc7	PND14	Male	WT	None	None	R1	s030727
PND14_Male_WT_None_2N_None_R1_s030727_8	7740	120737	s030727.sc8	PND14	Male	WT	None	None	R1	s030727
PND14_Male_WT_None_2N_None_R1_s030727_9	8779	249091	s030727.sc9	PND14	Male	WT	None	None	R1	s030727
PND14_Male_WT_None_2N_None_R1_s030727_10	10352	478190	s030727.sc10	PND14	Male	WT	None	None	R1	s030727
PND14_Male_WT_None_2N_None_R1_s030727_11	6969	148465	s030727.sc11	PND14	Male	WT	None	None	R1	s030727
PND14_Male_WT_None_2N_None_R1_s030727_12	9398	273850	s030727.sc12	PND14	Male	WT	None	None	R1	s030727
PND14_Male_WT_None_2N_None_R1_s030727_13	9601	347972	s030727.sc13	PND14	Male	WT	None	None	R1	s030727
PND14_Male_WT_None_2N_None_R1_s030727_14	11040	617099	s030727.sc14	PND14	Male	WT	None	None	R1	s030727
PND14_Male_WT_None_2N_None_R1_s030727_15	10066	431423	s030727.sc15	PND14	Male	WT	None	None	R1	s030727
PND14_Male_WT_None_2N_None_R1_s030727_16	9870	458353	s030727.sc16	PND14	Male	WT	None	None	R1	s030727
PND14_Male_WT_None_2N_None_R1_s030727_17	8453	123435	s030727.sc17	PND14	Male	WT	None	None	R1	s030727
PND14_Male_WT_None_2N_None_R1_s030727_18	7347	197486	s030727.sc18	PND14	Male	WT	None	None	R1	s030727
PND14_Male_WT_None_2N_None_R1_s030727_19	9913	379917	s030727.sc19	PND14	Male	WT	None	None	R1	s030727
PND14_Male_WT_None_2N_None_R1_s030727_20	7968	156434	s030727.sc20	PND14	Male	WT	None	None	R1	s030727
PND14_Male_WT_None_2N_None_R1_s030727_21	6430	107808	s030727.sc21	PND14	Male	WT	None	None	R1	s030727
PND14_Male_WT_None_2N_None_R1_s030727_22	9556	363004	s030727.sc22	PND14	Male	WT	None	None	R1	s030727
PND14_Male_WT_None_2N_None_R1_s030727_23	4288	15356	s030727.sc23	PND14	Male	WT	None	None	R1	s030727
PND14_Male_WT_None_2N_None_R1_s030727_24	8634	274088	s030727.sc24	PND14	Male	WT	None	None	R1	s030727
PND14_Male_WT_None_2N_None_R1_s030727_25	9091	342712	s030727.sc25	PND14	Male	WT	None	None	R1	s030727
PND14_Male_WT_None_2N_None_R1_s030727_26	9674	425957	s030727.sc26	PND14	Male	WT	None	None	R1	s030727
PND14_Male_WT_None_2N_None_R1_s030727_27	10239	306490	s030727.sc27	PND14	Male	WT	None	None	R1	s030727
PND14_Male_WT_None_2N_None_R1_s030727_28	8679	175464	s030727.sc28	PND14	Male	WT	None	None	R1	s030727
PND14_Male_WT_None_2N_None_R1_s030727_29	10384	292402	s030727.sc29	PND14	Male	WT	None	None	R1	s030727
PND14_Male_WT_None_2N_None_R1_s030727_30	9825	423881	s030727.sc30	PND14	Male	WT	None	None	R1	s030727
PND14_Male_WT_None_2N_None_R1_s030727_31	7451	108260	s030727.sc31	PND14	Male	WT	None	None	R1	s030727
PND14_Male_WT_None_2N_None_R1_s030727_32	9988	443025	s030727.sc32	PND14	Male	WT	None	None	R1	s030727
PND14_Male_WT_None_2N_None_R1_s030727_33	7823	260296	s030727.sc33	PND14	Male	WT	None	None	R1	s030727
PND14_Male_WT_None_2N_None_R1_s030727_34	5337	34343	s030727.sc34	PND14	Male	WT	None	None	R1	s030727
PND14_Male_WT_None_2N_None_R1_s030727_35	7901	95448	s030727.sc35	PND14	Male	WT	None	None	R1	s030727
PND14_Male_WT_None_2N_None_R1_s030727_36	8556	197311	s030727.sc36	PND14	Male	WT	None	None	R1	s030727
PND14_Male_WT_None_2N_None_R1_s030727_37	7608	244968	s030727.sc37	PND14	Male	WT	None	None	R1	s030727
PND14_Male_WT_None_2N_None_R1_s030727_38	7837	169843	s030727.sc38	PND14	Male	WT	None	None	R1	s030727
PND14_Male_WT_None_2N_None_R1_s030727_39	6589	58958	s030727.sc39	PND14	Male	WT	None	None	R1	s030727
PND14_Male_WT_None_2N_None_R1_s030727_40	6540	107285	s030727.sc40	PND14	Male	WT	None	None	R1	s030727
PND14_Male_WT_None_2N_None_R1_s030727_41	6968	256525	s030727.sc41	PND14	Male	WT	None	None	R1	s030727
PND14_Male_WT_None_2N_None_R1_s030727_42	7656	255029	s030727.sc42	PND14	Male	WT	None	None	R1	s030727
PND14_Male_WT_None_2N_None_R1_s030727_43	5667	51853	s030727.sc43	PND14	Male	WT	None	None	R1	s030727
PND14_Male_WT_None_2N_None_R1_s030727_44	4906	33494	s030727.sc44	PND14	Male	WT	None	None	R1	s030727
PND14_Male_WT_None_2N_None_R1_s030727_45	9264	241958	s030727.sc45	PND14	Male	WT	None	None	R1	s030727
PND14_Male_WT_None_2N_None_R1_s030727_46	6029	53917	s030727.sc46	PND14	Male	WT	None	None	R1	s030727
PND14_Male_WT_None_2N_None_R1_s030727_47	8164	108395	s030727.sc47	PND14	Male	WT	None	None	R1	s030727
PND14_Male_WT_None_2N_None_R1_s030727_48	7748	217927	s030727.sc48	PND14	Male	WT	None	None	R1	s030727
PND14_Male_WT_None_2N_None_R1_s030727_49	8830	263356	s030727.sc49	PND14	Male	WT	None	None	R1	s030727
PND14_Male_WT_None_2N_None_R1_s030727_50	9105	283700	s030727.sc50	PND14	Male	WT	None	None	R1	s030727
PND14_Male_WT_None_2N_None_R1_s030727_51	7299	200271	s030727.sc51	PND14	Male	WT	None	None	R1	s030727
PND14_Male_WT_None_2N_None_R1_s030727_52	7835	249948	s030727.sc52	PND14	Male	WT	None	None	R1	s030727
PND14_Male_WT_None_2N_None_R1_s030727_53	7634	172251	s030727.sc53	PND14	Male	WT	None	None	R1	s030727
PND14_Male_WT_None_2N_None_R1_s030727_54	7631	235386	s030727.sc54	PND14	Male	WT	None	None	R1	s030727
PND14_Male_WT_None_2N_None_R1_s030727_55	9989	385077	s030727.sc55	PND14	Male	WT	None	None	R1	s030727
PND14_Male_WT_None_2N_None_R1_s030727_56	5495	71077	s030727.sc56	PND14	Male	WT	None	None	R1	s030727
PND14_Male_WT_None_2N_None_R1_s030727_57	8356	266601	s030727.sc57	PND14	Male	WT	None	None	R1	s030727
PND14_Male_WT_None_2N_None_R1_s030727_58	11052	548716	s030727.sc58	PND14	Male	WT	None	None	R1	s030727
PND14_Male_WT_None_2N_None_R1_s030727_59	9391	260159	s030727.sc59	PND14	Male	WT	None	None	R1	s030727
PND14_Male_WT_None_2N_None_R1_s030727_60	9367	302786	s030727.sc60	PND14	Male	WT	None	None	R1	s030727
PND14_Male_WT_None_2N_None_R1_s030727_61	10234	317020	s030727.sc61	PND14	Male	WT	None	None	R1	s030727
PND14_Male_WT_None_2N_None_R1_s030727_62	10432	578390	s030727.sc62	PND14	Male	WT	None	None	R1	s030727
PND14_Male_WT_None_2N_None_R1_s030727_63	9459	316344	s030727.sc63	PND14	Male	WT	None	None	R1	s030727
PND14_Male_WT_None_2N_None_R1_s030727_64	10642	340523	s030727.sc64	PND14	Male	WT	None	None	R1	s030727
PND14_Male_WT_None_2N_None_R1_s030727_65	10610	490642	s030727.sc65	PND14	Male	WT	None	None	R1	s030727
PND14_Male_WT_None_2N_None_R1_s030727_66	7902	270832	s030727.sc66	PND14	Male	WT	None	None	R1	s030727
PND14_Male_WT_None_2N_None_R1_s030727_67	9895	491645	s030727.sc67	PND14	Male	WT	None	None	R1	s030727
PND14_Male_WT_None_2N_None_R1_s030727_68	10489	476178	s030727.sc68	PND14	Male	WT	None	None	R1	s030727
PND14_Male_WT_None_2N_None_R1_s030727_69	9838	282111	s030727.sc69	PND14	Male	WT	None	None	R1	s030727
PND14_Male_WT_None_2N_None_R1_s030727_70	10446	389242	s030727.sc70	PND14	Male	WT	None	None	R1	s030727
PND14_Male_WT_None_2N_None_R1_s030727_71	7909	253253	s030727.sc71	PND14	Male	WT	None	None	R1	s030727
PND14_Male_WT_None_2N_None_R1_s030727_72	9087	380797	s030727.sc72	PND14	Male	WT	None	None	R1	s030727
PND14_Male_WT_None_2N_None_R1_s030727_73	6588	71724	s030727.sc73	PND14	Male	WT	None	None	R1	s030727
PND14_Male_WT_None_2N_None_R1_s030727_74	11045	603999	s030727.sc74	PND14	Male	WT	None	None	R1	s030727
PND14_Male_WT_None_2N_None_R1_s030727_75	8753	321300	s030727.sc75	PND14	Male	WT	None	None	R1	s030727
PND14_Male_WT_None_2N_None_R1_s030727_76	5869	21386	s030727.sc76	PND14	Male	WT	None	None	R1	s030727
PND14_Male_WT_None_2N_None_R1_s030727_77	10167	560221	s030727.sc77	PND14	Male	WT	None	None	R1	s030727
PND14_Male_WT_None_2N_None_R1_s030727_78	6507	167814	s030727.sc78	PND14	Male	WT	None	None	R1	s030727
PND14_Male_WT_None_2N_None_R1_s030727_79	9163	322848	s030727.sc79	PND14	Male	WT	None	None	R1	s030727
PND14_Male_WT_None_2N_None_R1_s030727_80	8946	421141	s030727.sc80	PND14	Male	WT	None	None	R1	s030727
PND14_Male_WT_None_2N_None_R1_s030727_81	8252	289594	s030727.sc81	PND14	Male	WT	None	None	R1	s030727
PND14_Male_WT_None_2N_None_R1_s030727_82	7718	163158	s030727.sc82	PND14	Male	WT	None	None	R1	s030727
PND14_Male_WT_None_2N_None_R1_s030727_83	8232	327676	s030727.sc83	PND14	Male	WT	None	None	R1	s030727
PND14_Male_WT_None_2N_None_R1_s030727_84	10285	555482	s030727.sc84	PND14	Male	WT	None	None	R1	s030727
PND14_Male_WT_None_2N_None_R1_s030727_85	5439	43504	s030727.sc85	PND14	Male	WT	None	None	R1	s030727
PND14_Male_WT_None_2N_None_R1_s030727_86	10828	651287	s030727.sc86	PND14	Male	WT	None	None	R1	s030727
PND14_Male_WT_None_2N_None_R1_s030727_87	7795	205556	s030727.sc87	PND14	Male	WT	None	None	R1	s030727
PND14_Male_WT_None_2N_None_R1_s030727_88	7739	123949	s030727.sc88	PND14	Male	WT	None	None	R1	s030727
PND14_Male_WT_None_2N_None_R1_s030727_89	9633	397766	s030727.sc89	PND14	Male	WT	None	None	R1	s030727
PND14_Male_WT_None_2N_None_R1_s030727_90	8082	237645	s030727.sc90	PND14	Male	WT	None	None	R1	s030727
PND14_Male_WT_None_2N_None_R1_s030727_91	9014	300091	s030727.sc91	PND14	Male	WT	None	None	R1	s030727
PND14_Male_WT_None_2N_None_R1_s030727_92	9437	504324	s030727.sc92	PND14	Male	WT	None	None	R1	s030727
PND14_Male_WT_None_2N_None_R1_s030727_93	7591	123327	s030727.sc93	PND14	Male	WT	None	None	R1	s030727
PND14_Male_WT_None_2N_None_R1_s030727_94	9830	442057	s030727.sc94	PND14	Male	WT	None	None	R1	s030727
PND14_Male_WT_None_2N_None_R1_s030727_95	9333	311528	s030727.sc95	PND14	Male	WT	None	None	R1	s030727
PND14_Male_WT_None_2N_None_R1_s030727_96	10261	535562	s030727.sc96	PND14	Male	WT	None	None	R1	s030727
PND14_Male_WT_None_4N_None_R1_s030728_1	6741	235130	s030728.sc1	PND14	Male	WT	None	None	R1	s030728
PND14_Male_WT_None_4N_None_R1_s030728_2	6674	237892	s030728.sc2	PND14	Male	WT	None	None	R1	s030728
PND14_Male_WT_None_4N_None_R1_s030728_3	7184	282433	s030728.sc3	PND14	Male	WT	None	None	R1	s030728
PND14_Male_WT_None_4N_None_R1_s030728_4	7839	364867	s030728.sc4	PND14	Male	WT	None	None	R1	s030728
PND14_Male_WT_None_4N_None_R1_s030728_5	4973	86234	s030728.sc5	PND14	Male	WT	None	None	R1	s030728
PND14_Male_WT_None_4N_None_R1_s030728_6	6479	136882	s030728.sc6	PND14	Male	WT	None	None	R1	s030728
PND14_Male_WT_None_4N_None_R1_s030728_7	5258	123329	s030728.sc7	PND14	Male	WT	None	None	R1	s030728
PND14_Male_WT_None_4N_None_R1_s030728_8	4662	70754	s030728.sc8	PND14	Male	WT	None	None	R1	s030728
PND14_Male_WT_None_4N_None_R1_s030728_9	8178	527366	s030728.sc9	PND14	Male	WT	None	None	R1	s030728
PND14_Male_WT_None_4N_None_R1_s030728_10	6397	282322	s030728.sc10	PND14	Male	WT	None	None	R1	s030728
PND14_Male_WT_None_4N_None_R1_s030728_11	8361	513763	s030728.sc11	PND14	Male	WT	None	None	R1	s030728
PND14_Male_WT_None_4N_None_R1_s030728_12	5968	194067	s030728.sc12	PND14	Male	WT	None	None	R1	s030728
PND14_Male_WT_None_4N_None_R1_s030728_13	7669	396780	s030728.sc13	PND14	Male	WT	None	None	R1	s030728
PND14_Male_WT_None_4N_None_R1_s030728_14	7515	446195	s030728.sc14	PND14	Male	WT	None	None	R1	s030728
PND14_Male_WT_None_4N_None_R1_s030728_17	8519	392192	s030728.sc17	PND14	Male	WT	None	None	R1	s030728
PND14_Male_WT_None_4N_None_R1_s030728_18	7058	247420	s030728.sc18	PND14	Male	WT	None	None	R1	s030728
PND14_Male_WT_None_4N_None_R1_s030728_19	8165	454361	s030728.sc19	PND14	Male	WT	None	None	R1	s030728
PND14_Male_WT_None_4N_None_R1_s030728_20	8008	310379	s030728.sc20	PND14	Male	WT	None	None	R1	s030728
PND14_Male_WT_None_4N_None_R1_s030728_21	9703	467429	s030728.sc21	PND14	Male	WT	None	None	R1	s030728
PND14_Male_WT_None_4N_None_R1_s030728_22	9393	426984	s030728.sc22	PND14	Male	WT	None	None	R1	s030728
PND14_Male_WT_None_4N_None_R1_s030728_23	4006	20908	s030728.sc23	PND14	Male	WT	None	None	R1	s030728
PND14_Male_WT_None_4N_None_R1_s030728_24	9721	408461	s030728.sc24	PND14	Male	WT	None	None	R1	s030728
PND14_Male_WT_None_4N_None_R1_s030728_25	8142	473198	s030728.sc25	PND14	Male	WT	None	None	R1	s030728
PND14_Male_WT_None_4N_None_R1_s030728_26	6860	319431	s030728.sc26	PND14	Male	WT	None	None	R1	s030728
PND14_Male_WT_None_4N_None_R1_s030728_27	7347	348544	s030728.sc27	PND14	Male	WT	None	None	R1	s030728
PND14_Male_WT_None_4N_None_R1_s030728_28	5323	121715	s030728.sc28	PND14	Male	WT	None	None	R1	s030728
[truncated: 9,599 more rows]

## Sheet: Cell Types
Sample	Cell type
PND2_Male_WT_None_2N_None_R1_s010301_17	PMC & IP
PND2_Male_WT_None_2N_None_R1_s010301_18	Sertoli cells
PND2_Male_WT_None_2N_None_R1_s010301_19	Sertoli cells
PND2_Male_WT_None_2N_None_R1_s010301_20	Sertoli cells
PND2_Male_WT_None_2N_None_R1_s010301_21	Sertoli cells
PND2_Male_WT_None_2N_None_R1_s010301_22	PMC & IP
PND2_Male_WT_None_2N_None_R1_s010301_23	Leydig cells
PND2_Male_WT_None_2N_None_R1_s010301_24	Sertoli cells
PND2_Male_WT_None_2N_None_R1_s010301_25	PMC & IP
PND2_Male_WT_None_2N_None_R1_s010301_26	PMC & IP
PND2_Male_WT_None_2N_None_R1_s010301_27	PMC & IP
PND2_Male_WT_None_2N_None_R1_s010301_28	PMC & IP
PND2_Male_WT_None_2N_None_R1_s010301_29	PMC & IP
PND2_Male_WT_None_2N_None_R1_s010301_30	Sertoli cells
PND2_Male_WT_None_2N_None_R1_s010301_31	PMC & IP
PND2_Male_WT_None_2N_None_R1_s010301_32	Sertoli cells
PND2_Male_WT_None_2N_None_R1_s010301_33	PMC & IP
PND2_Male_WT_None_2N_None_R1_s010301_34	Sertoli cells
PND2_Male_WT_None_2N_None_R1_s010301_35	PMC & IP
PND2_Male_WT_None_2N_None_R1_s010301_36	PMC & IP
PND2_Male_WT_None_2N_None_R1_s010301_37	PMC & IP
PND2_Male_WT_None_2N_None_R1_s010301_38	PMC & IP
PND2_Male_WT_None_2N_None_R1_s010301_39	PMC & IP
PND2_Male_WT_None_2N_None_R1_s010301_40	PMC & IP
PND2_Male_WT_None_2N_None_R1_s010301_49	Sertoli cells
PND2_Male_WT_None_2N_None_R1_s010301_50	PMC & IP
PND2_Male_WT_None_2N_None_R1_s010301_51	PMC & IP
PND2_Male_WT_None_2N_None_R1_s010301_52	PMC & IP
PND2_Male_WT_None_2N_None_R1_s010301_53	PMC & IP
PND2_Male_WT_None_2N_None_R1_s010301_54	Sertoli cells
PND2_Male_WT_None_2N_None_R1_s010301_56	PMC & IP
PND2_Male_WT_None_2N_None_R1_s010301_57	T-ProSPG
PND2_Male_WT_None_2N_None_R1_s010301_58	PMC & IP
PND2_Male_WT_None_2N_None_R1_s010301_59	Outliers
PND2_Male_WT_None_2N_None_R1_s010301_60	Outliers
PND2_Male_WT_None_2N_None_R1_s010301_61	Outliers
PND2_Male_WT_None_2N_None_R1_s010301_62	Sertoli cells
PND2_Male_WT_None_2N_None_R1_s010301_63	Sertoli cells
PND2_Male_WT_None_2N_None_R1_s010301_64	Progenitors
PND2_Male_WT_None_2N_None_R1_s010301_67	Outliers
PND2_Male_WT_None_2N_None_R1_s010301_69	Outliers
PND2_Male_WT_None_2N_None_R1_s010301_70	Outliers
PND2_Male_WT_None_2N_None_R1_s010301_71	PMC & IP
PND2_Male_WT_None_2N_None_R1_s010301_72	Leydig cells
PND2_Male_WT_None_2N_None_R1_s010301_82	Q-ProSPG
PND2_Male_WT_None_2N_None_R1_s010301_84	Sertoli cells
PND2_Male_WT_None_2N_None_R1_s010301_86	PMC & IP
PND2_Male_WT_None_2N_None_R1_s010301_87	PMC & IP
PND2_Male_WT_None_2N_None_R1_s010301_88	PMC & IP
PND2_Male_WT_None_2N_None_R1_s010301_89	Sertoli cells
PND2_Male_WT_None_2N_None_R1_s010301_90	Sertoli cells
PND2_Male_WT_None_2N_None_R1_s010301_91	PMC & IP
PND2_Male_WT_None_2N_None_R1_s010301_92	PMC & IP
PND2_Male_WT_None_2N_None_R1_s010301_94	PMC & IP
PND2_Male_WT_None_2N_None_R1_s010301_95	PMC & IP
PND2_Male_WT_None_2N_None_R1_s010302_1	PMC & IP
PND2_Male_WT_None_2N_None_R1_s010302_2	Sertoli cells
PND2_Male_WT_None_2N_None_R1_s010302_3	Sertoli cells
PND2_Male_WT_None_2N_None_R1_s010302_4	PMC & IP
PND2_Male_WT_None_2N_None_R1_s010302_5	Sertoli cells
PND2_Male_WT_None_2N_None_R1_s010302_6	PMC & IP
PND2_Male_WT_None_2N_None_R1_s010302_10	PMC & IP
PND2_Male_WT_None_2N_None_R1_s010302_11	Sertoli cells
PND2_Male_WT_None_2N_None_R1_s010302_12	Sertoli cells
PND2_Male_WT_None_2N_None_R1_s010302_13	PMC & IP
PND2_Male_WT_None_2N_None_R1_s010302_14	Sertoli cells
PND2_Male_WT_None_2N_None_R1_s010302_15	PMC & IP
PND2_Male_WT_None_2N_None_R1_s010302_16	Diff.ing SPG
PND2_Male_WT_None_2N_None_R1_s010302_18	PMC & IP
PND2_Male_WT_None_2N_None_R1_s010302_19	Q-ProSPG
PND2_Male_WT_None_2N_None_R1_s010302_20	PMC & IP
PND2_Male_WT_None_2N_None_R1_s010302_21	PMC & IP
PND2_Male_WT_None_2N_None_R1_s010302_22	Sertoli cells
PND2_Male_WT_None_2N_None_R1_s010302_24	Sertoli cells
PND2_Male_WT_None_2N_None_R1_s010302_25	PMC & IP
PND2_Male_WT_None_2N_None_R1_s010302_26	PMC & IP
PND2_Male_WT_None_2N_None_R1_s010302_27	Sertoli cells
PND2_Male_WT_None_2N_None_R1_s010302_28	PMC & IP
PND2_Male_WT_None_2N_None_R1_s010302_29	Sertoli cells
PND2_Male_WT_None_2N_None_R1_s010302_30	PMC & IP
PND2_Male_WT_None_2N_None_R1_s010302_31	Sertoli cells
PND2_Male_WT_None_2N_None_R1_s010302_32	PMC & IP
PND2_Male_WT_None_2N_None_R1_s010302_42	PMC & IP
PND2_Male_WT_None_2N_None_R1_s010302_43	Sertoli cells
PND2_Male_WT_None_2N_None_R1_s010302_44	PMC & IP
PND2_Male_WT_None_2N_None_R1_s010302_46	Sertoli cells
PND2_Male_WT_None_2N_None_R1_s010302_48	Sertoli cells
PND2_Male_WT_None_2N_None_R1_s010302_57	T-ProSPG
PND2_Male_WT_None_2N_None_R1_s010302_58	T-ProSPG
PND2_Male_WT_None_2N_None_R1_s010302_59	T-ProSPG
PND2_Male_WT_None_2N_None_R1_s010302_60	T-ProSPG
PND2_Male_WT_None_2N_None_R1_s010302_61	T-ProSPG
PND2_Male_WT_None_2N_None_R1_s010302_62	T-ProSPG
PND2_Male_WT_None_2N_None_R1_s010302_63	T-ProSPG
PND2_Male_WT_None_2N_None_R1_s010302_64	T-ProSPG
PND2_Male_WT_None_2N_None_R1_s010302_65	T-ProSPG
PND2_Male_WT_None_2N_None_R1_s010302_66	T-ProSPG
PND2_Male_WT_None_2N_None_R1_s010302_67	Q-ProSPG
PND2_Male_WT_None_2N_None_R1_s010302_68	T-ProSPG
PND2_Male_WT_None_2N_None_R1_s010302_69	T-ProSPG
PND2_Male_WT_None_2N_None_R1_s010302_70	T-ProSPG
PND2_Male_WT_None_2N_None_R1_s010302_71	T-ProSPG
PND2_Male_WT_None_2N_None_R1_s010302_72	T-ProSPG
PND2_Male_WT_None_2N_None_R1_s010302_89	PMC & IP
PND2_Male_WT_None_2N_None_R1_s010302_90	Sertoli cells
PND2_Male_WT_None_2N_None_R1_s010302_91	Sertoli cells
PND2_Male_WT_None_2N_None_R1_s010302_92	PMC & IP
PND2_Male_WT_None_2N_None_R1_s010302_93	PMC & IP
PND2_Male_WT_None_2N_None_R1_s010302_94	PMC & IP
PND2_Male_WT_None_2N_None_R1_s010302_95	Sertoli cells
PND6_Male_WT_None_2N_None_R1_s010303_2	Diff.ing SPG
PND6_Male_WT_None_2N_None_R1_s010303_3	Diff.ing SPG
PND6_Male_WT_None_2N_None_R1_s010303_4	Diff.ing SPG
PND6_Male_WT_None_2N_None_R1_s010303_5	Diff.ing SPG
PND6_Male_WT_None_2N_None_R1_s010303_6	Diff.ing SPG
PND6_Male_WT_None_2N_None_R1_s010303_7	Diff.ing SPG
PND6_Male_WT_None_2N_None_R1_s010303_8	Diff.ing SPG
PND6_Male_WT_None_2N_None_R1_s010303_9	Diff.ing SPG
PND6_Male_WT_None_2N_None_R1_s010303_10	Diff.ing SPG
PND6_Male_WT_None_2N_None_R1_s010303_11	Diff.ing SPG
PND6_Male_WT_None_2N_None_R1_s010303_12	Sertoli cells
PND6_Male_WT_None_2N_None_R1_s010303_13	Diff.ing SPG
PND6_Male_WT_None_2N_None_R1_s010303_14	Diff.ing SPG
PND6_Male_WT_None_2N_None_R1_s010303_15	Diff.ing SPG
PND6_Male_WT_None_2N_None_R1_s010303_16	Diff.ing SPG
PND6_Male_WT_None_2N_None_R1_s010303_19	Diff.ing SPG
PND6_Male_WT_None_2N_None_R1_s010303_20	Diff.ing SPG
PND6_Male_WT_None_2N_None_R1_s010303_21	Diff.ing SPG
PND6_Male_WT_None_2N_None_R1_s010303_22	Diff.ing SPG
PND6_Male_WT_None_2N_None_R1_s010303_24	Diff.ing SPG
PND6_Male_WT_None_2N_None_R1_s010303_25	Undiff.ed SPG
PND6_Male_WT_None_2N_None_R1_s010303_26	Sertoli cells
PND6_Male_WT_None_2N_None_R1_s010303_27	PMC & IP
PND6_Male_WT_None_2N_None_R1_s010303_28	Diff.ing SPG
PND6_Male_WT_None_2N_None_R1_s010303_29	Diff.ing SPG
PND6_Male_WT_None_2N_None_R1_s010303_30	Diff.ing SPG
PND6_Male_WT_None_2N_None_R1_s010303_31	Diff.ing SPG
PND6_Male_WT_None_2N_None_R1_s010303_32	Diff.ing SPG
PND6_Male_WT_None_2N_None_R1_s010303_65	Diff.ing SPG
PND6_Male_WT_None_2N_None_R1_s010303_66	Diff.ing SPG
PND6_Male_WT_None_2N_None_R1_s010303_67	Diff.ing SPG
PND6_Male_WT_None_2N_None_R1_s010303_68	Diff.ing SPG
PND6_Male_WT_None_2N_None_R1_s010303_69	Diff.ing SPG
PND6_Male_WT_None_2N_None_R1_s010303_70	Diff.ing SPG
PND6_Male_WT_None_2N_None_R1_s010303_71	Diff.ing SPG
PND6_Male_WT_None_2N_None_R1_s010303_72	Diff.ing SPG
PND6_Male_WT_None_2N_None_R1_s010303_73	Sertoli cells
PND6_Male_WT_None_2N_None_R1_s010303_74	Sertoli cells
PND6_Male_WT_None_2N_None_R1_s010303_75	Sertoli cells
PND6_Male_WT_None_2N_None_R1_s010303_76	Sertoli cells
PND6_Male_WT_None_2N_None_R1_s010303_77	PMC & IP
PND6_Male_WT_None_2N_None_R1_s010303_78	Sertoli cells
PND6_Male_WT_None_2N_None_R1_s010303_79	PMC & IP
PND6_Male_WT_None_2N_None_R1_s010303_80	Sertoli cells
PND6_Male_WT_None_2N_None_R1_s010303_81	PMC & IP
PND6_Male_WT_None_2N_None_R1_s010303_82	Sertoli cells
PND6_Male_WT_None_2N_None_R1_s010303_83	PMC & IP
PND6_Male_WT_None_2N_None_R1_s010303_84	PMC & IP
PND6_Male_WT_None_2N_None_R1_s010303_85	PMC & IP
PND6_Male_WT_None_2N_None_R1_s010303_86	Sertoli cells
PND6_Male_WT_None_2N_None_R1_s010303_87	Diff.ing SPG
PND6_Male_WT_None_2N_None_R1_s010303_88	Sertoli cells
PND6_Male_WT_None_2N_None_R1_s010303_89	Sertoli cells
PND6_Male_WT_None_2N_None_R1_s010303_90	Sertoli cells
PND6_Male_WT_None_2N_None_R1_s010303_91	Sertoli cells
PND6_Male_WT_None_2N_None_R1_s010303_92	Diff.ing SPG
PND6_Male_WT_None_2N_None_R1_s010303_93	Sertoli cells
PND6_Male_WT_None_2N_None_R1_s010303_94	Sertoli cells
PND6_Male_WT_None_2N_None_R1_s010303_95	Diff.ing SPG
PND6_Male_WT_None_2N_None_R1_s010303_96	Diff.ing SPG
PND6_Male_WT_None_2N_None_R1_s010304_1	Sertoli cells
PND6_Male_WT_None_2N_None_R1_s010304_2	PMC & IP
PND6_Male_WT_None_2N_None_R1_s010304_3	Sertoli cells
PND6_Male_WT_None_2N_None_R1_s010304_4	PMC & IP
PND6_Male_WT_None_2N_None_R1_s010304_5	PMC & IP
PND6_Male_WT_None_2N_None_R1_s010304_6	PMC & IP
PND6_Male_WT_None_2N_None_R1_s010304_7	Sertoli cells
PND6_Male_WT_None_2N_None_R1_s010304_8	PMC & IP
PND6_Male_WT_None_2N_None_R1_s010304_9	Sertoli cells
PND6_Male_WT_None_2N_None_R1_s010304_10	PMC & IP
PND6_Male_WT_None_2N_None_R1_s010304_11	Sertoli cells
PND6_Male_WT_None_2N_None_R1_s010304_12	PMC & IP
PND6_Male_WT_None_2N_None_R1_s010304_13	Sertoli cells
PND6_Male_WT_None_2N_None_R1_s010304_14	PMC & IP
PND6_Male_WT_None_2N_None_R1_s010304_15	PMC & IP
PND6_Male_WT_None_2N_None_R1_s010304_16	Sertoli cells
PND6_Male_WT_None_2N_None_R1_s010304_17	Undiff.ed SPG
PND6_Male_WT_None_2N_None_R1_s010304_19	Undiff.ed SPG
PND6_Male_WT_None_2N_None_R1_s010304_20	Sertoli cells
PND6_Male_WT_None_2N_None_R1_s010304_21	Sertoli cells
PND6_Male_WT_None_2N_None_R1_s010304_22	PMC & IP
PND6_Male_WT_None_2N_None_R1_s010304_24	PMC & IP
PND6_Male_WT_None_2N_None_R1_s010304_25	Leydig cells
PND6_Male_WT_None_2N_None_R1_s010304_26	PMC & IP
PND6_Male_WT_None_2N_None_R1_s010304_27	Undiff.ed SPG
PND6_Male_WT_None_2N_None_R1_s010304_28	Sertoli cells
PND6_Male_WT_None_2N_None_R1_s010304_29	Undiff.ed SPG
PND6_Male_WT_None_2N_None_R1_s010304_30	PMC & IP
PND6_Male_WT_None_2N_None_R1_s010304_31	Diff.ing SPG
PND6_Male_WT_None_2N_None_R1_s010304_32	Sertoli cells
PND6_Male_WT_None_2N_None_R1_s010304_33	Diff.ing SPG
PND6_Male_WT_None_2N_None_R1_s010304_34	Diff.ing SPG
PND6_Male_WT_None_2N_None_R1_s010304_35	Sertoli cells
PND6_Male_WT_None_2N_None_R1_s010304_36	PMC & IP
PND6_Male_WT_None_2N_None_R1_s010304_38	Diff.ing SPG
PND6_Male_WT_None_2N_None_R1_s010304_39	Diff.ing SPG
PND6_Male_WT_None_2N_None_R1_s010304_41	Sertoli cells
PND6_Male_WT_None_2N_None_R1_s010304_42	Sertoli cells
PND6_Male_WT_None_2N_None_R1_s010304_43	Diff.ing SPG
PND6_Male_WT_None_2N_None_R1_s010304_44	Sertoli cells
PND6_Male_WT_None_2N_None_R1_s010304_45	Diff.ing SPG
PND6_Male_WT_None_2N_None_R1_s010304_46	Sertoli cells
PND6_Male_WT_None_2N_None_R1_s010304_47	Diff.ing SPG
PND6_Male_WT_None_2N_None_R1_s010304_48	Sertoli cells
PND6_Male_WT_None_2N_None_R1_s010304_49	PMC & IP
PND6_Male_WT_None_2N_None_R1_s010304_50	Diff.ing SPG
PND6_Male_WT_None_2N_None_R1_s010304_51	PMC & IP
PND6_Male_WT_None_2N_None_R1_s010304_52	Diff.ing SPG
PND6_Male_WT_None_2N_None_R1_s010304_53	Sertoli cells
PND6_Male_WT_None_2N_None_R1_s010304_54	Sertoli cells
PND6_Male_WT_None_2N_None_R1_s010304_55	Sertoli cells
PND6_Male_WT_None_2N_None_R1_s010304_56	Sertoli cells
PND6_Male_WT_None_2N_None_R1_s010304_57	Undiff.ed SPG
PND6_Male_WT_None_2N_None_R1_s010304_58	Diff.ing SPG
PND6_Male_WT_None_2N_None_R1_s010304_59	PMC & IP
PND6_Male_WT_None_2N_None_R1_s010304_60	PMC & IP
PND6_Male_WT_None_2N_None_R1_s010304_61	Diff.ing SPG
PND6_Male_WT_None_2N_None_R1_s010304_62	Diff.ing SPG
PND6_Male_WT_None_2N_None_R1_s010304_63	Undiff.ed SPG
PND6_Male_WT_None_2N_None_R1_s010304_64	Undiff.ed SPG
E8.5_None_WT_BVSC_2N_None_R1_s030701_1	Hindgut & Visceral Endoderm
E8.5_None_WT_BVSC_2N_None_R1_s030701_2	Hindgut & Visceral Endoderm
E8.5_None_WT_BVSC_2N_None_R1_s030701_3	Hindgut & Visceral Endoderm
E8.5_None_WT_BVSC_2N_None_R1_s030701_4	Hindgut & Visceral Endoderm
E8.5_None_WT_BVSC_2N_None_R1_s030701_5	Hindgut & Visceral Endoderm
E8.5_None_WT_BVSC_2N_None_R1_s030701_6	Mesoderm
E8.5_None_WT_BVSC_2N_None_R1_s030701_7	Hindgut & Visceral Endoderm
E8.5_None_WT_BVSC_2N_None_R1_s030701_8	Hindgut & Visceral Endoderm
E8.5_None_WT_BVSC_2N_None_R1_s030701_9	Hindgut & Visceral Endoderm
E8.5_None_WT_BVSC_2N_None_R1_s030701_10	Hindgut & Visceral Endoderm
E8.5_None_WT_BVSC_2N_None_R1_s030701_11	Hindgut & Visceral Endoderm
E8.5_None_WT_BVSC_2N_None_R1_s030701_12	Hindgut & Visceral Endoderm
E8.5_None_WT_BVSC_2N_None_R1_s030701_13	Hindgut & Visceral Endoderm
E8.5_None_WT_BVSC_2N_None_R1_s030701_14	Hindgut & Visceral Endoderm
E8.5_None_WT_BVSC_2N_None_R1_s030701_15	Hindgut & Visceral Endoderm
E8.5_None_WT_BVSC_2N_None_R1_s030701_16	Hindgut & Visceral Endoderm
E8.5_None_WT_BVSC_2N_None_R1_s030701_17	Hindgut & Visceral Endoderm
E8.5_None_WT_BVSC_2N_None_R1_s030701_18	Hindgut & Visceral Endoderm
E8.5_None_WT_BVSC_2N_None_R1_s030701_19	Hindgut & Visceral Endoderm
E8.5_None_WT_BVSC_2N_None_R1_s030701_20	Hindgut & Visceral Endoderm
E8.5_None_WT_BVSC_2N_None_R1_s030701_21	Hindgut & Visceral Endoderm
E8.5_None_WT_BVSC_2N_None_R1_s030701_22	Hindgut & Visceral Endoderm
E8.5_None_WT_BVSC_2N_None_R1_s030701_23	Hindgut & Visceral Endoderm
E8.5_None_WT_BVSC_2N_None_R1_s030701_24	Hindgut & Visceral Endoderm
E8.5_None_WT_BVSC_2N_None_R1_s030701_25	Hindgut & Visceral Endoderm
E8.5_None_WT_BVSC_2N_None_R1_s030701_26	Hindgut & Visceral Endoderm
E8.5_None_WT_BVSC_2N_None_R1_s030701_27	Hindgut & Visceral Endoderm
E8.5_None_WT_BVSC_2N_None_R1_s030701_28	Hindgut & Visceral Endoderm
E8.5_None_WT_BVSC_2N_None_R1_s030701_29	Hindgut & Visceral Endoderm
E8.5_None_WT_BVSC_2N_None_R1_s030701_30	Hindgut & Visceral Endoderm
E8.5_None_WT_BVSC_2N_None_R1_s030701_31	Hindgut & Visceral Endoderm
E8.5_None_WT_BVSC_2N_None_R1_s030701_32	Hindgut & Visceral Endoderm
E8.5_None_WT_BVSC_2N_None_R1_s030701_33	Hindgut & Visceral Endoderm
E8.5_None_WT_BVSC_2N_None_R1_s030701_34	Hindgut & Visceral Endoderm
E8.5_None_WT_BVSC_2N_None_R1_s030701_35	Hindgut & Visceral Endoderm
E8.5_None_WT_BVSC_2N_None_R1_s030701_36	Hindgut & Visceral Endoderm
E8.5_None_WT_BVSC_2N_None_R1_s030701_37	Hindgut & Visceral Endoderm
E8.5_None_WT_BVSC_2N_None_R1_s030701_38	Hindgut & Visceral Endoderm
E8.5_None_WT_BVSC_2N_None_R1_s030701_39	Hindgut & Visceral Endoderm
E8.5_None_WT_BVSC_2N_None_R1_s030701_40	Hindgut & Visceral Endoderm
E8.5_None_WT_BVSC_2N_None_R1_s030701_41	Hindgut & Visceral Endoderm
E8.5_None_WT_BVSC_2N_None_R1_s030701_42	Hindgut & Visceral Endoderm
E8.5_None_WT_BVSC_2N_None_R1_s030701_43	Hindgut & Visceral Endoderm
E8.5_None_WT_BVSC_2N_None_R1_s030701_44	Hindgut & Visceral Endoderm
E8.5_None_WT_BVSC_2N_None_R1_s030701_45	Hindgut & Visceral Endoderm
E8.5_None_WT_BVSC_2N_None_R1_s030701_46	Hindgut & Visceral Endoderm
E8.5_None_WT_BVSC_2N_None_R1_s030701_47	Hindgut & Visceral Endoderm
E8.5_None_WT_BVSC_2N_None_R1_s030701_48	Hindgut & Visceral Endoderm
E10.5_None_WT_BVSC_2N_None_R1_s030702_1	Migrating PGCs
E10.5_None_WT_BVSC_2N_None_R1_s030702_2	Migrating PGCs
E10.5_None_WT_BVSC_2N_None_R1_s030702_3	Migrating PGCs
E10.5_None_WT_BVSC_2N_None_R1_s030702_4	Migrating PGCs
E10.5_None_WT_BVSC_2N_None_R1_s030702_5	Migrating PGCs
E10.5_None_WT_BVSC_2N_None_R1_s030702_6	Migrating PGCs
E10.5_None_WT_BVSC_2N_None_R1_s030702_7	Migrating PGCs
E10.5_None_WT_BVSC_2N_None_R1_s030702_8	Progenitors
E10.5_None_WT_BVSC_2N_None_R1_s030702_9	Migrating PGCs
E10.5_None_WT_BVSC_2N_None_R1_s030702_10	Migrating PGCs
E10.5_None_WT_BVSC_2N_None_R1_s030702_11	Migrating PGCs
E10.5_None_WT_BVSC_2N_None_R1_s030702_12	Progenitors
E10.5_None_WT_BVSC_2N_None_R1_s030702_13	Progenitors
E10.5_None_WT_BVSC_2N_None_R1_s030702_14	Mitotic PGCs
E10.5_None_WT_BVSC_2N_None_R1_s030702_15	Migrating PGCs
E10.5_None_WT_BVSC_2N_None_R1_s030702_16	Migrating PGCs
E10.5_None_WT_BVSC_2N_None_R1_s030702_17	Migrating PGCs
E10.5_None_WT_BVSC_2N_None_R1_s030702_18	Migrating PGCs
E10.5_None_WT_BVSC_2N_None_R1_s030702_19	Migrating PGCs
E10.5_None_WT_BVSC_2N_None_R1_s030702_20	Migrating PGCs
E10.5_None_WT_BVSC_2N_None_R1_s030702_21	Migrating PGCs
E10.5_None_WT_BVSC_2N_None_R1_s030702_22	Migrating PGCs
E10.5_None_WT_BVSC_2N_None_R1_s030702_23	Migrating PGCs
E10.5_None_WT_BVSC_2N_None_R1_s030702_24	Migrating PGCs
E10.5_None_WT_BVSC_2N_None_R1_s030702_25	Migrating PGCs
E10.5_None_WT_BVSC_2N_None_R1_s030702_26	Migrating PGCs
E10.5_None_WT_BVSC_2N_None_R1_s030702_27	Migrating PGCs
E10.5_None_WT_BVSC_2N_None_R1_s030702_28	Migrating PGCs
E10.5_None_WT_BVSC_2N_None_R1_s030702_29	Migrating PGCs
E10.5_None_WT_BVSC_2N_None_R1_s030702_30	Migrating PGCs
E10.5_None_WT_BVSC_2N_None_R1_s030702_31	Migrating PGCs
E10.5_None_WT_BVSC_2N_None_R1_s030702_32	Migrating PGCs
E10.5_None_WT_BVSC_2N_None_R1_s030702_34	Migrating PGCs
E10.5_None_WT_BVSC_2N_None_R1_s030702_35	Migrating PGCs
E10.5_None_WT_BVSC_2N_None_R1_s030702_36	Migrating PGCs
E10.5_None_WT_BVSC_2N_None_R1_s030702_37	Migrating PGCs
E10.5_None_WT_BVSC_2N_None_R1_s030702_38	Migrating PGCs
E10.5_None_WT_BVSC_2N_None_R1_s030702_39	Mitotic PGCs
E10.5_None_WT_BVSC_2N_None_R1_s030702_40	Migrating PGCs
E10.5_None_WT_BVSC_2N_None_R1_s030702_41	Migrating PGCs
E10.5_None_WT_BVSC_2N_None_R1_s030702_44	Migrating PGCs
E10.5_None_WT_BVSC_2N_None_R1_s030702_45	Migrating PGCs
E10.5_None_WT_BVSC_2N_None_R1_s030702_46	Migrating PGCs
E10.5_None_WT_BVSC_2N_None_R1_s030702_47	Migrating PGCs
E10.5_None_WT_BVSC_2N_None_R1_s030702_48	Migrating PGCs
E10.5_None_WT_BVSC_2N_None_R1_s030702_49	Migrating PGCs
E10.5_None_WT_BVSC_2N_None_R1_s030702_50	Migrating PGCs
E10.5_None_WT_BVSC_2N_None_R1_s030702_51	Migrating PGCs
E10.5_None_WT_BVSC_2N_None_R1_s030702_52	Migrating PGCs
E10.5_None_WT_BVSC_2N_None_R1_s030702_53	Migrating PGCs
E10.5_None_WT_BVSC_2N_None_R1_s030702_54	Migrating PGCs
E10.5_None_WT_BVSC_2N_None_R1_s030702_55	Migrating PGCs
E10.5_None_WT_BVSC_2N_None_R1_s030702_56	Migrating PGCs
E10.5_None_WT_BVSC_2N_None_R1_s030702_57	Migrating PGCs
E10.5_None_WT_BVSC_2N_None_R1_s030702_58	Migrating PGCs
E10.5_None_WT_BVSC_2N_None_R1_s030702_59	Migrating PGCs
E10.5_None_WT_BVSC_2N_None_R1_s030702_60	Migrating PGCs
E10.5_None_WT_BVSC_2N_None_R1_s030702_61	Migrating PGCs
E10.5_None_WT_BVSC_2N_None_R1_s030702_62	Migrating PGCs
E10.5_None_WT_BVSC_2N_None_R1_s030702_63	Migrating PGCs
E10.5_None_WT_BVSC_2N_None_R1_s030702_64	Migrating PGCs
E10.5_None_WT_BVSC_2N_None_R1_s030702_65	Migrating PGCs
E10.5_None_WT_BVSC_2N_None_R1_s030702_66	Migrating PGCs
E10.5_None_WT_BVSC_2N_None_R1_s030702_67	Migrating PGCs
E10.5_None_WT_BVSC_2N_None_R1_s030702_68	Migrating PGCs
E10.5_None_WT_BVSC_2N_None_R1_s030702_69	Migrating PGCs
E10.5_None_WT_BVSC_2N_None_R1_s030702_70	Migrating PGCs
E10.5_None_WT_BVSC_2N_None_R1_s030702_71	Migrating PGCs
E10.5_None_WT_BVSC_2N_None_R1_s030702_72	Migrating PGCs
E10.5_None_WT_BVSC_2N_None_R1_s030702_73	Migrating PGCs
E10.5_None_WT_BVSC_2N_None_R1_s030702_74	Migrating PGCs
E10.5_None_WT_BVSC_2N_None_R1_s030702_76	Migrating PGCs
E10.5_None_WT_BVSC_2N_None_R1_s030702_77	Migrating PGCs
E10.5_None_WT_BVSC_2N_None_R1_s030702_78	Migrating PGCs
E10.5_None_WT_BVSC_2N_None_R1_s030702_79	Migrating PGCs
E10.5_None_WT_BVSC_2N_None_R1_s030702_80	Migrating PGCs
E10.5_None_WT_BVSC_2N_None_R1_s030702_81	Migrating PGCs
E10.5_None_WT_BVSC_2N_None_R1_s030702_82	Migrating PGCs
E10.5_None_WT_BVSC_2N_None_R1_s030702_83	Migrating PGCs
E10.5_None_WT_BVSC_2N_None_R1_s030702_84	Migrating PGCs
E10.5_None_WT_BVSC_2N_None_R1_s030702_85	Migrating PGCs
E10.5_None_WT_BVSC_2N_None_R1_s030702_86	Migrating PGCs
E10.5_None_WT_BVSC_2N_None_R1_s030702_87	Migrating PGCs
E10.5_None_WT_BVSC_2N_None_R1_s030702_88	Migrating PGCs
E10.5_None_WT_BVSC_2N_None_R1_s030702_89	Migrating PGCs
E10.5_None_WT_BVSC_2N_None_R1_s030702_90	Mitotic PGCs
E10.5_None_WT_BVSC_2N_None_R1_s030702_91	Migrating PGCs
E10.5_None_WT_BVSC_2N_None_R1_s030702_92	Migrating PGCs
E10.5_None_WT_BVSC_2N_None_R1_s030702_93	Migrating PGCs
E10.5_None_WT_BVSC_2N_None_R1_s030702_94	Mitotic PGCs
E10.5_None_WT_BVSC_2N_None_R1_s030702_95	Migrating PGCs
E10.5_None_WT_BVSC_2N_None_R1_s030702_96	Migrating PGCs
E11.5_Male_WT_BVSC_2N_None_R1_s030703_1	Mitotic PGCs
E11.5_Male_WT_BVSC_2N_None_R1_s030703_2	Mitotic PGCs
E11.5_Male_WT_BVSC_2N_None_R1_s030703_3	Mitotic PGCs
E11.5_Male_WT_BVSC_2N_None_R1_s030703_4	Mitotic PGCs
E11.5_Male_WT_BVSC_2N_None_R1_s030703_5	Mitotic PGCs
E11.5_Male_WT_BVSC_2N_None_R1_s030703_6	Mitotic PGCs
E11.5_Male_WT_BVSC_2N_None_R1_s030703_7	Mitotic PGCs
E11.5_Male_WT_BVSC_2N_None_R1_s030703_8	Mitotic PGCs
E11.5_Male_WT_BVSC_2N_None_R1_s030703_9	Mitotic PGCs
E11.5_Male_WT_BVSC_2N_None_R1_s030703_10	Mitotic PGCs
E11.5_Male_WT_BVSC_2N_None_R1_s030703_11	Mitotic PGCs
E11.5_Male_WT_BVSC_2N_None_R1_s030703_12	Mitotic PGCs
E11.5_Male_WT_BVSC_2N_None_R1_s030703_13	Migrating PGCs
E11.5_Male_WT_BVSC_2N_None_R1_s030703_14	Mitotic PGCs
E11.5_Male_WT_BVSC_2N_None_R1_s030703_15	Mitotic PGCs
E11.5_Male_WT_BVSC_2N_None_R1_s030703_16	Mitotic PGCs
E11.5_Male_WT_BVSC_2N_None_R1_s030703_17	Mitotic PGCs
E11.5_Male_WT_BVSC_2N_None_R1_s030703_18	Mitotic PGCs
E11.5_Male_WT_BVSC_2N_None_R1_s030703_19	Mitotic PGCs
E11.5_Male_WT_BVSC_2N_None_R1_s030703_20	Migrating PGCs
E11.5_Male_WT_BVSC_2N_None_R1_s030703_21	Mitotic PGCs
E11.5_Male_WT_BVSC_2N_None_R1_s030703_22	Mitotic PGCs
E11.5_Male_WT_BVSC_2N_None_R1_s030703_24	Mitotic PGCs
E11.5_Male_WT_BVSC_2N_None_R1_s030703_25	Mitotic PGCs
E11.5_Male_WT_BVSC_2N_None_R1_s030703_26	Mitotic PGCs
E11.5_Male_WT_BVSC_2N_None_R1_s030703_27	Mitotic PGCs
E11.5_Male_WT_BVSC_2N_None_R1_s030703_28	Mitotic PGCs
E11.5_Male_WT_BVSC_2N_None_R1_s030703_29	Mitotic PGCs
E11.5_Male_WT_BVSC_2N_None_R1_s030703_30	Mitotic PGCs
E11.5_Male_WT_BVSC_2N_None_R1_s030703_31	Mitotic PGCs
E11.5_Male_WT_BVSC_2N_None_R1_s030703_32	Mitotic PGCs
E11.5_Male_WT_BVSC_2N_None_R1_s030703_33	Mitotic PGCs
E11.5_Male_WT_BVSC_2N_None_R1_s030703_34	Migrating PGCs
E11.5_Male_WT_BVSC_2N_None_R1_s030703_35	Mitotic PGCs
E11.5_Male_WT_BVSC_2N_None_R1_s030703_36	Mitotic PGCs
E11.5_Male_WT_BVSC_2N_None_R1_s030703_37	Mitotic PGCs
E11.5_Male_WT_BVSC_2N_None_R1_s030703_38	Mitotic PGCs
E11.5_Male_WT_BVSC_2N_None_R1_s030703_39	Mitotic PGCs
E11.5_Male_WT_BVSC_2N_None_R1_s030703_40	Mitotic PGCs
E11.5_Male_WT_BVSC_2N_None_R1_s030703_41	Mitotic PGCs
E11.5_Male_WT_BVSC_2N_None_R1_s030703_42	Mitotic PGCs
E11.5_Male_WT_BVSC_2N_None_R1_s030703_43	Mitotic PGCs
E11.5_Male_WT_BVSC_2N_None_R1_s030703_44	Mitotic PGCs
E11.5_Male_WT_BVSC_2N_None_R1_s030703_45	Mitotic PGCs
E11.5_Male_WT_BVSC_2N_None_R1_s030703_46	Mitotic PGCs
E11.5_Male_WT_BVSC_2N_None_R1_s030703_47	Mitotic PGCs
E11.5_Male_WT_BVSC_2N_None_R1_s030703_48	Mitotic PGCs
E11.5_Male_WT_BVSC_2N_None_R1_s030703_49	Mitotic PGCs
E11.5_Male_WT_BVSC_2N_None_R1_s030703_50	Mitotic PGCs
E11.5_Male_WT_BVSC_2N_None_R1_s030703_51	Mitotic PGCs
E11.5_Male_WT_BVSC_2N_None_R1_s030703_52	Mitotic PGCs
E11.5_Male_WT_BVSC_2N_None_R1_s030703_53	Mitotic PGCs
E11.5_Male_WT_BVSC_2N_None_R1_s030703_54	Mitotic PGCs
E11.5_Male_WT_BVSC_2N_None_R1_s030703_55	Mitotic PGCs
E11.5_Male_WT_BVSC_2N_None_R1_s030703_56	Mitotic PGCs
E11.5_Male_WT_BVSC_2N_None_R1_s030703_57	Mitotic PGCs
E11.5_Male_WT_BVSC_2N_None_R1_s030703_58	Mitotic PGCs
E11.5_Male_WT_BVSC_2N_None_R1_s030703_59	Mitotic PGCs
E11.5_Male_WT_BVSC_2N_None_R1_s030703_60	Mitotic PGCs
E11.5_Male_WT_BVSC_2N_None_R1_s030703_61	Mitotic PGCs
E11.5_Male_WT_BVSC_2N_None_R1_s030703_62	Mitotic PGCs
E11.5_Male_WT_BVSC_2N_None_R1_s030703_63	Mitotic PGCs
E11.5_Male_WT_BVSC_2N_None_R1_s030703_64	Mitotic PGCs
E11.5_Male_WT_BVSC_2N_None_R1_s030703_65	Mitotic PGCs
E11.5_Male_WT_BVSC_2N_None_R1_s030703_66	Mitotic PGCs
E11.5_Male_WT_BVSC_2N_None_R1_s030703_67	Mitotic PGCs
E11.5_Male_WT_BVSC_2N_None_R1_s030703_68	Mitotic PGCs
E11.5_Male_WT_BVSC_2N_None_R1_s030703_69	Mitotic PGCs
E11.5_Male_WT_BVSC_2N_None_R1_s030703_70	Mitotic PGCs
E11.5_Male_WT_BVSC_2N_None_R1_s030703_71	Mitotic PGCs
E11.5_Male_WT_BVSC_2N_None_R1_s030703_72	Mitotic PGCs
E11.5_Male_WT_BVSC_2N_None_R1_s030703_73	Mitotic PGCs
E11.5_Male_WT_BVSC_2N_None_R1_s030703_74	Mitotic PGCs
E11.5_Male_WT_BVSC_2N_None_R1_s030703_75	Mitotic PGCs
E11.5_Male_WT_BVSC_2N_None_R1_s030703_76	Mitotic PGCs
E11.5_Male_WT_BVSC_2N_None_R1_s030703_77	Mitotic PGCs
E11.5_Male_WT_BVSC_2N_None_R1_s030703_78	Mitotic PGCs
E11.5_Male_WT_BVSC_2N_None_R1_s030703_79	Mitotic PGCs
E11.5_Male_WT_BVSC_2N_None_R1_s030703_80	Mitotic PGCs
E11.5_Male_WT_Negative_2N_None_R1_s030703_81	Progenitors
E11.5_Male_WT_Negative_2N_None_R1_s030703_82	Sertoli cells
E11.5_Male_WT_Negative_2N_None_R1_s030703_83	Progenitors
E11.5_Male_WT_Negative_2N_None_R1_s030703_84	Progenitors
E11.5_Male_WT_Negative_2N_None_R1_s030703_86	Sertoli cells
E11.5_Male_WT_Negative_2N_None_R1_s030703_87	Sertoli cells
E11.5_Male_WT_Negative_2N_None_R1_s030703_89	Sertoli cells
E11.5_Male_WT_Negative_2N_None_R1_s030703_90	Progenitors
E11.5_Male_WT_Negative_2N_None_R1_s030703_91	Progenitors
E11.5_Male_WT_Negative_2N_None_R1_s030703_92	Sertoli cells
E11.5_Male_WT_Negative_2N_None_R1_s030703_93	Sertoli cells
E11.5_Male_WT_Negative_2N_None_R1_s030703_94	Progenitors
E11.5_Male_WT_Negative_2N_None_R1_s030703_95	Blood cells
E11.5_Male_WT_Negative_2N_None_R1_s030703_96	Sertoli cells
E11.5_Male_WT_Negative_2N_None_R1_s030705_49	Blood cells
E11.5_Male_WT_Negative_2N_None_R1_s030705_50	Blood cells
E11.5_Male_WT_Negative_2N_None_R1_s030705_51	Blood cells
E11.5_Male_WT_Negative_2N_None_R1_s030705_52	Blood cells
E11.5_Male_WT_Negative_2N_None_R1_s030705_53	Blood cells
E11.5_Male_WT_Negative_2N_None_R1_s030705_54	Blood cells
E11.5_Male_WT_Negative_2N_None_R1_s030705_55	Blood cells
E11.5_Male_WT_Negative_2N_None_R1_s030705_56	Blood cells
E11.5_Male_WT_Negative_2N_None_R1_s030705_57	Blood cells
E11.5_Male_WT_Negative_2N_None_R1_s030705_58	Blood cells
E11.5_Male_WT_Negative_2N_None_R1_s030705_59	Blood cells
E11.5_Male_WT_Negative_2N_None_R1_s030705_60	Blood cells
E11.5_Male_WT_Negative_2N_None_R1_s030705_61	Blood cells
E11.5_Male_WT_Negative_2N_None_R1_s030705_62	Blood cells
E11.5_Male_WT_Negative_2N_None_R1_s030705_63	Blood cells
E11.5_Male_WT_Negative_2N_None_R1_s030705_64	Blood cells
E11.5_Male_WT_BV_2N_None_R1_s030705_65	Blood cells
E11.5_Male_WT_BV_2N_None_R1_s030705_66	Blood cells
E11.5_Male_WT_BV_2N_None_R1_s030705_67	Blood cells
E11.5_Male_WT_BV_2N_None_R1_s030705_68	Blood cells
E11.5_Male_WT_BV_2N_None_R1_s030705_69	Blood cells
E11.5_Male_WT_BV_2N_None_R1_s030705_70	Blood cells
E11.5_Male_WT_BV_2N_None_R1_s030705_71	Blood cells
E11.5_Male_WT_BV_2N_None_R1_s030705_72	Blood cells
E11.5_Male_WT_BV_2N_None_R1_s030705_73	Blood cells
E11.5_Male_WT_BV_2N_None_R1_s030705_74	Blood cells
E11.5_Male_WT_BV_2N_None_R1_s030705_75	Blood cells
E11.5_Male_WT_BV_2N_None_R1_s030705_76	Blood cells
E11.5_Male_WT_BV_2N_None_R1_s030705_77	Blood cells
E11.5_Male_WT_BV_2N_None_R1_s030705_78	Blood cells
E11.5_Male_WT_BV_2N_None_R1_s030705_79	Blood cells
E11.5_Male_WT_BV_2N_None_R1_s030705_80	Blood cells
E11.5_Male_WT_BV_2N_None_R1_s030705_81	Blood cells
E11.5_Male_WT_BV_2N_None_R1_s030705_82	Blood cells
E11.5_Male_WT_BV_2N_None_R1_s030705_83	Blood cells
E11.5_Male_WT_BV_2N_None_R1_s030705_84	Blood cells
E11.5_Male_WT_BV_2N_None_R1_s030705_85	Blood cells
E11.5_Male_WT_BV_2N_None_R1_s030705_86	Blood cells
E11.5_Male_WT_BV_2N_None_R1_s030705_87	Blood cells
E11.5_Male_WT_BV_2N_None_R1_s030705_88	Blood cells
E11.5_Male_WT_BV_2N_None_R1_s030705_89	Blood cells
E11.5_Male_WT_BV_2N_None_R1_s030705_90	Blood cells
E11.5_Male_WT_BV_2N_None_R1_s030705_91	Blood cells
E11.5_Male_WT_BV_2N_None_R1_s030705_92	Blood cells
E11.5_Male_WT_BV_2N_None_R1_s030705_93	Blood cells
E11.5_Male_WT_BV_2N_None_R1_s030705_94	Blood cells
E11.5_Male_WT_BV_2N_None_R1_s030705_95	Blood cells
E11.5_Male_WT_BV_2N_None_R1_s030705_96	Blood cells
E13.5_Male_WT_BVSC_2N_P_R1_s030706_1	Mitotic arrest PGCs
E13.5_Male_WT_BVSC_2N_P_R1_s030706_2	Mitotic arrest PGCs
E13.5_Male_WT_BVSC_2N_P_R1_s030706_3	Mitotic arrest PGCs
E13.5_Male_WT_BVSC_2N_P_R1_s030706_4	Mitotic arrest PGCs
E13.5_Male_WT_BVSC_2N_P_R1_s030706_5	Mitotic arrest PGCs
E13.5_Male_WT_BVSC_2N_P_R1_s030706_6	Mitotic PGCs
E13.5_Male_WT_BVSC_2N_P_R1_s030706_7	Mitotic arrest PGCs
E13.5_Male_WT_BVSC_2N_P_R1_s030706_8	Mitotic arrest PGCs
E13.5_Male_WT_BVSC_2N_P_R1_s030706_10	Mitotic arrest PGCs
E13.5_Male_WT_BVSC_2N_P_R1_s030706_11	Mitotic arrest PGCs
E13.5_Male_WT_BVSC_2N_P_R1_s030706_12	Mitotic arrest PGCs
E13.5_Male_WT_BVSC_2N_P_R1_s030706_13	Mitotic arrest PGCs
E13.5_Male_WT_BVSC_2N_P_R1_s030706_14	Mitotic arrest PGCs
E13.5_Male_WT_BVSC_2N_P_R1_s030706_15	Mitotic arrest PGCs
E13.5_Male_WT_BVSC_2N_P_R1_s030706_16	Mitotic arrest PGCs
E13.5_Male_WT_BVSC_2N_P_R1_s030706_17	Progenitors
E13.5_Male_WT_BVSC_2N_P_R1_s030706_18	Mitotic arrest PGCs
E13.5_Male_WT_BVSC_2N_P_R1_s030706_19	Mitotic arrest PGCs
E13.5_Male_WT_BVSC_2N_P_R1_s030706_20	Mitotic arrest PGCs
E13.5_Male_WT_BVSC_2N_P_R1_s030706_21	Mitotic PGCs
E13.5_Male_WT_BVSC_2N_P_R1_s030706_22	Mitotic arrest PGCs
E13.5_Male_WT_BVSC_2N_P_R1_s030706_23	Mitotic arrest PGCs
E13.5_Male_WT_BVSC_2N_P_R1_s030706_24	Mitotic arrest PGCs
E13.5_Male_WT_BVSC_2N_P_R1_s030706_25	Mitotic arrest PGCs
E13.5_Male_WT_BVSC_2N_P_R1_s030706_26	Mitotic arrest PGCs
E13.5_Male_WT_BVSC_2N_P_R1_s030706_27	Mitotic arrest PGCs
E13.5_Male_WT_BVSC_2N_P_R1_s030706_28	Mitotic arrest PGCs
E13.5_Male_WT_BVSC_2N_P_R1_s030706_29	Mitotic arrest PGCs
E13.5_Male_WT_BVSC_2N_P_R1_s030706_30	Mitotic arrest PGCs
E13.5_Male_WT_BVSC_2N_P_R1_s030706_31	Mitotic arrest PGCs
E13.5_Male_WT_BVSC_2N_P_R1_s030706_32	Mitotic arrest PGCs
E13.5_Male_WT_Negative_2N_P_R1_s030706_33	Progenitors
E13.5_Male_WT_Negative_2N_P_R1_s030706_35	Progenitors
E13.5_Male_WT_Negative_2N_P_R1_s030706_36	Progenitors
E13.5_Male_WT_Negative_2N_P_R1_s030706_37	Mitotic arrest PGCs
E13.5_Male_WT_Negative_2N_P_R1_s030706_38	Progenitors
E13.5_Male_WT_Negative_2N_P_R1_s030706_39	Progenitors
E13.5_Male_WT_Negative_2N_P_R1_s030706_40	Sertoli cells
E13.5_Male_WT_Negative_2N_P_R1_s030706_41	Progenitors
E13.5_Male_WT_Negative_2N_P_R1_s030706_42	Progenitors
E13.5_Male_WT_Negative_2N_P_R1_s030706_43	Progenitors
E13.5_Male_WT_Negative_2N_P_R1_s030706_44	Progenitors
E13.5_Male_WT_Negative_2N_P_R1_s030706_45	Progenitors
E13.5_Male_WT_Negative_2N_P_R1_s030706_46	Progenitors
E13.5_Male_WT_Negative_2N_P_R1_s030706_47	Progenitors
E13.5_Male_WT_Negative_2N_P_R1_s030706_48	Progenitors
E13.5_Male_WT_BVSC_2N_D_R1_s030707_1	Mitotic PGCs
E13.5_Male_WT_BVSC_2N_D_R1_s030707_2	Mitotic PGCs
E13.5_Male_WT_BVSC_2N_D_R1_s030707_3	Mitotic PGCs
E13.5_Male_WT_BVSC_2N_D_R1_s030707_4	Mitotic PGCs
E13.5_Male_WT_BVSC_2N_D_R1_s030707_5	Mitotic PGCs
E13.5_Male_WT_BVSC_2N_D_R1_s030707_6	Mitotic PGCs
E13.5_Male_WT_BVSC_2N_D_R1_s030707_7	Mitotic PGCs
E13.5_Male_WT_BVSC_2N_D_R1_s030707_8	Mitotic PGCs
E13.5_Male_WT_BVSC_2N_D_R1_s030707_9	Mitotic PGCs
E13.5_Male_WT_BVSC_2N_D_R1_s030707_10	Mitotic PGCs
E13.5_Male_WT_BVSC_2N_D_R1_s030707_11	Mitotic PGCs
E13.5_Male_WT_BVSC_2N_D_R1_s030707_12	Mitotic PGCs
E13.5_Male_WT_BVSC_2N_D_R1_s030707_13	Mitotic PGCs
E13.5_Male_WT_BVSC_2N_D_R1_s030707_14	Mitotic PGCs
E13.5_Male_WT_BVSC_2N_D_R1_s030707_15	Mitotic PGCs
E13.5_Male_WT_BVSC_2N_D_R1_s030707_16	Mitotic PGCs
E13.5_Male_WT_BVSC_2N_D_R1_s030707_17	Progenitors
E13.5_Male_WT_BVSC_2N_D_R1_s030707_18	Mitotic PGCs
E13.5_Male_WT_BVSC_2N_D_R1_s030707_20	Mitotic PGCs
E13.5_Male_WT_BVSC_2N_D_R1_s030707_21	Mitotic PGCs
E13.5_Male_WT_BVSC_2N_D_R1_s030707_22	Mitotic PGCs
E13.5_Male_WT_BVSC_2N_D_R1_s030707_23	Mitotic PGCs
E13.5_Male_WT_BVSC_2N_D_R1_s030707_24	Mitotic PGCs
E13.5_Male_WT_BVSC_2N_D_R1_s030707_25	Mitotic PGCs
E13.5_Male_WT_BVSC_2N_D_R1_s030707_26	Mitotic PGCs
E13.5_Male_WT_BVSC_2N_D_R1_s030707_27	Mitotic PGCs
E13.5_Male_WT_BVSC_2N_D_R1_s030707_28	Mitotic PGCs
E13.5_Male_WT_BVSC_2N_D_R1_s030707_29	Mitotic PGCs
E13.5_Male_WT_BVSC_2N_D_R1_s030707_30	Mitotic PGCs
E13.5_Male_WT_BVSC_2N_D_R1_s030707_31	Mitotic PGCs
E13.5_Male_WT_BVSC_2N_D_R1_s030707_32	Mitotic PGCs
E13.5_Male_WT_Negative_2N_D_R1_s030707_33	Progenitors
E13.5_Male_WT_Negative_2N_D_R1_s030707_34	Progenitors
E13.5_Male_WT_Negative_2N_D_R1_s030707_35	Progenitors
E13.5_Male_WT_Negative_2N_D_R1_s030707_36	Progenitors
E13.5_Male_WT_Negative_2N_D_R1_s030707_37	Mitotic PGCs
E13.5_Male_WT_Negative_2N_D_R1_s030707_38	Progenitors
E13.5_Male_WT_Negative_2N_D_R1_s030707_39	Progenitors
E13.5_Male_WT_Negative_2N_D_R1_s030707_40	Progenitors
E13.5_Male_WT_Negative_2N_D_R1_s030707_41	Progenitors
E13.5_Male_WT_Negative_2N_D_R1_s030707_42	Progenitors
E13.5_Male_WT_Negative_2N_D_R1_s030707_43	Progenitors
E13.5_Male_WT_Negative_2N_D_R1_s030707_44	Progenitors
E13.5_Male_WT_Negative_2N_D_R1_s030707_45	Progenitors
E13.5_Male_WT_Negative_2N_D_R1_s030707_46	Progenitors
E13.5_Male_WT_Negative_2N_D_R1_s030707_47	Progenitors
E13.5_Male_WT_Negative_2N_D_R1_s030707_48	Progenitors
E13.5_Male_WT_BVSC_2N_C_R1_s030707_49	Mitotic PGCs
E13.5_Male_WT_BVSC_2N_C_R1_s030707_50	Mitotic PGCs
E13.5_Male_WT_BVSC_2N_C_R1_s030707_51	Mitotic PGCs
E13.5_Male_WT_BVSC_2N_C_R1_s030707_52	Mitotic PGCs
E13.5_Male_WT_BVSC_2N_C_R1_s030707_53	Mitotic PGCs
E13.5_Male_WT_BVSC_2N_C_R1_s030707_54	Mitotic PGCs
E13.5_Male_WT_BVSC_2N_C_R1_s030707_55	Mitotic PGCs
E13.5_Male_WT_BVSC_2N_C_R1_s030707_56	Mitotic PGCs
E13.5_Male_WT_BVSC_2N_C_R1_s030707_57	Mitotic PGCs
E13.5_Male_WT_BVSC_2N_C_R1_s030707_58	Mitotic PGCs
E13.5_Male_WT_BVSC_2N_C_R1_s030707_59	Mitotic PGCs
E13.5_Male_WT_BVSC_2N_C_R1_s030707_60	Mitotic PGCs
E13.5_Male_WT_BVSC_2N_C_R1_s030707_61	Mitotic PGCs
E13.5_Male_WT_BVSC_2N_C_R1_s030707_62	Mitotic PGCs
E13.5_Male_WT_BVSC_2N_C_R1_s030707_63	Mitotic PGCs
E13.5_Male_WT_BVSC_2N_C_R1_s030707_64	Mitotic PGCs
E13.5_Male_WT_BVSC_2N_C_R1_s030707_66	Mitotic PGCs
E13.5_Male_WT_BVSC_2N_C_R1_s030707_67	Mitotic PGCs
E13.5_Male_WT_BVSC_2N_C_R1_s030707_68	Mitotic PGCs
E13.5_Male_WT_BVSC_2N_C_R1_s030707_69	Mitotic PGCs
E13.5_Male_WT_BVSC_2N_C_R1_s030707_70	Mitotic PGCs
E13.5_Male_WT_BVSC_2N_C_R1_s030707_71	Mitotic PGCs
E13.5_Male_WT_BVSC_2N_C_R1_s030707_72	Mitotic PGCs
E13.5_Male_WT_BVSC_2N_C_R1_s030707_73	Mitotic PGCs
E13.5_Male_WT_BVSC_2N_C_R1_s030707_74	Mitotic PGCs
E13.5_Male_WT_BVSC_2N_C_R1_s030707_75	Mitotic PGCs
E13.5_Male_WT_BVSC_2N_C_R1_s030707_76	Mitotic PGCs
E13.5_Male_WT_BVSC_2N_C_R1_s030707_77	Mitotic PGCs
E13.5_Male_WT_BVSC_2N_C_R1_s030707_78	Mitotic PGCs
E13.5_Male_WT_BVSC_2N_C_R1_s030707_79	Mitotic PGCs
E13.5_Male_WT_BVSC_2N_C_R1_s030707_80	Mitotic PGCs
E13.5_Male_WT_Negative_2N_C_R1_s030707_81	Progenitors
E13.5_Male_WT_Negative_2N_C_R1_s030707_82	Progenitors
E13.5_Male_WT_Negative_2N_C_R1_s030707_83	Progenitors
E13.5_Male_WT_Negative_2N_C_R1_s030707_84	Progenitors
E13.5_Male_WT_Negative_2N_C_R1_s030707_85	Leydig cells
E13.5_Male_WT_Negative_2N_C_R1_s030707_86	Leydig cells
E13.5_Male_WT_Negative_2N_C_R1_s030707_87	Progenitors
E13.5_Male_WT_Negative_2N_C_R1_s030707_88	Progenitors
E13.5_Male_WT_Negative_2N_C_R1_s030707_89	Progenitors
E13.5_Male_WT_Negative_2N_C_R1_s030707_90	Progenitors
E13.5_Male_WT_Negative_2N_C_R1_s030707_91	Progenitors
E13.5_Male_WT_Negative_2N_C_R1_s030707_92	Sertoli cells
E13.5_Male_WT_Negative_2N_C_R1_s030707_93	Progenitors
E13.5_Male_WT_Negative_2N_C_R1_s030707_94	Progenitors
E13.5_Male_WT_Negative_2N_C_R1_s030707_95	Progenitors
E13.5_Male_WT_Negative_2N_C_R1_s030707_96	Progenitors
E18.5_Male_WT_BVSC_2N_None_R1_s030713_1	Q-ProSPG
E18.5_Male_WT_BVSC_2N_None_R1_s030713_2	Q-ProSPG
E18.5_Male_WT_BVSC_2N_None_R1_s030713_3	Q-ProSPG
E18.5_Male_WT_BVSC_2N_None_R1_s030713_4	Q-ProSPG
E18.5_Male_WT_BVSC_2N_None_R1_s030713_5	Q-ProSPG
E18.5_Male_WT_BVSC_2N_None_R1_s030713_6	Q-ProSPG
E18.5_Male_WT_BVSC_2N_None_R1_s030713_7	Q-ProSPG
E18.5_Male_WT_BVSC_2N_None_R1_s030713_8	Q-ProSPG
E18.5_Male_WT_BVSC_2N_None_R1_s030713_9	Q-ProSPG
E18.5_Male_WT_BVSC_2N_None_R1_s030713_10	Q-ProSPG
E18.5_Male_WT_BVSC_2N_None_R1_s030713_11	Q-ProSPG
E18.5_Male_WT_BVSC_2N_None_R1_s030713_12	Q-ProSPG
E18.5_Male_WT_BVSC_2N_None_R1_s030713_13	Q-ProSPG
E18.5_Male_WT_BVSC_2N_None_R1_s030713_14	Q-ProSPG
E18.5_Male_WT_BVSC_2N_None_R1_s030713_15	Q-ProSPG
E18.5_Male_WT_BVSC_2N_None_R1_s030713_16	Q-ProSPG
E18.5_Male_WT_BVSC_2N_None_R1_s030713_17	Q-ProSPG
E18.5_Male_WT_BVSC_2N_None_R1_s030713_18	Q-ProSPG
E18.5_Male_WT_BVSC_2N_None_R1_s030713_19	Q-ProSPG
E18.5_Male_WT_BVSC_2N_None_R1_s030713_20	Q-ProSPG
E18.5_Male_WT_BVSC_2N_None_R1_s030713_21	Q-ProSPG
E18.5_Male_WT_BVSC_2N_None_R1_s030713_22	Q-ProSPG
E18.5_Male_WT_BVSC_2N_None_R1_s030713_23	Q-ProSPG
E18.5_Male_WT_BVSC_2N_None_R1_s030713_24	Q-ProSPG
E18.5_Male_WT_BVSC_2N_None_R1_s030713_25	Q-ProSPG
E18.5_Male_WT_BVSC_2N_None_R1_s030713_26	Q-ProSPG
E18.5_Male_WT_BVSC_2N_None_R1_s030713_27	Q-ProSPG
E18.5_Male_WT_BVSC_2N_None_R1_s030713_28	Q-ProSPG
E18.5_Male_WT_BVSC_2N_None_R1_s030713_29	Q-ProSPG
E18.5_Male_WT_BVSC_2N_None_R1_s030713_30	Q-ProSPG
E18.5_Male_WT_BVSC_2N_None_R1_s030713_31	Q-ProSPG
E18.5_Male_WT_BVSC_2N_None_R1_s030713_32	Q-ProSPG
E18.5_Male_WT_BVSC_2N_None_R1_s030713_33	Q-ProSPG
E18.5_Male_WT_BVSC_2N_None_R1_s030713_34	Q-ProSPG
E18.5_Male_WT_BVSC_2N_None_R1_s030713_35	Q-ProSPG
E18.5_Male_WT_BVSC_2N_None_R1_s030713_36	Q-ProSPG
E18.5_Male_WT_BVSC_2N_None_R1_s030713_37	Q-ProSPG
E18.5_Male_WT_BVSC_2N_None_R1_s030713_38	Q-ProSPG
E18.5_Male_WT_BVSC_2N_None_R1_s030713_39	Q-ProSPG
E18.5_Male_WT_BVSC_2N_None_R1_s030713_40	Q-ProSPG
E18.5_Male_WT_BVSC_2N_None_R1_s030713_41	Q-ProSPG
E18.5_Male_WT_BVSC_2N_None_R1_s030713_42	Q-ProSPG
E18.5_Male_WT_BVSC_2N_None_R1_s030713_43	Q-ProSPG
E18.5_Male_WT_BVSC_2N_None_R1_s030713_44	Q-ProSPG
E18.5_Male_WT_BVSC_2N_None_R1_s030713_45	Q-ProSPG
E18.5_Male_WT_BVSC_2N_None_R1_s030713_46	Q-ProSPG
E18.5_Male_WT_BVSC_2N_None_R1_s030713_47	Q-ProSPG
E18.5_Male_WT_BVSC_2N_None_R1_s030713_48	Q-ProSPG
E18.5_Male_WT_BVSC_2N_None_R1_s030713_49	Q-ProSPG
E18.5_Male_WT_BVSC_2N_None_R1_s030713_50	Q-ProSPG
E18.5_Male_WT_BVSC_2N_None_R1_s030713_51	Q-ProSPG
E18.5_Male_WT_BVSC_2N_None_R1_s030713_52	Q-ProSPG
E18.5_Male_WT_BVSC_2N_None_R1_s030713_53	Q-ProSPG
E18.5_Male_WT_BVSC_2N_None_R1_s030713_54	Q-ProSPG
E18.5_Male_WT_BVSC_2N_None_R1_s030713_55	Q-ProSPG
E18.5_Male_WT_BVSC_2N_None_R1_s030713_56	Q-ProSPG
E18.5_Male_WT_BVSC_2N_None_R1_s030713_57	Q-ProSPG
E18.5_Male_WT_BVSC_2N_None_R1_s030713_58	Q-ProSPG
E18.5_Male_WT_BVSC_2N_None_R1_s030713_59	Q-ProSPG
E18.5_Male_WT_BVSC_2N_None_R1_s030713_60	Q-ProSPG
E18.5_Male_WT_BVSC_2N_None_R1_s030713_61	Q-ProSPG
E18.5_Male_WT_BVSC_2N_None_R1_s030713_62	Q-ProSPG
E18.5_Male_WT_BVSC_2N_None_R1_s030713_63	Q-ProSPG
E18.5_Male_WT_BVSC_2N_None_R1_s030713_64	Q-ProSPG
E18.5_Male_WT_BVSC_2N_None_R1_s030713_65	Q-ProSPG
E18.5_Male_WT_BVSC_2N_None_R1_s030713_66	Q-ProSPG
E18.5_Male_WT_BVSC_2N_None_R1_s030713_67	Q-ProSPG
E18.5_Male_WT_BVSC_2N_None_R1_s030713_68	Q-ProSPG
E18.5_Male_WT_BVSC_2N_None_R1_s030713_69	Q-ProSPG
E18.5_Male_WT_BVSC_2N_None_R1_s030713_70	Q-ProSPG
E18.5_Male_WT_BVSC_2N_None_R1_s030713_71	Q-ProSPG
E18.5_Male_WT_BVSC_2N_None_R1_s030713_72	Q-ProSPG
E18.5_Male_WT_Negative_2N_None_R1_s030713_73	PMC & IP
E18.5_Male_WT_Negative_2N_None_R1_s030713_74	PMC & IP
E18.5_Male_WT_Negative_2N_None_R1_s030713_75	PMC & IP
E18.5_Male_WT_Negative_2N_None_R1_s030713_76	PMC & IP
E18.5_Male_WT_Negative_2N_None_R1_s030713_77	PMC & IP
E18.5_Male_WT_Negative_2N_None_R1_s030713_78	Sertoli cells
E18.5_Male_WT_Negative_2N_None_R1_s030713_79	PMC & IP
E18.5_Male_WT_Negative_2N_None_R1_s030713_80	PMC & IP
E18.5_Male_WT_Negative_2N_None_R1_s030713_81	PMC & IP
E18.5_Male_WT_Negative_2N_None_R1_s030713_82	PMC & IP
E18.5_Male_WT_Negative_2N_None_R1_s030713_83	PMC & IP
E18.5_Male_WT_Negative_2N_None_R1_s030713_84	PMC & IP
E18.5_Male_WT_Negative_2N_None_R1_s030713_85	PMC & IP
E18.5_Male_WT_Negative_2N_None_R1_s030713_86	PMC & IP
E18.5_Male_WT_Negative_2N_None_R1_s030713_87	PMC & IP
E18.5_Male_WT_Negative_2N_None_R1_s030713_88	PMC & IP
E18.5_Male_WT_Negative_2N_None_R1_s030713_89	PMC & IP
E18.5_Male_WT_Negative_2N_None_R1_s030713_90	PMC & IP
E18.5_Male_WT_Negative_2N_None_R1_s030713_91	PMC & IP
E18.5_Male_WT_Negative_2N_None_R1_s030713_92	PMC & IP
E18.5_Male_WT_Negative_2N_None_R1_s030713_93	PMC & IP
E18.5_Male_WT_Negative_2N_None_R1_s030713_94	PMC & IP
E18.5_Male_WT_Negative_2N_None_R1_s030713_95	PMC & IP
E18.5_Male_WT_Negative_2N_None_R1_s030713_96	PMC & IP
PND0_Male_WT_None_2N_None_R1_s030715_1	Q-ProSPG
PND0_Male_WT_None_2N_None_R1_s030715_2	T-ProSPG
PND0_Male_WT_None_2N_None_R1_s030715_3	Q-ProSPG
PND0_Male_WT_None_2N_None_R1_s030715_4	Q-ProSPG
PND0_Male_WT_None_2N_None_R1_s030715_5	Q-ProSPG
PND0_Male_WT_None_2N_None_R1_s030715_6	Q-ProSPG
PND0_Male_WT_None_2N_None_R1_s030715_7	Q-ProSPG
PND0_Male_WT_None_2N_None_R1_s030715_8	Q-ProSPG
PND0_Male_WT_None_2N_None_R1_s030715_9	Q-ProSPG
PND0_Male_WT_None_2N_None_R1_s030715_10	Q-ProSPG
PND0_Male_WT_None_2N_None_R1_s030715_11	Q-ProSPG
PND0_Male_WT_None_2N_None_R1_s030715_12	Q-ProSPG
PND0_Male_WT_None_2N_None_R1_s030715_13	T-ProSPG
PND0_Male_WT_None_2N_None_R1_s030715_14	Leydig cells
PND0_Male_WT_None_2N_None_R1_s030715_15	Q-ProSPG
PND0_Male_WT_None_2N_None_R1_s030715_16	PMC & IP
PND0_Male_WT_None_2N_None_R1_s030715_17	Q-ProSPG
PND0_Male_WT_None_2N_None_R1_s030715_18	Q-ProSPG
PND0_Male_WT_None_2N_None_R1_s030715_19	Q-ProSPG
PND0_Male_WT_None_2N_None_R1_s030715_20	Q-ProSPG
PND0_Male_WT_None_2N_None_R1_s030715_21	Q-ProSPG
PND0_Male_WT_None_2N_None_R1_s030715_22	Q-ProSPG
PND0_Male_WT_None_2N_None_R1_s030715_23	Q-ProSPG
PND0_Male_WT_None_2N_None_R1_s030715_24	T-ProSPG
PND0_Male_WT_None_2N_None_R1_s030715_25	Q-ProSPG
PND0_Male_WT_None_2N_None_R1_s030715_27	Q-ProSPG
PND0_Male_WT_None_2N_None_R1_s030715_28	Q-ProSPG
PND0_Male_WT_None_2N_None_R1_s030715_29	Q-ProSPG
PND0_Male_WT_None_2N_None_R1_s030715_30	Q-ProSPG
PND0_Male_WT_None_2N_None_R1_s030715_31	Leydig cells
PND0_Male_WT_None_2N_None_R1_s030715_32	Q-ProSPG
PND0_Male_WT_None_2N_None_R1_s030715_33	Q-ProSPG
PND0_Male_WT_None_2N_None_R1_s030715_34	Q-ProSPG
PND0_Male_WT_None_2N_None_R1_s030715_36	Q-ProSPG
PND0_Male_WT_None_2N_None_R1_s030715_37	Q-ProSPG
PND0_Male_WT_None_2N_None_R1_s030715_38	Q-ProSPG
PND0_Male_WT_None_2N_None_R1_s030715_39	Q-ProSPG
PND0_Male_WT_None_2N_None_R1_s030715_40	Q-ProSPG
PND0_Male_WT_None_2N_None_R1_s030715_41	Leydig cells
PND0_Male_WT_None_2N_None_R1_s030715_42	Mitotic arrest PGCs
PND0_Male_WT_None_2N_None_R1_s030715_43	Q-ProSPG
PND0_Male_WT_None_2N_None_R1_s030715_44	Q-ProSPG
PND0_Male_WT_None_2N_None_R1_s030715_45	Q-ProSPG
PND0_Male_WT_None_2N_None_R1_s030715_46	Q-ProSPG
PND0_Male_WT_None_2N_None_R1_s030715_47	Q-ProSPG
PND0_Male_WT_None_2N_None_R1_s030715_48	Q-ProSPG
PND0_Male_WT_None_2N_None_R1_s030715_49	T-ProSPG
PND0_Male_WT_None_2N_None_R1_s030715_50	Q-ProSPG
PND0_Male_WT_None_2N_None_R1_s030715_51	Q-ProSPG
PND0_Male_WT_None_2N_None_R1_s030715_52	Q-ProSPG
PND0_Male_WT_None_2N_None_R1_s030715_53	Q-ProSPG
PND0_Male_WT_None_2N_None_R1_s030715_54	Q-ProSPG
PND0_Male_WT_None_2N_None_R1_s030715_55	Q-ProSPG
PND0_Male_WT_None_2N_None_R1_s030715_56	Q-ProSPG
PND0_Male_WT_None_2N_None_R1_s030715_57	Q-ProSPG
PND0_Male_WT_None_2N_None_R1_s030715_58	Q-ProSPG
PND0_Male_WT_None_2N_None_R1_s030715_59	Q-ProSPG
PND0_Male_WT_None_2N_None_R1_s030715_60	Q-ProSPG
PND0_Male_WT_None_2N_None_R1_s030715_61	Q-ProSPG
PND0_Male_WT_None_2N_None_R1_s030715_62	Q-ProSPG
PND0_Male_WT_None_2N_None_R1_s030715_63	Q-ProSPG
PND0_Male_WT_None_2N_None_R1_s030715_64	Q-ProSPG
PND0_Male_WT_None_2N_None_R1_s030715_65	Q-ProSPG
PND0_Male_WT_None_2N_None_R1_s030715_66	Q-ProSPG
PND0_Male_WT_None_2N_None_R1_s030715_67	Q-ProSPG
PND0_Male_WT_None_2N_None_R1_s030715_68	Q-ProSPG
PND0_Male_WT_None_2N_None_R1_s030715_69	Q-ProSPG
PND0_Male_WT_None_2N_None_R1_s030715_70	Q-ProSPG
PND0_Male_WT_None_2N_None_R1_s030715_71	Q-ProSPG
PND0_Male_WT_None_2N_None_R1_s030715_72	Q-ProSPG
PND0_Male_WT_None_2N_None_R1_s030715_73	Q-ProSPG
PND0_Male_WT_None_2N_None_R1_s030715_74	T-ProSPG
PND0_Male_WT_None_2N_None_R1_s030715_75	Q-ProSPG
PND0_Male_WT_None_2N_None_R1_s030715_76	Q-ProSPG
PND0_Male_WT_None_2N_None_R1_s030715_77	Q-ProSPG
PND0_Male_WT_None_2N_None_R1_s030715_78	Q-ProSPG
PND0_Male_WT_None_2N_None_R1_s030715_79	Q-ProSPG
PND0_Male_WT_None_2N_None_R1_s030715_80	Q-ProSPG
PND0_Male_WT_None_2N_None_R1_s030715_81	Q-ProSPG
PND0_Male_WT_None_2N_None_R1_s030715_82	Q-ProSPG
PND0_Male_WT_None_2N_None_R1_s030715_83	Q-ProSPG
PND0_Male_WT_None_2N_None_R1_s030715_84	Q-ProSPG
PND0_Male_WT_None_2N_None_R1_s030715_85	Q-ProSPG
PND0_Male_WT_None_2N_None_R1_s030715_86	Q-ProSPG
PND0_Male_WT_None_2N_None_R1_s030715_87	Q-ProSPG
PND0_Male_WT_None_2N_None_R1_s030715_88	Q-ProSPG
PND0_Male_WT_None_2N_None_R1_s030715_89	Q-ProSPG
PND0_Male_WT_None_2N_None_R1_s030715_90	PMC & IP
PND0_Male_WT_None_2N_None_R1_s030715_91	Q-ProSPG
PND0_Male_WT_None_2N_None_R1_s030715_92	Q-ProSPG
PND0_Male_WT_None_2N_None_R1_s030715_93	T-ProSPG
PND0_Male_WT_None_2N_None_R1_s030715_95	Q-ProSPG
PND0_Male_WT_None_2N_None_R1_s030715_96	Q-ProSPG
PND0_Male_WT_None_2N_None_R1_s030716_1	PMC & IP
PND0_Male_WT_None_2N_None_R1_s030716_2	PMC & IP
PND0_Male_WT_None_2N_None_R1_s030716_3	PMC & IP
PND0_Male_WT_None_2N_None_R1_s030716_4	PMC & IP
PND0_Male_WT_None_2N_None_R1_s030716_5	PMC & IP
PND0_Male_WT_None_2N_None_R1_s030716_6	Sertoli cells
PND0_Male_WT_None_2N_None_R1_s030716_7	Sertoli cells
PND0_Male_WT_None_2N_None_R1_s030716_8	PMC & IP
PND0_Male_WT_None_2N_None_R1_s030716_9	PMC & IP
PND0_Male_WT_None_2N_None_R1_s030716_10	PMC & IP
PND0_Male_WT_None_2N_None_R1_s030716_11	PMC & IP
PND0_Male_WT_None_2N_None_R1_s030716_12	PMC & IP
PND0_Male_WT_None_2N_None_R1_s030716_13	PMC & IP
PND0_Male_WT_None_2N_None_R1_s030716_14	PMC & IP
PND0_Male_WT_None_2N_None_R1_s030716_15	PMC & IP
PND0_Male_WT_None_2N_None_R1_s030716_16	PMC & IP
PND0_Male_WT_None_2N_None_R1_s030716_17	Q-ProSPG
PND0_Male_WT_None_2N_None_R1_s030716_18	PMC & IP
PND0_Male_WT_None_2N_None_R1_s030716_19	PMC & IP
PND0_Male_WT_None_2N_None_R1_s030716_20	Sertoli cells
PND0_Male_WT_None_2N_None_R1_s030716_21	PMC & IP
PND0_Male_WT_None_2N_None_R1_s030716_22	PMC & IP
PND0_Male_WT_None_2N_None_R1_s030716_24	PMC & IP
PND0_Male_WT_None_2N_None_R1_s030716_25	Sertoli cells
PND0_Male_WT_None_2N_None_R1_s030716_26	PMC & IP
PND0_Male_WT_None_2N_None_R1_s030716_27	PMC & IP
PND0_Male_WT_None_2N_None_R1_s030716_28	Sertoli cells
PND0_Male_WT_None_2N_None_R1_s030716_29	PMC & IP
PND0_Male_WT_None_2N_None_R1_s030716_30	PMC & IP
PND0_Male_WT_None_2N_None_R1_s030716_31	PMC & IP
PND0_Male_WT_None_2N_None_R1_s030716_32	PMC & IP
PND0_Male_WT_None_2N_None_R1_s030716_33	Q-ProSPG
PND0_Male_WT_None_2N_None_R1_s030716_34	Q-ProSPG
PND0_Male_WT_None_2N_None_R1_s030716_35	Q-ProSPG
PND0_Male_WT_None_2N_None_R1_s030716_36	Q-ProSPG
PND0_Male_WT_None_2N_None_R1_s030716_37	Sertoli cells
PND0_Male_WT_None_2N_None_R1_s030716_38	Q-ProSPG
PND0_Male_WT_None_2N_None_R1_s030716_39	Q-ProSPG
PND0_Male_WT_None_2N_None_R1_s030716_40	Q-ProSPG
PND0_Male_WT_None_2N_None_R1_s030716_41	Q-ProSPG
PND0_Male_WT_None_2N_None_R1_s030716_42	Q-ProSPG
PND0_Male_WT_None_2N_None_R1_s030716_43	Q-ProSPG
PND0_Male_WT_None_2N_None_R1_s030716_44	Q-ProSPG
PND0_Male_WT_None_2N_None_R1_s030716_45	Q-ProSPG
PND0_Male_WT_None_2N_None_R1_s030716_46	Q-ProSPG
PND0_Male_WT_None_2N_None_R1_s030716_47	Q-ProSPG
PND0_Male_WT_None_2N_None_R1_s030716_48	Q-ProSPG
PND0_Male_WT_None_2N_None_R1_s030716_49	Q-ProSPG
PND0_Male_WT_None_2N_None_R1_s030716_50	Q-ProSPG
PND0_Male_WT_None_2N_None_R1_s030716_51	Q-ProSPG
PND0_Male_WT_None_2N_None_R1_s030716_52	T-ProSPG
PND0_Male_WT_None_2N_None_R1_s030716_53	Q-ProSPG
PND0_Male_WT_None_2N_None_R1_s030716_54	Q-ProSPG
PND0_Male_WT_None_2N_None_R1_s030716_56	Q-ProSPG
PND0_Male_WT_None_2N_None_R1_s030716_57	Q-ProSPG
PND0_Male_WT_None_2N_None_R1_s030716_58	Q-ProSPG
PND0_Male_WT_None_2N_None_R1_s030716_59	Q-ProSPG
PND0_Male_WT_None_2N_None_R1_s030716_60	Q-ProSPG
PND0_Male_WT_None_2N_None_R1_s030716_61	Q-ProSPG
PND0_Male_WT_None_2N_None_R1_s030716_62	Q-ProSPG
PND0_Male_WT_None_2N_None_R1_s030716_63	Q-ProSPG
PND0_Male_WT_None_2N_None_R1_s030716_64	Q-ProSPG
PND0_Male_WT_None_2N_None_R1_s030716_65	Q-ProSPG
PND0_Male_WT_None_2N_None_R1_s030716_66	Q-ProSPG
PND0_Male_WT_None_2N_None_R1_s030716_67	Q-ProSPG
PND0_Male_WT_None_2N_None_R1_s030716_68	Q-ProSPG
PND0_Male_WT_None_2N_None_R1_s030716_69	Q-ProSPG
PND0_Male_WT_None_2N_None_R1_s030716_70	Q-ProSPG
PND0_Male_WT_None_2N_None_R1_s030716_71	Leydig cells
PND0_Male_WT_None_2N_None_R1_s030716_72	Q-ProSPG
PND0_Male_WT_None_2N_None_R1_s030716_73	Q-ProSPG
PND0_Male_WT_None_2N_None_R1_s030716_74	Q-ProSPG
PND0_Male_WT_None_2N_None_R1_s030716_75	Q-ProSPG
PND0_Male_WT_None_2N_None_R1_s030716_76	Q-ProSPG
PND0_Male_WT_None_2N_None_R1_s030716_77	Q-ProSPG
PND0_Male_WT_None_2N_None_R1_s030716_78	Q-ProSPG
PND0_Male_WT_None_2N_None_R1_s030716_79	Q-ProSPG
PND0_Male_WT_None_2N_None_R1_s030716_80	T-ProSPG
PND0_Male_WT_None_2N_None_R1_s030716_81	Q-ProSPG
PND0_Male_WT_None_2N_None_R1_s030716_82	Q-ProSPG
PND0_Male_WT_None_2N_None_R1_s030716_83	Q-ProSPG
PND0_Male_WT_None_2N_None_R1_s030716_84	Q-ProSPG
PND0_Male_WT_None_2N_None_R1_s030716_85	Q-ProSPG
PND0_Male_WT_None_2N_None_R1_s030716_86	Q-ProSPG
PND0_Male_WT_None_2N_None_R1_s030716_87	Q-ProSPG
PND0_Male_WT_None_2N_None_R1_s030716_88	Q-ProSPG
PND0_Male_WT_None_2N_None_R1_s030716_89	Q-ProSPG
PND0_Male_WT_None_2N_None_R1_s030716_90	Q-ProSPG
PND0_Male_WT_None_2N_None_R1_s030716_91	Q-ProSPG
PND0_Male_WT_None_2N_None_R1_s030716_92	Q-ProSPG
PND0_Male_WT_None_2N_None_R1_s030716_93	Q-ProSPG
PND0_Male_WT_None_2N_None_R1_s030716_95	Q-ProSPG
PND0_Male_WT_None_2N_None_R1_s030716_96	Q-ProSPG
PND1_Male_WT_None_2N_None_R1_s030717_1	T-ProSPG
PND1_Male_WT_None_2N_None_R1_s030717_2	Q-ProSPG
PND1_Male_WT_None_2N_None_R1_s030717_3	Q-ProSPG
PND1_Male_WT_None_2N_None_R1_s030717_4	T-ProSPG
PND1_Male_WT_None_2N_None_R1_s030717_5	T-ProSPG
PND1_Male_WT_None_2N_None_R1_s030717_6	T-ProSPG
PND1_Male_WT_None_2N_None_R1_s030717_7	T-ProSPG
PND1_Male_WT_None_2N_None_R1_s030717_8	Q-ProSPG
PND1_Male_WT_None_2N_None_R1_s030717_9	T-ProSPG
PND1_Male_WT_None_2N_None_R1_s030717_10	T-ProSPG
PND1_Male_WT_None_2N_None_R1_s030717_11	T-ProSPG
PND1_Male_WT_None_2N_None_R1_s030717_12	Q-ProSPG
PND1_Male_WT_None_2N_None_R1_s030717_13	T-ProSPG
PND1_Male_WT_None_2N_None_R1_s030717_14	T-ProSPG
PND1_Male_WT_None_2N_None_R1_s030717_15	T-ProSPG
PND1_Male_WT_None_2N_None_R1_s030717_16	T-ProSPG
PND1_Male_WT_None_2N_None_R1_s030717_17	Q-ProSPG
PND1_Male_WT_None_2N_None_R1_s030717_18	T-ProSPG
PND1_Male_WT_None_2N_None_R1_s030717_19	T-ProSPG
PND1_Male_WT_None_2N_None_R1_s030717_20	T-ProSPG
PND1_Male_WT_None_2N_None_R1_s030717_21	T-ProSPG
PND1_Male_WT_None_2N_None_R1_s030717_22	T-ProSPG
PND1_Male_WT_None_2N_None_R1_s030717_24	T-ProSPG
PND1_Male_WT_None_2N_None_R1_s030717_25	T-ProSPG
PND1_Male_WT_None_2N_None_R1_s030717_26	T-ProSPG
PND1_Male_WT_None_2N_None_R1_s030717_27	T-ProSPG
PND1_Male_WT_None_2N_None_R1_s030717_28	T-ProSPG
PND1_Male_WT_None_2N_None_R1_s030717_29	T-ProSPG
PND1_Male_WT_None_2N_None_R1_s030717_30	Q-ProSPG
PND1_Male_WT_None_2N_None_R1_s030717_31	Q-ProSPG
PND1_Male_WT_None_2N_None_R1_s030717_32	T-ProSPG
PND1_Male_WT_None_2N_None_R1_s030717_33	T-ProSPG
PND1_Male_WT_None_2N_None_R1_s030717_34	T-ProSPG
PND1_Male_WT_None_2N_None_R1_s030717_35	T-ProSPG
PND1_Male_WT_None_2N_None_R1_s030717_36	T-ProSPG
PND1_Male_WT_None_2N_None_R1_s030717_37	T-ProSPG
PND1_Male_WT_None_2N_None_R1_s030717_38	Q-ProSPG
PND1_Male_WT_None_2N_None_R1_s030717_39	Q-ProSPG
PND1_Male_WT_None_2N_None_R1_s030717_40	T-ProSPG
PND1_Male_WT_None_2N_None_R1_s030717_41	T-ProSPG
PND1_Male_WT_None_2N_None_R1_s030717_42	T-ProSPG
PND1_Male_WT_None_2N_None_R1_s030717_43	T-ProSPG
PND1_Male_WT_None_2N_None_R1_s030717_44	Q-ProSPG
PND1_Male_WT_None_2N_None_R1_s030717_45	T-ProSPG
PND1_Male_WT_None_2N_None_R1_s030717_46	T-ProSPG
PND1_Male_WT_None_2N_None_R1_s030717_47	T-ProSPG
PND1_Male_WT_None_2N_None_R1_s030717_48	T-ProSPG
PND1_Male_WT_None_2N_None_R1_s030717_49	T-ProSPG
PND1_Male_WT_None_2N_None_R1_s030717_50	Q-ProSPG
PND1_Male_WT_None_2N_None_R1_s030717_51	T-ProSPG
PND1_Male_WT_None_2N_None_R1_s030717_52	T-ProSPG
PND1_Male_WT_None_2N_None_R1_s030717_53	T-ProSPG
PND1_Male_WT_None_2N_None_R1_s030717_54	T-ProSPG
PND1_Male_WT_None_2N_None_R1_s030717_55	T-ProSPG
PND1_Male_WT_None_2N_None_R1_s030717_56	Sertoli cells
PND1_Male_WT_None_2N_None_R1_s030717_57	T-ProSPG
PND1_Male_WT_None_2N_None_R1_s030717_58	T-ProSPG
PND1_Male_WT_None_2N_None_R1_s030717_59	Q-ProSPG
PND1_Male_WT_None_2N_None_R1_s030717_60	T-ProSPG
PND1_Male_WT_None_2N_None_R1_s030717_61	T-ProSPG
PND1_Male_WT_None_2N_None_R1_s030717_62	T-ProSPG
PND1_Male_WT_None_2N_None_R1_s030717_63	T-ProSPG
PND1_Male_WT_None_2N_None_R1_s030717_64	T-ProSPG
PND1_Male_WT_None_2N_None_R1_s030717_65	T-ProSPG
PND1_Male_WT_None_2N_None_R1_s030717_66	T-ProSPG
PND1_Male_WT_None_2N_None_R1_s030717_67	Q-ProSPG
PND1_Male_WT_None_2N_None_R1_s030717_68	T-ProSPG
PND1_Male_WT_None_2N_None_R1_s030717_69	T-ProSPG
PND1_Male_WT_None_2N_None_R1_s030717_70	T-ProSPG
PND1_Male_WT_None_2N_None_R1_s030717_71	T-ProSPG
PND1_Male_WT_None_2N_None_R1_s030717_72	T-ProSPG
PND1_Male_WT_None_2N_None_R1_s030717_73	T-ProSPG
PND1_Male_WT_None_2N_None_R1_s030717_74	Q-ProSPG
PND1_Male_WT_None_2N_None_R1_s030717_75	Q-ProSPG
PND1_Male_WT_None_2N_None_R1_s030717_76	T-ProSPG
PND1_Male_WT_None_2N_None_R1_s030717_77	T-ProSPG
PND1_Male_WT_None_2N_None_R1_s030717_78	T-ProSPG
PND1_Male_WT_None_2N_None_R1_s030717_79	T-ProSPG
PND1_Male_WT_None_2N_None_R1_s030717_80	T-ProSPG
PND1_Male_WT_None_2N_None_R1_s030717_81	T-ProSPG
PND1_Male_WT_None_2N_None_R1_s030717_82	Q-ProSPG
PND1_Male_WT_None_2N_None_R1_s030717_83	T-ProSPG
PND1_Male_WT_None_2N_None_R1_s030717_84	T-ProSPG
PND1_Male_WT_None_2N_None_R1_s030717_85	T-ProSPG
PND1_Male_WT_None_2N_None_R1_s030717_86	T-ProSPG
PND1_Male_WT_None_2N_None_R1_s030717_87	T-ProSPG
PND1_Male_WT_None_2N_None_R1_s030717_88	T-ProSPG
PND1_Male_WT_None_2N_None_R1_s030717_89	Q-ProSPG
PND1_Male_WT_None_2N_None_R1_s030717_90	T-ProSPG
PND1_Male_WT_None_2N_None_R1_s030717_91	T-ProSPG
PND1_Male_WT_None_2N_None_R1_s030717_92	Q-ProSPG
PND1_Male_WT_None_2N_None_R1_s030717_93	T-ProSPG
PND1_Male_WT_None_2N_None_R1_s030717_94	T-ProSPG
PND1_Male_WT_None_2N_None_R1_s030717_95	Q-ProSPG
PND1_Male_WT_None_2N_None_R1_s030717_96	T-ProSPG
PND1_Male_WT_None_2N_None_R1_s030718_1	T-ProSPG
PND1_Male_WT_None_2N_None_R1_s030718_2	T-ProSPG
PND1_Male_WT_None_2N_None_R1_s030718_3	T-ProSPG
PND1_Male_WT_None_2N_None_R1_s030718_4	T-ProSPG
PND1_Male_WT_None_2N_None_R1_s030718_5	Q-ProSPG
PND1_Male_WT_None_2N_None_R1_s030718_7	T-ProSPG
PND1_Male_WT_None_2N_None_R1_s030718_8	T-ProSPG
PND1_Male_WT_None_2N_None_R1_s030718_9	T-ProSPG
PND1_Male_WT_None_2N_None_R1_s030718_10	T-ProSPG
PND1_Male_WT_None_2N_None_R1_s030718_11	T-ProSPG
PND1_Male_WT_None_2N_None_R1_s030718_12	T-ProSPG
PND1_Male_WT_None_2N_None_R1_s030718_13	T-ProSPG
PND1_Male_WT_None_2N_None_R1_s030718_14	T-ProSPG
PND1_Male_WT_None_2N_None_R1_s030718_15	T-ProSPG
PND1_Male_WT_None_2N_None_R1_s030718_16	T-ProSPG
PND1_Male_WT_None_2N_None_R1_s030718_17	T-ProSPG
PND1_Male_WT_None_2N_None_R1_s030718_18	T-ProSPG
PND1_Male_WT_None_2N_None_R1_s030718_19	Q-ProSPG
PND1_Male_WT_None_2N_None_R1_s030718_20	T-ProSPG
PND1_Male_WT_None_2N_None_R1_s030718_21	T-ProSPG
PND1_Male_WT_None_2N_None_R1_s030718_22	T-ProSPG
PND1_Male_WT_None_2N_None_R1_s030718_23	Outliers
PND1_Male_WT_None_2N_None_R1_s030718_24	T-ProSPG
PND1_Male_WT_None_2N_None_R1_s030718_25	T-ProSPG
PND1_Male_WT_None_2N_None_R1_s030718_26	Q-ProSPG
PND1_Male_WT_None_2N_None_R1_s030718_27	T-ProSPG
PND1_Male_WT_None_2N_None_R1_s030718_28	T-ProSPG
PND1_Male_WT_None_2N_None_R1_s030718_29	T-ProSPG
PND1_Male_WT_None_2N_None_R1_s030718_30	T-ProSPG
PND1_Male_WT_None_2N_None_R1_s030718_31	Q-ProSPG
PND1_Male_WT_None_2N_None_R1_s030718_32	T-ProSPG
PND1_Male_WT_None_2N_None_R1_s030718_33	T-ProSPG
PND1_Male_WT_None_2N_None_R1_s030718_34	T-ProSPG
PND1_Male_WT_None_2N_None_R1_s030718_35	T-ProSPG
PND1_Male_WT_None_2N_None_R1_s030718_36	Q-ProSPG
PND1_Male_WT_None_2N_None_R1_s030718_37	Q-ProSPG
PND1_Male_WT_None_2N_None_R1_s030718_38	Q-ProSPG
PND1_Male_WT_None_2N_None_R1_s030718_39	Q-ProSPG
PND1_Male_WT_None_2N_None_R1_s030718_40	T-ProSPG
PND1_Male_WT_None_2N_None_R1_s030718_41	Q-ProSPG
PND1_Male_WT_None_2N_None_R1_s030718_42	Q-ProSPG
PND1_Male_WT_None_2N_None_R1_s030718_43	Q-ProSPG
PND1_Male_WT_None_2N_None_R1_s030718_44	T-ProSPG
PND1_Male_WT_None_2N_None_R1_s030718_45	T-ProSPG
PND1_Male_WT_None_2N_None_R1_s030718_46	T-ProSPG
PND1_Male_WT_None_2N_None_R1_s030718_47	T-ProSPG
PND1_Male_WT_None_2N_None_R1_s030718_48	Sertoli cells
PND1_Male_WT_None_2N_None_R1_s030718_49	T-ProSPG
PND1_Male_WT_None_2N_None_R1_s030718_50	T-ProSPG
PND1_Male_WT_None_2N_None_R1_s030718_51	T-ProSPG
PND1_Male_WT_None_2N_None_R1_s030718_52	Outliers
PND1_Male_WT_None_2N_None_R1_s030718_53	T-ProSPG
PND1_Male_WT_None_2N_None_R1_s030718_54	T-ProSPG
PND1_Male_WT_None_2N_None_R1_s030718_55	T-ProSPG
PND1_Male_WT_None_2N_None_R1_s030718_56	T-ProSPG
PND1_Male_WT_None_2N_None_R1_s030718_57	T-ProSPG
PND1_Male_WT_None_2N_None_R1_s030718_58	T-ProSPG
PND1_Male_WT_None_2N_None_R1_s030718_59	Q-ProSPG
PND1_Male_WT_None_2N_None_R1_s030718_60	Q-ProSPG
PND1_Male_WT_None_2N_None_R1_s030718_61	Q-ProSPG
PND1_Male_WT_None_2N_None_R1_s030718_62	T-ProSPG
PND1_Male_WT_None_2N_None_R1_s030718_63	T-ProSPG
PND1_Male_WT_None_2N_None_R1_s030718_64	T-ProSPG
PND1_Male_WT_None_2N_None_R1_s030718_65	T-ProSPG
PND1_Male_WT_None_2N_None_R1_s030718_66	T-ProSPG
PND1_Male_WT_None_2N_None_R1_s030718_67	T-ProSPG
PND1_Male_WT_None_2N_None_R1_s030718_68	T-ProSPG
PND1_Male_WT_None_2N_None_R1_s030718_69	Q-ProSPG
PND1_Male_WT_None_2N_None_R1_s030718_70	T-ProSPG
PND1_Male_WT_None_2N_None_R1_s030718_71	T-ProSPG
PND1_Male_WT_None_2N_None_R1_s030718_72	T-ProSPG
PND1_Male_WT_None_2N_None_R1_s030718_73	T-ProSPG
PND1_Male_WT_None_2N_None_R1_s030718_74	T-ProSPG
PND1_Male_WT_None_2N_None_R1_s030718_75	T-ProSPG
PND1_Male_WT_None_2N_None_R1_s030718_76	Q-ProSPG
PND1_Male_WT_None_2N_None_R1_s030718_77	T-ProSPG
PND1_Male_WT_None_2N_None_R1_s030718_78	Q-ProSPG
PND1_Male_WT_None_2N_None_R1_s030718_79	Q-ProSPG
PND1_Male_WT_None_2N_None_R1_s030718_80	T-ProSPG
PND1_Male_WT_None_2N_None_R1_s030718_81	T-ProSPG
PND1_Male_WT_None_2N_None_R1_s030718_82	T-ProSPG
PND1_Male_WT_None_2N_None_R1_s030718_83	Q-ProSPG
PND1_Male_WT_None_2N_None_R1_s030718_84	T-ProSPG
PND1_Male_WT_None_2N_None_R1_s030718_85	T-ProSPG
PND1_Male_WT_None_2N_None_R1_s030718_86	Q-ProSPG
PND1_Male_WT_None_2N_None_R1_s030718_87	T-ProSPG
PND1_Male_WT_None_2N_None_R1_s030718_88	T-ProSPG
PND1_Male_WT_None_2N_None_R1_s030718_89	Q-ProSPG
PND1_Male_WT_None_2N_None_R1_s030718_90	Q-ProSPG
PND1_Male_WT_None_2N_None_R1_s030718_91	T-ProSPG
PND1_Male_WT_None_2N_None_R1_s030718_92	T-ProSPG
PND1_Male_WT_None_2N_None_R1_s030718_93	T-ProSPG
PND1_Male_WT_None_2N_None_R1_s030718_94	T-ProSPG
PND1_Male_WT_None_2N_None_R1_s030718_95	Q-ProSPG
PND1_Male_WT_None_2N_None_R1_s030718_96	T-ProSPG
PND3_Male_WT_None_2N_None_R1_s030719_1	Undiff.ed SPG
PND3_Male_WT_None_2N_None_R1_s030719_2	Undiff.ed SPG
PND3_Male_WT_None_2N_None_R1_s030719_4	Undiff.ed SPG
PND3_Male_WT_None_2N_None_R1_s030719_5	Undiff.ed SPG
PND3_Male_WT_None_2N_None_R1_s030719_6	Undiff.ed SPG
PND3_Male_WT_None_2N_None_R1_s030719_7	Sertoli cells
PND3_Male_WT_None_2N_None_R1_s030719_8	Sertoli cells
PND3_Male_WT_None_2N_None_R1_s030719_9	Diff.ing SPG
PND3_Male_WT_None_2N_None_R1_s030719_10	Undiff.ed SPG
PND3_Male_WT_None_2N_None_R1_s030719_11	Sertoli cells
PND3_Male_WT_None_2N_None_R1_s030719_12	Undiff.ed SPG
PND3_Male_WT_None_2N_None_R1_s030719_13	PMC & IP
PND3_Male_WT_None_2N_None_R1_s030719_14	Diff.ing SPG
PND3_Male_WT_None_2N_None_R1_s030719_15	Diff.ing SPG
PND3_Male_WT_None_2N_None_R1_s030719_16	Undiff.ed SPG
PND3_Male_WT_None_2N_None_R1_s030719_17	Undiff.ed SPG
PND3_Male_WT_None_2N_None_R1_s030719_18	Undiff.ed SPG
PND3_Male_WT_None_2N_None_R1_s030719_19	Undiff.ed SPG
PND3_Male_WT_None_2N_None_R1_s030719_20	Undiff.ed SPG
PND3_Male_WT_None_2N_None_R1_s030719_21	Undiff.ed SPG
PND3_Male_WT_None_2N_None_R1_s030719_22	Undiff.ed SPG
PND3_Male_WT_None_2N_None_R1_s030719_23	Diff.ing SPG
PND3_Male_WT_None_2N_None_R1_s030719_24	Undiff.ed SPG
PND3_Male_WT_None_2N_None_R1_s030719_25	Sertoli cells
PND3_Male_WT_None_2N_None_R1_s030719_26	Undiff.ed SPG
PND3_Male_WT_None_2N_None_R1_s030719_27	Undiff.ed SPG
PND3_Male_WT_None_2N_None_R1_s030719_28	Undiff.ed SPG
PND3_Male_WT_None_2N_None_R1_s030719_29	Undiff.ed SPG
PND3_Male_WT_None_2N_None_R1_s030719_30	Undiff.ed SPG
PND3_Male_WT_None_2N_None_R1_s030719_31	Undiff.ed SPG
PND3_Male_WT_None_2N_None_R1_s030719_33	Undiff.ed SPG
PND3_Male_WT_None_2N_None_R1_s030719_34	Diff.ing SPG
PND3_Male_WT_None_2N_None_R1_s030719_35	Undiff.ed SPG
PND3_Male_WT_None_2N_None_R1_s030719_36	Undiff.ed SPG
PND3_Male_WT_None_2N_None_R1_s030719_37	Undiff.ed SPG
PND3_Male_WT_None_2N_None_R1_s030719_38	Undiff.ed SPG
PND3_Male_WT_None_2N_None_R1_s030719_39	Undiff.ed SPG
PND3_Male_WT_None_2N_None_R1_s030719_40	Undiff.ed SPG
PND3_Male_WT_None_2N_None_R1_s030719_41	Undiff.ed SPG
PND3_Male_WT_None_2N_None_R1_s030719_42	Undiff.ed SPG
PND3_Male_WT_None_2N_None_R1_s030719_43	Undiff.ed SPG
PND3_Male_WT_None_2N_None_R1_s030719_44	Undiff.ed SPG
PND3_Male_WT_None_2N_None_R1_s030719_45	Undiff.ed SPG
PND3_Male_WT_None_2N_None_R1_s030719_46	Undiff.ed SPG
PND3_Male_WT_None_2N_None_R1_s030719_47	Undiff.ed SPG
PND3_Male_WT_None_2N_None_R1_s030719_48	Undiff.ed SPG
PND3_Male_WT_None_2N_None_R1_s030719_49	Undiff.ed SPG
PND3_Male_WT_None_2N_None_R1_s030719_50	Undiff.ed SPG
PND3_Male_WT_None_2N_None_R1_s030719_51	Undiff.ed SPG
PND3_Male_WT_None_2N_None_R1_s030719_52	Undiff.ed SPG
PND3_Male_WT_None_2N_None_R1_s030719_53	Diff.ing SPG
PND3_Male_WT_None_2N_None_R1_s030719_54	Undiff.ed SPG
PND3_Male_WT_None_2N_None_R1_s030719_55	Undiff.ed SPG
PND3_Male_WT_None_2N_None_R1_s030719_56	Undiff.ed SPG
PND3_Male_WT_None_2N_None_R1_s030719_57	Undiff.ed SPG
PND3_Male_WT_None_2N_None_R1_s030719_58	Undiff.ed SPG
PND3_Male_WT_None_2N_None_R1_s030719_59	Diff.ing SPG
PND3_Male_WT_None_2N_None_R1_s030719_60	Undiff.ed SPG
PND3_Male_WT_None_2N_None_R1_s030719_61	Undiff.ed SPG
PND3_Male_WT_None_2N_None_R1_s030719_62	Undiff.ed SPG
PND3_Male_WT_None_2N_None_R1_s030719_63	Undiff.ed SPG
PND3_Male_WT_None_2N_None_R1_s030719_64	Undiff.ed SPG
PND3_Male_WT_None_2N_None_R1_s030719_65	Undiff.ed SPG
PND3_Male_WT_None_2N_None_R1_s030719_66	Diff.ing SPG
PND3_Male_WT_None_2N_None_R1_s030719_67	Undiff.ed SPG
PND3_Male_WT_None_2N_None_R1_s030719_68	Undiff.ed SPG
PND3_Male_WT_None_2N_None_R1_s030719_69	Undiff.ed SPG
PND3_Male_WT_None_2N_None_R1_s030719_70	Undiff.ed SPG
PND3_Male_WT_None_2N_None_R1_s030719_71	Undiff.ed SPG
PND3_Male_WT_None_2N_None_R1_s030719_72	Undiff.ed SPG
PND3_Male_WT_None_2N_None_R1_s030719_73	PMC & IP
PND3_Male_WT_None_2N_None_R1_s030719_74	PMC & IP
PND3_Male_WT_None_2N_None_R1_s030719_75	PMC & IP
PND3_Male_WT_None_2N_None_R1_s030719_76	PMC & IP
PND3_Male_WT_None_2N_None_R1_s030719_77	Undiff.ed SPG
PND3_Male_WT_None_2N_None_R1_s030719_78	Undiff.ed SPG
PND3_Male_WT_None_2N_None_R1_s030719_79	Undiff.ed SPG
PND3_Male_WT_None_2N_None_R1_s030719_80	Undiff.ed SPG
PND3_Male_WT_None_2N_None_R1_s030719_81	Undiff.ed SPG
PND3_Male_WT_None_2N_None_R1_s030719_82	Undiff.ed SPG
PND3_Male_WT_None_2N_None_R1_s030719_83	Undiff.ed SPG
PND3_Male_WT_None_2N_None_R1_s030719_84	Undiff.ed SPG
PND3_Male_WT_None_2N_None_R1_s030719_85	Undiff.ed SPG
PND3_Male_WT_None_2N_None_R1_s030719_86	Undiff.ed SPG
PND3_Male_WT_None_2N_None_R1_s030719_87	Undiff.ed SPG
PND3_Male_WT_None_2N_None_R1_s030719_88	Undiff.ed SPG
PND3_Male_WT_None_2N_None_R1_s030719_89	Undiff.ed SPG
PND3_Male_WT_None_2N_None_R1_s030719_90	Undiff.ed SPG
PND3_Male_WT_None_2N_None_R1_s030719_91	Undiff.ed SPG
PND3_Male_WT_None_2N_None_R1_s030719_92	Undiff.ed SPG
PND3_Male_WT_None_2N_None_R1_s030719_93	Undiff.ed SPG
PND3_Male_WT_None_2N_None_R1_s030719_94	Undiff.ed SPG
PND3_Male_WT_None_2N_None_R1_s030719_95	Undiff.ed SPG
PND3_Male_WT_None_2N_None_R1_s030719_96	Undiff.ed SPG
PND3_Male_WT_None_2N_None_R1_s030720_1	Undiff.ed SPG
PND3_Male_WT_None_2N_None_R1_s030720_2	Undiff.ed SPG
PND3_Male_WT_None_2N_None_R1_s030720_3	Undiff.ed SPG
PND3_Male_WT_None_2N_None_R1_s030720_4	Undiff.ed SPG
PND3_Male_WT_None_2N_None_R1_s030720_5	Undiff.ed SPG
PND3_Male_WT_None_2N_None_R1_s030720_6	Undiff.ed SPG
PND3_Male_WT_None_2N_None_R1_s030720_8	Undiff.ed SPG
PND3_Male_WT_None_2N_None_R1_s030720_9	Diff.ing SPG
PND3_Male_WT_None_2N_None_R1_s030720_10	Undiff.ed SPG
PND3_Male_WT_None_2N_None_R1_s030720_11	Undiff.ed SPG
PND3_Male_WT_None_2N_None_R1_s030720_12	Undiff.ed SPG
PND3_Male_WT_None_2N_None_R1_s030720_13	Undiff.ed SPG
PND3_Male_WT_None_2N_None_R1_s030720_14	T-ProSPG
PND3_Male_WT_None_2N_None_R1_s030720_15	Undiff.ed SPG
PND3_Male_WT_None_2N_None_R1_s030720_16	Undiff.ed SPG
PND3_Male_WT_None_2N_None_R1_s030720_17	Undiff.ed SPG
PND3_Male_WT_None_2N_None_R1_s030720_18	Undiff.ed SPG
PND3_Male_WT_None_2N_None_R1_s030720_19	T-ProSPG
PND3_Male_WT_None_2N_None_R1_s030720_20	Undiff.ed SPG
PND3_Male_WT_None_2N_None_R1_s030720_21	Diff.ing SPG
PND3_Male_WT_None_2N_None_R1_s030720_22	Undiff.ed SPG
PND3_Male_WT_None_2N_None_R1_s030720_23	Diff.ing SPG
PND3_Male_WT_None_2N_None_R1_s030720_24	Undiff.ed SPG
PND3_Male_WT_None_2N_None_R1_s030720_25	Undiff.ed SPG
PND3_Male_WT_None_2N_None_R1_s030720_26	Undiff.ed SPG
PND3_Male_WT_None_2N_None_R1_s030720_27	Undiff.ed SPG
PND3_Male_WT_None_2N_None_R1_s030720_28	Undiff.ed SPG
PND3_Male_WT_None_2N_None_R1_s030720_29	Undiff.ed SPG
PND3_Male_WT_None_2N_None_R1_s030720_30	Undiff.ed SPG
PND3_Male_WT_None_2N_None_R1_s030720_31	PMC & IP
PND3_Male_WT_None_2N_None_R1_s030720_32	Undiff.ed SPG
PND3_Male_WT_None_2N_None_R1_s030720_33	Diff.ing SPG
PND3_Male_WT_None_2N_None_R1_s030720_34	Diff.ing SPG
PND3_Male_WT_None_2N_None_R1_s030720_35	Undiff.ed SPG
PND3_Male_WT_None_2N_None_R1_s030720_36	Diff.ing SPG
PND3_Male_WT_None_2N_None_R1_s030720_37	Undiff.ed SPG
PND3_Male_WT_None_2N_None_R1_s030720_38	Diff.ing SPG
PND3_Male_WT_None_2N_None_R1_s030720_39	Diff.ing SPG
PND3_Male_WT_None_2N_None_R1_s030720_40	Undiff.ed SPG
PND3_Male_WT_None_2N_None_R1_s030720_41	Undiff.ed SPG
PND3_Male_WT_None_2N_None_R1_s030720_42	Undiff.ed SPG
PND3_Male_WT_None_2N_None_R1_s030720_43	Undiff.ed SPG
PND3_Male_WT_None_2N_None_R1_s030720_44	Undiff.ed SPG
PND3_Male_WT_None_2N_None_R1_s030720_45	Diff.ing SPG
PND3_Male_WT_None_2N_None_R1_s030720_46	Diff.ing SPG
PND3_Male_WT_None_2N_None_R1_s030720_47	Undiff.ed SPG
PND3_Male_WT_None_2N_None_R1_s030720_48	Undiff.ed SPG
PND3_Male_WT_None_2N_None_R1_s030720_49	Undiff.ed SPG
PND3_Male_WT_None_2N_None_R1_s030720_50	Undiff.ed SPG
PND3_Male_WT_None_2N_None_R1_s030720_51	Undiff.ed SPG
PND3_Male_WT_None_2N_None_R1_s030720_52	Undiff.ed SPG
PND3_Male_WT_None_2N_None_R1_s030720_53	Outliers
PND3_Male_WT_None_2N_None_R1_s030720_54	Undiff.ed SPG
PND3_Male_WT_None_2N_None_R1_s030720_55	Undiff.ed SPG
PND3_Male_WT_None_2N_None_R1_s030720_56	Undiff.ed SPG
PND3_Male_WT_None_2N_None_R1_s030720_57	Undiff.ed SPG
PND3_Male_WT_None_2N_None_R1_s030720_58	Undiff.ed SPG
PND3_Male_WT_None_2N_None_R1_s030720_59	Undiff.ed SPG
PND3_Male_WT_None_2N_None_R1_s030720_60	Undiff.ed SPG
PND3_Male_WT_None_2N_None_R1_s030720_61	Undiff.ed SPG
PND3_Male_WT_None_2N_None_R1_s030720_62	Undiff.ed SPG
PND3_Male_WT_None_2N_None_R1_s030720_63	Undiff.ed SPG
PND3_Male_WT_None_2N_None_R1_s030720_64	Undiff.ed SPG
PND3_Male_WT_None_2N_None_R1_s030720_65	Undiff.ed SPG
PND3_Male_WT_None_2N_None_R1_s030720_66	Undiff.ed SPG
PND3_Male_WT_None_2N_None_R1_s030720_67	Diff.ing SPG
PND3_Male_WT_None_2N_None_R1_s030720_68	Undiff.ed SPG
PND3_Male_WT_None_2N_None_R1_s030720_69	Undiff.ed SPG
PND3_Male_WT_None_2N_None_R1_s030720_70	Undiff.ed SPG
PND3_Male_WT_None_2N_None_R1_s030720_71	Undiff.ed SPG
PND3_Male_WT_None_2N_None_R1_s030720_72	Undiff.ed SPG
PND3_Male_WT_None_2N_None_R1_s030720_73	Undiff.ed SPG
PND3_Male_WT_None_2N_None_R1_s030720_74	T-ProSPG
PND3_Male_WT_None_2N_None_R1_s030720_75	Undiff.ed SPG
PND3_Male_WT_None_2N_None_R1_s030720_76	T-ProSPG
PND3_Male_WT_None_2N_None_R1_s030720_77	Undiff.ed SPG
PND3_Male_WT_None_2N_None_R1_s030720_78	Undiff.ed SPG
PND3_Male_WT_None_2N_None_R1_s030720_79	Undiff.ed SPG
PND3_Male_WT_None_2N_None_R1_s030720_80	Undiff.ed SPG
PND3_Male_WT_None_2N_None_R1_s030720_81	Diff.ing SPG
PND3_Male_WT_None_2N_None_R1_s030720_82	Undiff.ed SPG
PND3_Male_WT_None_2N_None_R1_s030720_83	Undiff.ed SPG
PND3_Male_WT_None_2N_None_R1_s030720_84	Undiff.ed SPG
PND3_Male_WT_None_2N_None_R1_s030720_85	Undiff.ed SPG
PND3_Male_WT_None_2N_None_R1_s030720_86	Undiff.ed SPG
PND3_Male_WT_None_2N_None_R1_s030720_87	Undiff.ed SPG
PND3_Male_WT_None_2N_None_R1_s030720_88	Diff.ing SPG
PND3_Male_WT_None_2N_None_R1_s030720_89	Undiff.ed SPG
PND3_Male_WT_None_2N_None_R1_s030720_90	Undiff.ed SPG
PND3_Male_WT_None_2N_None_R1_s030720_91	Undiff.ed SPG
PND3_Male_WT_None_2N_None_R1_s030720_92	T-ProSPG
PND3_Male_WT_None_2N_None_R1_s030720_93	Undiff.ed SPG
PND3_Male_WT_None_2N_None_R1_s030720_94	Undiff.ed SPG
PND3_Male_WT_None_2N_None_R1_s030720_95	Undiff.ed SPG
PND3_Male_WT_None_2N_None_R1_s030720_96	Undiff.ed SPG
PND4_Male_WT_None_2N_None_R1_s030721_1	Undiff.ed SPG
PND4_Male_WT_None_2N_None_R1_s030721_2	PMC & IP
PND4_Male_WT_None_2N_None_R1_s030721_3	Undiff.ed SPG
PND4_Male_WT_None_2N_None_R1_s030721_4	Undiff.ed SPG
PND4_Male_WT_None_2N_None_R1_s030721_5	Undiff.ed SPG
PND4_Male_WT_None_2N_None_R1_s030721_6	Undiff.ed SPG
PND4_Male_WT_None_2N_None_R1_s030721_7	Undiff.ed SPG
PND4_Male_WT_None_2N_None_R1_s030721_8	Undiff.ed SPG
PND4_Male_WT_None_2N_None_R1_s030721_9	Undiff.ed SPG
PND4_Male_WT_None_2N_None_R1_s030721_10	Undiff.ed SPG
PND4_Male_WT_None_2N_None_R1_s030721_11	Undiff.ed SPG
PND4_Male_WT_None_2N_None_R1_s030721_12	Undiff.ed SPG
PND4_Male_WT_None_2N_None_R1_s030721_13	Undiff.ed SPG
PND4_Male_WT_None_2N_None_R1_s030721_14	Undiff.ed SPG
PND4_Male_WT_None_2N_None_R1_s030721_15	Undiff.ed SPG
PND4_Male_WT_None_2N_None_R1_s030721_16	Diff.ing SPG
PND4_Male_WT_None_2N_None_R1_s030721_18	Undiff.ed SPG
PND4_Male_WT_None_2N_None_R1_s030721_19	Undiff.ed SPG
PND4_Male_WT_None_2N_None_R1_s030721_20	Undiff.ed SPG
PND4_Male_WT_None_2N_None_R1_s030721_21	Diff.ing SPG
PND4_Male_WT_None_2N_None_R1_s030721_22	Undiff.ed SPG
PND4_Male_WT_None_2N_None_R1_s030721_23	Diff.ing SPG
PND4_Male_WT_None_2N_None_R1_s030721_24	Undiff.ed SPG
PND4_Male_WT_None_2N_None_R1_s030721_25	PMC & IP
PND4_Male_WT_None_2N_None_R1_s030721_26	Undiff.ed SPG
PND4_Male_WT_None_2N_None_R1_s030721_27	Undiff.ed SPG
PND4_Male_WT_None_2N_None_R1_s030721_28	Undiff.ed SPG
PND4_Male_WT_None_2N_None_R1_s030721_29	Undiff.ed SPG
PND4_Male_WT_None_2N_None_R1_s030721_30	Undiff.ed SPG
PND4_Male_WT_None_2N_None_R1_s030721_31	Diff.ing SPG
PND4_Male_WT_None_2N_None_R1_s030721_32	Undiff.ed SPG
PND4_Male_WT_None_2N_None_R1_s030721_33	Diff.ing SPG
PND4_Male_WT_None_2N_None_R1_s030721_35	Undiff.ed SPG
PND4_Male_WT_None_2N_None_R1_s030721_36	Undiff.ed SPG
PND4_Male_WT_None_2N_None_R1_s030721_37	Sertoli cells
PND4_Male_WT_None_2N_None_R1_s030721_38	Undiff.ed SPG
PND4_Male_WT_None_2N_None_R1_s030721_39	Diff.ing SPG
PND4_Male_WT_None_2N_None_R1_s030721_40	Undiff.ed SPG
PND4_Male_WT_None_2N_None_R1_s030721_41	Diff.ing SPG
PND4_Male_WT_None_2N_None_R1_s030721_42	Undiff.ed SPG
PND4_Male_WT_None_2N_None_R1_s030721_43	Undiff.ed SPG
PND4_Male_WT_None_2N_None_R1_s030721_44	Undiff.ed SPG
PND4_Male_WT_None_2N_None_R1_s030721_45	Diff.ing SPG
PND4_Male_WT_None_2N_None_R1_s030721_46	Diff.ing SPG
PND4_Male_WT_None_2N_None_R1_s030721_47	Undiff.ed SPG
PND4_Male_WT_None_2N_None_R1_s030721_48	Diff.ing SPG
PND4_Male_WT_None_2N_None_R1_s030721_49	Undiff.ed SPG
PND4_Male_WT_None_2N_None_R1_s030721_50	Undiff.ed SPG
PND4_Male_WT_None_2N_None_R1_s030721_51	Undiff.ed SPG
PND4_Male_WT_None_2N_None_R1_s030721_52	Undiff.ed SPG
PND4_Male_WT_None_2N_None_R1_s030721_54	Undiff.ed SPG
PND4_Male_WT_None_2N_None_R1_s030721_55	Undiff.ed SPG
PND4_Male_WT_None_2N_None_R1_s030721_56	T-ProSPG
PND4_Male_WT_None_2N_None_R1_s030721_57	Undiff.ed SPG
PND4_Male_WT_None_2N_None_R1_s030721_58	Undiff.ed SPG
PND4_Male_WT_None_2N_None_R1_s030721_59	Undiff.ed SPG
PND4_Male_WT_None_2N_None_R1_s030721_60	PMC & IP
PND4_Male_WT_None_2N_None_R1_s030721_61	Undiff.ed SPG
PND4_Male_WT_None_2N_None_R1_s030721_62	Undiff.ed SPG
PND4_Male_WT_None_2N_None_R1_s030721_63	Undiff.ed SPG
PND4_Male_WT_None_2N_None_R1_s030721_64	Undiff.ed SPG
PND4_Male_WT_None_2N_None_R1_s030721_65	Undiff.ed SPG
PND4_Male_WT_None_2N_None_R1_s030721_66	Undiff.ed SPG
PND4_Male_WT_None_2N_None_R1_s030721_67	Undiff.ed SPG
PND4_Male_WT_None_2N_None_R1_s030721_68	Undiff.ed SPG
PND4_Male_WT_None_2N_None_R1_s030721_69	Undiff.ed SPG
PND4_Male_WT_None_2N_None_R1_s030721_70	Undiff.ed SPG
PND4_Male_WT_None_2N_None_R1_s030721_71	Undiff.ed SPG
PND4_Male_WT_None_2N_None_R1_s030721_72	Diff.ing SPG
PND4_Male_WT_None_2N_None_R1_s030721_73	Undiff.ed SPG
PND4_Male_WT_None_2N_None_R1_s030721_74	Undiff.ed SPG
PND4_Male_WT_None_2N_None_R1_s030721_75	Undiff.ed SPG
PND4_Male_WT_None_2N_None_R1_s030721_76	Undiff.ed SPG
PND4_Male_WT_None_2N_None_R1_s030721_77	Diff.ing SPG
PND4_Male_WT_None_2N_None_R1_s030721_78	Diff.ing SPG
PND4_Male_WT_None_2N_None_R1_s030721_80	Sertoli cells
PND4_Male_WT_None_2N_None_R1_s030721_81	Undiff.ed SPG
PND4_Male_WT_None_2N_None_R1_s030721_82	Diff.ing SPG
PND4_Male_WT_None_2N_None_R1_s030721_83	Undiff.ed SPG
PND4_Male_WT_None_2N_None_R1_s030721_84	Undiff.ed SPG
PND4_Male_WT_None_2N_None_R1_s030721_85	Diff.ing SPG
PND4_Male_WT_None_2N_None_R1_s030721_86	Undiff.ed SPG
PND4_Male_WT_None_2N_None_R1_s030721_87	Undiff.ed SPG
PND4_Male_WT_None_2N_None_R1_s030721_88	Undiff.ed SPG
PND4_Male_WT_None_2N_None_R1_s030721_89	Undiff.ed SPG
PND4_Male_WT_None_2N_None_R1_s030721_90	Undiff.ed SPG
PND4_Male_WT_None_2N_None_R1_s030721_91	Diff.ing SPG
PND4_Male_WT_None_2N_None_R1_s030721_92	Undiff.ed SPG
PND4_Male_WT_None_2N_None_R1_s030721_93	Diff.ing SPG
PND4_Male_WT_None_2N_None_R1_s030721_94	Undiff.ed SPG
PND4_Male_WT_None_2N_None_R1_s030721_95	Undiff.ed SPG
PND4_Male_WT_None_2N_None_R1_s030721_96	Undiff.ed SPG
PND4_Male_WT_None_2N_None_R1_s030722_1	T-ProSPG
PND4_Male_WT_None_2N_None_R1_s030722_2	T-ProSPG
PND4_Male_WT_None_2N_None_R1_s030722_3	Undiff.ed SPG
PND4_Male_WT_None_2N_None_R1_s030722_4	T-ProSPG
PND4_Male_WT_None_2N_None_R1_s030722_5	Undiff.ed SPG
PND4_Male_WT_None_2N_None_R1_s030722_6	Diff.ing SPG
PND4_Male_WT_None_2N_None_R1_s030722_7	Undiff.ed SPG
PND4_Male_WT_None_2N_None_R1_s030722_8	Undiff.ed SPG
PND4_Male_WT_None_2N_None_R1_s030722_9	Undiff.ed SPG
PND4_Male_WT_None_2N_None_R1_s030722_11	Undiff.ed SPG
PND4_Male_WT_None_2N_None_R1_s030722_12	Undiff.ed SPG
PND4_Male_WT_None_2N_None_R1_s030722_13	Undiff.ed SPG
PND4_Male_WT_None_2N_None_R1_s030722_14	Undiff.ed SPG
PND4_Male_WT_None_2N_None_R1_s030722_15	Undiff.ed SPG
PND4_Male_WT_None_2N_None_R1_s030722_16	Undiff.ed SPG
PND4_Male_WT_None_2N_None_R1_s030722_17	Undiff.ed SPG
PND4_Male_WT_None_2N_None_R1_s030722_18	Undiff.ed SPG
PND4_Male_WT_None_2N_None_R1_s030722_19	Undiff.ed SPG
PND4_Male_WT_None_2N_None_R1_s030722_20	Diff.ing SPG
PND4_Male_WT_None_2N_None_R1_s030722_21	Undiff.ed SPG
PND4_Male_WT_None_2N_None_R1_s030722_22	Undiff.ed SPG
PND4_Male_WT_None_2N_None_R1_s030722_23	Diff.ing SPG
PND4_Male_WT_None_2N_None_R1_s030722_24	Undiff.ed SPG
PND4_Male_WT_None_2N_None_R1_s030722_25	Undiff.ed SPG
PND4_Male_WT_None_2N_None_R1_s030722_26	Undiff.ed SPG
PND4_Male_WT_None_2N_None_R1_s030722_27	Undiff.ed SPG
PND4_Male_WT_None_2N_None_R1_s030722_28	Undiff.ed SPG
PND4_Male_WT_None_2N_None_R1_s030722_29	Undiff.ed SPG
PND4_Male_WT_None_2N_None_R1_s030722_30	Undiff.ed SPG
PND4_Male_WT_None_2N_None_R1_s030722_31	Undiff.ed SPG
PND4_Male_WT_None_2N_None_R1_s030722_32	Diff.ing SPG
PND4_Male_WT_None_2N_None_R1_s030722_33	Undiff.ed SPG
PND4_Male_WT_None_2N_None_R1_s030722_34	Undiff.ed SPG
PND4_Male_WT_None_2N_None_R1_s030722_35	Undiff.ed SPG
PND4_Male_WT_None_2N_None_R1_s030722_36	Undiff.ed SPG
PND4_Male_WT_None_2N_None_R1_s030722_37	Undiff.ed SPG
PND4_Male_WT_None_2N_None_R1_s030722_38	Undiff.ed SPG
PND4_Male_WT_None_2N_None_R1_s030722_39	Undiff.ed SPG
PND4_Male_WT_None_2N_None_R1_s030722_40	Undiff.ed SPG
PND4_Male_WT_None_2N_None_R1_s030722_41	Diff.ing SPG
PND4_Male_WT_None_2N_None_R1_s030722_42	Undiff.ed SPG
PND4_Male_WT_None_2N_None_R1_s030722_43	Undiff.ed SPG
PND4_Male_WT_None_2N_None_R1_s030722_44	Undiff.ed SPG
PND4_Male_WT_None_2N_None_R1_s030722_45	Undiff.ed SPG
PND4_Male_WT_None_2N_None_R1_s030722_46	Undiff.ed SPG
PND4_Male_WT_None_2N_None_R1_s030722_47	Undiff.ed SPG
PND4_Male_WT_None_2N_None_R1_s030722_48	Undiff.ed SPG
PND4_Male_WT_None_2N_None_R1_s030722_49	Undiff.ed SPG
PND4_Male_WT_None_2N_None_R1_s030722_50	Undiff.ed SPG
PND4_Male_WT_None_2N_None_R1_s030722_51	Undiff.ed SPG
PND4_Male_WT_None_2N_None_R1_s030722_52	T-ProSPG
PND4_Male_WT_None_2N_None_R1_s030722_53	Undiff.ed SPG
PND4_Male_WT_None_2N_None_R1_s030722_54	Undiff.ed SPG
PND4_Male_WT_None_2N_None_R1_s030722_55	Undiff.ed SPG
PND4_Male_WT_None_2N_None_R1_s030722_56	Undiff.ed SPG
PND4_Male_WT_None_2N_None_R1_s030722_57	Undiff.ed SPG
PND4_Male_WT_None_2N_None_R1_s030722_58	Undiff.ed SPG
PND4_Male_WT_None_2N_None_R1_s030722_59	Undiff.ed SPG
PND4_Male_WT_None_2N_None_R1_s030722_60	T-ProSPG
PND4_Male_WT_None_2N_None_R1_s030722_61	Undiff.ed SPG
PND4_Male_WT_None_2N_None_R1_s030722_62	Undiff.ed SPG
PND4_Male_WT_None_2N_None_R1_s030722_63	Undiff.ed SPG
PND4_Male_WT_None_2N_None_R1_s030722_64	Undiff.ed SPG
PND4_Male_WT_None_2N_None_R1_s030722_65	Undiff.ed SPG
PND4_Male_WT_None_2N_None_R1_s030722_66	Undiff.ed SPG
PND4_Male_WT_None_2N_None_R1_s030722_67	Undiff.ed SPG
PND4_Male_WT_None_2N_None_R1_s030722_68	Undiff.ed SPG
PND4_Male_WT_None_2N_None_R1_s030722_69	Diff.ing SPG
PND4_Male_WT_None_2N_None_R1_s030722_70	Undiff.ed SPG
PND4_Male_WT_None_2N_None_R1_s030722_71	Undiff.ed SPG
PND4_Male_WT_None_2N_None_R1_s030722_72	Undiff.ed SPG
PND4_Male_WT_None_2N_None_R1_s030722_73	Diff.ing SPG
PND4_Male_WT_None_2N_None_R1_s030722_74	Undiff.ed SPG
PND4_Male_WT_None_2N_None_R1_s030722_75	Undiff.ed SPG
PND4_Male_WT_None_2N_None_R1_s030722_76	Undiff.ed SPG
PND4_Male_WT_None_2N_None_R1_s030722_77	Undiff.ed SPG
PND4_Male_WT_None_2N_None_R1_s030722_78	Undiff.ed SPG
PND4_Male_WT_None_2N_None_R1_s030722_79	Undiff.ed SPG
PND4_Male_WT_None_2N_None_R1_s030722_80	Diff.ing SPG
PND4_Male_WT_None_2N_None_R1_s030722_81	Undiff.ed SPG
PND4_Male_WT_None_2N_None_R1_s030722_82	Diff.ing SPG
PND4_Male_WT_None_2N_None_R1_s030722_83	Undiff.ed SPG
PND4_Male_WT_None_2N_None_R1_s030722_84	Undiff.ed SPG
PND4_Male_WT_None_2N_None_R1_s030722_85	Diff.ing SPG
PND4_Male_WT_None_2N_None_R1_s030722_86	Undiff.ed SPG
PND4_Male_WT_None_2N_None_R1_s030722_87	Undiff.ed SPG
PND4_Male_WT_None_2N_None_R1_s030722_88	Undiff.ed SPG
PND4_Male_WT_None_2N_None_R1_s030722_89	Undiff.ed SPG
PND4_Male_WT_None_2N_None_R1_s030722_90	Diff.ing SPG
PND4_Male_WT_None_2N_None_R1_s030722_91	Undiff.ed SPG
PND4_Male_WT_None_2N_None_R1_s030722_92	T-ProSPG
PND4_Male_WT_None_2N_None_R1_s030722_93	Undiff.ed SPG
PND4_Male_WT_None_2N_None_R1_s030722_94	Undiff.ed SPG
PND4_Male_WT_None_2N_None_R1_s030722_95	Diff.ing SPG
PND4_Male_WT_None_2N_None_R1_s030722_96	T-ProSPG
PND5_Male_WT_None_2N_None_R1_s030723_1	Undiff.ed SPG
PND5_Male_WT_None_2N_None_R1_s030723_2	Undiff.ed SPG
PND5_Male_WT_None_2N_None_R1_s030723_3	Undiff.ed SPG
PND5_Male_WT_None_2N_None_R1_s030723_4	Undiff.ed SPG
PND5_Male_WT_None_2N_None_R1_s030723_5	Diff.ing SPG
PND5_Male_WT_None_2N_None_R1_s030723_6	Undiff.ed SPG
PND5_Male_WT_None_2N_None_R1_s030723_7	Undiff.ed SPG
PND5_Male_WT_None_2N_None_R1_s030723_8	Diff.ing SPG
PND5_Male_WT_None_2N_None_R1_s030723_9	Undiff.ed SPG
PND5_Male_WT_None_2N_None_R1_s030723_10	Sertoli cells
PND5_Male_WT_None_2N_None_R1_s030723_11	Undiff.ed SPG
PND5_Male_WT_None_2N_None_R1_s030723_12	Undiff.ed SPG
PND5_Male_WT_None_2N_None_R1_s030723_13	Sertoli cells
PND5_Male_WT_None_2N_None_R1_s030723_14	Undiff.ed SPG
PND5_Male_WT_None_2N_None_R1_s030723_15	Undiff.ed SPG
PND5_Male_WT_None_2N_None_R1_s030723_16	Undiff.ed SPG
PND5_Male_WT_None_2N_None_R1_s030723_17	Undiff.ed SPG
PND5_Male_WT_None_2N_None_R1_s030723_18	Undiff.ed SPG
PND5_Male_WT_None_2N_None_R1_s030723_19	Undiff.ed SPG
PND5_Male_WT_None_2N_None_R1_s030723_20	Undiff.ed SPG
PND5_Male_WT_None_2N_None_R1_s030723_21	Diff.ing SPG
PND5_Male_WT_None_2N_None_R1_s030723_22	Undiff.ed SPG
PND5_Male_WT_None_2N_None_R1_s030723_23	Diff.ing SPG
PND5_Male_WT_None_2N_None_R1_s030723_24	Undiff.ed SPG
PND5_Male_WT_None_2N_None_R1_s030723_25	Undiff.ed SPG
PND5_Male_WT_None_2N_None_R1_s030723_26	Undiff.ed SPG
PND5_Male_WT_None_2N_None_R1_s030723_27	Undiff.ed SPG
PND5_Male_WT_None_2N_None_R1_s030723_28	Undiff.ed SPG
PND5_Male_WT_None_2N_None_R1_s030723_29	Undiff.ed SPG
PND5_Male_WT_None_2N_None_R1_s030723_30	Undiff.ed SPG
PND5_Male_WT_None_2N_None_R1_s030723_31	Undiff.ed SPG
PND5_Male_WT_None_2N_None_R1_s030723_32	Undiff.ed SPG
PND5_Male_WT_None_2N_None_R1_s030723_33	Undiff.ed SPG
PND5_Male_WT_None_2N_None_R1_s030723_34	Diff.ing SPG
PND5_Male_WT_None_2N_None_R1_s030723_35	Undiff.ed SPG
PND5_Male_WT_None_2N_None_R1_s030723_36	Undiff.ed SPG
PND5_Male_WT_None_2N_None_R1_s030723_37	Sertoli cells
PND5_Male_WT_None_2N_None_R1_s030723_38	Sertoli cells
PND5_Male_WT_None_2N_None_R1_s030723_39	Undiff.ed SPG
PND5_Male_WT_None_2N_None_R1_s030723_40	Undiff.ed SPG
PND5_Male_WT_None_2N_None_R1_s030723_41	Sertoli cells
PND5_Male_WT_None_2N_None_R1_s030723_42	Undiff.ed SPG
PND5_Male_WT_None_2N_None_R1_s030723_43	Undiff.ed SPG
PND5_Male_WT_None_2N_None_R1_s030723_44	Undiff.ed SPG
PND5_Male_WT_None_2N_None_R1_s030723_45	Diff.ing SPG
PND5_Male_WT_None_2N_None_R1_s030723_46	Undiff.ed SPG
PND5_Male_WT_None_2N_None_R1_s030723_47	Undiff.ed SPG
PND5_Male_WT_None_2N_None_R1_s030723_48	Undiff.ed SPG
PND5_Male_WT_None_2N_None_R1_s030723_49	Undiff.ed SPG
PND5_Male_WT_None_2N_None_R1_s030723_50	Undiff.ed SPG
PND5_Male_WT_None_2N_None_R1_s030723_51	Undiff.ed SPG
PND5_Male_WT_None_2N_None_R1_s030723_52	Undiff.ed SPG
PND5_Male_WT_None_2N_None_R1_s030723_53	Undiff.ed SPG
PND5_Male_WT_None_2N_None_R1_s030723_54	Undiff.ed SPG
PND5_Male_WT_None_2N_None_R1_s030723_55	Undiff.ed SPG
PND5_Male_WT_None_2N_None_R1_s030723_56	Undiff.ed SPG
PND5_Male_WT_None_2N_None_R1_s030723_57	Undiff.ed SPG
PND5_Male_WT_None_2N_None_R1_s030723_58	Undiff.ed SPG
PND5_Male_WT_None_2N_None_R1_s030723_59	Undiff.ed SPG
PND5_Male_WT_None_2N_None_R1_s030723_60	Sertoli cells
PND5_Male_WT_None_2N_None_R1_s030723_61	PMC & IP
PND5_Male_WT_None_2N_None_R1_s030723_62	Diff.ing SPG
PND5_Male_WT_None_2N_None_R1_s030723_63	PMC & IP
PND5_Male_WT_None_2N_None_R1_s030723_64	Diff.ing SPG
PND5_Male_WT_None_2N_None_R1_s030723_65	Undiff.ed SPG
PND5_Male_WT_None_2N_None_R1_s030723_66	Undiff.ed SPG
PND5_Male_WT_None_2N_None_R1_s030723_67	Undiff.ed SPG
PND5_Male_WT_None_2N_None_R1_s030723_68	Undiff.ed SPG
PND5_Male_WT_None_2N_None_R1_s030723_69	Undiff.ed SPG
PND5_Male_WT_None_2N_None_R1_s030723_70	Undiff.ed SPG
PND5_Male_WT_None_2N_None_R1_s030723_71	Undiff.ed SPG
PND5_Male_WT_None_2N_None_R1_s030723_72	Undiff.ed SPG
PND5_Male_WT_None_2N_None_R1_s030723_73	Undiff.ed SPG
PND5_Male_WT_None_2N_None_R1_s030723_74	Undiff.ed SPG
PND5_Male_WT_None_2N_None_R1_s030723_75	Undiff.ed SPG
PND5_Male_WT_None_2N_None_R1_s030723_76	Undiff.ed SPG
PND5_Male_WT_None_2N_None_R1_s030723_77	Undiff.ed SPG
PND5_Male_WT_None_2N_None_R1_s030723_78	Sertoli cells
PND5_Male_WT_None_2N_None_R1_s030723_79	Undiff.ed SPG
PND5_Male_WT_None_2N_None_R1_s030723_80	Undiff.ed SPG
PND5_Male_WT_None_2N_None_R1_s030723_81	PMC & IP
PND5_Male_WT_None_2N_None_R1_s030723_82	Undiff.ed SPG
PND5_Male_WT_None_2N_None_R1_s030723_83	Undiff.ed SPG
PND5_Male_WT_None_2N_None_R1_s030723_84	Undiff.ed SPG
PND5_Male_WT_None_2N_None_R1_s030723_85	Undiff.ed SPG
PND5_Male_WT_None_2N_None_R1_s030723_86	Undiff.ed SPG
PND5_Male_WT_None_2N_None_R1_s030723_87	Undiff.ed SPG
PND5_Male_WT_None_2N_None_R1_s030723_88	Undiff.ed SPG
PND5_Male_WT_None_2N_None_R1_s030723_89	Undiff.ed SPG
PND5_Male_WT_None_2N_None_R1_s030723_90	Diff.ing SPG
PND5_Male_WT_None_2N_None_R1_s030723_91	Undiff.ed SPG
PND5_Male_WT_None_2N_None_R1_s030723_93	Undiff.ed SPG
PND5_Male_WT_None_2N_None_R1_s030723_94	Sertoli cells
PND5_Male_WT_None_2N_None_R1_s030723_95	Undiff.ed SPG
PND5_Male_WT_None_2N_None_R1_s030723_96	Diff.ing SPG
PND5_Male_WT_None_2N_None_R1_s030724_1	Diff.ing SPG
PND5_Male_WT_None_2N_None_R1_s030724_2	T-ProSPG
PND5_Male_WT_None_2N_None_R1_s030724_3	Undiff.ed SPG
PND5_Male_WT_None_2N_None_R1_s030724_4	Diff.ing SPG
PND5_Male_WT_None_2N_None_R1_s030724_5	Undiff.ed SPG
PND5_Male_WT_None_2N_None_R1_s030724_6	Diff.ing SPG
PND5_Male_WT_None_2N_None_R1_s030724_7	Diff.ing SPG
PND5_Male_WT_None_2N_None_R1_s030724_8	Diff.ing SPG
PND5_Male_WT_None_2N_None_R1_s030724_9	Diff.ing SPG
PND5_Male_WT_None_2N_None_R1_s030724_10	Undiff.ed SPG
PND5_Male_WT_None_2N_None_R1_s030724_11	Diff.ing SPG
PND5_Male_WT_None_2N_None_R1_s030724_12	Undiff.ed SPG
PND5_Male_WT_None_2N_None_R1_s030724_13	Undiff.ed SPG
PND5_Male_WT_None_2N_None_R1_s030724_14	Diff.ing SPG
PND5_Male_WT_None_2N_None_R1_s030724_15	Undiff.ed SPG
PND5_Male_WT_None_2N_None_R1_s030724_17	Diff.ing SPG
PND5_Male_WT_None_2N_None_R1_s030724_18	Undiff.ed SPG
PND5_Male_WT_None_2N_None_R1_s030724_19	Diff.ing SPG
PND5_Male_WT_None_2N_None_R1_s030724_20	Diff.ing SPG
PND5_Male_WT_None_2N_None_R1_s030724_21	Diff.ing SPG
PND5_Male_WT_None_2N_None_R1_s030724_22	Undiff.ed SPG
PND5_Male_WT_None_2N_None_R1_s030724_23	Diff.ing SPG
PND5_Male_WT_None_2N_None_R1_s030724_25	Diff.ing SPG
PND5_Male_WT_None_2N_None_R1_s030724_26	Undiff.ed SPG
PND5_Male_WT_None_2N_None_R1_s030724_27	T-ProSPG
PND5_Male_WT_None_2N_None_R1_s030724_28	Diff.ing SPG
PND5_Male_WT_None_2N_None_R1_s030724_29	Undiff.ed SPG
PND5_Male_WT_None_2N_None_R1_s030724_30	Diff.ing SPG
PND5_Male_WT_None_2N_None_R1_s030724_31	Diff.ing SPG
PND5_Male_WT_None_2N_None_R1_s030724_32	Diff.ing SPG
PND5_Male_WT_None_2N_None_R1_s030724_33	Diff.ing SPG
PND5_Male_WT_None_2N_None_R1_s030724_34	Diff.ing SPG
PND5_Male_WT_None_2N_None_R1_s030724_35	Diff.ing SPG
PND5_Male_WT_None_2N_None_R1_s030724_36	Diff.ing SPG
PND5_Male_WT_None_2N_None_R1_s030724_37	Diff.ing SPG
PND5_Male_WT_None_2N_None_R1_s030724_38	Diff.ing SPG
PND5_Male_WT_None_2N_None_R1_s030724_39	Diff.ing SPG
PND5_Male_WT_None_2N_None_R1_s030724_40	Undiff.ed SPG
PND5_Male_WT_None_2N_None_R1_s030724_41	Diff.ing SPG
PND5_Male_WT_None_2N_None_R1_s030724_42	Sertoli cells
PND5_Male_WT_None_2N_None_R1_s030724_43	Diff.ing SPG
PND5_Male_WT_None_2N_None_R1_s030724_44	Diff.ing SPG
PND5_Male_WT_None_2N_None_R1_s030724_45	Diff.ing SPG
PND5_Male_WT_None_2N_None_R1_s030724_46	Diff.ing SPG
PND5_Male_WT_None_2N_None_R1_s030724_47	Diff.ing SPG
PND5_Male_WT_None_2N_None_R1_s030724_48	Diff.ing SPG
PND5_Male_WT_None_2N_None_R1_s030724_49	Undiff.ed SPG
PND5_Male_WT_None_2N_None_R1_s030724_50	Diff.ing SPG
PND5_Male_WT_None_2N_None_R1_s030724_51	Undiff.ed SPG
PND5_Male_WT_None_2N_None_R1_s030724_52	Diff.ing SPG
PND5_Male_WT_None_2N_None_R1_s030724_53	Diff.ing SPG
PND5_Male_WT_None_2N_None_R1_s030724_54	Diff.ing SPG
PND5_Male_WT_None_2N_None_R1_s030724_55	Diff.ing SPG
PND5_Male_WT_None_2N_None_R1_s030724_56	Diff.ing SPG
PND5_Male_WT_None_2N_None_R1_s030724_57	Diff.ing SPG
PND5_Male_WT_None_2N_None_R1_s030724_58	Undiff.ed SPG
PND5_Male_WT_None_2N_None_R1_s030724_59	Diff.ing SPG
PND5_Male_WT_None_2N_None_R1_s030724_60	Diff.ing SPG
PND5_Male_WT_None_2N_None_R1_s030724_61	Undiff.ed SPG
PND5_Male_WT_None_2N_None_R1_s030724_62	Diff.ing SPG
PND5_Male_WT_None_2N_None_R1_s030724_63	Diff.ing SPG
PND5_Male_WT_None_2N_None_R1_s030724_64	Diff.ing SPG
PND5_Male_WT_None_2N_None_R1_s030724_65	Diff.ing SPG
PND5_Male_WT_None_2N_None_R1_s030724_66	Diff.ing SPG
PND5_Male_WT_None_2N_None_R1_s030724_67	Diff.ing SPG
PND5_Male_WT_None_2N_None_R1_s030724_68	PMC & IP
PND5_Male_WT_None_2N_None_R1_s030724_69	Diff.ing SPG
PND5_Male_WT_None_2N_None_R1_s030724_70	Undiff.ed SPG
PND5_Male_WT_None_2N_None_R1_s030724_71	Diff.ing SPG
PND5_Male_WT_None_2N_None_R1_s030724_72	Diff.ing SPG
PND5_Male_WT_None_2N_None_R1_s030724_73	Diff.ing SPG
PND5_Male_WT_None_2N_None_R1_s030724_74	Diff.ing SPG
PND5_Male_WT_None_2N_None_R1_s030724_75	Undiff.ed SPG
PND5_Male_WT_None_2N_None_R1_s030724_76	Diff.ing SPG
PND5_Male_WT_None_2N_None_R1_s030724_77	Undiff.ed SPG
PND5_Male_WT_None_2N_None_R1_s030724_78	Diff.ing SPG
PND5_Male_WT_None_2N_None_R1_s030724_79	Diff.ing SPG
PND5_Male_WT_None_2N_None_R1_s030724_80	Undiff.ed SPG
PND5_Male_WT_None_2N_None_R1_s030724_81	T-ProSPG
PND5_Male_WT_None_2N_None_R1_s030724_82	Diff.ing SPG
PND5_Male_WT_None_2N_None_R1_s030724_83	Diff.ing SPG
PND5_Male_WT_None_2N_None_R1_s030724_84	Undiff.ed SPG
PND5_Male_WT_None_2N_None_R1_s030724_85	Diff.ing SPG
PND5_Male_WT_None_2N_None_R1_s030724_86	Diff.ing SPG
PND5_Male_WT_None_2N_None_R1_s030724_87	Diff.ing SPG
PND5_Male_WT_None_2N_None_R1_s030724_88	Diff.ing SPG
PND5_Male_WT_None_2N_None_R1_s030724_89	Diff.ing SPG
PND5_Male_WT_None_2N_None_R1_s030724_90	Diff.ing SPG
PND5_Male_WT_None_2N_None_R1_s030724_91	Diff.ing SPG
PND5_Male_WT_None_2N_None_R1_s030724_92	Undiff.ed SPG
PND5_Male_WT_None_2N_None_R1_s030724_93	Diff.ing SPG
PND5_Male_WT_None_2N_None_R1_s030724_94	Undiff.ed SPG
PND5_Male_WT_None_2N_None_R1_s030724_95	Diff.ing SPG
PND5_Male_WT_None_2N_None_R1_s030724_96	Diff.ing SPG
PND14_Male_WT_None_2N_None_R1_s030725_1	Sertoli cells
PND14_Male_WT_None_2N_None_R1_s030725_2	Diff.ed SPG
PND14_Male_WT_None_2N_None_R1_s030725_3	PMC & IP
PND14_Male_WT_None_2N_None_R1_s030725_4	Diff.ed SPG
PND14_Male_WT_None_2N_None_R1_s030725_6	PMC & IP
PND14_Male_WT_None_2N_None_R1_s030725_7	Sertoli cells
PND14_Male_WT_None_2N_None_R1_s030725_8	Diff.ed SPG
PND14_Male_WT_None_2N_None_R1_s030725_9	Sertoli cells
PND14_Male_WT_None_2N_None_R1_s030725_10	Diff.ing SPG
PND14_Male_WT_None_2N_None_R1_s030725_11	Diff.ed SPG
PND14_Male_WT_None_2N_None_R1_s030725_12	Sertoli cells
PND14_Male_WT_None_2N_None_R1_s030725_13	Sertoli cells
PND14_Male_WT_None_2N_None_R1_s030725_14	Diff.ed SPG
PND14_Male_WT_None_2N_None_R1_s030725_15	Diff.ing SPG
PND14_Male_WT_None_2N_None_R1_s030725_16	Sertoli cells
PND14_Male_WT_None_2N_None_R1_s030725_17	Diff.ing SPG
PND14_Male_WT_None_2N_None_R1_s030725_18	Diff.ed SPG
PND14_Male_WT_None_2N_None_R1_s030725_19	Diff.ed SPG
PND14_Male_WT_None_2N_None_R1_s030725_20	Diff.ed SPG
PND14_Male_WT_None_2N_None_R1_s030725_21	Diff.ing SPG
PND14_Male_WT_None_2N_None_R1_s030725_22	Diff.ed SPG
PND14_Male_WT_None_2N_None_R1_s030725_24	Diff.ed SPG
PND14_Male_WT_None_2N_None_R1_s030725_25	Diff.ed SPG
PND14_Male_WT_None_2N_None_R1_s030725_26	Diff.ing SPG
PND14_Male_WT_None_2N_None_R1_s030725_27	Diff.ed SPG
PND14_Male_WT_None_2N_None_R1_s030725_28	PMC & IP
PND14_Male_WT_None_2N_None_R1_s030725_29	Diff.ing SPG
PND14_Male_WT_None_2N_None_R1_s030725_30	Diff.ed SPG
PND14_Male_WT_None_2N_None_R1_s030725_31	Diff.ed SPG
PND14_Male_WT_None_2N_None_R1_s030725_32	Diff.ed SPG
PND14_Male_WT_None_2N_None_R1_s030725_33	Diff.ed SPG
PND14_Male_WT_None_2N_None_R1_s030725_34	Diff.ed SPG
PND14_Male_WT_None_2N_None_R1_s030725_35	Diff.ed SPG
PND14_Male_WT_None_2N_None_R1_s030725_36	Diff.ing SPG
PND14_Male_WT_None_2N_None_R1_s030725_37	Diff.ed SPG
PND14_Male_WT_None_2N_None_R1_s030725_38	Diff.ing SPG
PND14_Male_WT_None_2N_None_R1_s030725_39	Diff.ed SPG
PND14_Male_WT_None_2N_None_R1_s030725_40	Diff.ed SPG
PND14_Male_WT_None_2N_None_R1_s030725_41	Diff.ed SPG
PND14_Male_WT_None_2N_None_R1_s030725_42	Diff.ed SPG
PND14_Male_WT_None_2N_None_R1_s030725_43	PMC & IP
PND14_Male_WT_None_2N_None_R1_s030725_44	Diff.ed SPG
PND14_Male_WT_None_2N_None_R1_s030725_45	Diff.ed SPG
PND14_Male_WT_None_2N_None_R1_s030725_46	Diff.ed SPG
PND14_Male_WT_None_2N_None_R1_s030725_47	Diff.ed SPG
PND14_Male_WT_None_2N_None_R1_s030725_48	Diff.ed SPG
PND14_Male_WT_None_2N_None_R1_s030725_49	Diff.ed SPG
PND14_Male_WT_None_2N_None_R1_s030725_50	Diff.ed SPG
PND14_Male_WT_None_2N_None_R1_s030725_51	Diff.ed SPG
PND14_Male_WT_None_2N_None_R1_s030725_52	Diff.ed SPG
PND14_Male_WT_None_2N_None_R1_s030725_53	Diff.ed SPG
PND14_Male_WT_None_2N_None_R1_s030725_54	Diff.ed SPG
PND14_Male_WT_None_2N_None_R1_s030725_55	Diff.ed SPG
PND14_Male_WT_None_2N_None_R1_s030725_56	Diff.ed SPG
PND14_Male_WT_None_2N_None_R1_s030725_57	PMC & IP
PND14_Male_WT_None_2N_None_R1_s030725_58	PMC & IP
PND14_Male_WT_None_2N_None_R1_s030725_59	Diff.ed SPG
PND14_Male_WT_None_2N_None_R1_s030725_60	Diff.ed SPG
PND14_Male_WT_None_2N_None_R1_s030725_61	PMC & IP
PND14_Male_WT_None_2N_None_R1_s030725_62	Diff.ing SPG
PND14_Male_WT_None_2N_None_R1_s030725_63	Diff.ed SPG
PND14_Male_WT_None_2N_None_R1_s030725_64	Diff.ed SPG
PND14_Male_WT_None_2N_None_R1_s030725_65	Sertoli cells
PND14_Male_WT_None_2N_None_R1_s030725_66	Diff.ing SPG
PND14_Male_WT_None_2N_None_R1_s030725_67	Diff.ed SPG
PND14_Male_WT_None_2N_None_R1_s030725_68	Diff.ing SPG
PND14_Male_WT_None_2N_None_R1_s030725_69	Diff.ed SPG
PND14_Male_WT_None_2N_None_R1_s030725_70	Diff.ed SPG
PND14_Male_WT_None_2N_None_R1_s030725_71	Sertoli cells
PND14_Male_WT_None_2N_None_R1_s030725_72	Sertoli cells
PND14_Male_WT_None_2N_None_R1_s030725_73	Diff.ed SPG
PND14_Male_WT_None_2N_None_R1_s030725_74	Diff.ing SPG
PND14_Male_WT_None_2N_None_R1_s030725_75	Diff.ed SPG
PND14_Male_WT_None_2N_None_R1_s030725_76	Sertoli cells
PND14_Male_WT_None_2N_None_R1_s030725_77	Diff.ing SPG
PND14_Male_WT_None_2N_None_R1_s030725_78	Sertoli cells
PND14_Male_WT_None_2N_None_R1_s030725_79	Diff.ing SPG
PND14_Male_WT_None_2N_None_R1_s030725_80	Diff.ing SPG
PND14_Male_WT_None_2N_None_R1_s030725_81	Sertoli cells
PND14_Male_WT_None_2N_None_R1_s030725_82	Sertoli cells
PND14_Male_WT_None_2N_None_R1_s030725_83	Diff.ing SPG
PND14_Male_WT_None_2N_None_R1_s030725_84	Diff.ing SPG
PND14_Male_WT_None_2N_None_R1_s030725_85	Diff.ed SPG
PND14_Male_WT_None_2N_None_R1_s030725_86	Diff.ed SPG
PND14_Male_WT_None_2N_None_R1_s030725_87	Diff.ing SPG
PND14_Male_WT_None_2N_None_R1_s030725_88	Diff.ing SPG
PND14_Male_WT_None_2N_None_R1_s030725_89	Diff.ing SPG
PND14_Male_WT_None_2N_None_R1_s030725_90	Diff.ing SPG
PND14_Male_WT_None_2N_None_R1_s030725_91	Diff.ing SPG
PND14_Male_WT_None_2N_None_R1_s030725_92	Diff.ing SPG
PND14_Male_WT_None_2N_None_R1_s030725_93	Sertoli cells
PND14_Male_WT_None_2N_None_R1_s030725_94	Sertoli cells
PND14_Male_WT_None_2N_None_R1_s030725_95	Diff.ed SPG
PND14_Male_WT_None_2N_None_R1_s030725_96	Diff.ed SPG
PND14_Male_WT_None_2N_None_R1_s030726_1	Diff.ed SPG
PND14_Male_WT_None_2N_None_R1_s030726_2	Sertoli cells
PND14_Male_WT_None_2N_None_R1_s030726_3	Diff.ed SPG
PND14_Male_WT_None_2N_None_R1_s030726_4	Diff.ed SPG
PND14_Male_WT_None_2N_None_R1_s030726_5	Sertoli cells
PND14_Male_WT_None_2N_None_R1_s030726_6	Sertoli cells
PND14_Male_WT_None_2N_None_R1_s030726_7	Diff.ed SPG
PND14_Male_WT_None_2N_None_R1_s030726_8	Diff.ed SPG
PND14_Male_WT_None_2N_None_R1_s030726_9	Sertoli cells
PND14_Male_WT_None_2N_None_R1_s030726_10	Diff.ed SPG
PND14_Male_WT_None_2N_None_R1_s030726_11	Diff.ed SPG
PND14_Male_WT_None_2N_None_R1_s030726_12	Diff.ing SPG
PND14_Male_WT_None_2N_None_R1_s030726_13	Sertoli cells
PND14_Male_WT_None_2N_None_R1_s030726_14	Sertoli cells
PND14_Male_WT_None_2N_None_R1_s030726_15	Sertoli cells
PND14_Male_WT_None_2N_None_R1_s030726_16	Diff.ed SPG
PND14_Male_WT_None_2N_None_R1_s030726_17	Diff.ing SPG
PND14_Male_WT_None_2N_None_R1_s030726_18	Diff.ed SPG
PND14_Male_WT_None_2N_None_R1_s030726_19	Sertoli cells
PND14_Male_WT_None_2N_None_R1_s030726_20	Sertoli cells
PND14_Male_WT_None_2N_None_R1_s030726_21	Diff.ed SPG
PND14_Male_WT_None_2N_None_R1_s030726_22	L
PND14_Male_WT_None_2N_None_R1_s030726_23	Diff.ed SPG
PND14_Male_WT_None_2N_None_R1_s030726_24	Diff.ed SPG
PND14_Male_WT_None_2N_None_R1_s030726_25	Diff.ed SPG
PND14_Male_WT_None_2N_None_R1_s030726_26	Diff.ing SPG
PND14_Male_WT_None_2N_None_R1_s030726_27	Diff.ed SPG
PND14_Male_WT_None_2N_None_R1_s030726_28	Diff.ed SPG
PND14_Male_WT_None_2N_None_R1_s030726_29	Diff.ing SPG
PND14_Male_WT_None_2N_None_R1_s030726_30	Diff.ing SPG
PND14_Male_WT_None_2N_None_R1_s030726_31	Diff.ed SPG
PND14_Male_WT_None_2N_None_R1_s030726_32	Diff.ing SPG
PND14_Male_WT_None_2N_None_R1_s030726_33	Sertoli cells
PND14_Male_WT_None_2N_None_R1_s030726_34	Diff.ed SPG
PND14_Male_WT_None_2N_None_R1_s030726_35	Diff.ed SPG
PND14_Male_WT_None_2N_None_R1_s030726_36	Diff.ing SPG
PND14_Male_WT_None_2N_None_R1_s030726_37	Sertoli cells
PND14_Male_WT_None_2N_None_R1_s030726_38	Diff.ed SPG
PND14_Male_WT_None_2N_None_R1_s030726_39	Diff.ed SPG
PND14_Male_WT_None_2N_None_R1_s030726_40	Diff.ed SPG
PND14_Male_WT_None_2N_None_R1_s030726_41	Diff.ed SPG
PND14_Male_WT_None_2N_None_R1_s030726_42	Diff.ed SPG
PND14_Male_WT_None_2N_None_R1_s030726_43	PMC & IP
PND14_Male_WT_None_2N_None_R1_s030726_44	Diff.ed SPG
PND14_Male_WT_None_2N_None_R1_s030726_45	Diff.ed SPG
PND14_Male_WT_None_2N_None_R1_s030726_46	Diff.ed SPG
PND14_Male_WT_None_2N_None_R1_s030726_47	Diff.ed SPG
PND14_Male_WT_None_2N_None_R1_s030726_48	Diff.ed SPG
PND14_Male_WT_None_2N_None_R1_s030726_49	Diff.ed SPG
PND14_Male_WT_None_2N_None_R1_s030726_50	Diff.ed SPG
PND14_Male_WT_None_2N_None_R1_s030726_51	Diff.ing SPG
PND14_Male_WT_None_2N_None_R1_s030726_52	Diff.ed SPG
PND14_Male_WT_None_2N_None_R1_s030726_54	Diff.ing SPG
PND14_Male_WT_None_2N_None_R1_s030726_55	Diff.ed SPG
PND14_Male_WT_None_2N_None_R1_s030726_56	Diff.ing SPG
PND14_Male_WT_None_2N_None_R1_s030726_57	Sertoli cells
PND14_Male_WT_None_2N_None_R1_s030726_58	Diff.ed SPG
PND14_Male_WT_None_2N_None_R1_s030726_59	PMC & IP
PND14_Male_WT_None_2N_None_R1_s030726_60	Diff.ed SPG
PND14_Male_WT_None_2N_None_R1_s030726_61	Diff.ed SPG
PND14_Male_WT_None_2N_None_R1_s030726_62	Diff.ed SPG
PND14_Male_WT_None_2N_None_R1_s030726_63	Diff.ed SPG
PND14_Male_WT_None_2N_None_R1_s030726_64	Diff.ing SPG
PND14_Male_WT_None_2N_None_R1_s030726_65	Diff.ed SPG
PND14_Male_WT_None_2N_None_R1_s030726_66	Diff.ed SPG
PND14_Male_WT_None_2N_None_R1_s030726_67	Diff.ed SPG
PND14_Male_WT_None_2N_None_R1_s030726_68	Diff.ed SPG
PND14_Male_WT_None_2N_None_R1_s030726_69	PMC & IP
PND14_Male_WT_None_2N_None_R1_s030726_70	Diff.ed SPG
PND14_Male_WT_None_2N_None_R1_s030726_71	Diff.ing SPG
PND14_Male_WT_None_2N_None_R1_s030726_72	PMC & IP
PND14_Male_WT_None_2N_None_R1_s030726_73	Diff.ed SPG
PND14_Male_WT_None_2N_None_R1_s030726_74	Diff.ed SPG
PND14_Male_WT_None_2N_None_R1_s030726_75	Diff.ing SPG
PND14_Male_WT_None_2N_None_R1_s030726_76	PMC & IP
PND14_Male_WT_None_2N_None_R1_s030726_77	Diff.ed SPG
PND14_Male_WT_None_2N_None_R1_s030726_78	PMC & IP
PND14_Male_WT_None_2N_None_R1_s030726_79	Diff.ed SPG
PND14_Male_WT_None_2N_None_R1_s030726_80	Diff.ed SPG
PND14_Male_WT_None_2N_None_R1_s030726_81	Diff.ed SPG
PND14_Male_WT_None_2N_None_R1_s030726_82	Sertoli cells
PND14_Male_WT_None_2N_None_R1_s030726_83	Sertoli cells
PND14_Male_WT_None_2N_None_R1_s030726_84	Diff.ed SPG
PND14_Male_WT_None_2N_None_R1_s030726_85	Diff.ed SPG
PND14_Male_WT_None_2N_None_R1_s030726_86	Diff.ed SPG
PND14_Male_WT_None_2N_None_R1_s030726_87	PMC & IP
PND14_Male_WT_None_2N_None_R1_s030726_88	Sertoli cells
PND14_Male_WT_None_2N_None_R1_s030726_89	Sertoli cells
PND14_Male_WT_None_2N_None_R1_s030726_90	Sertoli cells
PND14_Male_WT_None_2N_None_R1_s030726_91	Leydig cells
PND14_Male_WT_None_2N_None_R1_s030726_92	Diff.ed SPG
PND14_Male_WT_None_2N_None_R1_s030726_93	Diff.ed SPG
PND14_Male_WT_None_2N_None_R1_s030726_94	Diff.ed SPG
PND14_Male_WT_None_2N_None_R1_s030726_95	Diff.ing SPG
PND14_Male_WT_None_2N_None_R1_s030726_96	Diff.ed SPG
PND14_Male_WT_None_2N_None_R1_s030727_1	Diff.ed SPG
PND14_Male_WT_None_2N_None_R1_s030727_2	Diff.ing SPG
PND14_Male_WT_None_2N_None_R1_s030727_3	Diff.ing SPG
PND14_Male_WT_None_2N_None_R1_s030727_4	Diff.ed SPG
PND14_Male_WT_None_2N_None_R1_s030727_5	Diff.ing SPG
PND14_Male_WT_None_2N_None_R1_s030727_6	Sertoli cells
PND14_Male_WT_None_2N_None_R1_s030727_7	Sertoli cells
PND14_Male_WT_None_2N_None_R1_s030727_8	Diff.ing SPG
PND14_Male_WT_None_2N_None_R1_s030727_9	Diff.ed SPG
PND14_Male_WT_None_2N_None_R1_s030727_10	Diff.ed SPG
PND14_Male_WT_None_2N_None_R1_s030727_11	Sertoli cells
PND14_Male_WT_None_2N_None_R1_s030727_12	Diff.ing SPG
PND14_Male_WT_None_2N_None_R1_s030727_13	Diff.ing SPG
PND14_Male_WT_None_2N_None_R1_s030727_14	Diff.ing SPG
PND14_Male_WT_None_2N_None_R1_s030727_15	Diff.ed SPG
PND14_Male_WT_None_2N_None_R1_s030727_16	Diff.ing SPG
PND14_Male_WT_None_2N_None_R1_s030727_17	Sertoli cells
PND14_Male_WT_None_2N_None_R1_s030727_18	Sertoli cells
PND14_Male_WT_None_2N_None_R1_s030727_19	Diff.ed SPG
PND14_Male_WT_None_2N_None_R1_s030727_20	Diff.ing SPG
PND14_Male_WT_None_2N_None_R1_s030727_21	Sertoli cells
PND14_Male_WT_None_2N_None_R1_s030727_22	Diff.ing SPG
PND14_Male_WT_None_2N_None_R1_s030727_23	Diff.ed SPG
PND14_Male_WT_None_2N_None_R1_s030727_24	Diff.ing SPG
PND14_Male_WT_None_2N_None_R1_s030727_25	Diff.ed SPG
PND14_Male_WT_None_2N_None_R1_s030727_26	Diff.ing SPG
PND14_Male_WT_None_2N_None_R1_s030727_27	Diff.ed SPG
PND14_Male_WT_None_2N_None_R1_s030727_28	Diff.ed SPG
PND14_Male_WT_None_2N_None_R1_s030727_29	Diff.ed SPG
PND14_Male_WT_None_2N_None_R1_s030727_30	Diff.ing SPG
PND14_Male_WT_None_2N_None_R1_s030727_31	Diff.ed SPG
PND14_Male_WT_None_2N_None_R1_s030727_32	Diff.ing SPG
PND14_Male_WT_None_2N_None_R1_s030727_33	Diff.ing SPG
PND14_Male_WT_None_2N_None_R1_s030727_34	Diff.ing SPG
PND14_Male_WT_None_2N_None_R1_s030727_35	Diff.ing SPG
PND14_Male_WT_None_2N_None_R1_s030727_36	Diff.ing SPG
PND14_Male_WT_None_2N_None_R1_s030727_37	Sertoli cells
PND14_Male_WT_None_2N_None_R1_s030727_38	Diff.ed SPG
PND14_Male_WT_None_2N_None_R1_s030727_39	Sertoli cells
PND14_Male_WT_None_2N_None_R1_s030727_40	Diff.ed SPG
PND14_Male_WT_None_2N_None_R1_s030727_41	Sertoli cells
PND14_Male_WT_None_2N_None_R1_s030727_42	Sertoli cells
PND14_Male_WT_None_2N_None_R1_s030727_43	Diff.ed SPG
PND14_Male_WT_None_2N_None_R1_s030727_44	Diff.ed SPG
PND14_Male_WT_None_2N_None_R1_s030727_45	Diff.ed SPG
PND14_Male_WT_None_2N_None_R1_s030727_46	Sertoli cells
PND14_Male_WT_None_2N_None_R1_s030727_47	Sertoli cells
PND14_Male_WT_None_2N_None_R1_s030727_48	Sertoli cells
PND14_Male_WT_None_2N_None_R1_s030727_49	Diff.ing SPG
PND14_Male_WT_None_2N_None_R1_s030727_50	Diff.ed SPG
PND14_Male_WT_None_2N_None_R1_s030727_51	PMC & IP
PND14_Male_WT_None_2N_None_R1_s030727_52	Diff.ed SPG
PND14_Male_WT_None_2N_None_R1_s030727_53	Diff.ed SPG
PND14_Male_WT_None_2N_None_R1_s030727_54	PMC & IP
PND14_Male_WT_None_2N_None_R1_s030727_55	Diff.ed SPG
PND14_Male_WT_None_2N_None_R1_s030727_56	Diff.ed SPG
PND14_Male_WT_None_2N_None_R1_s030727_57	Sertoli cells
PND14_Male_WT_None_2N_None_R1_s030727_58	Diff.ed SPG
PND14_Male_WT_None_2N_None_R1_s030727_59	Diff.ed SPG
PND14_Male_WT_None_2N_None_R1_s030727_60	Diff.ing SPG
PND14_Male_WT_None_2N_None_R1_s030727_61	Diff.ed SPG
PND14_Male_WT_None_2N_None_R1_s030727_62	Diff.ing SPG
PND14_Male_WT_None_2N_None_R1_s030727_63	Sertoli cells
PND14_Male_WT_None_2N_None_R1_s030727_64	Diff.ed SPG
PND14_Male_WT_None_2N_None_R1_s030727_65	Diff.ing SPG
PND14_Male_WT_None_2N_None_R1_s030727_66	Diff.ed SPG
PND14_Male_WT_None_2N_None_R1_s030727_67	Diff.ing SPG
PND14_Male_WT_None_2N_None_R1_s030727_68	Diff.ed SPG
PND14_Male_WT_None_2N_None_R1_s030727_69	Diff.ed SPG
PND14_Male_WT_None_2N_None_R1_s030727_70	Diff.ed SPG
PND14_Male_WT_None_2N_None_R1_s030727_71	Sertoli cells
PND14_Male_WT_None_2N_None_R1_s030727_72	Sertoli cells
PND14_Male_WT_None_2N_None_R1_s030727_73	Diff.ed SPG
PND14_Male_WT_None_2N_None_R1_s030727_74	Diff.ed SPG
PND14_Male_WT_None_2N_None_R1_s030727_75	Sertoli cells
PND14_Male_WT_None_2N_None_R1_s030727_76	Diff.ed SPG
PND14_Male_WT_None_2N_None_R1_s030727_77	Diff.ing SPG
PND14_Male_WT_None_2N_None_R1_s030727_78	Sertoli cells
PND14_Male_WT_None_2N_None_R1_s030727_79	Diff.ed SPG
PND14_Male_WT_None_2N_None_R1_s030727_80	Sertoli cells
PND14_Male_WT_None_2N_None_R1_s030727_81	Sertoli cells
PND14_Male_WT_None_2N_None_R1_s030727_82	Diff.ed SPG
PND14_Male_WT_None_2N_None_R1_s030727_83	Diff.ing SPG
PND14_Male_WT_None_2N_None_R1_s030727_84	Diff.ing SPG
PND14_Male_WT_None_2N_None_R1_s030727_85	Sertoli cells
PND14_Male_WT_None_2N_None_R1_s030727_86	Diff.ing SPG
PND14_Male_WT_None_2N_None_R1_s030727_87	Sertoli cells
PND14_Male_WT_None_2N_None_R1_s030727_88	Diff.ed SPG
PND14_Male_WT_None_2N_None_R1_s030727_89	Diff.ed SPG
PND14_Male_WT_None_2N_None_R1_s030727_90	Diff.ed SPG
PND14_Male_WT_None_2N_None_R1_s030727_91	Diff.ed SPG
PND14_Male_WT_None_2N_None_R1_s030727_92	Diff.ing SPG
PND14_Male_WT_None_2N_None_R1_s030727_93	Diff.ing SPG
PND14_Male_WT_None_2N_None_R1_s030727_94	Diff.ing SPG
PND14_Male_WT_None_2N_None_R1_s030727_95	Diff.ing SPG
PND14_Male_WT_None_2N_None_R1_s030727_96	Diff.ed SPG
PND14_Male_WT_None_4N_None_R1_s030728_1	Diff.ed SPG
PND14_Male_WT_None_4N_None_R1_s030728_2	Diff.ed SPG
PND14_Male_WT_None_4N_None_R1_s030728_3	Diff.ed SPG
PND14_Male_WT_None_4N_None_R1_s030728_4	Diff.ed SPG
PND14_Male_WT_None_4N_None_R1_s030728_5	Diff.ed SPG
PND14_Male_WT_None_4N_None_R1_s030728_6	Diff.ed SPG
PND14_Male_WT_None_4N_None_R1_s030728_7	Z
PND14_Male_WT_None_4N_None_R1_s030728_8	Diff.ed SPG
PND14_Male_WT_None_4N_None_R1_s030728_9	Undiff.ed SPG
PND14_Male_WT_None_4N_None_R1_s030728_10	Diff.ed SPG
PND14_Male_WT_None_4N_None_R1_s030728_11	Z
PND14_Male_WT_None_4N_None_R1_s030728_12	Diff.ed SPG
PND14_Male_WT_None_4N_None_R1_s030728_13	Diff.ed SPG
PND14_Male_WT_None_4N_None_R1_s030728_14	Z
PND14_Male_WT_None_4N_None_R1_s030728_17	Z
PND14_Male_WT_None_4N_None_R1_s030728_18	Diff.ed SPG
PND14_Male_WT_None_4N_None_R1_s030728_19	Diff.ed SPG
PND14_Male_WT_None_4N_None_R1_s030728_20	Diff.ed SPG
PND14_Male_WT_None_4N_None_R1_s030728_21	Diff.ing SPG
PND14_Male_WT_None_4N_None_R1_s030728_22	Diff.ed SPG
PND14_Male_WT_None_4N_None_R1_s030728_23	Diff.ed SPG
PND14_Male_WT_None_4N_None_R1_s030728_24	Diff.ed SPG
PND14_Male_WT_None_4N_None_R1_s030728_25	Diff.ed SPG
PND14_Male_WT_None_4N_None_R1_s030728_26	Z
PND14_Male_WT_None_4N_None_R1_s030728_27	Z
PND14_Male_WT_None_4N_None_R1_s030728_28	Diff.ed SPG
[truncated: 9,599 more rows]

## Sheet: Cell Cycle List
Gene	Class
Mcm5	G1_S
Pcna	G1_S
Tyms	G1_S
Fen1	G1_S
Mcm2	G1_S
Mcm4	G1_S
Rrm1	G1_S
Ung	G1_S
Gins2	G1_S
Mcm6	G1_S
Cdca7	G1_S
Dtl	G1_S
Prim1	G1_S
Uhrf1	G1_S
Cenpu	G1_S
Hells	G1_S
Rfc2	G1_S
Rpa2	G1_S
Nasp	G1_S
Rad51ap1	G1_S
Gmnn	G1_S
Wdr76	G1_S
Slbp	G1_S
Ccne2	G1_S
Ubr7	G1_S
Pold3	G1_S
Msh2	G1_S
Atad2	G1_S
Rad51	G1_S
Rrm2	G1_S
Cdc45	G1_S
Cdc6	G1_S
Exo1	G1_S
Tipin	G1_S
Dscc1	G1_S
Blm	G1_S
Casp8ap2	G1_S
Usp1	G1_S
Clspn	G1_S
Pola1	G1_S
Chaf1b	G1_S
Brip1	G1_S
E2f8	G1_S
Hmgb2	G2_M
Cdk1	G2_M
Nusap1	G2_M
Ube2c	G2_M
Birc5	G2_M
Tpx2	G2_M
Top2a	G2_M
Ndc80	G2_M
Cks2	G2_M
Nuf2	G2_M
Cks1b	G2_M
Mki67	G2_M
Tmpo	G2_M
Cenpf	G2_M
Tacc3	G2_M
Pimreg	G2_M
Smc4	G2_M
Ccnb2	G2_M
Ckap2l	G2_M
Ckap2	G2_M
Aurkb	G2_M
Bub1	G2_M
Kif11	G2_M
None	G2_M
Tubb4b	G2_M
Gtse1	G2_M
Kif20b	G2_M
Hjurp	G2_M
Cdca3	G2_M
Notch1	G2_M
Cdc20	G2_M
Ttk	G2_M
Cdc25c	G2_M
Kif2c	G2_M
Rangap1	G2_M
Ncapd2	G2_M
Dlgap5	G2_M
Cdca2	G2_M
Cdca8	G2_M
Ect2	G2_M
Kif23	G2_M
Hmmr	G2_M
Aurka	G2_M
Psrc1	G2_M
Anln	G2_M
Lbr	G2_M
Ckap5	G2_M
Cenpe	G2_M
Ctcf	G2_M
Nek2	G2_M
G2e3	G2_M
Gas2l3	G2_M
Cbx5	G2_M
Cenpa	G2_M

## Sheet: DEGs of 18 Germ Cell Types
p_val	avg_logFC	pct.1	pct.2	p_val_adj	Cluster	Gene
0	1.93718	0.946	0.065	0	Specification PGCs	Cdx2
1.07655e-303	1.75711	0.822	0.051	3.1418e-299	Specification PGCs	Evx1
1.58242e-260	0.761342	0.86	0.066	4.61814e-256	Specification PGCs	Gm19265
5.48152e-259	1.54012	0.829	0.062	1.59973e-254	Specification PGCs	Dkk1
4.78721e-258	1.91062	0.899	0.077	1.3971e-253	Specification PGCs	Evx1os
1.11971e-254	2.60771	0.953	0.092	3.26776e-250	Specification PGCs	Hand1
1.04687e-252	2.92032	0.837	0.067	3.05519e-248	Specification PGCs	Ttr
4.92492e-244	3.16316	0.86	0.075	1.43729e-239	Specification PGCs	Spink1
3.04025e-237	1.45733	0.845	0.072	8.87267e-233	Specification PGCs	Nkx1-2
6.51032e-235	2.91359	0.915	0.092	1.89997e-230	Specification PGCs	Rspo3
4.78661e-227	2.00591	0.946	0.092	1.39692e-222	Specification PGCs	Slpi
2.47574e-226	1.8126	0.922	0.095	7.22519e-222	Specification PGCs	Sp8
3.94026e-221	3.98266	0.953	0.108	1.14992e-216	Specification PGCs	Sprr2a3
1.27827e-212	4.17936	0.969	0.118	3.73049e-208	Specification PGCs	Sprr2a2
1.31533e-212	4.17929	0.969	0.118	3.83867e-208	Specification PGCs	Sprr2a1
6.63231e-186	0.896432	0.651	0.05	1.93557e-181	Specification PGCs	Car14
8.06743e-181	1.66136	0.891	0.111	2.3544e-176	Specification PGCs	Sema6a
6.05885e-175	3.18383	1	0.178	1.76822e-170	Specification PGCs	Msx1
1.93928e-174	1.59755	0.891	0.12	5.65961e-170	Specification PGCs	Tmprss2
3.95768e-165	0.81763	0.527	0.036	1.15501e-160	Specification PGCs	Cdx4
2.71997e-162	1.25294	0.481	0.03	7.93795e-158	Specification PGCs	Ermn
2.03566e-159	1.92176	0.969	0.166	5.94086e-155	Specification PGCs	Vrtn
2.46619e-158	1.37462	0.566	0.045	7.19732e-154	Specification PGCs	Spp2
1.34911e-151	1.36546	0.767	0.09	3.93723e-147	Specification PGCs	Lpar4
1.31342e-149	2.41188	0.953	0.177	3.8331e-145	Specification PGCs	Cldn6
1.02955e-147	1.44598	0.93	0.155	3.00463e-143	Specification PGCs	Bcam
5.70431e-143	1.65245	0.829	0.116	1.66474e-138	Specification PGCs	Hist1h1b
6.40574e-137	1.45807	0.837	0.13	1.86945e-132	Specification PGCs	Fgf17
1.35615e-136	1.16716	0.845	0.122	3.95777e-132	Specification PGCs	Lrrn4
2.16087e-133	2.51579	1	0.258	6.30629e-129	Specification PGCs	Mogat2
2.77321e-133	2.23065	0.977	0.237	8.09333e-129	Specification PGCs	Wls
8.71572e-133	1.72321	0.713	0.089	2.54359e-128	Specification PGCs	Arg1
1.5627e-131	2.88746	0.992	0.255	4.5606e-127	Specification PGCs	Car4
2.60955e-128	3.08452	0.969	0.216	7.61571e-124	Specification PGCs	Fgf8
1.07703e-125	1.45402	0.853	0.139	3.14321e-121	Specification PGCs	Gbx2
1.17296e-123	2.32608	0.992	0.276	3.42316e-119	Specification PGCs	Gm14597
2.08468e-121	0.948806	0.395	0.028	6.08394e-117	Specification PGCs	Acnat1
6.65675e-121	1.64482	0.953	0.19	1.94271e-116	Specification PGCs	Prdm14
1.79851e-120	1.4866	0.915	0.186	5.24877e-116	Specification PGCs	Spin2c
1.39696e-119	1.34003	0.628	0.077	4.07688e-115	Specification PGCs	Pdgfrl
4.78709e-118	1.01587	0.868	0.158	1.39707e-113	Specification PGCs	Rnd3
4.80428e-118	1.60354	0.969	0.24	1.40208e-113	Specification PGCs	Podxl
6.69793e-117	2.46001	0.853	0.17	1.95472e-112	Specification PGCs	Apom
2.16224e-116	1.34338	0.752	0.116	6.31028e-112	Specification PGCs	Hist1h3d
4.71604e-116	1.1385	0.744	0.108	1.37633e-111	Specification PGCs	Apela
5.18181e-115	1.6176	0.574	0.064	1.51226e-110	Specification PGCs	S100g
8.24389e-115	0.948527	0.752	0.118	2.4059e-110	Specification PGCs	Hist1h2bh
1.46031e-114	1.0757	0.643	0.085	4.26177e-110	Specification PGCs	Apob
8.95134e-114	2.02155	0.279	0.014	2.61236e-109	Specification PGCs	Prl8a2
2.94559e-113	1.02832	0.798	0.133	8.59642e-109	Specification PGCs	Dsg2
1.25424e-112	0.758176	0.488	0.047	3.66039e-108	Specification PGCs	Pga5
3.32021e-111	1.73367	0.992	0.311	9.68969e-107	Specification PGCs	Peg10
1.83359e-110	1.36506	0.907	0.205	5.35116e-106	Specification PGCs	Tspan7
2.0303e-110	1.03686	0.775	0.133	5.92522e-106	Specification PGCs	Hist1h2be
9.78661e-110	1.01845	0.713	0.106	2.85612e-105	Specification PGCs	Xist
6.78129e-107	1.68017	0.953	0.23	1.97905e-102	Specification PGCs	Zic3
5.81025e-106	1.23108	0.798	0.144	1.69566e-101	Specification PGCs	Cdcp1
1.44254e-105	1.43773	0.643	0.093	4.20992e-101	Specification PGCs	Chst7
3.07865e-105	2.02507	0.977	0.282	8.98473e-101	Specification PGCs	Tmem88
3.45226e-104	1.69152	0.93	0.244	1.00751e-99	Specification PGCs	Meis3
6.54575e-104	1.98323	0.992	0.312	1.91031e-99	Specification PGCs	Efna1
1.52549e-103	1.55975	0.961	0.256	4.45198e-99	Specification PGCs	Fndc3c1
1.64489e-102	1.88753	0.969	0.294	4.80045e-98	Specification PGCs	Hmga2
9.32413e-102	2.14926	0.992	0.376	2.72115e-97	Specification PGCs	Rtl8b
2.79992e-101	1.91546	0.969	0.287	8.1713e-97	Specification PGCs	Elf3
4.44025e-101	0.726139	0.612	0.081	1.29584e-96	Specification PGCs	Bmper
1.22517e-100	0.948166	0.829	0.162	3.57553e-96	Specification PGCs	Unc5b
3.18391e-100	2.50852	0.984	0.363	9.29192e-96	Specification PGCs	Amot
1.13535e-99	1.06493	0.496	0.054	3.3134e-95	Specification PGCs	Rnase1
1.45081e-99	2.47052	0.992	0.408	4.23405e-95	Specification PGCs	Rtl8a
1.70722e-98	1.46959	0.961	0.246	4.98235e-94	Specification PGCs	Zscan10
4.33881e-97	0.837733	0.636	0.093	1.26624e-92	Specification PGCs	Nfatc4
4.72569e-97	0.863015	0.674	0.103	1.37915e-92	Specification PGCs	2610528J11Rik
5.28793e-97	2.00893	0.984	0.365	1.54323e-92	Specification PGCs	Mycl
5.71212e-97	1.47025	0.907	0.234	1.66703e-92	Specification PGCs	Hist1h2bg
1.56629e-93	1.1389	0.853	0.184	4.57105e-89	Specification PGCs	Comtd1
2.85757e-93	2.40149	1	0.491	8.33953e-89	Specification PGCs	Pfkl
3.93559e-93	2.68234	1	0.492	1.14856e-88	Specification PGCs	Id1
5.22e-93	1.96815	0.969	0.299	1.52341e-88	Specification PGCs	Sox17
1.14456e-92	1.07054	0.853	0.196	3.34028e-88	Specification PGCs	Myc
5.34634e-92	2.01763	0.977	0.352	1.56028e-87	Specification PGCs	Wnt5a
3.83163e-91	1.13807	0.659	0.11	1.11822e-86	Specification PGCs	Grik3
7.13308e-91	2.49526	1	0.527	2.08172e-86	Specification PGCs	Krt8
9.94632e-91	2.767	1	0.576	2.90273e-86	Specification PGCs	Gpc3
2.75752e-89	1.16927	0.806	0.173	8.04754e-85	Specification PGCs	Fzd10
9.44013e-89	2.38736	0.915	0.25	2.75501e-84	Specification PGCs	T
3.82104e-88	1.42302	0.984	0.258	1.11513e-83	Specification PGCs	L1td1
8.39706e-88	1.5325	0.752	0.155	2.4506e-83	Specification PGCs	Hist1h1d
1.45312e-87	0.696578	0.767	0.152	4.24078e-83	Specification PGCs	Asb13
1.95474e-87	1.44766	1	0.367	5.7047e-83	Specification PGCs	Car2
2.24152e-87	1.80546	1	0.393	6.54167e-83	Specification PGCs	Spry2
4.79479e-87	1.31672	0.891	0.23	1.39931e-82	Specification PGCs	Ephb3
2.77515e-86	1.08857	0.651	0.112	8.09901e-82	Specification PGCs	Ifih1
3.75218e-86	1.67803	0.984	0.393	1.09504e-81	Specification PGCs	Cachd1
7.35871e-86	0.745941	0.682	0.127	2.14757e-81	Specification PGCs	Lpar6
8.28002e-86	1.96819	0.992	0.442	2.41644e-81	Specification PGCs	Msx2
5.81402e-85	2.12853	1	0.598	1.69676e-80	Specification PGCs	Tceal8
1.46909e-84	2.20929	0.992	0.531	4.2874e-80	Specification PGCs	H19
3.06363e-84	2.67563	0.884	0.286	8.94089e-80	Specification PGCs	Apoa1
3.71942e-84	1.37555	0.946	0.289	1.08548e-79	Specification PGCs	Plekhg3
7.19441e-84	1.85969	1	0.372	2.09962e-79	Specification PGCs	Ifitm3
2.02122e-83	1.06301	0.705	0.137	5.89874e-79	Specification PGCs	AW551984
2.8088e-83	0.849258	0.527	0.073	8.19722e-79	Specification PGCs	AF529169
5.7037e-83	0.729946	0.837	0.187	1.66457e-78	Specification PGCs	Frzb
1.6056e-82	0.789729	0.752	0.153	4.68578e-78	Specification PGCs	Prss8
1.69181e-82	2.58407	1	0.632	4.93737e-78	Specification PGCs	Phlda2
1.82369e-82	2.00254	0.946	0.353	5.32226e-78	Specification PGCs	Sct
5.04468e-82	1.87457	1	0.849	1.47224e-77	Specification PGCs	Emb
6.49149e-82	2.13296	1	0.677	1.89448e-77	Specification PGCs	Peg3
2.14996e-81	1.72917	1	0.533	6.27444e-77	Specification PGCs	Ap1m2
1.81725e-80	1.6445	0.984	0.436	5.30346e-76	Specification PGCs	Cdh1
2.11638e-80	0.712549	0.318	0.027	6.17644e-76	Specification PGCs	Pgr
2.30161e-80	1.93689	0.984	0.416	6.71701e-76	Specification PGCs	Id2
3.01085e-80	1.54066	0.977	0.378	8.78687e-76	Specification PGCs	Ebp
5.01872e-80	1.74209	1	0.729	1.46466e-75	Specification PGCs	Slc2a1
5.45548e-80	0.76965	0.729	0.141	1.59213e-75	Specification PGCs	Rasgrp3
5.67775e-80	1.97794	1	0.78	1.65699e-75	Specification PGCs	Mdk
6.67118e-80	1.5045	1	0.751	1.94692e-75	Specification PGCs	Bex1
7.93295e-80	1.55155	0.946	0.32	2.31515e-75	Specification PGCs	Kitl
8.1001e-80	2.04553	1	0.673	2.36393e-75	Specification PGCs	Cd24a
9.61013e-80	1.73154	1	0.425	2.80462e-75	Specification PGCs	Krt18
1.28653e-79	0.809448	0.775	0.162	3.75462e-75	Specification PGCs	Prag1
1.471e-79	1.76821	0.984	0.438	4.29296e-75	Specification PGCs	Prdm1
1.93166e-79	1.11228	0.899	0.26	5.63735e-75	Specification PGCs	Greb1
2.72378e-79	0.938797	0.729	0.155	7.94908e-75	Specification PGCs	Hist1h3f
3.05695e-79	1.26517	0.86	0.226	8.9214e-75	Specification PGCs	Epha4
4.66295e-79	1.45594	0.946	0.294	1.36083e-74	Specification PGCs	Bcat1
5.4905e-79	1.5521	0.992	0.392	1.60235e-74	Specification PGCs	Tor3a
1.25811e-78	2.08383	1	0.677	3.67166e-74	Specification PGCs	B230312C02Rik
1.65187e-78	1.33609	0.868	0.243	4.82082e-74	Specification PGCs	Tspan12
1.83593e-78	1.69924	1	0.64	5.35797e-74	Specification PGCs	Lin28a
2.31702e-78	1.02143	0.636	0.116	6.76199e-74	Specification PGCs	Sec14l4
3.40163e-78	1.03974	0.643	0.124	9.92731e-74	Specification PGCs	Celsr1
4.54458e-78	1.56705	1	0.38	1.32629e-73	Specification PGCs	Gjb3
7.15147e-78	1.97766	1	0.758	2.08708e-73	Specification PGCs	Pgk1
1.36184e-77	1.37288	0.977	0.385	3.97441e-73	Specification PGCs	Ubqln2
1.74622e-77	1.84855	1	0.563	5.09616e-73	Specification PGCs	Flna
2.09702e-77	1.27387	0.899	0.265	6.11993e-73	Specification PGCs	Zfp280c
2.16184e-77	1.84749	1	0.69	6.3091e-73	Specification PGCs	Aldh2
2.40914e-77	1.37324	1	0.957	7.03084e-73	Specification PGCs	Tpi1
5.34319e-77	1.78223	0.984	0.447	1.55936e-72	Specification PGCs	Tfap2c
6.05478e-76	1.91109	1	0.547	1.76703e-71	Specification PGCs	Prtg
6.85437e-76	1.3584	0.783	0.195	2.00038e-71	Specification PGCs	Cdx1
8.12891e-76	1.43371	0.938	0.328	2.37234e-71	Specification PGCs	Def8
1.63707e-75	1.35845	1	0.783	4.77764e-71	Specification PGCs	Bex3
1.80413e-75	0.930341	0.767	0.179	5.26518e-71	Specification PGCs	Fam84b
2.49259e-75	2.21309	1	0.693	7.27437e-71	Specification PGCs	S100a10
3.96789e-75	0.746093	0.581	0.099	1.15799e-70	Specification PGCs	Mocs1
9.99106e-75	1.26812	0.876	0.259	2.91579e-70	Specification PGCs	Nrp2
4.81313e-74	1.78171	1	0.509	1.40466e-69	Specification PGCs	Tpm4
7.78698e-74	1.83623	0.992	0.514	2.27255e-69	Specification PGCs	Cldn7
1.94758e-73	1.59878	0.876	0.285	5.68383e-69	Specification PGCs	Dab2
2.3093e-73	1.15256	0.829	0.202	6.73947e-69	Specification PGCs	Tdgf1
2.45036e-73	1.60697	1	0.81	7.15114e-69	Specification PGCs	Fn1
2.50701e-73	1.46724	1	0.762	7.31645e-69	Specification PGCs	Tceal9
8.84686e-73	1.75927	0.977	0.432	2.58187e-68	Specification PGCs	Cald1
1.75811e-72	1.37647	0.86	0.262	5.13086e-68	Specification PGCs	Smim10l2a
1.88503e-72	0.898881	1	0.991	5.50126e-68	Specification PGCs	Ddb1
2.14721e-72	2.17911	0.721	0.177	6.26643e-68	Specification PGCs	Psmb8
2.9113e-72	1.66811	1	0.666	8.49635e-68	Specification PGCs	Snrpn
3.43483e-72	1.3026	0.93	0.306	1.00242e-67	Specification PGCs	Basp1
5.28278e-72	1.47853	1	0.859	1.54173e-67	Specification PGCs	Fscn1
6.89756e-72	1.23721	0.845	0.256	2.01298e-67	Specification PGCs	Cask
9.03436e-72	1.84614	1	0.745	2.63659e-67	Specification PGCs	Apoe
5.98113e-71	1.45482	0.992	0.457	1.74553e-66	Specification PGCs	Sfxn1
6.34838e-71	1.60066	0.922	0.346	1.85271e-66	Specification PGCs	AU015836
7.49039e-71	2.38803	0.907	0.374	2.186e-66	Specification PGCs	Trh
7.70043e-71	1.71415	0.969	0.458	2.24729e-66	Specification PGCs	Tmem47
8.71644e-71	1.02834	0.899	0.27	2.54381e-66	Specification PGCs	Sp5
1.01507e-70	1.83064	0.992	0.55	2.96239e-66	Specification PGCs	Id3
1.92546e-70	1.4357	0.946	0.372	5.61925e-66	Specification PGCs	Sall1
2.20109e-70	1.32429	1	0.817	6.42365e-66	Specification PGCs	Rpl10-ps3
2.20905e-70	1.58042	0.984	0.514	6.44689e-66	Specification PGCs	Glmp
2.28137e-70	1.85779	0.767	0.202	6.65796e-66	Specification PGCs	Bmp4
2.34321e-70	0.920257	1	0.979	6.83842e-66	Specification PGCs	Prdx6
2.43993e-70	1.05927	0.891	0.265	7.12069e-66	Specification PGCs	Flrt3
3.60864e-70	1.47592	1	0.593	1.05315e-65	Specification PGCs	Rcn1
3.78727e-70	1.22992	0.814	0.219	1.10528e-65	Specification PGCs	Frrs1
5.41592e-70	1.84058	1	0.578	1.58058e-65	Specification PGCs	Ifitm1
1.92584e-69	1.30692	0.907	0.341	5.62038e-65	Specification PGCs	Foxo4
2.78631e-69	1.0665	0.643	0.134	8.13155e-65	Specification PGCs	Hist3h2ba
3.08014e-69	1.24802	0.814	0.203	8.98909e-65	Specification PGCs	Gm42047
3.90384e-69	1.58777	1	0.649	1.1393e-64	Specification PGCs	Alpl
7.78383e-69	1.41759	0.961	0.448	2.27163e-64	Specification PGCs	Ints6l
8.71692e-69	1.30851	1	0.916	2.54395e-64	Specification PGCs	Prdx2
1.30676e-68	1.50585	1	0.796	3.81364e-64	Specification PGCs	Rpl13a
2.04015e-68	0.825521	0.512	0.084	5.95396e-64	Specification PGCs	Itgb8
2.20903e-68	0.741376	1	0.996	6.44683e-64	Specification PGCs	Myl6
2.61043e-68	0.952251	1	0.996	7.61829e-64	Specification PGCs	Eno1b
3.65924e-68	0.904414	1	0.987	1.06791e-63	Specification PGCs	Paics
4.46347e-68	0.853503	0.798	0.195	1.30262e-63	Specification PGCs	Pid1
4.50741e-68	1.3219	1	0.822	1.31544e-63	Specification PGCs	Slc25a5
4.95093e-68	1.04939	1	0.878	1.44488e-63	Specification PGCs	Nedd4
7.05082e-68	1.19023	0.907	0.291	2.05771e-63	Specification PGCs	Gmfg
9.90439e-68	1.22488	1	0.743	2.8905e-63	Specification PGCs	Hsd17b10
1.50819e-67	1.77327	0.992	0.629	4.40149e-63	Specification PGCs	Slc16a3
1.64048e-67	0.975336	0.884	0.269	4.78758e-63	Specification PGCs	Morc4
3.19595e-67	1.21732	1	0.953	9.32706e-63	Specification PGCs	Tuba1b
3.23041e-67	0.837226	1	0.987	9.42763e-63	Specification PGCs	Hmga1b
4.40896e-67	1.4496	1	0.624	1.28671e-62	Specification PGCs	Rcn3
4.60784e-67	1.44172	1	0.562	1.34475e-62	Specification PGCs	Serpinh1
5.99852e-67	1.26064	1	0.783	1.75061e-62	Specification PGCs	Psme2b
6.62475e-67	1.4484	0.992	0.494	1.93337e-62	Specification PGCs	Gyg
1.14333e-66	1.22734	0.899	0.302	3.33668e-62	Specification PGCs	Hist1h2br
1.35133e-66	1.08047	0.698	0.146	3.94371e-62	Specification PGCs	Mup6
1.62185e-66	0.923393	1	0.998	4.73321e-62	Specification PGCs	Eno1
2.09955e-66	1.16641	1	0.775	6.12733e-62	Specification PGCs	Psme1
2.12812e-66	1.16912	0.705	0.171	6.21069e-62	Specification PGCs	Notum
2.60215e-66	1.29877	1	0.746	7.59411e-62	Specification PGCs	Ddx3x
4.07223e-66	1.67203	1	0.709	1.18844e-61	Specification PGCs	Ifitm2
7.80857e-66	1.31524	0.946	0.34	2.27885e-61	Specification PGCs	Hist1h1c
9.27758e-66	1.55945	0.984	0.483	2.70757e-61	Specification PGCs	Hist1h2bc
9.85539e-66	1.56667	1	0.642	2.8762e-61	Specification PGCs	Tead2
1.12381e-65	1.14087	0.744	0.183	3.27973e-61	Specification PGCs	Mixl1
1.12822e-65	1.55171	0.946	0.415	3.29261e-61	Specification PGCs	Dsp
2.26028e-65	1.4252	1	0.529	6.5964e-61	Specification PGCs	Rnpep
2.89157e-65	1.48944	0.992	0.76	8.43876e-61	Specification PGCs	Acer2
3.21284e-65	0.995257	1	0.945	9.37634e-61	Specification PGCs	Hmga1
3.82547e-65	1.20928	0.891	0.298	1.11642e-60	Specification PGCs	Hist1h2bq
4.13207e-65	1.43295	0.984	0.439	1.2059e-60	Specification PGCs	Meg3
4.78398e-65	1.56213	1	0.67	1.39616e-60	Specification PGCs	Pnp
5.52891e-65	1.429	0.992	0.646	1.61356e-60	Specification PGCs	Gm6169
6.36243e-65	1.14206	0.822	0.237	1.85681e-60	Specification PGCs	Hist1h3e
6.67363e-65	1.47119	1	0.67	1.94763e-60	Specification PGCs	Nectin2
7.64124e-65	1.52695	0.969	0.547	2.23002e-60	Specification PGCs	Pls3
9.75589e-65	1.80518	1	0.664	2.84716e-60	Specification PGCs	S100a11
1.17152e-64	1.07552	0.574	0.112	3.41897e-60	Specification PGCs	Cer1
1.31327e-64	0.849966	0.636	0.139	3.83265e-60	Specification PGCs	Sh3pxd2b
1.43956e-64	1.36848	1	0.75	4.20121e-60	Specification PGCs	Anp32a
1.57634e-64	1.38105	1	0.622	4.6004e-60	Specification PGCs	Mycn
1.74604e-64	0.777916	0.465	0.072	5.09565e-60	Specification PGCs	Hapln3
2.01168e-64	1.44256	0.992	0.636	5.8709e-60	Specification PGCs	Mtap
2.10174e-64	1.21317	0.977	0.419	6.13371e-60	Specification PGCs	Colec12
2.33431e-64	1.20235	1	0.812	6.81244e-60	Specification PGCs	F11r
3.85687e-64	1.32089	0.884	0.296	1.12559e-59	Specification PGCs	Krt19
4.23258e-64	1.3908	1	0.62	1.23524e-59	Specification PGCs	Pou5f1
4.70098e-64	1.1679	0.868	0.294	1.37193e-59	Specification PGCs	Lhfpl2
5.00004e-64	1.12952	1	0.794	1.45921e-59	Specification PGCs	Rpl36a-ps1
7.19268e-64	1.18086	1	0.734	2.09911e-59	Specification PGCs	Sall4
9.24122e-64	1.14709	1	0.772	2.69696e-59	Specification PGCs	Fam60a
1.03433e-63	1.24975	0.868	0.286	3.0186e-59	Specification PGCs	Mcc
1.20563e-63	1.42348	0.984	0.543	3.51852e-59	Specification PGCs	Dusp6
1.2523e-63	1.27331	0.992	0.896	3.65472e-59	Specification PGCs	Soat1
1.28479e-63	1.14019	0.93	0.345	3.74952e-59	Specification PGCs	Ctsc
1.3708e-63	1.25504	0.853	0.27	4.00053e-59	Specification PGCs	Cyp26a1
1.87547e-63	1.05073	1	0.928	5.47337e-59	Specification PGCs	Gapdh
2.9232e-63	1.02632	1	0.976	8.53106e-59	Specification PGCs	Pkm
4.11023e-63	1.24322	1	0.992	1.19953e-58	Specification PGCs	Set
9.73631e-63	1.54227	0.953	0.405	2.84145e-58	Specification PGCs	Casp3
1.23479e-62	1.32702	0.992	0.627	3.6036e-58	Specification PGCs	Eif2s3x
1.43568e-62	1.07277	0.76	0.201	4.18989e-58	Specification PGCs	Usp51
2.192e-62	1.24643	0.899	0.351	6.39712e-58	Specification PGCs	Plscr1
2.33452e-62	1.39698	0.961	0.458	6.81308e-58	Specification PGCs	B3gnt7
2.57852e-62	1.14814	0.915	0.362	7.52516e-58	Specification PGCs	Ror2
2.69113e-62	1.30559	0.659	0.145	7.85378e-58	Specification PGCs	Tgfb2
3.76507e-62	0.723079	0.775	0.2	1.0988e-57	Specification PGCs	Hpn
6.1422e-62	1.39526	0.984	0.5	1.79254e-57	Specification PGCs	Rbmx
6.75951e-62	1.34747	0.992	0.585	1.9727e-57	Specification PGCs	Tmem2
8.38447e-62	1.3115	1	0.702	2.44692e-57	Specification PGCs	Tspan6
2.57603e-61	1.04014	1	0.887	7.5179e-57	Specification PGCs	Rpl10
2.84748e-61	0.916018	0.899	0.369	8.31007e-57	Specification PGCs	Plp2
3.52109e-61	1.20943	1	0.969	1.0276e-56	Specification PGCs	Ldha
7.46392e-61	1.2822	0.977	0.492	2.17827e-56	Specification PGCs	Slc25a13
1.34775e-60	0.81478	0.605	0.132	3.93328e-56	Specification PGCs	Fgf3
1.47075e-60	1.44375	0.845	0.259	4.29223e-56	Specification PGCs	Amph
1.95178e-60	1.15065	0.938	0.355	5.69609e-56	Specification PGCs	B4galt6
2.46339e-60	0.906918	1	0.996	7.18917e-56	Specification PGCs	Aldoa
4.4673e-60	1.16911	1	0.867	1.30374e-55	Specification PGCs	Tsen34
4.71753e-60	1.10976	0.992	0.895	1.37676e-55	Specification PGCs	Oat
6.34884e-60	1.08812	0.822	0.274	1.85285e-55	Specification PGCs	Etl4
8.45386e-60	1.13492	1	0.791	2.46717e-55	Specification PGCs	Cnpy2
1.18984e-59	1.33364	0.984	0.555	3.47243e-55	Specification PGCs	Mcts1
1.86921e-59	0.996205	1	0.947	5.4551e-55	Specification PGCs	Ahcy
2.05057e-59	1.43182	0.992	0.61	5.9844e-55	Specification PGCs	Ptk7
2.49682e-59	1.53155	0.984	0.442	7.28672e-55	Specification PGCs	Nrk
3.09705e-59	1.31237	0.984	0.656	9.03842e-55	Specification PGCs	Rps6ka6
3.70079e-59	0.985434	1	0.784	1.08004e-54	Specification PGCs	Cnn3
4.40062e-59	0.98493	0.922	0.346	1.28428e-54	Specification PGCs	Amt
4.52946e-59	1.1496	1	0.89	1.32188e-54	Specification PGCs	Trp53
5.03189e-59	1.24932	1	0.816	1.46851e-54	Specification PGCs	Pdgfa
5.60264e-59	1.32132	0.984	0.562	1.63507e-54	Specification PGCs	Igbp1
6.48683e-59	0.825508	0.822	0.247	1.89312e-54	Specification PGCs	Nlrp12
7.81615e-59	0.795586	0.767	0.219	2.28106e-54	Specification PGCs	Dse
1.30392e-58	1.09179	0.899	0.32	3.80536e-54	Specification PGCs	Glrx
1.54495e-58	1.08513	0.837	0.294	4.50878e-54	Specification PGCs	Mmp15
1.63307e-58	1.59411	0.783	0.257	4.76595e-54	Specification PGCs	Cldn5
1.98045e-58	0.980871	0.891	0.307	5.77973e-54	Specification PGCs	Amotl2
3.12369e-58	1.35379	0.977	0.781	9.11616e-54	Specification PGCs	Kifc2
3.31976e-58	0.744655	0.752	0.226	9.68837e-54	Specification PGCs	Slc39a5
3.73278e-58	1.09881	0.822	0.26	1.08937e-53	Specification PGCs	Map2k6
3.86685e-58	0.873174	0.969	0.455	1.1285e-53	Specification PGCs	Gja1
5.03297e-58	1.05611	0.752	0.218	1.46882e-53	Specification PGCs	Ghr
5.71611e-58	0.799999	0.992	0.988	1.66819e-53	Specification PGCs	Rpl9-ps6
1.23443e-57	1.10111	1	0.913	3.60257e-53	Specification PGCs	Txndc12
1.2468e-57	0.970076	1	0.946	3.63866e-53	Specification PGCs	Cdc26
1.47213e-57	1.05746	1	0.818	4.29627e-53	Specification PGCs	Txn1
1.77449e-57	1.00956	1	0.91	5.17867e-53	Specification PGCs	Tuba1a
1.98493e-57	1.3507	0.992	0.616	5.79282e-53	Specification PGCs	Klf5
2.14646e-57	1.18028	1	0.756	6.26424e-53	Specification PGCs	Sephs1
2.18207e-57	1.43106	0.961	0.499	6.36816e-53	Specification PGCs	Nbdy
2.53292e-57	0.902389	0.488	0.089	7.39208e-53	Specification PGCs	Hist1h2bl
3.44197e-57	0.945784	1	0.377	1.0045e-52	Specification PGCs	Tet1
4.29662e-57	1.31325	0.907	0.371	1.25393e-52	Specification PGCs	Hmcn1
6.72064e-57	1.22094	0.992	0.745	1.96135e-52	Specification PGCs	Tnks2
7.05359e-57	1.27167	0.868	0.325	2.05852e-52	Specification PGCs	Wnt5b
9.2728e-57	1.19001	1	0.54	2.70618e-52	Specification PGCs	Slc38a1
1.2512e-56	0.799672	1	0.932	3.65149e-52	Specification PGCs	Pgam1
1.36083e-56	1.04343	1	0.986	3.97144e-52	Specification PGCs	H2afx
1.48019e-56	1.31651	0.969	0.604	4.31977e-52	Specification PGCs	Tmeff1
2.10061e-56	1.21169	0.814	0.245	6.13041e-52	Specification PGCs	Gdf3
2.23783e-56	1.1543	0.992	0.795	6.53089e-52	Specification PGCs	Glud1
2.71687e-56	1.1641	0.853	0.293	7.9289e-52	Specification PGCs	Hist1h2an
4.18939e-56	1.25357	1	0.645	1.22263e-51	Specification PGCs	Vdac1
4.24698e-56	0.72445	1	0.973	1.23944e-51	Specification PGCs	Polr2m
5.32529e-56	0.83548	1	0.91	1.55413e-51	Specification PGCs	Cks1b
8.00419e-56	1.69901	0.884	0.385	2.33594e-51	Specification PGCs	Slc40a1
9.48141e-56	0.740694	1	0.988	2.76705e-51	Specification PGCs	Myl12b
1.90468e-55	0.875049	1	0.982	5.5586e-51	Specification PGCs	Hnrnpa1
1.91362e-55	1.02084	0.907	0.341	5.58471e-51	Specification PGCs	Mpnd
2.57127e-55	0.817026	0.721	0.196	7.50398e-51	Specification PGCs	Zfp358
2.86884e-55	0.738221	1	0.938	8.37242e-51	Specification PGCs	Cdk4
3.00336e-55	1.08108	1	0.72	8.76502e-51	Specification PGCs	Naa10
3.11721e-55	0.826703	1	0.984	9.09726e-51	Specification PGCs	Gm26623
6.91832e-55	1.11021	0.992	0.682	2.01904e-50	Specification PGCs	Pdha1
6.97919e-55	1.33506	0.961	0.553	2.03681e-50	Specification PGCs	Spred1
1.23288e-54	0.972835	0.884	0.314	3.59803e-50	Specification PGCs	Smo
1.91705e-54	0.814077	0.76	0.218	5.59471e-50	Specification PGCs	Plac1
2.0176e-54	1.38393	0.845	0.351	5.88818e-50	Specification PGCs	Dtx3l
2.21652e-54	0.934308	1	0.946	6.4687e-50	Specification PGCs	Gm10036
2.23653e-54	0.824956	0.915	0.31	6.5271e-50	Specification PGCs	Wfdc2
2.44731e-54	1.18301	1	0.77	7.14224e-50	Specification PGCs	Rps4x
2.96865e-54	0.925216	1	0.808	8.66372e-50	Specification PGCs	Cox7b
3.01758e-54	0.905662	1	0.799	8.80651e-50	Specification PGCs	Bex4
5.2446e-54	1.25458	0.961	0.518	1.53058e-49	Specification PGCs	Grb7
5.63518e-54	1.12356	0.845	0.306	1.64457e-49	Specification PGCs	Lbhd1
9.53532e-54	1.13095	0.946	0.45	2.78279e-49	Specification PGCs	Ptprk
9.54925e-54	1.00256	0.992	0.933	2.78685e-49	Specification PGCs	Hnrnpa3
1.04174e-53	1.03116	0.984	0.692	3.04023e-49	Specification PGCs	Ubqln4
1.28333e-53	1.16986	0.984	0.52	3.74528e-49	Specification PGCs	Trip6
1.32693e-53	1.32376	0.938	0.523	3.87251e-49	Specification PGCs	Ttyh1
1.82543e-53	1.15412	0.961	0.49	5.32732e-49	Specification PGCs	Flnb
1.90823e-53	1.19282	0.961	0.49	5.56897e-49	Specification PGCs	Extl3
2.05867e-53	0.874726	1	0.865	6.00804e-49	Specification PGCs	Morf4l2
2.33167e-53	0.808118	0.705	0.188	6.80475e-49	Specification PGCs	Dgkk
2.35937e-53	1.03866	0.946	0.377	6.88559e-49	Specification PGCs	Tnfrsf19
2.48016e-53	0.89436	0.837	0.279	7.23811e-49	Specification PGCs	Syne4
2.52028e-53	1.19087	0.884	0.341	7.35518e-49	Specification PGCs	S100a1
2.57322e-53	1.21222	0.992	0.683	7.50968e-49	Specification PGCs	Slc38a4
3.0271e-53	1.13323	0.814	0.303	8.8343e-49	Specification PGCs	Efs
3.04422e-53	1.00708	1	0.824	8.88426e-49	Specification PGCs	Psme2
3.05081e-53	1.06173	1	0.81	8.90348e-49	Specification PGCs	Slc9a3r1
3.51853e-53	0.747925	1	0.981	1.02685e-48	Specification PGCs	G3bp1
3.73303e-53	1.28377	0.992	0.612	1.08945e-48	Specification PGCs	Grb10
8.00749e-53	1.28265	0.961	0.565	2.3369e-48	Specification PGCs	Col18a1
1.00991e-52	1.48911	0.946	0.544	2.94733e-48	Specification PGCs	Pdpn
1.04413e-52	0.908052	0.55	0.129	3.0472e-48	Specification PGCs	Gm20633
1.10697e-52	0.750367	0.457	0.083	3.23058e-48	Specification PGCs	Sema3a
1.37439e-52	1.25914	0.829	0.3	4.01102e-48	Specification PGCs	Spry4
1.56937e-52	0.962186	1	0.815	4.58005e-48	Specification PGCs	Ctnna1
1.85541e-52	0.737022	0.605	0.146	5.41482e-48	Specification PGCs	A4galt
2.01368e-52	1.11319	0.992	0.778	5.87672e-48	Specification PGCs	Abcg2
2.19733e-52	1.1014	0.829	0.265	6.4127e-48	Specification PGCs	Sox2
2.3196e-52	1.27154	0.984	0.574	6.76953e-48	Specification PGCs	Echdc2
4.16484e-52	0.790274	1	0.889	1.21547e-47	Specification PGCs	Hspd1
4.22947e-52	0.859129	1	0.967	1.23433e-47	Specification PGCs	Hnrnpd
4.75305e-52	1.00529	0.845	0.301	1.38713e-47	Specification PGCs	F2r
5.54276e-52	1.62795	0.984	0.659	1.6176e-47	Specification PGCs	Vim
6.97799e-52	0.997048	1	0.903	2.03646e-47	Specification PGCs	Srm
8.13121e-52	0.854527	0.69	0.188	2.37301e-47	Specification PGCs	Car12
8.88811e-52	0.923788	0.992	0.932	2.59391e-47	Specification PGCs	Gm4737
9.41159e-52	1.4488	0.992	0.709	2.74668e-47	Specification PGCs	Idnk
1.07957e-51	1.29194	0.977	0.679	3.15062e-47	Specification PGCs	Fstl1
1.26728e-51	1.11666	0.992	0.862	3.69843e-47	Specification PGCs	Itm2c
1.36567e-51	1.06893	0.938	0.487	3.98558e-47	Specification PGCs	Ephb4
1.95447e-51	0.998558	0.69	0.199	5.70392e-47	Specification PGCs	Hist1h3i
2.43403e-51	0.796132	0.767	0.232	7.10346e-47	Specification PGCs	Tnfrsf21
2.6046e-51	1.17457	0.977	0.709	7.60126e-47	Specification PGCs	Lhpp
2.67052e-51	1.12202	0.651	0.175	7.79365e-47	Specification PGCs	Slco5a1
2.90496e-51	1.15429	0.891	0.398	8.47784e-47	Specification PGCs	Mfsd13a
3.06464e-51	1.20546	0.961	0.571	8.94385e-47	Specification PGCs	Sept9
4.42432e-51	1.17646	0.899	0.375	1.29119e-46	Specification PGCs	Dusp4
5.60608e-51	1.39575	0.946	0.528	1.63608e-46	Specification PGCs	Nav1
6.39598e-51	1.32385	0.915	0.456	1.8666e-46	Specification PGCs	Trim12a
6.4356e-51	0.760826	1	0.909	1.87817e-46	Specification PGCs	Uba1
7.72976e-51	1.15591	1	0.66	2.25585e-46	Specification PGCs	Etv5
9.41384e-51	1.13069	0.953	0.491	2.74733e-46	Specification PGCs	Pml
1.03663e-50	0.713741	0.388	0.062	3.0253e-46	Specification PGCs	Neurod1
1.05927e-50	1.14347	1	0.683	3.09138e-46	Specification PGCs	Sri
1.16493e-50	0.79278	0.806	0.26	3.39972e-46	Specification PGCs	Epop
1.234e-50	1.23886	0.977	0.662	3.60131e-46	Specification PGCs	Nmral1
1.49113e-50	1.19432	0.992	0.631	4.35173e-46	Specification PGCs	Hmgn5
1.56461e-50	1.33532	0.977	0.824	4.56615e-46	Specification PGCs	Slc16a1
2.09368e-50	1.19156	0.984	0.617	6.11019e-46	Specification PGCs	Fbxo5
2.68362e-50	1.39633	0.829	0.343	7.83188e-46	Specification PGCs	Hist2h3c1
2.93104e-50	0.990112	0.946	0.458	8.55395e-46	Specification PGCs	Agrn
3.77492e-50	0.879416	1	0.864	1.10167e-45	Specification PGCs	Nisch
4.83035e-50	1.18795	0.915	0.432	1.40969e-45	Specification PGCs	Axin2
5.06381e-50	1.56958	0.984	0.716	1.47782e-45	Specification PGCs	Tmem185a
5.07094e-50	1.00096	0.876	0.347	1.4799e-45	Specification PGCs	Pcbd1
6.20233e-50	1.05015	0.992	0.691	1.81009e-45	Specification PGCs	Suclg2
6.52652e-50	0.775754	1	0.916	1.9047e-45	Specification PGCs	Stoml2
7.36794e-50	0.824357	0.651	0.166	2.15026e-45	Specification PGCs	Plet1
8.8892e-50	1.27143	0.915	0.412	2.59422e-45	Specification PGCs	Tmem176b
9.03959e-50	0.774519	1	0.896	2.63811e-45	Specification PGCs	Mdh1
1.46747e-49	0.707342	0.38	0.06	4.28265e-45	Specification PGCs	Tgtp1
1.48605e-49	1.09079	0.992	0.742	4.33688e-45	Specification PGCs	Rnf145
1.48739e-49	1.37204	0.953	0.571	4.34079e-45	Specification PGCs	Cdc42ep5
1.65594e-49	0.974761	0.876	0.351	4.83268e-45	Specification PGCs	Mthfd1l
1.6753e-49	1.23835	0.992	0.615	4.8892e-45	Specification PGCs	Cnn2
1.88138e-49	0.974102	1	0.871	5.49062e-45	Specification PGCs	Helz
1.99267e-49	1.15548	0.969	0.741	5.81541e-45	Specification PGCs	Mettl26
2.09978e-49	0.903484	1	0.8	6.128e-45	Specification PGCs	Idh3g
2.2296e-49	0.942208	0.713	0.22	6.50686e-45	Specification PGCs	Casp8
2.56824e-49	0.860312	1	0.838	7.49516e-45	Specification PGCs	Tubb5
2.66769e-49	0.983668	0.876	0.372	7.78538e-45	Specification PGCs	A230050P20Rik
3.12971e-49	0.883277	0.581	0.142	9.13374e-45	Specification PGCs	Klf15
3.21478e-49	1.39976	0.891	0.371	9.38202e-45	Specification PGCs	Cth
3.28444e-49	0.916664	1	0.938	9.58532e-45	Specification PGCs	Bbx
3.33861e-49	1.2418	0.984	0.723	9.74341e-45	Specification PGCs	Socs2
3.43013e-49	1.0615	0.984	0.749	1.00105e-44	Specification PGCs	Echs1
4.34475e-49	0.709441	1	0.975	1.26797e-44	Specification PGCs	Atp5g2
4.59713e-49	0.950173	0.798	0.247	1.34163e-44	Specification PGCs	Ceacam10
5.12889e-49	1.08458	0.969	0.571	1.49682e-44	Specification PGCs	Mdp1
5.16758e-49	1.04512	0.767	0.229	1.50811e-44	Specification PGCs	Cyp2s1
5.7648e-49	0.919282	0.558	0.127	1.6824e-44	Specification PGCs	Hspb8
5.87868e-49	0.906155	0.992	0.903	1.71564e-44	Specification PGCs	Slc25a11
6.28611e-49	1.20816	0.992	0.826	1.83454e-44	Specification PGCs	Pclaf
7.63111e-49	0.908608	0.767	0.251	2.22706e-44	Specification PGCs	Tmem176a
8.10132e-49	0.79279	0.783	0.258	2.36429e-44	Specification PGCs	Insr
1.51484e-48	1.13294	0.977	0.596	4.42091e-44	Specification PGCs	Sdc1
1.86424e-48	1.20856	0.977	0.674	5.44059e-44	Specification PGCs	Mcee
1.90441e-48	1.27185	0.961	0.485	5.55783e-44	Specification PGCs	Cited2
2.09446e-48	1.16451	0.992	0.683	6.11247e-44	Specification PGCs	Ier2
2.30503e-48	1.14307	0.853	0.341	6.72701e-44	Specification PGCs	Gna14
2.3379e-48	1.03728	0.946	0.527	6.82293e-44	Specification PGCs	Igf2bp2
2.50426e-48	0.775283	0.729	0.202	7.30843e-44	Specification PGCs	Meis2
2.51837e-48	1.23112	0.992	0.554	7.34962e-44	Specification PGCs	Marcks
3.19394e-48	0.949148	1	0.819	9.32118e-44	Specification PGCs	Igf2bp1
3.56236e-48	1.29348	0.938	0.652	1.03964e-43	Specification PGCs	Lpcat4
4.75411e-48	1.01659	0.946	0.466	1.38744e-43	Specification PGCs	Dock1
5.4166e-48	1.09749	0.984	0.581	1.58078e-43	Specification PGCs	Rhob
7.38075e-48	1.41419	0.922	0.437	2.154e-43	Specification PGCs	Cyr61
9.50342e-48	1.39843	0.984	0.811	2.77348e-43	Specification PGCs	Cmtm6
9.58878e-48	1.0666	0.969	0.655	2.79839e-43	Specification PGCs	Zfp568
1.09019e-47	0.899431	0.992	0.914	3.18162e-43	Specification PGCs	Urod
1.1444e-47	0.896329	1	0.926	3.33983e-43	Specification PGCs	Eef1akmt1
1.18781e-47	1.05254	0.969	0.654	3.4665e-43	Specification PGCs	Tpp1
1.32279e-47	1.20008	0.961	0.504	3.86042e-43	Specification PGCs	Klf6
1.8392e-47	1.20263	0.736	0.256	5.36751e-43	Specification PGCs	Hist1h2ac
1.85201e-47	0.848969	0.605	0.16	5.40491e-43	Specification PGCs	Hist1h3b
2.23396e-47	0.80346	0.767	0.254	6.51958e-43	Specification PGCs	Notch3
2.31749e-47	0.964527	0.984	0.874	6.76337e-43	Specification PGCs	Sptssa
2.35711e-47	1.03945	1	0.849	6.87899e-43	Specification PGCs	Rpl39
2.47898e-47	0.789752	1	0.918	7.23465e-43	Specification PGCs	Tpm3-rs7
2.50846e-47	1.11761	0.969	0.566	7.32068e-43	Specification PGCs	Ctps2
2.56392e-47	0.933267	0.992	0.852	7.48255e-43	Specification PGCs	Pja1
2.92145e-47	0.825002	0.969	0.89	8.52596e-43	Specification PGCs	Rpl7a-ps5
3.50396e-47	1.08654	0.984	0.731	1.0226e-42	Specification PGCs	Gart
3.74262e-47	1.31422	0.876	0.406	1.09224e-42	Specification PGCs	Nmi
4.42273e-47	0.894637	0.984	0.871	1.29073e-42	Specification PGCs	Gm7324
5.04792e-47	0.917273	0.992	0.895	1.47319e-42	Specification PGCs	Commd6
7.00055e-47	0.894916	1	0.733	2.04304e-42	Specification PGCs	Dkc1
1.04529e-46	1.04716	0.915	0.439	3.05058e-42	Specification PGCs	Ptgfrn
1.31475e-46	0.86077	0.992	0.945	3.83696e-42	Specification PGCs	Gtf2i
1.36934e-46	1.05229	0.574	0.149	3.99629e-42	Specification PGCs	Lmo2
1.77342e-46	1.04067	0.984	0.638	5.17556e-42	Specification PGCs	Idh2
1.78596e-46	1.11189	0.946	0.555	5.21214e-42	Specification PGCs	Gldc
2.64746e-46	0.972356	1	0.89	7.72635e-42	Specification PGCs	Sdf2
2.75395e-46	1.09287	0.977	0.624	8.03712e-42	Specification PGCs	Renbp
3.09029e-46	1.05195	1	0.907	9.0187e-42	Specification PGCs	Slc2a3
3.61901e-46	1.00732	0.907	0.406	1.05617e-41	Specification PGCs	Slc1a3
3.7675e-46	1.04223	0.984	0.785	1.09951e-41	Specification PGCs	Ogt
3.80019e-46	0.828929	1	0.929	1.10905e-41	Specification PGCs	Arpc4
4.00228e-46	0.928934	1	0.887	1.16803e-41	Specification PGCs	Degs1
4.20373e-46	1.13962	0.984	0.673	1.22682e-41	Specification PGCs	Irf1
4.33198e-46	1.04073	0.984	0.633	1.26425e-41	Specification PGCs	Pdzd11
4.93348e-46	0.956777	0.868	0.346	1.43979e-41	Specification PGCs	Clcn5
5.27502e-46	1.04579	0.984	0.633	1.53946e-41	Specification PGCs	Prrc2b
5.82643e-46	0.94134	0.977	0.562	1.70039e-41	Specification PGCs	Gnl3l
6.3116e-46	0.990036	0.992	0.803	1.84198e-41	Specification PGCs	Mta1
7.04297e-46	1.03732	0.953	0.563	2.05542e-41	Specification PGCs	Kdelc1
8.32952e-46	0.831417	0.853	0.32	2.43089e-41	Specification PGCs	Pgghg
9.03986e-46	0.926328	0.961	0.522	2.63819e-41	Specification PGCs	Cers2
1.26388e-45	1.51441	0.829	0.418	3.6885e-41	Specification PGCs	Ctsh
1.26729e-45	1.08275	1	0.745	3.69847e-41	Specification PGCs	Bex2
1.47983e-45	1.05401	0.992	0.683	4.31873e-41	Specification PGCs	Ago2
1.72508e-45	0.825102	0.992	0.948	5.03449e-41	Specification PGCs	Rcc2
2.07301e-45	0.97686	1	0.752	6.04988e-41	Specification PGCs	Sgpl1
2.38474e-45	1.08129	0.992	0.647	6.95964e-41	Specification PGCs	Ly6e
2.51995e-45	1.02835	0.946	0.596	7.35423e-41	Specification PGCs	Actn1
2.765e-45	0.988318	0.984	0.689	8.06938e-41	Specification PGCs	Ywhag
3.04095e-45	1.06666	0.984	0.645	8.87471e-41	Specification PGCs	Sept11
3.24174e-45	1.07978	0.953	0.606	9.46068e-41	Specification PGCs	Ank3
3.54682e-45	1.00766	0.853	0.401	1.0351e-40	Specification PGCs	Acsl5
4.19477e-45	0.89928	1	0.759	1.2242e-40	Specification PGCs	Smc1a
5.08017e-45	0.725409	1	0.802	1.4826e-40	Specification PGCs	Adh5
5.27717e-45	1.07088	0.992	0.593	1.54009e-40	Specification PGCs	Fhl1
7.35669e-45	1.00459	1	0.841	2.14698e-40	Specification PGCs	H1f0
7.50933e-45	1.07665	0.93	0.468	2.19152e-40	Specification PGCs	Sh3bgrl
7.73408e-45	0.910701	0.992	0.796	2.25711e-40	Specification PGCs	Cnih1
8.06362e-45	0.702719	0.775	0.277	2.35329e-40	Specification PGCs	Pkdcc
8.23795e-45	1.35695	0.822	0.338	2.40416e-40	Specification PGCs	Gng2
8.52626e-45	0.829303	1	0.87	2.48831e-40	Specification PGCs	Tomm5
8.96132e-45	0.697627	0.574	0.142	2.61527e-40	Specification PGCs	Rasgrp4
9.68672e-45	1.0272	0.992	0.779	2.82697e-40	Specification PGCs	Qtrt1
1.03332e-44	0.950018	0.721	0.227	3.01564e-40	Specification PGCs	Gata3
1.22333e-44	1.04648	0.953	0.555	3.57017e-40	Specification PGCs	Rab11fip1
1.61118e-44	0.755485	1	0.962	4.70207e-40	Specification PGCs	Mif
1.9014e-44	1.41946	0.783	0.3	5.54904e-40	Specification PGCs	Fah
1.90613e-44	0.813139	0.93	0.374	5.56286e-40	Specification PGCs	Aif1l
2.16839e-44	1.04593	0.938	0.539	6.32823e-40	Specification PGCs	Prr13
2.54305e-44	0.939267	0.984	0.74	7.42163e-40	Specification PGCs	Cyb5r1
2.69156e-44	0.882488	0.984	0.831	7.85505e-40	Specification PGCs	Usp10
3.09004e-44	1.05376	0.938	0.476	9.01799e-40	Specification PGCs	Ptpn6
3.13584e-44	0.813292	1	0.93	9.15164e-40	Specification PGCs	Spc24
3.54634e-44	0.817574	1	0.948	1.03496e-39	Specification PGCs	Hsph1
3.69273e-44	1.1356	0.837	0.381	1.07769e-39	Specification PGCs	Parp9
4.49614e-44	1.03545	0.961	0.529	1.31215e-39	Specification PGCs	Spred2
4.90803e-44	0.751841	0.589	0.156	1.43236e-39	Specification PGCs	Crispld1
5.6635e-44	1.15445	0.69	0.237	1.65284e-39	Specification PGCs	Pde4d
5.8816e-44	1.17207	0.984	0.695	1.71649e-39	Specification PGCs	Rbp1
6.58008e-44	1.02282	0.729	0.252	1.92033e-39	Specification PGCs	Hebp2
6.73856e-44	0.775845	0.984	0.97	1.96658e-39	Specification PGCs	Lrpap1
9.0807e-44	1.00262	1	0.692	2.65011e-39	Specification PGCs	Mfsd10
9.11345e-44	1.05741	0.969	0.646	2.65967e-39	Specification PGCs	Traf4
9.54036e-44	0.773378	1	0.865	2.78426e-39	Specification PGCs	Jpt2
1.09399e-43	1.11975	0.589	0.156	3.1927e-39	Specification PGCs	Nefl
1.1178e-43	0.996061	0.953	0.52	3.2622e-39	Specification PGCs	Nanog
1.16061e-43	0.870221	1	0.854	3.38713e-39	Specification PGCs	Actn4
1.24252e-43	1.05466	0.969	0.69	3.62618e-39	Specification PGCs	Got1
1.25746e-43	1.23053	0.729	0.277	3.66978e-39	Specification PGCs	Sall3
1.81717e-43	0.87061	0.992	0.631	5.30322e-39	Specification PGCs	Ckb
2.10803e-43	1.03366	0.984	0.692	6.15207e-39	Specification PGCs	Gdi1
2.59268e-43	0.982114	0.93	0.51	7.56646e-39	Specification PGCs	Maoa
2.71285e-43	0.709368	1	0.987	7.91719e-39	Specification PGCs	Tma7
3.0741e-43	1.06014	0.984	0.687	8.97144e-39	Specification PGCs	Bzw2
3.7501e-43	1.04856	0.713	0.242	1.09443e-38	Specification PGCs	Hist1h3g
5.51315e-43	0.8945	1	0.77	1.60896e-38	Specification PGCs	Rbm10
7.79806e-43	1.01352	0.543	0.146	2.27579e-38	Specification PGCs	Hist2h2ac
8.26208e-43	1.01411	0.953	0.571	2.41121e-38	Specification PGCs	Slc1a5
8.3609e-43	1.07746	0.984	0.858	2.44005e-38	Specification PGCs	Bambi
9.25355e-43	0.901723	0.969	0.557	2.70056e-38	Specification PGCs	Pced1b
9.55287e-43	0.809728	0.992	0.926	2.78791e-38	Specification PGCs	Rbmxl1
1.03175e-42	0.89275	0.829	0.325	3.01107e-38	Specification PGCs	Tmem238
1.3397e-42	1.00553	0.961	0.561	3.90977e-38	Specification PGCs	Bcat2
1.42521e-42	0.974018	0.992	0.798	4.15933e-38	Specification PGCs	Clic1
1.6028e-42	0.956457	0.984	0.7	4.6776e-38	Specification PGCs	Mthfd1
1.61783e-42	0.756906	1	0.963	4.72149e-38	Specification PGCs	Kpnb1
1.6461e-42	0.971007	0.992	0.74	4.80398e-38	Specification PGCs	Sparc
2.02514e-42	0.83889	0.496	0.117	5.91016e-38	Specification PGCs	Tnnc1
2.40362e-42	0.963532	0.984	0.769	7.01474e-38	Specification PGCs	Mtch1
2.64841e-42	0.998296	0.992	0.658	7.72911e-38	Specification PGCs	Lamb1
3.55511e-42	1.01634	1	0.846	1.03752e-37	Specification PGCs	Tuba1c
3.71853e-42	0.889467	1	0.834	1.08522e-37	Specification PGCs	Ssbp2
4.18866e-42	0.973689	0.969	0.835	1.22242e-37	Specification PGCs	Uhrf2
6.25807e-42	0.863859	0.744	0.278	1.82636e-37	Specification PGCs	Hist1h2bb
6.7597e-42	0.795517	1	0.951	1.97275e-37	Specification PGCs	Tmpo
1.17312e-41	0.997884	0.767	0.284	3.42365e-37	Specification PGCs	Frem2
1.2489e-41	1.03848	0.884	0.374	3.6448e-37	Specification PGCs	Hist1h1e
1.27638e-41	0.94708	0.938	0.542	3.72498e-37	Specification PGCs	Kdm5c
1.36801e-41	0.822007	0.992	0.877	3.99241e-37	Specification PGCs	Rpa3
1.49162e-41	1.01105	0.984	0.737	4.35315e-37	Specification PGCs	Vamp8
1.90489e-41	0.882765	0.791	0.294	5.55922e-37	Specification PGCs	Porcn
1.94289e-41	0.960652	1	0.855	5.67013e-37	Specification PGCs	Rrm2
2.09513e-41	1.31012	0.783	0.343	6.11444e-37	Specification PGCs	Hist2h3c2
2.18639e-41	0.920842	0.961	0.55	6.38075e-37	Specification PGCs	Nt5dc2
2.3497e-41	0.766204	1	0.93	6.85737e-37	Specification PGCs	Gm16286
2.82653e-41	0.838509	1	0.884	8.24895e-37	Specification PGCs	Laptm4b
5.1866e-41	0.924981	0.969	0.771	1.51366e-36	Specification PGCs	Wdr55
5.20907e-41	0.901286	0.853	0.34	1.52022e-36	Specification PGCs	Hist1h2bm
7.00624e-41	0.900252	0.992	0.876	2.0447e-36	Specification PGCs	Ppp2ca
7.1314e-41	0.906298	0.884	0.424	2.08123e-36	Specification PGCs	Khnyn
7.45257e-41	1.09879	0.891	0.41	2.17496e-36	Specification PGCs	Gpx7
9.93087e-41	0.714931	0.419	0.088	2.89823e-36	Specification PGCs	Gbp7
1.16089e-40	1.2851	0.922	0.624	3.38796e-36	Specification PGCs	Smtnl2
1.21081e-40	0.963326	0.992	0.719	3.53364e-36	Specification PGCs	Map4k4
1.36735e-40	0.773514	0.992	0.933	3.99047e-36	Specification PGCs	Mrpl34
1.60074e-40	0.886798	0.977	0.49	4.67161e-36	Specification PGCs	Dppa3
1.67357e-40	0.695756	0.705	0.24	4.88413e-36	Specification PGCs	Fuca2
1.78839e-40	0.854166	0.55	0.154	5.21923e-36	Specification PGCs	Hist1h2bn
2.14173e-40	1.10581	0.899	0.462	6.25043e-36	Specification PGCs	Hist1h4m
2.28182e-40	1.11286	0.884	0.434	6.65926e-36	Specification PGCs	Zfp395
2.30499e-40	0.72266	0.922	0.551	6.72689e-36	Specification PGCs	Cks1brt
2.61629e-40	0.782775	1	0.867	7.63537e-36	Specification PGCs	Pfas
2.65286e-40	0.797773	0.915	0.447	7.74209e-36	Specification PGCs	Ugdh
2.92672e-40	0.943898	0.938	0.547	8.54133e-36	Specification PGCs	Slc20a2
3.65921e-40	0.865387	1	0.887	1.0679e-35	Specification PGCs	Zfp106
4.21061e-40	0.695431	0.69	0.222	1.22882e-35	Specification PGCs	Neil1
4.49803e-40	0.942961	0.969	0.558	1.3127e-35	Specification PGCs	Fkbp11
5.23177e-40	0.773827	0.698	0.24	1.52684e-35	Specification PGCs	Slit2
5.91624e-40	0.923234	0.961	0.716	1.7266e-35	Specification PGCs	Tmem9
8.17455e-40	1.01851	0.806	0.353	2.38566e-35	Specification PGCs	Fkrp
9.39943e-40	0.943357	0.977	0.704	2.74313e-35	Specification PGCs	Pcbp4
1.01057e-39	0.941546	0.907	0.49	2.94925e-35	Specification PGCs	Lamc1
1.038e-39	0.776519	0.643	0.196	3.02931e-35	Specification PGCs	Dcxr
1.07599e-39	0.800053	0.984	0.929	3.14018e-35	Specification PGCs	Prpf8
1.37619e-39	0.811237	0.969	0.617	4.01628e-35	Specification PGCs	Tdg
1.63168e-39	0.747711	0.984	0.925	4.76188e-35	Specification PGCs	Zdhhc6
1.84036e-39	0.942106	0.969	0.577	5.37091e-35	Specification PGCs	Gusb
1.88809e-39	0.70962	0.775	0.294	5.51021e-35	Specification PGCs	Xxylt1
2.60873e-39	0.890278	0.977	0.624	7.61332e-35	Specification PGCs	Igf2r
3.03148e-39	1.07993	0.915	0.479	8.84707e-35	Specification PGCs	Hist1h4n
3.37199e-39	0.86115	1	0.786	9.84082e-35	Specification PGCs	Slc6a6
3.74055e-39	0.752355	0.558	0.149	1.09164e-34	Specification PGCs	Hes7
4.04059e-39	0.787338	0.403	0.084	1.1792e-34	Specification PGCs	Alx3
4.64046e-39	0.796176	1	0.88	1.35427e-34	Specification PGCs	Fasn
7.35153e-39	0.978639	0.76	0.301	2.14547e-34	Specification PGCs	Lad1
7.66084e-39	0.984298	0.93	0.492	2.23574e-34	Specification PGCs	Bmyc
8.6895e-39	0.839829	1	0.909	2.53594e-34	Specification PGCs	Hnrnpa0
9.63127e-39	1.01581	0.922	0.563	2.81079e-34	Specification PGCs	Stx3
1.27937e-38	0.815475	1	0.904	3.7337e-34	Specification PGCs	Hint2
1.38744e-38	0.839613	0.992	0.927	4.04911e-34	Specification PGCs	Arid1a
1.42562e-38	0.818774	0.992	0.94	4.16052e-34	Specification PGCs	Cuedc2
1.51634e-38	0.862002	0.884	0.455	4.42528e-34	Specification PGCs	Pxdn
1.7714e-38	0.960588	0.984	0.558	5.16966e-34	Specification PGCs	Hist1h2ae
2.13301e-38	0.699367	0.984	0.898	6.22498e-34	Specification PGCs	Prelid1
2.53631e-38	0.934064	0.977	0.617	7.40197e-34	Specification PGCs	Nipsnap1
2.91042e-38	0.92124	0.907	0.428	8.49377e-34	Specification PGCs	St14
2.92357e-38	1.07241	0.783	0.32	8.53216e-34	Specification PGCs	Car7
3.1009e-38	0.78349	1	0.856	9.04967e-34	Specification PGCs	Vbp1
3.14719e-38	0.928387	0.93	0.491	9.18476e-34	Specification PGCs	Tead1
3.26787e-38	0.839866	0.86	0.377	9.53696e-34	Specification PGCs	Hist1h4d
3.4713e-38	0.759237	1	0.789	1.01306e-33	Specification PGCs	Slc25a4
3.68601e-38	0.970499	0.977	0.743	1.07573e-33	Specification PGCs	Ezr
4.88103e-38	0.947112	0.845	0.42	1.42448e-33	Specification PGCs	Dlg5
1.24195e-37	0.946154	0.946	0.53	3.62449e-33	Specification PGCs	Arxes1
1.32062e-37	0.967745	0.946	0.706	3.85409e-33	Specification PGCs	Utrn
1.39592e-37	0.868182	0.984	0.92	4.07385e-33	Specification PGCs	Arid3b
1.45003e-37	0.78622	0.899	0.428	4.23177e-33	Specification PGCs	Six4
2.15602e-37	0.738632	1	0.891	6.29214e-33	Specification PGCs	Hikeshi
2.46861e-37	0.752785	0.992	0.913	7.20441e-33	Specification PGCs	Ssr3
2.88529e-37	0.831942	0.907	0.446	8.42043e-33	Specification PGCs	Impact
3.39069e-37	0.711443	0.853	0.371	9.89539e-33	Specification PGCs	Usp29
5.36557e-37	0.838623	0.984	0.77	1.56589e-32	Specification PGCs	Dera
5.82694e-37	0.878524	1	0.805	1.70053e-32	Specification PGCs	Nono
6.01221e-37	0.756013	0.566	0.169	1.7546e-32	Specification PGCs	Stra6l
6.46507e-37	0.732204	0.992	0.784	1.88677e-32	Specification PGCs	Msh2
7.49032e-37	0.797734	0.984	0.786	2.18598e-32	Specification PGCs	Ssr4
7.73314e-37	0.929282	1	0.858	2.25684e-32	Specification PGCs	Psmb10
7.82067e-37	0.777405	0.907	0.47	2.28238e-32	Specification PGCs	Lama5
7.99071e-37	0.805866	1	0.952	2.33201e-32	Specification PGCs	Ywhah
8.59578e-37	0.940739	0.907	0.517	2.50859e-32	Specification PGCs	Grk6
9.07137e-37	0.84585	0.961	0.584	2.64739e-32	Specification PGCs	Tmem55a
9.56239e-37	0.712085	1	0.883	2.79069e-32	Specification PGCs	Rest
1.01296e-36	0.848373	0.992	0.851	2.95622e-32	Specification PGCs	Pnrc2
1.04978e-36	0.716367	0.961	0.614	3.06369e-32	Specification PGCs	Nrm
1.25877e-36	0.919334	0.767	0.314	3.67358e-32	Specification PGCs	Psrc1
1.35952e-36	0.881152	0.953	0.609	3.96763e-32	Specification PGCs	Ints5.1
1.72772e-36	0.709126	0.729	0.286	5.04218e-32	Specification PGCs	Tmc4
1.95382e-36	0.971565	0.969	0.761	5.70202e-32	Specification PGCs	Diaph1
3.0967e-36	0.788825	0.55	0.168	9.0374e-32	Specification PGCs	Lpl
3.44581e-36	0.886594	0.891	0.399	1.00563e-31	Specification PGCs	Cpm
4.12712e-36	0.933071	0.984	0.748	1.20446e-31	Specification PGCs	Slc39a1
4.42358e-36	0.860351	0.977	0.717	1.29098e-31	Specification PGCs	Atp6ap1
4.49745e-36	0.929671	0.93	0.62	1.31254e-31	Specification PGCs	Rnf213
4.82485e-36	0.714324	0.442	0.107	1.40808e-31	Specification PGCs	Slc6a8
5.35227e-36	0.961929	0.969	0.55	1.56201e-31	Specification PGCs	Dqx1
5.84286e-36	0.882274	1	0.802	1.70518e-31	Specification PGCs	Rcl1
6.76344e-36	0.858669	0.977	0.669	1.97384e-31	Specification PGCs	Abracl
7.02172e-36	0.925111	1	0.637	2.04922e-31	Specification PGCs	1110012L19Rik
7.03064e-36	0.873035	0.845	0.422	2.05182e-31	Specification PGCs	Col4a1
8.47968e-36	0.815435	0.977	0.805	2.47471e-31	Specification PGCs	Mboat7
9.47906e-36	0.802913	0.891	0.487	2.76637e-31	Specification PGCs	Mogs
1.13689e-35	0.718033	0.961	0.78	3.31791e-31	Specification PGCs	Bccip
1.18206e-35	1.28644	0.814	0.375	3.44973e-31	Specification PGCs	Cxcl12
1.19868e-35	0.87338	0.698	0.257	3.49824e-31	Specification PGCs	Fuom
1.36197e-35	0.89466	0.806	0.371	3.97477e-31	Specification PGCs	Mtss1l
1.44056e-35	0.705816	0.992	0.937	4.20414e-31	Specification PGCs	Ganab
1.44774e-35	0.917298	0.969	0.66	4.22508e-31	Specification PGCs	Fundc2
1.77695e-35	1.00779	0.876	0.468	5.18585e-31	Specification PGCs	Rbm47
1.91096e-35	0.868251	0.992	0.675	5.57694e-31	Specification PGCs	Tspo
1.9883e-35	0.797866	0.984	0.769	5.80265e-31	Specification PGCs	Tyms
2.72721e-35	0.881026	0.806	0.365	7.95909e-31	Specification PGCs	Shroom2
3.52879e-35	0.709394	0.992	0.952	1.02984e-30	Specification PGCs	Clk1
3.54454e-35	0.778055	1	0.881	1.03444e-30	Specification PGCs	Zfp444
4.2058e-35	0.831068	0.977	0.667	1.22742e-30	Specification PGCs	Cyfip1
7.34106e-35	0.896583	0.969	0.829	2.14241e-30	Specification PGCs	2610001J05Rik
7.43003e-35	0.827981	1	0.922	2.16838e-30	Specification PGCs	N4bp2
8.64271e-35	0.736044	0.473	0.121	2.52229e-30	Specification PGCs	Slc2a2
9.68793e-35	1.2184	0.419	0.1	2.82733e-30	Specification PGCs	Klk7
1.00645e-34	0.869611	0.915	0.46	2.93723e-30	Specification PGCs	Smad7
1.04048e-34	0.929015	0.915	0.515	3.03654e-30	Specification PGCs	Hist1h4i
1.04553e-34	0.889211	0.744	0.317	3.05127e-30	Specification PGCs	Lmo7
1.05157e-34	0.872287	0.946	0.566	3.06891e-30	Specification PGCs	Pbx1
1.12334e-34	0.718034	1	0.842	3.27836e-30	Specification PGCs	Gpx1
1.17941e-34	0.859728	0.899	0.568	3.442e-30	Specification PGCs	2310022B05Rik
1.29326e-34	0.851425	0.891	0.442	3.77426e-30	Specification PGCs	Hist1h2bk
2.0306e-34	0.784487	0.977	0.681	5.92611e-30	Specification PGCs	Slc35b2
2.77616e-34	0.724419	0.86	0.387	8.10194e-30	Specification PGCs	Tmem164
2.80685e-34	0.843646	0.62	0.219	8.1915e-30	Specification PGCs	Hist1h2ak
2.94777e-34	0.858328	0.961	0.769	8.60276e-30	Specification PGCs	Lsm14a
2.98666e-34	0.735595	1	0.889	8.71626e-30	Specification PGCs	Ctcf
3.01451e-34	1.13296	0.953	0.695	8.79755e-30	Specification PGCs	Kit
3.20579e-34	0.859523	0.93	0.614	9.35577e-30	Specification PGCs	Lrp6
3.59811e-34	0.761043	0.992	0.877	1.05007e-29	Specification PGCs	Ptms
4.02478e-34	0.847304	0.984	0.84	1.17459e-29	Specification PGCs	Nde1
4.869e-34	0.897946	0.915	0.518	1.42097e-29	Specification PGCs	G6pdx
5.59625e-34	0.785305	0.783	0.345	1.63321e-29	Specification PGCs	Tlnrd1
6.00193e-34	0.810609	0.984	0.848	1.7516e-29	Specification PGCs	Slc38a2
6.28333e-34	0.766397	0.992	0.732	1.83373e-29	Specification PGCs	Atic
7.31688e-34	0.821294	0.86	0.417	2.13536e-29	Specification PGCs	Farp1
7.36947e-34	0.744834	1	0.841	2.1507e-29	Specification PGCs	Cd81
7.61208e-34	0.715285	0.984	0.907	2.22151e-29	Specification PGCs	Mbtps1
8.03771e-34	0.753432	1	0.835	2.34573e-29	Specification PGCs	Aldh7a1
8.29094e-34	0.781	0.907	0.464	2.41963e-29	Specification PGCs	Agpat4
8.47924e-34	0.847237	0.822	0.421	2.47458e-29	Specification PGCs	Elmsan1
8.55007e-34	0.837546	0.946	0.744	2.49525e-29	Specification PGCs	Ivd
9.38508e-34	1.03577	0.891	0.479	2.73894e-29	Specification PGCs	Dock11
1.13074e-33	0.738805	0.961	0.732	3.29994e-29	Specification PGCs	R3hdm4
1.21071e-33	0.694244	0.496	0.14	3.53333e-29	Specification PGCs	Hoxd9
1.33341e-33	0.887293	0.984	0.631	3.89142e-29	Specification PGCs	Ptch1
1.39786e-33	0.712261	0.992	0.873	4.07951e-29	Specification PGCs	Tkt
1.45396e-33	0.743023	0.992	0.77	4.24325e-29	Specification PGCs	Cad
1.47738e-33	0.828296	0.884	0.467	4.31158e-29	Specification PGCs	Gnai1
1.54924e-33	0.726409	0.992	0.915	4.52131e-29	Specification PGCs	Rbpms
1.82064e-33	0.724007	0.992	0.88	5.31335e-29	Specification PGCs	Slc35a4
1.85026e-33	0.725272	0.845	0.385	5.39979e-29	Specification PGCs	Mmd
2.02164e-33	0.773421	0.388	0.088	5.89994e-29	Specification PGCs	Gpr85
2.34092e-33	0.77713	0.992	0.776	6.83173e-29	Specification PGCs	Ska2
2.54686e-33	0.7134	1	0.932	7.43276e-29	Specification PGCs	Ptov1
2.59311e-33	0.746125	0.868	0.447	7.56774e-29	Specification PGCs	Kdm6a
2.61743e-33	0.854818	0.767	0.304	7.63871e-29	Specification PGCs	Tagln3
2.63876e-33	0.942761	0.899	0.539	7.70096e-29	Specification PGCs	Trim25
2.7929e-33	0.785763	0.992	0.69	8.15081e-29	Specification PGCs	Pycrl
3.47116e-33	0.700323	0.953	0.521	1.01302e-28	Specification PGCs	Cyp20a1
4.59392e-33	0.74869	0.977	0.919	1.34069e-28	Specification PGCs	Drg2
5.89091e-33	0.837053	0.938	0.701	1.7192e-28	Specification PGCs	Acad8
6.54513e-33	0.715963	0.992	0.725	1.91013e-28	Specification PGCs	Sms
7.32501e-33	0.713534	0.992	0.855	2.13773e-28	Specification PGCs	Nfx1
7.8267e-33	0.899045	0.961	0.741	2.28415e-28	Specification PGCs	Ccne1
7.91657e-33	0.720239	0.984	0.894	2.31037e-28	Specification PGCs	Pds5a
9.23703e-33	0.751909	0.953	0.583	2.69574e-28	Specification PGCs	Atp1a1
9.57008e-33	0.81044	0.922	0.624	2.79293e-28	Specification PGCs	Eml3
1.0434e-32	0.844931	0.969	0.624	3.04505e-28	Specification PGCs	Pdlim4
1.50449e-32	0.907622	0.93	0.718	4.3907e-28	Specification PGCs	Ctbp2
1.64352e-32	0.777719	0.984	0.765	4.79646e-28	Specification PGCs	Hif1a
1.73195e-32	0.696488	0.992	0.713	5.05452e-28	Specification PGCs	Ppp1ca
1.87606e-32	0.907143	0.907	0.458	5.4751e-28	Specification PGCs	Klk8
2.11565e-32	1.00812	0.992	0.844	6.17433e-28	Specification PGCs	Crot
2.39399e-32	0.736107	0.93	0.548	6.98663e-28	Specification PGCs	Elovl1
2.42169e-32	0.934053	0.829	0.406	7.06747e-28	Specification PGCs	Arhgap42
2.68781e-32	0.814884	0.984	0.731	7.84409e-28	Specification PGCs	Ttll12
3.02453e-32	0.815155	0.752	0.317	8.82678e-28	Specification PGCs	Rell1
3.52627e-32	0.931102	0.946	0.633	1.02911e-27	Specification PGCs	Tfe3
4.02864e-32	1.45804	0.295	0.057	1.17572e-27	Specification PGCs	Ctla2a
4.31899e-32	1.31534	0.798	0.389	1.26045e-27	Specification PGCs	Igfbp3
4.38755e-32	0.836865	0.884	0.485	1.28046e-27	Specification PGCs	Lck
4.55814e-32	0.694876	0.822	0.346	1.33025e-27	Specification PGCs	Phlda1
5.3638e-32	0.831285	0.992	0.902	1.56537e-27	Specification PGCs	Txnrd1
6.60287e-32	0.706505	1	0.914	1.92698e-27	Specification PGCs	Nucks1
7.1263e-32	0.740295	0.992	0.796	2.07974e-27	Specification PGCs	Nol6
7.95954e-32	0.978017	0.891	0.562	2.32291e-27	Specification PGCs	Lrrc45
8.23141e-32	0.79296	0.969	0.841	2.40225e-27	Specification PGCs	Triobp
9.01303e-32	0.733432	0.783	0.348	2.63036e-27	Specification PGCs	Fam3a
1.00948e-31	0.761338	0.953	0.752	2.94608e-27	Specification PGCs	Zfp422
1.22227e-31	0.759275	0.992	0.904	3.56706e-27	Specification PGCs	Myg1
1.30276e-31	0.745404	0.992	0.687	3.80196e-27	Specification PGCs	Pabpc4
1.3062e-31	0.783471	0.891	0.488	3.81203e-27	Specification PGCs	Arid1b
1.33641e-31	0.789178	0.798	0.418	3.90018e-27	Specification PGCs	A830018L16Rik
1.37054e-31	0.829528	0.915	0.525	3.99979e-27	Specification PGCs	Trub1
1.3967e-31	1.00042	0.814	0.414	4.07613e-27	Specification PGCs	Akr1b10
1.74398e-31	0.809967	0.938	0.532	5.08962e-27	Specification PGCs	Sapcd2
1.84227e-31	0.801572	0.93	0.556	5.37647e-27	Specification PGCs	Arxes2
2.21836e-31	0.775192	0.876	0.498	6.47406e-27	Specification PGCs	Irf2bp1
2.54033e-31	0.938518	0.946	0.587	7.4137e-27	Specification PGCs	Myadm
2.54663e-31	0.798889	0.922	0.541	7.43208e-27	Specification PGCs	Fbxl14
2.60999e-31	0.790919	0.814	0.435	7.61701e-27	Specification PGCs	BC017158
2.8136e-31	0.805329	0.884	0.478	8.2112e-27	Specification PGCs	Dbt
3.43247e-31	0.952509	0.992	0.768	1.00173e-26	Specification PGCs	Tpm1
5.3119e-31	0.760335	0.915	0.537	1.55023e-26	Specification PGCs	Slc25a22
5.98924e-31	0.725405	0.977	0.631	1.7479e-26	Specification PGCs	Zfp64
6.09201e-31	0.824323	0.977	0.735	1.77789e-26	Specification PGCs	Galnt1
6.12537e-31	0.752014	0.969	0.72	1.78763e-26	Specification PGCs	Nacc1
6.42419e-31	0.987567	0.473	0.124	1.87484e-26	Specification PGCs	Actc1
6.93687e-31	0.716383	0.977	0.884	2.02446e-26	Specification PGCs	Kti12
7.0349e-31	0.821709	0.876	0.46	2.05307e-26	Specification PGCs	Armcx2
7.82808e-31	0.742225	0.992	0.8	2.28455e-26	Specification PGCs	Rbms1
7.89058e-31	0.799936	0.899	0.534	2.30279e-26	Specification PGCs	Mccc1
9.09253e-31	0.825555	0.93	0.58	2.65356e-26	Specification PGCs	Prr12
9.90269e-31	0.728578	0.868	0.443	2.89e-26	Specification PGCs	5730559C18Rik
1.03433e-30	0.710342	0.992	0.77	3.01858e-26	Specification PGCs	Pdcl3
1.16033e-30	0.858587	0.93	0.608	3.38631e-26	Specification PGCs	Ppcs
1.22974e-30	0.788776	0.899	0.511	3.58888e-26	Specification PGCs	Fut10
1.30663e-30	0.738825	0.992	0.791	3.81326e-26	Specification PGCs	Mcm4
1.30695e-30	0.961551	0.605	0.236	3.81419e-26	Specification PGCs	Rgs16
1.3603e-30	0.922873	0.86	0.486	3.9699e-26	Specification PGCs	Depdc1a
1.39187e-30	0.808993	0.977	0.862	4.06204e-26	Specification PGCs	Cdipt
1.57075e-30	0.715128	0.992	0.848	4.58408e-26	Specification PGCs	Snd1
1.66368e-30	0.754778	0.891	0.486	4.85529e-26	Specification PGCs	Ammecr1
1.83763e-30	0.826236	0.984	0.86	5.36295e-26	Specification PGCs	Ube2r2
2.08874e-30	0.744897	0.953	0.584	6.09577e-26	Specification PGCs	Ctdsp1
2.22943e-30	0.707798	1	0.852	6.50636e-26	Specification PGCs	Prmt1
2.79828e-30	0.736897	0.915	0.585	8.16649e-26	Specification PGCs	Slc35a1
2.83123e-30	0.821427	0.977	0.745	8.26266e-26	Specification PGCs	Armc10
3.34894e-30	0.786885	0.791	0.363	9.77354e-26	Specification PGCs	C1galt1c1
4.10505e-30	1.05808	0.442	0.127	1.19802e-25	Specification PGCs	Epha5
4.74828e-30	0.793764	0.915	0.53	1.38574e-25	Specification PGCs	Zc3hav1l
4.7729e-30	0.755264	0.984	0.78	1.39292e-25	Specification PGCs	Fxn
5.15723e-30	0.747709	0.977	0.854	1.50509e-25	Specification PGCs	Hnrnpab
5.30659e-30	0.69741	0.984	0.776	1.54867e-25	Specification PGCs	Atp2c1
5.59778e-30	0.713835	0.767	0.338	1.63366e-25	Specification PGCs	Hs1bp3
5.64536e-30	0.923458	0.783	0.377	1.64754e-25	Specification PGCs	Frmd4b
6.85408e-30	1.13324	0.822	0.486	2.0003e-25	Specification PGCs	Amn
7.11164e-30	0.69702	0.721	0.306	2.07546e-25	Specification PGCs	Smad3
7.30479e-30	0.841383	0.798	0.389	2.13183e-25	Specification PGCs	Nrip1
7.37693e-30	0.717503	1	0.747	2.15288e-25	Specification PGCs	Usp22
7.51658e-30	0.764302	0.977	0.85	2.19364e-25	Specification PGCs	Tbc1d17
8.11986e-30	0.892204	0.69	0.281	2.3697e-25	Specification PGCs	Enpp2
8.53199e-30	0.798368	0.93	0.557	2.48998e-25	Specification PGCs	Rarg
9.97782e-30	0.737119	0.992	0.791	2.91193e-25	Specification PGCs	Alg5
1.01723e-29	0.73771	0.984	0.765	2.96867e-25	Specification PGCs	Melk
1.13264e-29	0.887994	0.915	0.666	3.3055e-25	Specification PGCs	Il17rd
1.18534e-29	0.841984	0.938	0.682	3.45929e-25	Specification PGCs	Wbp1l
1.19347e-29	0.741122	0.969	0.79	3.48301e-25	Specification PGCs	Gm12184
1.23369e-29	0.800529	0.992	0.779	3.60041e-25	Specification PGCs	1190007I07Rik
1.28108e-29	0.852147	0.853	0.427	3.73872e-25	Specification PGCs	Dhrs7
1.31637e-29	1.01394	0.884	0.608	3.84169e-25	Specification PGCs	Ttc28
1.41842e-29	0.783948	0.744	0.337	4.13952e-25	Specification PGCs	Gng3
1.54521e-29	0.773825	0.744	0.313	4.50953e-25	Specification PGCs	Scly
1.61225e-29	0.812507	0.814	0.404	4.70519e-25	Specification PGCs	Lyplal1
1.73862e-29	1.04217	0.775	0.445	5.07399e-25	Specification PGCs	Tm7sf2
1.74521e-29	0.757748	0.984	0.688	5.09322e-25	Specification PGCs	Brcc3
1.77217e-29	0.706703	0.961	0.648	5.1719e-25	Specification PGCs	Zfp36l2
2.2497e-29	0.747331	0.922	0.58	6.56554e-25	Specification PGCs	Tfap4
2.40438e-29	0.744593	0.977	0.874	7.01696e-25	Specification PGCs	Dlgap5
2.65642e-29	0.764925	0.946	0.741	7.75249e-25	Specification PGCs	Pigq
3.08368e-29	0.714254	0.961	0.638	8.99941e-25	Specification PGCs	Prdx3
3.60154e-29	0.748067	0.984	0.845	1.05107e-24	Specification PGCs	Cdk2ap1
3.81472e-29	0.698125	0.488	0.147	1.11329e-24	Specification PGCs	Fgf5
3.88971e-29	0.800957	0.829	0.434	1.13517e-24	Specification PGCs	Kank1
3.96709e-29	0.712435	0.915	0.551	1.15776e-24	Specification PGCs	Aco1
5.15719e-29	0.955752	0.752	0.379	1.50508e-24	Specification PGCs	Lrrk2
7.46922e-29	0.869625	0.853	0.43	2.17982e-24	Specification PGCs	Sox11
9.16568e-29	0.807122	0.977	0.816	2.67491e-24	Specification PGCs	Cndp2
9.49414e-29	0.789021	0.783	0.374	2.77077e-24	Specification PGCs	Rnf122
9.77132e-29	0.791445	0.636	0.22	2.85166e-24	Specification PGCs	Stmn2
1.0551e-28	0.765305	0.767	0.314	3.0792e-24	Specification PGCs	Tfpi
1.14782e-28	0.822008	0.876	0.528	3.34981e-24	Specification PGCs	Snhg18
1.22857e-28	0.898003	0.806	0.429	3.58547e-24	Specification PGCs	Tubb2b
1.36134e-28	0.815976	0.969	0.692	3.97294e-24	Specification PGCs	Acvr2b
1.42638e-28	0.778168	0.953	0.785	4.16276e-24	Specification PGCs	Smarcad1
2.70138e-28	0.788971	0.961	0.671	7.88371e-24	Specification PGCs	Pkp4
2.73711e-28	0.748965	0.597	0.221	7.98797e-24	Specification PGCs	Fam131c
3.06033e-28	0.785824	0.907	0.549	8.93126e-24	Specification PGCs	Cul7
3.16186e-28	0.739	0.992	0.785	9.22757e-24	Specification PGCs	Zcchc3
3.25548e-28	0.698536	1	0.759	9.50079e-24	Specification PGCs	Ktn1
3.91051e-28	0.703432	0.977	0.699	1.14124e-23	Specification PGCs	Bckdhb
4.19136e-28	0.753041	0.961	0.705	1.22321e-23	Specification PGCs	Zscan26
4.73346e-28	0.734354	0.977	0.691	1.38141e-23	Specification PGCs	Got2
4.88074e-28	0.808847	0.442	0.126	1.4244e-23	Specification PGCs	Isg15
5.14085e-28	0.783444	0.899	0.625	1.50031e-23	Specification PGCs	Plxnb2
6.80954e-28	0.79584	0.814	0.407	1.9873e-23	Specification PGCs	Gpx8
6.93139e-28	0.723674	0.969	0.716	2.02286e-23	Specification PGCs	Ice1
7.21938e-28	0.785633	0.806	0.457	2.1069e-23	Specification PGCs	Cpox
9.88756e-28	0.75083	0.992	0.683	2.88559e-23	Specification PGCs	Cited1
1.48095e-27	0.750604	0.992	0.734	4.32202e-23	Specification PGCs	Zmynd8
1.55948e-27	0.725499	0.992	0.721	4.55119e-23	Specification PGCs	Rida
1.58738e-27	0.734026	0.961	0.908	4.63262e-23	Specification PGCs	Bcl7c
2.23597e-27	0.737407	0.938	0.636	6.52545e-23	Specification PGCs	Taz
2.41218e-27	0.784955	0.713	0.317	7.0397e-23	Specification PGCs	Ephx2
4.20606e-27	0.748293	0.969	0.86	1.2275e-22	Specification PGCs	Tfrc
4.49882e-27	0.725531	0.992	0.807	1.31294e-22	Specification PGCs	Ctdsp2
4.51316e-27	0.720377	0.643	0.277	1.31712e-22	Specification PGCs	Camk1
4.70965e-27	0.798863	0.62	0.26	1.37446e-22	Specification PGCs	Thsd4
4.90321e-27	0.848523	0.915	0.62	1.43095e-22	Specification PGCs	Map2k4
5.86247e-27	0.785214	0.891	0.608	1.7109e-22	Specification PGCs	Taf8
7.79035e-27	0.820253	0.783	0.423	2.27354e-22	Specification PGCs	Acvr1b
8.34362e-27	0.962812	0.868	0.571	2.435e-22	Specification PGCs	Serinc5
8.98066e-27	1.60359	0.705	0.364	2.62091e-22	Specification PGCs	Apoa2
9.18853e-27	0.720542	0.946	0.64	2.68158e-22	Specification PGCs	Itpr1
1.09532e-26	0.797401	0.961	0.725	3.19658e-22	Specification PGCs	Mapre2
1.12709e-26	0.71573	0.977	0.756	3.28929e-22	Specification PGCs	Tpd52
1.29572e-26	0.702609	0.961	0.765	3.78142e-22	Specification PGCs	Aff4
1.75869e-26	0.773772	0.938	0.704	5.13255e-22	Specification PGCs	Zfand1
2.15935e-26	0.872209	0.837	0.497	6.30185e-22	Specification PGCs	Lysmd2
2.38498e-26	0.804346	0.845	0.469	6.96032e-22	Specification PGCs	Zfp945
2.43617e-26	0.788439	1	0.816	7.10973e-22	Specification PGCs	Tgif1
3.45924e-26	0.975564	0.899	0.58	1.00954e-21	Specification PGCs	Pimreg
3.84779e-26	0.765435	0.876	0.481	1.12294e-21	Specification PGCs	Rnf128
4.00328e-26	0.704026	0.915	0.584	1.16832e-21	Specification PGCs	Rap2c
5.36664e-26	0.707542	0.992	0.916	1.5662e-21	Specification PGCs	Eif4ebp2
5.81505e-26	0.700812	0.946	0.775	1.69707e-21	Specification PGCs	Wdr82
6.49743e-26	0.746849	0.814	0.446	1.89621e-21	Specification PGCs	Spryd4
8.2414e-26	0.757226	0.93	0.782	2.40517e-21	Specification PGCs	Haus5
8.28134e-26	0.723788	0.969	0.731	2.41683e-21	Specification PGCs	Trip10
8.41614e-26	0.8012	0.938	0.719	2.45617e-21	Specification PGCs	Plin2
8.72042e-26	0.786789	0.899	0.597	2.54497e-21	Specification PGCs	Arhgap21
8.93543e-26	0.728049	0.922	0.687	2.60772e-21	Specification PGCs	Plcb3
9.78939e-26	0.931195	0.783	0.427	2.85693e-21	Specification PGCs	Crb3
9.83842e-26	0.705459	0.977	0.694	2.87124e-21	Specification PGCs	Cr1l
1.26675e-25	0.787952	0.907	0.57	3.69688e-21	Specification PGCs	Dusp5
1.48919e-25	0.874557	0.752	0.375	4.34604e-21	Specification PGCs	Igfbpl1
1.61015e-25	0.733947	0.767	0.409	4.69907e-21	Specification PGCs	Arl6ip5
2.32481e-25	0.719029	0.93	0.687	6.78472e-21	Specification PGCs	Stk3
4.79332e-25	0.899047	0.86	0.562	1.39888e-20	Specification PGCs	Thap3
6.94727e-25	0.717224	0.814	0.378	2.02749e-20	Specification PGCs	Prom1
1.4967e-24	0.768854	0.907	0.665	4.36798e-20	Specification PGCs	Fat1
1.54163e-24	0.965268	0.667	0.315	4.49908e-20	Specification PGCs	Sox15
2.78399e-24	0.775754	0.659	0.296	8.12479e-20	Specification PGCs	Sema5a
3.47919e-24	0.696169	0.938	0.642	1.01537e-19	Specification PGCs	Dpagt1
4.23485e-24	0.722233	0.907	0.587	1.2359e-19	Specification PGCs	Asph
6.23575e-24	0.742076	0.465	0.154	1.81984e-19	Specification PGCs	Sfrp5
6.60554e-24	0.767221	0.899	0.615	1.92776e-19	Specification PGCs	Ric1
8.25463e-24	0.720032	0.946	0.703	2.40903e-19	Specification PGCs	Cand2
8.31401e-24	0.697866	0.938	0.77	2.42636e-19	Specification PGCs	Mlh1
1.03116e-23	0.730343	0.938	0.589	3.00934e-19	Specification PGCs	Sgk1
1.17302e-23	0.730137	0.868	0.513	3.42333e-19	Specification PGCs	Slc50a1
1.43381e-23	0.935434	0.713	0.359	4.18443e-19	Specification PGCs	Sox3
1.70227e-23	0.702459	0.969	0.686	4.96792e-19	Specification PGCs	Maged2
2.60587e-23	0.728848	0.845	0.513	7.60496e-19	Specification PGCs	2510002D24Rik
2.87412e-23	0.809011	0.946	0.606	8.38784e-19	Specification PGCs	Gpx3
4.72046e-23	0.773646	0.93	0.781	1.37762e-18	Specification PGCs	Pcmtd2
5.03142e-23	0.735024	0.961	0.776	1.46837e-18	Specification PGCs	Mcm10
7.53227e-23	0.918744	0.767	0.472	2.19822e-18	Specification PGCs	Folr1
9.55418e-23	0.719899	1	0.935	2.78829e-18	Specification PGCs	Tapbp
1.00892e-22	0.766155	0.876	0.662	2.94442e-18	Specification PGCs	Uhrf1bp1
1.57552e-22	0.7508	0.899	0.646	4.598e-18	Specification PGCs	Zfp7
1.68673e-22	0.694334	0.938	0.698	4.92256e-18	Specification PGCs	Apeh
2.63278e-22	0.768856	0.806	0.453	7.68352e-18	Specification PGCs	Adgra3
2.91608e-22	0.739848	0.899	0.668	8.51029e-18	Specification PGCs	Pskh1
3.63494e-22	0.970136	0.62	0.295	1.06082e-17	Specification PGCs	Gm32585
3.73785e-22	0.793349	0.806	0.465	1.09085e-17	Specification PGCs	Mettl27
4.40071e-22	0.874045	0.798	0.471	1.2843e-17	Specification PGCs	Pla2g16
5.56785e-22	0.810434	0.946	0.833	1.62492e-17	Specification PGCs	Hspb1
1.87929e-21	0.904291	0.682	0.339	5.48451e-17	Specification PGCs	Mmp14
2.37332e-21	0.745932	0.55	0.241	6.92631e-17	Specification PGCs	Parp14
3.59853e-21	0.698795	0.829	0.527	1.0502e-16	Specification PGCs	Stoml1
3.93884e-21	0.70738	0.845	0.523	1.14951e-16	Specification PGCs	Eid1
5.95822e-21	0.791025	0.798	0.494	1.73885e-16	Specification PGCs	Sulf2
7.90858e-21	0.791805	0.76	0.417	2.30804e-16	Specification PGCs	Nudt11
9.43296e-21	0.709756	0.884	0.575	2.75291e-16	Specification PGCs	Vegfb
1.04783e-20	0.985182	0.721	0.363	3.05799e-16	Specification PGCs	Fst
1.07749e-20	0.69723	0.891	0.597	3.14455e-16	Specification PGCs	Ppm1m
1.20883e-20	1.29168	0.659	0.335	3.52786e-16	Specification PGCs	Htra1
1.59023e-20	1.02159	0.884	0.644	4.64094e-16	Specification PGCs	Jun
2.10526e-20	0.704364	0.891	0.765	6.14399e-16	Specification PGCs	Dock6
2.56227e-20	0.745508	0.589	0.271	7.47772e-16	Specification PGCs	Gm20632
3.14346e-20	0.739692	0.845	0.556	9.17388e-16	Specification PGCs	Hist3h2a
3.5046e-20	0.988559	0.682	0.4	1.02278e-15	Specification PGCs	Npnt
4.36395e-20	0.817261	0.434	0.159	1.27358e-15	Specification PGCs	Zbp1
7.62366e-20	0.761233	0.845	0.606	2.22489e-15	Specification PGCs	Nup210
8.17596e-20	0.742138	0.674	0.372	2.38607e-15	Specification PGCs	Sox13
9.35812e-20	0.737594	0.829	0.531	2.73107e-15	Specification PGCs	Klf8
1.38877e-19	0.727767	0.69	0.352	4.05297e-15	Specification PGCs	Emp2
1.62392e-19	0.706777	0.86	0.608	4.73926e-15	Specification PGCs	Usp11
2.16891e-19	0.784257	0.721	0.448	6.32975e-15	Specification PGCs	Klf2
2.81728e-19	0.729328	0.767	0.477	8.22195e-15	Specification PGCs	Tenm3
9.22091e-19	0.805869	0.667	0.383	2.69103e-14	Specification PGCs	Parp10
9.69452e-19	0.743123	0.798	0.509	2.82925e-14	Specification PGCs	Wdr45
1.01241e-18	0.696654	0.86	0.549	2.95462e-14	Specification PGCs	Ext1
2.92108e-18	0.779771	0.783	0.454	8.52489e-14	Specification PGCs	Mmp2
5.01744e-18	0.880811	0.698	0.438	1.46429e-13	Specification PGCs	Mbp
5.65436e-18	0.701736	0.829	0.55	1.65017e-13	Specification PGCs	Aph1a
6.51557e-18	0.859184	0.589	0.297	1.90151e-13	Specification PGCs	Apobec3
9.38931e-18	0.735635	0.868	0.57	2.74017e-13	Specification PGCs	Abr
1.11963e-17	0.779972	0.698	0.407	3.26752e-13	Specification PGCs	Npl
6.28726e-17	0.736653	0.775	0.516	1.83487e-12	Specification PGCs	Map7d3
7.6477e-17	0.770203	0.775	0.494	2.2319e-12	Specification PGCs	Maml3
1.54595e-16	0.776699	0.752	0.474	4.51169e-12	Specification PGCs	Pitpnc1
1.11876e-15	0.773345	0.698	0.482	3.265e-11	Specification PGCs	Isl2
2.32779e-15	0.867349	0.868	0.715	6.79341e-11	Specification PGCs	Tdh
1.60741e-14	0.74247	0.705	0.439	4.69108e-10	Specification PGCs	Cyfip2
8.57421e-14	0.743728	0.488	0.251	2.5023e-09	Specification PGCs	Fzd9
1.00822e-12	0.74138	0.434	0.202	2.94239e-08	Specification PGCs	Scg3
1.92284e-12	0.693753	0.651	0.379	5.61163e-08	Specification PGCs	Efnb3
2.57439e-12	0.809861	0.519	0.295	7.51309e-08	Specification PGCs	Ifi35
7.11726e-12	0.773029	0.729	0.536	2.0771e-07	Specification PGCs	Syne1
2.01652e-11	0.697535	0.69	0.467	5.88502e-07	Specification PGCs	Cubn
5.75072e-11	0.780138	0.86	0.672	1.67829e-06	Specification PGCs	Rbp4
1.01501e-10	0.935926	0.752	0.622	2.96219e-06	Specification PGCs	Fos
3.93369e-10	0.742662	0.698	0.437	1.14801e-05	Specification PGCs	Pex26
9.89185e-08	0.750757	0.333	0.18	0.00288684	Specification PGCs	Gdf10
1.2063e-07	0.7885	0.558	0.371	0.00352046	Specification PGCs	Lgals3
0	2.72417	0.996	0.253	0	Migrating PGCs	Gm32585
0	2.51574	1	0.34	0	Migrating PGCs	Ifitm3
0	2.35153	0.996	0.345	0	Migrating PGCs	Rhox6
0	2.31558	0.996	0.42	0	Migrating PGCs	Tfap2c
0	2.30595	0.998	0.225	0	Migrating PGCs	Sox2
0	2.30466	0.998	0.332	0	Migrating PGCs	Rhox9
0	2.28203	1	0.614	0	Migrating PGCs	Phlda2
0	2.21597	0.936	0.05	0	Migrating PGCs	Slpi
0	2.18795	1	0.528	0	Migrating PGCs	Id3
0	2.1715	0.993	0.255	0	Migrating PGCs	Porcn
0	2.14221	0.991	0.243	0	Migrating PGCs	Gstm3
0	2.10032	0.998	0.22	0	Migrating PGCs	L1td1
0	2.0736	1	0.733	0	Migrating PGCs	Apoe
0	2.0452	0.983	0.252	0	Migrating PGCs	Elf3
0	2.03097	0.996	0.496	0	Migrating PGCs	Nanog
0	2.01744	0.985	0.205	0	Migrating PGCs	Gdf3
0	1.93724	0.979	0.452	0	Migrating PGCs	Isl2
0	1.93656	1	0.631	0	Migrating PGCs	Alpl
0	1.91256	0.983	0.276	0	Migrating PGCs	Sox15
0	1.90704	0.978	0.191	0	Migrating PGCs	Zic3
0	1.89282	0.978	0.417	0	Migrating PGCs	Klf2
0	1.86539	0.978	0.245	0	Migrating PGCs	Esrrb
0	1.85291	0.998	0.466	0	Migrating PGCs	Slc25a13
0	1.85258	0.966	0.232	0	Migrating PGCs	Phf19
0	1.84808	0.994	0.349	0	Migrating PGCs	Gjb3
0	1.83557	0.86	0.105	0	Migrating PGCs	BC048679
0	1.81175	0.994	0.449	0	Migrating PGCs	Ptpn6
0	1.81172	0.981	0.314	0	Migrating PGCs	Amt
0	1.79526	0.979	0.273	0	Migrating PGCs	Adam19
0	1.75665	0.968	0.187	0	Migrating PGCs	Dennd1c
0	1.75555	0.861	0.116	0	Migrating PGCs	Ins2
0	1.7531	1	0.601	0	Migrating PGCs	Pou5f1
0	1.74389	0.912	0.121	0	Migrating PGCs	Serpinb9b
0	1.73629	0.978	0.353	0	Migrating PGCs	Slc40a1
0	1.73261	0.933	0.103	0	Migrating PGCs	Mup6
0	1.72889	0.961	0.218	0	Migrating PGCs	Fuom
0	1.71737	0.953	0.315	0	Migrating PGCs	AU015836
0	1.70587	0.91	0.086	0	Migrating PGCs	Gm11747
0	1.68087	0.996	0.346	0	Migrating PGCs	Tet1
0	1.67285	0.957	0.151	0	Migrating PGCs	Prdm14
0	1.66579	0.966	0.344	0	Migrating PGCs	Aif1l
0	1.6324	0.888	0.061	0	Migrating PGCs	C330004P14Rik
0	1.62931	0.985	0.334	0	Migrating PGCs	Ap3b2
0	1.54649	0.927	0.234	0	Migrating PGCs	Rps6kl1
0	1.5422	0.91	0.165	0	Migrating PGCs	Gm42047
0	1.47572	0.916	0.225	0	Migrating PGCs	Map2k6
0	1.46643	0.895	0.149	0	Migrating PGCs	Car12
0	1.43744	0.91	0.213	0	Migrating PGCs	Zscan10
0	1.43555	0.959	0.198	0	Migrating PGCs	Epp13
0	1.40977	0.873	0.189	0	Migrating PGCs	Gm31659
0	1.40536	0.921	0.257	0	Migrating PGCs	Plekhg3
0	1.39983	0.916	0.129	0	Migrating PGCs	Vrtn
0	1.34926	0.895	0.198	0	Migrating PGCs	Rgs16
0	1.33138	0.837	0.115	0	Migrating PGCs	Msc
0	1.32756	0.773	0.075	0	Migrating PGCs	Tspan1
0	1.3209	0.82	0.106	0	Migrating PGCs	Gbx2
0	1.27954	0.903	0.222	0	Migrating PGCs	Tbx4
0	1.24985	0.803	0.123	0	Migrating PGCs	Hes3
0	1.21914	0.762	0.101	0	Migrating PGCs	Fermt3
0	1.17268	0.783	0.104	0	Migrating PGCs	Gm26829
0	1.17267	0.61	0.024	0	Migrating PGCs	Rnase1
0	1.15328	0.633	0.063	0	Migrating PGCs	Gcm1
0	1.08464	0.796	0.103	0	Migrating PGCs	AW551984
0	1.06987	0.773	0.124	0	Migrating PGCs	Platr10
0	1.01922	0.798	0.154	0	Migrating PGCs	Peg12
0	0.982451	0.635	0.052	0	Migrating PGCs	AC154607.1
0	0.936426	0.772	0.144	0	Migrating PGCs	Fzd10
0	0.904317	0.682	0.097	0	Migrating PGCs	Lrrn4
0	0.900186	0.564	0.045	0	Migrating PGCs	9330185C12Rik
0	0.900094	0.395	0.013	0	Migrating PGCs	Ermn
0	0.899116	0.551	0.027	0	Migrating PGCs	Mt4
0	0.898083	0.498	0.017	0	Migrating PGCs	Reg3g
0	0.872618	0.646	0.072	0	Migrating PGCs	Sp8
0	0.847651	0.56	0.058	0	Migrating PGCs	Sema3a
0	0.834728	0.631	0.035	0	Migrating PGCs	S100g
0	0.819552	0.509	0.052	0	Migrating PGCs	D230030E09Rik
0	0.740572	0.517	0.049	0	Migrating PGCs	Cdx2
0	0.70719	0.461	0.035	0	Migrating PGCs	Scnn1g
4.80924e-308	1.97173	1	0.612	1.40353e-303	Migrating PGCs	Hmgn5
5.15454e-308	2.15885	1	0.699	1.5043e-303	Migrating PGCs	Tdh
2.66218e-307	1.78395	0.981	0.415	7.76931e-303	Migrating PGCs	Msx2
1.34895e-306	1.71642	0.981	0.467	3.93678e-302	Migrating PGCs	Pfkl
7.265e-305	0.763905	0.689	0.105	2.12022e-300	Migrating PGCs	Mkx
1.18584e-304	2.17254	1	0.557	3.46077e-300	Migrating PGCs	Ifitm1
6.4306e-303	1.83993	0.996	0.654	1.87671e-298	Migrating PGCs	Nectin2
1.37119e-302	1.15303	0.772	0.153	4.00168e-298	Migrating PGCs	Slc7a3
4.62723e-302	1.34606	0.94	0.297	1.35041e-297	Migrating PGCs	Def8
9.47046e-301	0.85716	0.612	0.086	2.76386e-296	Migrating PGCs	Defb42
5.30333e-300	1.54097	0.976	0.344	1.54773e-295	Migrating PGCs	Enpp3
1.06856e-298	1.5721	0.936	0.28	3.11849e-294	Migrating PGCs	Tfpi
2.04824e-298	2.11431	1	0.612	5.97759e-294	Migrating PGCs	Ckb
1.4534e-297	1.21751	0.903	0.213	4.24159e-293	Migrating PGCs	Ceacam10
2.11624e-296	1.3597	0.946	0.269	6.17602e-292	Migrating PGCs	Tagln3
4.02748e-296	1.84676	0.996	0.746	1.17538e-291	Migrating PGCs	Pgk1
4.07957e-294	1.98593	0.987	0.458	1.19058e-289	Migrating PGCs	Hist1h2bc
1.9631e-292	1.81593	0.994	0.578	5.72913e-288	Migrating PGCs	Tceal8
9.33392e-291	1.80856	0.996	0.657	2.72401e-286	Migrating PGCs	Cd24a
9.3577e-291	1.66585	0.998	0.711	2.73095e-286	Migrating PGCs	Sms
9.94408e-291	1.80699	0.993	0.489	2.90208e-286	Migrating PGCs	Cldn7
1.15273e-289	1.48551	1	0.861	3.36414e-285	Migrating PGCs	Tsen34
1.32796e-289	1.57801	0.996	0.852	3.87552e-285	Migrating PGCs	Fscn1
1.9926e-289	1.60694	0.964	0.371	5.81519e-285	Migrating PGCs	Pecam1
4.51852e-289	1.50512	0.983	0.406	1.31868e-284	Migrating PGCs	Mbp
6.41091e-289	1.31593	0.796	0.188	1.87096e-284	Migrating PGCs	Ddx60
9.93847e-289	0.977005	0.839	0.193	2.90044e-284	Migrating PGCs	Myb
6.33202e-288	1.4733	0.927	0.289	1.84794e-283	Migrating PGCs	Glrx
9.70108e-287	1.67598	0.996	0.65	2.83116e-282	Migrating PGCs	Snrpn
1.18075e-286	1.58232	0.991	0.524	3.44591e-282	Migrating PGCs	Pls3
3.73235e-286	1.30583	0.923	0.282	1.08925e-281	Migrating PGCs	Efna1
4.72249e-286	1.24657	0.807	0.19	1.37821e-281	Migrating PGCs	Igsf23
1.39073e-285	1.07722	0.766	0.153	4.05871e-281	Migrating PGCs	Pla1a
1.9502e-284	1.93741	1	0.694	5.69146e-280	Migrating PGCs	Ifitm2
2.13279e-284	1.44377	1	0.75	6.22433e-280	Migrating PGCs	Tceal9
2.21142e-284	1.02106	0.787	0.167	6.45381e-280	Migrating PGCs	Rflna
5.21316e-284	1.3199	1	0.935	1.52141e-279	Migrating PGCs	Crip2
8.0353e-284	1.41102	0.998	0.894	2.34502e-279	Migrating PGCs	Etfb
1.84168e-283	1.40601	1	0.813	5.37475e-279	Migrating PGCs	Slc25a5
2.23615e-283	1.44393	0.953	0.349	6.52598e-279	Migrating PGCs	Ebp
2.18475e-282	1.39706	0.998	0.912	6.37597e-278	Migrating PGCs	Prdx2
5.89965e-282	1.49603	0.985	0.441	1.72175e-277	Migrating PGCs	Rbm47
6.95886e-282	1.36692	1	0.885	2.03087e-277	Migrating PGCs	Trp53
1.19027e-281	1.51449	0.875	0.246	3.47367e-277	Migrating PGCs	Dapl1
3.21261e-281	1.44169	0.927	0.31	9.37569e-277	Migrating PGCs	Gna14
3.72314e-281	1.16413	0.833	0.208	1.08656e-276	Migrating PGCs	Pvr
3.24837e-280	1.63782	0.989	0.521	9.48006e-276	Migrating PGCs	Pdpn
4.00321e-280	1.13859	0.998	0.972	1.1683e-275	Migrating PGCs	Coro1b
6.61814e-278	1.61916	0.978	0.444	1.93144e-273	Migrating PGCs	Folr1
1.53741e-277	1.40719	0.936	0.321	4.48677e-273	Migrating PGCs	Plscr1
1.34823e-276	1.5177	0.987	0.41	3.93468e-272	Migrating PGCs	Prdm1
5.92366e-276	1.36543	1	0.991	1.72876e-271	Migrating PGCs	Set
8.1563e-276	1.49818	0.996	0.629	2.38034e-271	Migrating PGCs	Gm6169
1.55525e-275	0.920122	1	0.978	4.53883e-271	Migrating PGCs	Prdx6
1.10893e-273	1.79447	1	0.464	3.23629e-269	Migrating PGCs	Dppa3
1.44325e-273	1.76653	0.996	0.661	4.21199e-269	Migrating PGCs	Peg3
1.44213e-272	1.46543	0.955	0.367	4.20871e-268	Migrating PGCs	Npnt
2.4196e-272	1.50088	0.983	0.466	7.06135e-268	Migrating PGCs	Pml
2.99922e-272	1.19912	1	0.835	8.75291e-268	Migrating PGCs	Arpc1b
1.06438e-271	1.52335	0.996	0.849	3.10628e-267	Migrating PGCs	Alg13
2.69103e-271	1.37832	0.978	0.375	7.85352e-267	Migrating PGCs	Arhgap42
1.62586e-270	1.57147	0.996	0.773	4.7449e-266	Migrating PGCs	Mybl2
3.33375e-269	1.61986	1	0.709	9.72922e-265	Migrating PGCs	Socs2
6.22019e-269	1.27298	0.904	0.303	1.8153e-264	Migrating PGCs	Tiam2
7.16172e-269	1.22115	1	0.951	2.09008e-264	Migrating PGCs	Tuba1b
1.06455e-268	1.2884	1	0.898	3.10679e-264	Migrating PGCs	Srm
2.99354e-268	1.57207	0.989	0.598	8.73634e-264	Migrating PGCs	Fbxo5
5.85202e-268	1.4681	0.989	0.604	1.70785e-263	Migrating PGCs	Mycn
1.0862e-267	1.38809	0.998	0.879	3.16997e-263	Migrating PGCs	Avpi1
3.22838e-267	1.52924	0.946	0.378	9.4217e-263	Migrating PGCs	Slc1a3
4.57441e-267	1.28872	1	0.808	1.33499e-262	Migrating PGCs	Rpl10-ps3
3.18295e-266	1.64749	0.993	0.645	9.28912e-262	Migrating PGCs	Nmral1
3.20737e-266	1.59915	0.998	0.812	9.36039e-262	Migrating PGCs	Crip1
4.58887e-266	1.10113	1	0.773	1.33922e-261	Migrating PGCs	Cnn3
1.35042e-265	1.31519	0.875	0.251	3.94108e-261	Migrating PGCs	Dpys
1.47546e-265	1.12902	0.813	0.197	4.30597e-261	Migrating PGCs	Epha4
9.30945e-265	1.26749	0.903	0.289	2.71687e-260	Migrating PGCs	Pgghg
1.03436e-264	1.27865	0.91	0.315	3.01866e-260	Migrating PGCs	Tlnrd1
1.01637e-263	1.53313	0.981	0.474	2.96617e-259	Migrating PGCs	Nbdy
1.291e-263	1.15434	0.998	0.826	3.76765e-259	Migrating PGCs	Aldh7a1
4.74707e-263	1.54365	0.994	0.674	1.38538e-258	Migrating PGCs	Got1
1.80979e-262	1.15494	0.717	0.153	5.28169e-258	Migrating PGCs	Hpgd
2.25158e-261	1.4714	0.985	0.543	6.57101e-257	Migrating PGCs	Col18a1
2.47711e-261	1.50883	0.989	0.556	7.22921e-257	Migrating PGCs	Gpc3
1.54636e-260	1.22323	1	0.809	4.51288e-256	Migrating PGCs	Txn1
2.85215e-260	0.857705	1	0.976	8.32371e-256	Migrating PGCs	Dtymk
1.2403e-259	1.46844	1	0.847	3.6197e-255	Migrating PGCs	Rrm2
2.06889e-259	1.04188	0.998	0.866	6.03785e-255	Migrating PGCs	Tmem256
2.71487e-259	0.923304	0.702	0.139	7.92307e-255	Migrating PGCs	Plet1
2.06811e-258	1.167	0.86	0.266	6.03558e-254	Migrating PGCs	Mmp15
5.05201e-258	1.39272	0.929	0.348	1.47438e-253	Migrating PGCs	Lrrk2
3.83483e-257	1.5105	0.987	0.609	1.11916e-252	Migrating PGCs	Eif2s3x
5.10504e-257	1.2953	0.831	0.241	1.48985e-252	Migrating PGCs	Pkd1l2
1.26825e-256	1.23725	1	0.89	3.70126e-252	Migrating PGCs	Rrn3
1.96569e-255	0.930998	0.596	0.095	5.73666e-251	Migrating PGCs	Hist1h1b
3.25134e-254	1.4195	0.993	0.718	9.4887e-250	Migrating PGCs	Gart
7.64777e-254	1.40459	0.998	0.643	2.23193e-249	Migrating PGCs	Etv5
4.63577e-253	1.27323	0.828	0.228	1.3529e-248	Migrating PGCs	Cldn5
4.71045e-253	1.37588	0.938	0.37	1.3747e-248	Migrating PGCs	Mfsd13a
1.75211e-252	1.14508	1	0.871	5.11334e-248	Migrating PGCs	Rpa3
3.22958e-252	1.22394	0.916	0.334	9.42522e-248	Migrating PGCs	Ror2
1.02136e-251	1.42112	0.993	0.576	2.98073e-247	Migrating PGCs	Sdc1
3.07698e-251	1.38168	0.983	0.49	8.97985e-247	Migrating PGCs	Glmp
1.13247e-250	1.14313	1	0.985	3.305e-246	Migrating PGCs	H2afx
1.1815e-250	1.04041	0.996	0.943	3.44809e-246	Migrating PGCs	Gm10036
1.39328e-248	1.45057	0.991	0.668	4.06614e-244	Migrating PGCs	Ier2
1.58949e-248	1.43351	0.987	0.771	4.63876e-244	Migrating PGCs	Kifc2
2.56352e-248	1.33041	0.991	0.768	7.48137e-244	Migrating PGCs	Qtrt1
1.27498e-247	1.06995	0.684	0.139	3.72091e-243	Migrating PGCs	Pipox
2.46133e-247	1.10869	1	0.906	7.18315e-243	Migrating PGCs	Tuba1a
8.93084e-247	1.37562	0.938	0.389	2.60638e-242	Migrating PGCs	Dsp
7.91145e-246	1.50603	0.981	0.481	2.30888e-241	Migrating PGCs	Mapk13
8.93348e-246	1.18407	0.875	0.284	2.60715e-241	Migrating PGCs	Trib2
9.96388e-246	1.1142	0.998	0.784	2.90786e-241	Migrating PGCs	Rpl36a-ps1
5.87763e-245	1.46215	0.994	0.68	1.71533e-240	Migrating PGCs	Rbp1
6.08833e-245	1.34639	0.996	0.808	1.77682e-240	Migrating PGCs	Pdgfa
6.76901e-245	1.05633	1	0.798	1.97547e-240	Migrating PGCs	Cox7b
5.86065e-244	1.07257	0.998	0.801	1.71037e-239	Migrating PGCs	Ung
9.81909e-243	1.24937	0.991	0.823	2.8656e-238	Migrating PGCs	Usp10
4.89409e-242	1.33169	0.697	0.157	1.42829e-237	Migrating PGCs	Msx1
5.10962e-242	1.08337	0.998	0.922	1.49119e-237	Migrating PGCs	Eef1akmt1
8.68347e-242	1.33722	0.994	0.786	2.53418e-237	Migrating PGCs	Rpl13a
1.15695e-241	1.00947	1	0.881	3.37645e-237	Migrating PGCs	Rpl10
1.49455e-241	1.42187	0.957	0.46	4.36169e-237	Migrating PGCs	Lck
3.80729e-240	1.10797	0.996	0.792	1.11112e-235	Migrating PGCs	Rcl1
2.12106e-239	1.19513	0.998	0.739	6.19009e-235	Migrating PGCs	Bex1
4.65756e-238	1.38566	0.964	0.449	1.35926e-233	Migrating PGCs	Mpp1
6.28925e-238	0.956607	0.83	0.238	1.83545e-233	Migrating PGCs	Zfp280c
3.03534e-237	1.1369	0.998	0.72	8.85833e-233	Migrating PGCs	Dkc1
1.47088e-236	0.706724	0.496	0.071	4.29262e-232	Migrating PGCs	Foxi1
2.81611e-236	0.988574	0.809	0.224	8.21854e-232	Migrating PGCs	Tjp3
6.11544e-236	1.38399	0.991	0.549	1.78473e-231	Migrating PGCs	Tst
6.1332e-236	1.18854	1	0.778	1.78991e-231	Migrating PGCs	Slc25a4
1.15997e-235	0.83189	1	0.969	3.38526e-231	Migrating PGCs	Tomm40
2.1611e-234	1.4431	0.991	0.748	6.30694e-230	Migrating PGCs	Acer2
1.9153e-233	1.59123	0.934	0.391	5.58962e-229	Migrating PGCs	Id2
1.38064e-232	1.43412	0.994	0.605	4.02927e-228	Migrating PGCs	Pla2g10
5.76299e-232	1.04201	0.993	0.944	1.68187e-227	Migrating PGCs	Cdc26
6.88699e-232	1.03773	1	0.945	2.0099e-227	Migrating PGCs	Rcc2
1.62602e-231	0.743181	0.446	0.055	4.74539e-227	Migrating PGCs	Ttr
4.59505e-231	1.39325	0.983	0.724	1.34102e-226	Migrating PGCs	Vamp8
5.34833e-231	1.2195	0.991	0.677	1.56086e-226	Migrating PGCs	Gdi1
2.49874e-230	1.25397	0.994	0.727	7.29233e-226	Migrating PGCs	Sparc
3.78231e-230	1.20207	0.758	0.198	1.10383e-225	Migrating PGCs	Lgals9
1.45355e-229	0.762653	1	0.994	4.24203e-225	Migrating PGCs	C330021F23Rik
2.08163e-229	1.46567	0.991	0.567	6.07502e-225	Migrating PGCs	Arid5b
2.66564e-229	1.37356	0.918	0.346	7.77941e-225	Migrating PGCs	Trh
4.74729e-229	1.34535	0.991	0.749	1.38545e-224	Migrating PGCs	Diaph1
5.10461e-229	1.37028	0.994	0.662	1.48973e-224	Migrating PGCs	Fstl1
8.13478e-229	0.960549	1	0.984	2.37405e-224	Migrating PGCs	Lgals1
1.0445e-228	1.21827	0.996	0.715	3.04826e-224	Migrating PGCs	Slc2a1
1.10468e-228	1.27902	0.987	0.731	3.22388e-224	Migrating PGCs	Ezr
1.40869e-228	0.805033	0.755	0.19	4.11113e-224	Migrating PGCs	Slc5a5
3.2574e-228	1.38109	0.981	0.672	9.50639e-224	Migrating PGCs	Hmgcl
1.36742e-227	1.28311	0.933	0.35	3.99067e-223	Migrating PGCs	Tnfrsf19
4.83483e-227	1.0868	0.998	0.909	1.411e-222	Migrating PGCs	Txndc12
1.00898e-226	1.09797	0.998	0.721	2.94461e-222	Migrating PGCs	Sall4
1.1249e-226	1.09866	0.627	0.127	3.28292e-222	Migrating PGCs	Calcoco2
1.39909e-226	0.996243	1	0.877	4.0831e-222	Migrating PGCs	Rest
5.94469e-226	1.13122	1	0.841	1.7349e-221	Migrating PGCs	Rpl39
1.01393e-225	0.756064	0.998	0.987	2.95904e-221	Migrating PGCs	Rpl9-ps6
1.58335e-225	1.35654	0.983	0.587	4.62085e-221	Migrating PGCs	Sptbn2
4.29587e-225	0.72549	1	0.992	1.25371e-220	Migrating PGCs	Mrpl15
5.65432e-225	1.57526	1	0.76	1.65016e-220	Migrating PGCs	Dppa5a
6.05077e-225	1.19995	1	0.733	1.76586e-220	Migrating PGCs	Ddx3x
2.38671e-224	1.33175	0.985	0.621	6.96537e-220	Migrating PGCs	Idh2
3.20856e-224	1.23518	1	0.838	9.36385e-220	Migrating PGCs	Tuba1c
5.30487e-224	1.23037	0.994	0.767	1.54817e-219	Migrating PGCs	Abcg2
6.08495e-224	0.935209	1	0.858	1.77583e-219	Migrating PGCs	Morf4l2
9.37433e-224	0.961911	1	0.926	2.7358e-219	Migrating PGCs	Gm16286
9.47969e-223	1.05283	0.727	0.171	2.76655e-218	Migrating PGCs	Scg3
8.99919e-222	0.958084	0.753	0.198	2.62632e-217	Migrating PGCs	Fgfr2
1.04429e-221	1.30043	0.948	0.399	3.04766e-217	Migrating PGCs	Dhrs7
1.4893e-221	0.78956	1	0.98	4.34636e-217	Migrating PGCs	G3bp1
2.52166e-221	0.810267	0.734	0.19	7.35921e-217	Migrating PGCs	Adamts14
3.41013e-221	0.805232	1	0.968	9.95211e-217	Migrating PGCs	C1qbp
3.61762e-221	1.06832	0.996	0.761	1.05576e-216	Migrating PGCs	Fam60a
3.63573e-221	1.18594	0.882	0.318	1.06105e-216	Migrating PGCs	Jak3
5.25934e-221	0.977558	0.998	0.955	1.53489e-216	Migrating PGCs	Tpi1
1.34019e-220	0.832358	0.755	0.19	3.9112e-216	Migrating PGCs	Zfp521
1.09764e-219	1.33282	0.985	0.605	3.20336e-215	Migrating PGCs	Renbp
1.17756e-219	1.22476	1	0.759	3.43658e-215	Migrating PGCs	Rps4x
6.39609e-219	1.22644	0.991	0.623	1.86663e-214	Migrating PGCs	Lin28a
7.87356e-219	0.906056	0.528	0.088	2.29782e-214	Migrating PGCs	Edn3
3.55023e-218	1.04073	1	0.772	1.0361e-213	Migrating PGCs	Bex3
5.30992e-218	0.910424	0.993	0.885	1.54965e-213	Migrating PGCs	Rpl7a-ps5
1.46904e-217	1.04424	0.805	0.247	4.28724e-213	Migrating PGCs	Ptpre
1.68005e-217	1.44023	0.972	0.585	4.90305e-213	Migrating PGCs	Plcd1
2.11681e-217	1.31142	0.993	0.738	6.1777e-213	Migrating PGCs	Anp32a
8.02892e-217	1.26198	0.987	0.715	2.34316e-212	Migrating PGCs	Cotl1
3.91851e-216	1.19415	0.948	0.412	1.14358e-211	Migrating PGCs	Nlgn2
5.31557e-216	0.74389	1	0.996	1.5513e-211	Migrating PGCs	Gm11361
7.27353e-216	1.26672	0.966	0.517	2.12271e-211	Migrating PGCs	Atp8a1
7.46593e-216	0.757383	0.899	0.343	2.17886e-211	Migrating PGCs	Plp2
1.01979e-215	1.17786	1	0.801	2.97615e-211	Migrating PGCs	Fn1
1.04821e-215	1.30435	0.985	0.565	3.05909e-211	Migrating PGCs	Tmem2
1.19602e-215	0.963089	0.998	0.94	3.49048e-211	Migrating PGCs	Chchd10
1.198e-215	0.820536	1	0.96	3.49624e-211	Migrating PGCs	Mif
1.99246e-215	0.830843	0.689	0.16	5.81481e-211	Migrating PGCs	Marveld3
5.03433e-215	1.24276	0.974	0.678	1.46922e-210	Migrating PGCs	Ubqln4
6.24508e-215	1.03868	0.927	0.367	1.82256e-210	Migrating PGCs	Spry2
4.18321e-214	1.16849	0.996	0.685	1.22083e-209	Migrating PGCs	Mthfd1
6.90409e-214	1.11363	0.998	0.802	2.01489e-209	Migrating PGCs	Grhpr
1.25754e-213	0.734036	1	0.917	3.67001e-209	Migrating PGCs	Gm10053
2.57249e-213	1.26821	0.976	0.545	7.50757e-209	Migrating PGCs	Ctps2
3.13313e-213	0.926776	0.757	0.206	9.14371e-209	Migrating PGCs	Ephb3
3.5832e-213	1.11471	0.884	0.352	1.04572e-208	Migrating PGCs	Rtl8b
4.14973e-213	1.1217	0.972	0.431	1.21106e-208	Migrating PGCs	B3gnt7
6.59151e-213	1.33008	0.978	0.608	1.92366e-208	Migrating PGCs	Ucp2
9.03982e-213	1.26343	0.991	0.627	2.63818e-208	Migrating PGCs	Sept11
1.80512e-212	1.21108	0.987	0.517	5.26806e-208	Migrating PGCs	Slc38a1
3.34686e-212	0.994845	0.824	0.258	9.76747e-208	Migrating PGCs	Scarb2
2.34197e-211	1.22529	0.944	0.399	6.8348e-207	Migrating PGCs	Crb3
2.58807e-211	0.85224	0.998	0.969	7.55302e-207	Migrating PGCs	Mrps28
7.56403e-211	0.937517	0.779	0.221	2.20749e-206	Migrating PGCs	Nlrp12
7.57086e-211	1.25164	0.987	0.859	2.20948e-206	Migrating PGCs	Tmsb4x
8.79932e-211	1.18206	0.994	0.802	2.56799e-206	Migrating PGCs	Cdyl
1.625e-210	1.07311	0.852	0.309	4.74241e-206	Migrating PGCs	Gng3
2.57763e-210	0.936313	0.998	0.927	7.52256e-206	Migrating PGCs	Spc24
9.36232e-210	1.31468	0.991	0.727	2.7323e-205	Migrating PGCs	Ccne1
3.01982e-209	0.74155	0.581	0.113	8.81305e-205	Migrating PGCs	Dsg2
3.38448e-209	0.94627	0.68	0.153	9.87727e-205	Migrating PGCs	4930461G14Rik
7.66829e-209	1.25121	0.978	0.515	2.23791e-204	Migrating PGCs	Trim25
8.19852e-209	1.17269	0.944	0.442	2.39266e-204	Migrating PGCs	Dock1
1.40431e-207	1.06311	1	0.757	4.09833e-203	Migrating PGCs	Tyms
1.44837e-207	1.01691	0.998	0.9	4.22693e-203	Migrating PGCs	Hint2
2.6071e-207	0.765512	0.998	0.974	7.60857e-203	Migrating PGCs	Atp5g2
2.62969e-207	1.2178	0.985	0.598	7.67449e-203	Migrating PGCs	Nipsnap1
8.35489e-207	1.25766	0.929	0.375	2.43829e-202	Migrating PGCs	Cd164l2
1.18642e-206	1.20441	0.981	0.695	3.46245e-202	Migrating PGCs	Lhpp
1.77348e-206	1.51696	0.919	0.408	5.17572e-202	Migrating PGCs	Cald1
1.89951e-206	0.805432	1	0.972	5.54352e-202	Migrating PGCs	Tmem167
5.36312e-206	0.86803	0.998	0.966	1.56517e-201	Migrating PGCs	Gadd45gip1
7.63949e-206	0.866792	1	0.925	2.22951e-201	Migrating PGCs	Gapdh
1.71017e-205	1.22732	0.994	0.571	4.99096e-201	Migrating PGCs	Ina
1.92581e-205	0.914363	0.755	0.213	5.62029e-201	Migrating PGCs	Slit2
2.76188e-205	0.79154	1	0.967	8.06026e-201	Migrating PGCs	Nolc1
5.10382e-205	0.750709	0.996	0.981	1.4895e-200	Migrating PGCs	Spag7
5.67462e-205	1.24193	0.875	0.335	1.65608e-200	Migrating PGCs	Vangl1
9.04362e-205	1.45435	0.951	0.491	2.63929e-200	Migrating PGCs	Map7d3
3.34112e-204	0.800912	0.76	0.205	9.75074e-200	Migrating PGCs	Tnfrsf21
5.96422e-204	1.1013	0.933	0.366	1.7406e-199	Migrating PGCs	Tor3a
7.82603e-204	1.04658	0.882	0.337	2.28395e-199	Migrating PGCs	Acss1
1.01296e-203	1.09956	0.996	0.864	2.95623e-199	Migrating PGCs	Helz
1.14837e-203	1.0559	0.994	0.748	3.35141e-199	Migrating PGCs	Smc1a
1.66416e-203	0.942324	0.998	0.764	4.85667e-199	Migrating PGCs	Psme1
1.68206e-203	0.732868	1	0.935	4.90893e-199	Migrating PGCs	Cdk4
1.09037e-202	1.15273	0.987	0.676	3.18214e-198	Migrating PGCs	Suclg2
1.36395e-202	0.812978	0.998	0.912	3.98054e-198	Migrating PGCs	Stoml2
1.50269e-202	1.16563	0.989	0.597	4.38544e-198	Migrating PGCs	Klf5
4.70272e-202	1.24303	0.942	0.456	1.37244e-197	Migrating PGCs	S100a13
5.85097e-202	1.10183	0.779	0.254	1.70755e-197	Migrating PGCs	Gm14597
1.15725e-201	0.975118	0.991	0.891	3.37731e-197	Migrating PGCs	Oat
9.18447e-201	1.24274	0.929	0.404	2.6804e-196	Migrating PGCs	Klhl13
9.97241e-201	1.18511	0.983	0.645	2.91035e-196	Migrating PGCs	Galt
1.14468e-200	1.08502	0.993	0.839	3.34063e-196	Migrating PGCs	Tpgs1
4.5601e-200	0.859104	1	0.974	1.33082e-195	Migrating PGCs	Pkm
5.16505e-200	0.813784	1	0.981	1.50737e-195	Migrating PGCs	Hnrnpa1
6.1432e-200	1.22042	0.884	0.385	1.79283e-195	Migrating PGCs	Rtl8a
7.2547e-200	0.703087	0.644	0.139	2.11721e-195	Migrating PGCs	Prag1
1.27146e-199	1.1468	0.996	0.736	3.71063e-195	Migrating PGCs	Bst2
1.90124e-199	1.1568	0.972	0.551	5.54857e-195	Migrating PGCs	Sept9
2.13588e-199	1.01983	1	0.86	6.23337e-195	Migrating PGCs	Rpp14
8.24227e-199	0.72714	1	0.996	2.40542e-194	Migrating PGCs	Aldoa
1.68052e-198	0.986156	0.818	0.277	4.90442e-194	Migrating PGCs	Efs
2.49643e-198	0.903204	0.73	0.195	7.28557e-194	Migrating PGCs	Frrs1
4.57798e-198	0.763367	0.717	0.186	1.33604e-193	Migrating PGCs	Pdzd4
4.79228e-198	1.03508	0.772	0.242	1.39858e-193	Migrating PGCs	Flrt3
6.97236e-198	1.00381	0.998	0.8	2.03481e-193	Migrating PGCs	Slc9a3r1
7.67048e-198	1.04305	0.994	0.881	2.23855e-193	Migrating PGCs	Degs1
9.9326e-198	0.857814	0.996	0.963	2.89873e-193	Migrating PGCs	Rpf1
7.55861e-197	1.16202	0.978	0.613	2.2059e-192	Migrating PGCs	Zfp64
2.14811e-196	0.754385	1	0.895	6.26905e-192	Migrating PGCs	Nop56
3.87341e-196	1.00758	0.865	0.311	1.13042e-191	Migrating PGCs	Arl15
7.16612e-196	1.21282	0.983	0.649	2.09136e-191	Migrating PGCs	S100a11
1.86254e-195	1.31585	0.938	0.448	5.43563e-191	Migrating PGCs	Gatsl3
1.24029e-194	1.00042	0.925	0.371	3.61967e-190	Migrating PGCs	Liph
2.85123e-194	0.922251	0.996	0.917	8.32104e-190	Migrating PGCs	Tcea1
3.71202e-194	1.15937	0.994	0.679	1.08332e-189	Migrating PGCs	Kit
4.77532e-194	1.07228	0.897	0.346	1.39363e-189	Migrating PGCs	Igfbpl1
6.52158e-194	0.885204	0.994	0.934	1.90326e-189	Migrating PGCs	Hmces
9.59237e-193	1.22164	0.994	0.769	2.79944e-188	Migrating PGCs	Mdk
1.75327e-192	0.957401	0.991	0.847	5.11676e-188	Migrating PGCs	Actn4
1.82007e-192	1.1863	1	0.683	5.31169e-188	Migrating PGCs	Utf1
4.07552e-192	1.03444	0.818	0.266	1.1894e-187	Migrating PGCs	Gmfg
1.07846e-191	1.05005	0.996	0.743	3.14737e-187	Migrating PGCs	Tpd52
2.06432e-191	1.2559	0.964	0.491	6.0245e-187	Migrating PGCs	Apoc1
2.13627e-191	0.725051	0.642	0.148	6.23449e-187	Migrating PGCs	Notum
2.5304e-191	0.934292	0.993	0.818	7.38471e-187	Migrating PGCs	Tgif2
3.14392e-191	1.1896	0.436	0.064	9.1752e-187	Migrating PGCs	Spink1
5.08302e-191	1.22498	0.981	0.637	1.48343e-186	Migrating PGCs	Ptges2
6.05469e-191	1.17478	0.97	0.588	1.767e-186	Migrating PGCs	Ank3
7.54749e-191	0.783014	0.998	0.954	2.20266e-186	Migrating PGCs	Rrp9
1.05796e-190	1.18892	0.998	0.692	3.08755e-186	Migrating PGCs	Ninj1
3.00414e-190	0.897756	0.994	0.93	8.7673e-186	Migrating PGCs	Mrpl34
3.52324e-190	1.01683	0.989	0.872	1.02822e-185	Migrating PGCs	Spns1
[truncated: 21,848 more rows]

## Sheet: Genes Related to Pluripotency
Genes Related to Pluripotency Used in SOM Plot
[truncated: 284 more rows]
