# Supplementary material for: Cell-fate transition and determination analysis of mouse male germ cells throughout development
Source: Nat Commun. 2021 Nov 25;12:6839. doi: 10.1038/s41467-021-27172-0 (PMC8617176; doi:10.1038/s41467-021-27172-0)
Supplement: Supplementary file 5 — Supplementary Data 2 [file 41467_2021_27172_MOESM5_ESM.xlsx]

## Sheet: DEGs #1
DEGs of Epiblast Cells, Mesoderm Cells, and Specification PGCs
p_val	avg_logFC	pct.1	pct.2	p_val_adj	Cluster	Gene
9.6384e-77	1.98904	0.946	0.31	2.81287e-72	Specification PGCs	Prdm14
4.24389e-75	2.24601	0.985	0.482	1.23854e-70	Specification PGCs	Prdm1
1.10995e-70	1.69281	1	0.986	3.23929e-66	Specification PGCs	Ifitm3
1.3895e-69	1.73671	0.692	0.112	4.05512e-65	Specification PGCs	Isl2
3.35335e-69	2.31899	0.985	0.764	9.78643e-65	Specification PGCs	Tfap2c
4.69527e-69	2.07131	1	0.856	1.37027e-64	Specification PGCs	Dnd1
3.80615e-68	1.12674	0.546	0.049	1.11079e-63	Specification PGCs	Gm11747
6.51466e-68	1.9808	0.777	0.173	1.90124e-63	Specification PGCs	Cldn5
1.01326e-66	2.96093	0.977	0.62	2.9571e-62	Specification PGCs	Dppa3
3.73224e-65	1.19511	1	0.978	1.08922e-60	Specification PGCs	F11r
2.75767e-64	1.48556	1	0.905	8.04798e-60	Specification PGCs	Alpl
9.82079e-64	1.7466	0.992	0.737	2.8661e-59	Specification PGCs	Mov10
1.25191e-62	1.01854	1	0.992	3.65356e-58	Specification PGCs	Psme1
1.60204e-62	0.85169	0.4	0.018	4.6754e-58	Specification PGCs	Pamr1
2.63662e-62	1.73187	1	0.787	7.6947e-58	Specification PGCs	Gjb3
3.89009e-60	2.28564	0.862	0.34	1.13528e-55	Specification PGCs	Nanos3
2.04303e-58	1.35724	0.646	0.115	5.96237e-54	Specification PGCs	Liph
2.47088e-58	1.91428	0.669	0.138	7.21102e-54	Specification PGCs	Sox15
4.74257e-58	1.29551	0.554	0.071	1.38407e-53	Specification PGCs	Dapl1
7.50444e-58	1.89664	0.923	0.462	2.19009e-53	Specification PGCs	AU015836
4.85695e-57	2.17043	0.954	0.545	1.41745e-52	Specification PGCs	Kit
7.597e-57	1.46981	0.785	0.221	2.21711e-52	Specification PGCs	Zfp385b
1.06182e-56	0.480106	0.308	0.005	3.0988e-52	Specification PGCs	Scnn1g
3.21006e-56	0.655248	0.469	0.041	9.36823e-52	Specification PGCs	Gm31659
3.77363e-55	1.26957	1	0.931	1.10129e-50	Specification PGCs	Ssbp2
1.25037e-54	1.50909	0.885	0.337	3.64909e-50	Specification PGCs	Ttc28
2.20824e-54	1.65877	0.969	0.796	6.44454e-50	Specification PGCs	Elf3
3.70128e-54	0.9856	0.992	0.979	1.08018e-49	Specification PGCs	Mea1
8.08852e-54	1.91207	0.969	0.674	2.36055e-49	Specification PGCs	Sox17
1.02177e-53	0.928893	1	0.978	2.98192e-49	Specification PGCs	Ifitm1
1.06616e-53	1.27636	1	0.825	3.11148e-49	Specification PGCs	Pdgfa
1.21555e-53	1.62412	0.677	0.152	3.54747e-49	Specification PGCs	Npnt
2.51404e-53	1.33476	0.908	0.359	7.33697e-49	Specification PGCs	Parp12
2.9856e-53	1.75986	0.7	0.178	8.71317e-49	Specification PGCs	Mbp
1.40949e-51	0.673538	0.362	0.021	4.11344e-47	Specification PGCs	Stx11
4.35606e-51	2.02365	0.654	0.152	1.27127e-46	Specification PGCs	Rhox9
7.08011e-51	1.43562	0.985	0.746	2.06626e-46	Specification PGCs	Klf5
8.48786e-50	0.559093	1	1	2.4771e-45	Specification PGCs	Ifitm2
8.15567e-49	1.51812	0.977	0.876	2.38015e-44	Specification PGCs	Mfge8
7.37069e-48	0.515588	0.285	0.009	2.15106e-43	Specification PGCs	BC048679
7.94046e-48	1.43205	0.677	0.186	2.31734e-43	Specification PGCs	Ap3b2
1.23462e-47	1.41075	0.938	0.564	3.60311e-43	Specification PGCs	Ttyh1
2.12772e-47	0.690258	0.423	0.043	6.20953e-43	Specification PGCs	Dpys
2.32495e-47	0.948558	0.492	0.069	6.78513e-43	Specification PGCs	Ddx60
3.30062e-47	1.4803	0.938	0.577	9.63253e-43	Specification PGCs	Tdrd5
5.58371e-47	1.17909	0.492	0.073	1.62955e-42	Specification PGCs	Rnase1
2.02787e-46	0.985165	0.6	0.127	5.91813e-42	Specification PGCs	Nr5a2
4.77627e-46	2.01078	0.885	0.502	1.39391e-41	Specification PGCs	Slc40a1
5.17606e-46	0.802353	0.415	0.043	1.51058e-41	Specification PGCs	Gbp7
3.6783e-45	1.30034	0.477	0.071	1.07348e-40	Specification PGCs	Ermn
6.90146e-45	0.854037	0.346	0.025	2.01412e-40	Specification PGCs	Pde6b
1.23743e-44	1.68182	0.723	0.251	3.61132e-40	Specification PGCs	Klf2
1.51229e-44	1.62324	0.9	0.555	4.41348e-40	Specification PGCs	Efcab10
1.51641e-44	0.653547	1	0.991	4.42548e-40	Specification PGCs	Rest
2.47734e-44	0.915075	1	0.979	7.22987e-40	Specification PGCs	Aldh2
3.46704e-44	0.971263	1	0.955	1.01182e-39	Specification PGCs	Ube2h
8.881e-44	1.52509	0.977	0.723	2.59183e-39	Specification PGCs	Nrk
1.00465e-43	0.871317	0.992	0.995	2.93196e-39	Specification PGCs	Hmgn5
1.23515e-43	0.751562	1	0.993	3.60467e-39	Specification PGCs	Psme2b
1.27341e-43	0.995593	0.615	0.141	3.71632e-39	Specification PGCs	Thsd4
1.29416e-43	1.80147	0.792	0.333	3.77688e-39	Specification PGCs	Lrrc34
2.60903e-43	1.03196	0.569	0.119	7.61421e-39	Specification PGCs	Arid5a
7.52656e-43	1.38402	0.985	0.942	2.19655e-38	Specification PGCs	Arpc1b
1.566e-42	1.0343	0.992	0.895	4.57021e-38	Specification PGCs	Gyg
1.83244e-42	1.35738	0.938	0.763	5.3478e-38	Specification PGCs	Ptpn6
3.17027e-42	1.18179	0.431	0.057	9.25211e-38	Specification PGCs	Scg3
6.60031e-42	0.593833	0.308	0.02	1.92624e-37	Specification PGCs	Scnn1b
1.79964e-41	0.900297	0.392	0.045	5.25206e-37	Specification PGCs	Rnf182
4.46041e-41	1.53803	0.854	0.442	1.30173e-36	Specification PGCs	M1ap
5.18294e-41	1.09121	0.738	0.26	1.51259e-36	Specification PGCs	Dnaaf3
5.71578e-41	0.664631	1	0.998	1.66809e-36	Specification PGCs	Slc2a3
5.81195e-41	0.803586	0.454	0.066	1.69616e-36	Specification PGCs	Sema3a
8.13595e-41	0.565121	1	0.996	2.3744e-36	Specification PGCs	Spint2
1.69393e-40	0.644243	1	0.993	4.94358e-36	Specification PGCs	Stard3nl
2.82124e-40	1.62293	0.931	0.61	8.2335e-36	Specification PGCs	Mpped2
3.63558e-40	0.637117	1	0.995	1.06101e-35	Specification PGCs	Bbx
5.78166e-40	1.61209	0.708	0.213	1.68732e-35	Specification PGCs	Arg1
1.61967e-39	1.0628	0.562	0.132	4.72685e-35	Specification PGCs	Rftn2
1.95054e-39	1.16969	0.892	0.534	5.69245e-35	Specification PGCs	Tmprss2
3.93784e-39	1.34233	0.746	0.293	1.14922e-34	Specification PGCs	Lrrk2
3.99021e-39	1.14556	0.969	0.766	1.1645e-34	Specification PGCs	Ccpg1os
6.82693e-39	1.33803	0.792	0.345	1.99237e-34	Specification PGCs	A830018L16Rik
9.74203e-39	0.482992	1	0.999	2.84311e-34	Specification PGCs	Gpx4
1.00657e-38	0.697901	1	0.995	2.93758e-34	Specification PGCs	Txndc12
1.32995e-38	0.80406	0.362	0.04	3.88131e-34	Specification PGCs	Pkd1l2
2.54733e-38	0.776708	0.362	0.04	7.43414e-34	Specification PGCs	Tspan1
3.01046e-38	0.740381	1	0.985	8.78572e-34	Specification PGCs	Hint2
4.28502e-38	0.633153	1	0.99	1.25054e-33	Specification PGCs	Hacd2
6.05192e-38	1.17389	0.792	0.319	1.76619e-33	Specification PGCs	Pla2g7
1.334e-37	1.23565	0.9	0.5	3.89314e-33	Specification PGCs	Hmcn1
1.71724e-37	0.589059	1	0.999	5.0116e-33	Specification PGCs	Psme2
1.8868e-37	1.30471	0.7	0.254	5.50643e-33	Specification PGCs	Cpsf4l
2.5341e-37	0.59123	0.446	0.074	7.39551e-33	Specification PGCs	Pip5k1b
4.80939e-37	0.999607	0.554	0.131	1.40357e-32	Specification PGCs	Parp14
7.30828e-37	0.699777	0.992	0.989	2.13285e-32	Specification PGCs	Itm2b
7.34761e-37	1.55109	0.815	0.429	2.14433e-32	Specification PGCs	Gdf3
1.34294e-36	0.643647	1	0.996	3.91923e-32	Specification PGCs	Cd24a
1.41235e-36	1.03219	0.631	0.188	4.12181e-32	Specification PGCs	Abcd1
1.76805e-36	1.193	0.946	0.758	5.15988e-32	Specification PGCs	Ypel5
3.39716e-36	0.978277	0.977	0.903	9.91426e-32	Specification PGCs	Renbp
4.82844e-36	1.02689	0.946	0.821	1.40913e-31	Specification PGCs	Utrn
5.16552e-36	0.756481	0.385	0.052	1.5075e-31	Specification PGCs	Neurod1
5.20632e-36	0.788498	1	0.978	1.51941e-31	Specification PGCs	Sgpl1
5.24966e-36	0.442844	0.362	0.044	1.53206e-31	Specification PGCs	Adamts14
8.16413e-36	0.918684	0.423	0.069	2.38262e-31	Specification PGCs	Hes3
1.44677e-35	0.968107	0.546	0.131	4.22224e-31	Specification PGCs	Slc30a2
4.0536e-35	1.33715	0.869	0.509	1.183e-30	Specification PGCs	Nmi
4.33651e-35	1.00394	0.954	0.798	1.26557e-30	Specification PGCs	Pml
6.25182e-35	1.07546	0.254	0.015	1.82453e-30	Specification PGCs	Inhba
9.62188e-35	0.79497	0.985	0.981	2.80805e-30	Specification PGCs	Itm2c
1.16423e-34	0.851148	0.969	0.966	3.39769e-30	Specification PGCs	Hexa
1.39714e-34	1.24726	0.985	0.945	4.07741e-30	Specification PGCs	Gstm1
1.78737e-34	0.565085	0.346	0.042	5.21626e-30	Specification PGCs	Scube2
2.51134e-34	0.580411	1	0.999	7.3291e-30	Specification PGCs	Lgals1
2.68019e-34	0.919735	0.985	0.921	7.82187e-30	Specification PGCs	Socs2
2.8424e-34	1.02041	0.6	0.18	8.29525e-30	Specification PGCs	Fam131c
2.85627e-34	0.824545	0.992	0.924	8.33573e-30	Specification PGCs	H2afy
4.22249e-34	0.815591	0.977	0.951	1.23229e-29	Specification PGCs	Lhpp
5.08061e-34	0.765294	1	0.987	1.48272e-29	Specification PGCs	Rabac1
8.89053e-34	1.00408	0.485	0.108	2.59461e-29	Specification PGCs	Fzd9
1.38869e-33	0.504327	1	0.995	4.05274e-29	Specification PGCs	Pafah1b3
1.93818e-33	1.01675	0.962	0.823	5.65639e-29	Specification PGCs	Tex264
2.56798e-33	0.937777	0.969	0.938	7.4944e-29	Specification PGCs	Fstl1
4.77423e-33	1.21558	0.823	0.469	1.39331e-28	Specification PGCs	Klf8
5.32079e-33	1.22583	0.646	0.232	1.55282e-28	Specification PGCs	Enpp4
6.31072e-33	1.2254	0.862	0.514	1.84172e-28	Specification PGCs	Serinc5
6.70399e-33	0.440344	1	0.996	1.95649e-28	Specification PGCs	Ube2b
7.51695e-33	1.15554	0.831	0.466	2.19375e-28	Specification PGCs	Parp9
1.04957e-32	0.855808	0.9	0.667	3.06307e-28	Specification PGCs	Grcc10
1.48852e-32	0.620031	1	0.995	4.34409e-28	Specification PGCs	Aldh7a1
1.56373e-32	0.855753	0.985	0.925	4.5636e-28	Specification PGCs	Mycl
1.86189e-32	0.989026	0.962	0.792	5.43373e-28	Specification PGCs	Pnpla7
1.91363e-32	1.10304	0.908	0.666	5.58473e-28	Specification PGCs	Txnip
2.62936e-32	0.945215	0.954	0.866	7.67353e-28	Specification PGCs	Esrp1
2.91537e-32	1.1748	0.885	0.76	8.50822e-28	Specification PGCs	Gstz1
3.03191e-32	0.651808	0.992	0.987	8.84834e-28	Specification PGCs	Tmx2
4.00581e-32	0.647161	0.992	0.993	1.16906e-27	Specification PGCs	Coro1b
5.38684e-32	0.564212	0.985	0.986	1.57209e-27	Specification PGCs	Wbp2
6.2253e-32	1.17916	0.792	0.379	1.81679e-27	Specification PGCs	Ceacam10
8.67675e-32	0.983114	0.431	0.084	2.53222e-27	Specification PGCs	Zbp1
1.62023e-31	1.34642	0.692	0.278	4.72849e-27	Specification PGCs	Gstm3
1.64e-31	0.649198	0.962	0.669	4.78619e-27	Specification PGCs	Gm26526
1.8095e-31	0.64756	0.362	0.054	5.28084e-27	Specification PGCs	Gpr35
2.06008e-31	1.22754	0.946	0.549	6.01215e-27	Specification PGCs	Slpi
3.10702e-31	0.946719	0.877	0.563	9.06753e-27	Specification PGCs	A230050P20Rik
3.65464e-31	0.851695	0.985	0.977	1.06657e-26	Specification PGCs	Lgmn
3.75109e-31	0.827064	1	0.945	1.09472e-26	Specification PGCs	N4bp2
4.00701e-31	0.745697	0.992	0.958	1.1694e-26	Specification PGCs	Tmem2
5.01859e-31	0.68766	1	0.974	1.46462e-26	Specification PGCs	Etv5
1.22987e-30	1.28789	0.9	0.645	3.58926e-26	Specification PGCs	Tst
2.19819e-30	0.987348	0.738	0.334	6.4152e-26	Specification PGCs	Rab27a
3.23322e-30	0.947391	0.685	0.267	9.43584e-26	Specification PGCs	Car12
3.25239e-30	0.6837	0.992	0.981	9.49179e-26	Specification PGCs	Tgif2
4.1705e-30	0.980645	1	0.92	1.21712e-25	Specification PGCs	Tapbp
4.32323e-30	1.47919	0.823	0.538	1.26169e-25	Specification PGCs	Pygl
4.76661e-30	1.09938	0.946	0.712	1.39109e-25	Specification PGCs	Sct
6.49092e-30	1.03785	0.938	0.733	1.89431e-25	Specification PGCs	Peli2
6.74589e-30	0.794527	0.492	0.126	1.96872e-25	Specification PGCs	Tnc
7.99288e-30	0.763425	0.369	0.063	2.33264e-25	Specification PGCs	Tcl1
1.32752e-29	0.854276	0.985	0.94	3.87424e-25	Specification PGCs	Irf1
1.62743e-29	0.854386	0.954	0.832	4.74948e-25	Specification PGCs	Ank3
1.89973e-29	0.451217	1	0.993	5.54418e-25	Specification PGCs	Sqstm1
2.66457e-29	1.59854	0.738	0.407	7.77628e-25	Specification PGCs	Sptbn2
3.05718e-29	0.938812	0.969	0.909	8.92208e-25	Specification PGCs	Phf13
3.46377e-29	1.32585	0.615	0.236	1.01087e-24	Specification PGCs	Esrrb
3.92761e-29	1.03971	0.546	0.177	1.14623e-24	Specification PGCs	Grhl3
4.57201e-29	1.17107	0.785	0.464	1.3343e-24	Specification PGCs	Atp8a1
6.21664e-29	1.17681	0.638	0.269	1.81426e-24	Specification PGCs	Pecam1
8.87333e-29	1.05095	0.531	0.151	2.58959e-24	Specification PGCs	Epp13
1.05754e-28	0.901609	0.377	0.069	3.08633e-24	Specification PGCs	Mobp
1.13215e-28	1.4901	0.877	0.752	3.30406e-24	Specification PGCs	Ssbp4
1.37612e-28	0.98367	0.915	0.678	4.01606e-24	Specification PGCs	Hbp1
1.54731e-28	0.489114	0.269	0.029	4.51567e-24	Specification PGCs	Fndc1
1.8725e-28	0.641872	0.454	0.104	5.4647e-24	Specification PGCs	Rcsd1
2.35865e-28	0.649134	0.992	0.971	6.88349e-24	Specification PGCs	Hibadh
2.41953e-28	0.771188	0.969	0.846	7.06117e-24	Specification PGCs	Pced1b
3.48909e-28	0.794567	0.962	0.951	1.01826e-23	Specification PGCs	Bcl7c
8.14901e-28	1.09349	0.908	0.691	2.37821e-23	Specification PGCs	Trim12a
9.36143e-28	0.918045	0.623	0.234	2.73204e-23	Specification PGCs	Fam169b
1.10245e-27	1.01001	0.908	0.801	3.21739e-23	Specification PGCs	Dedd2
1.14164e-27	0.946596	0.892	0.695	3.33176e-23	Specification PGCs	Dock6
1.50488e-27	0.497971	0.992	0.991	4.39186e-23	Specification PGCs	Oat
1.92364e-27	0.872288	0.954	0.849	5.61396e-23	Specification PGCs	Zic3
2.02958e-27	0.778252	0.438	0.107	5.92311e-23	Specification PGCs	Gab2
3.77884e-27	0.656275	1	0.988	1.10282e-22	Specification PGCs	Sin3b
4.05774e-27	0.589369	0.992	0.985	1.18421e-22	Specification PGCs	Taf6l
4.26674e-27	0.796911	0.508	0.147	1.2452e-22	Specification PGCs	Acss1
5.03287e-27	0.990746	0.908	0.749	1.46879e-22	Specification PGCs	St14
5.53657e-27	1.1442	0.6	0.245	1.61579e-22	Specification PGCs	Rgs16
5.72527e-27	0.41829	0.992	0.995	1.67086e-22	Specification PGCs	Frg1
7.16609e-27	0.646228	0.985	0.956	2.09135e-22	Specification PGCs	Gm12166
7.35022e-27	0.6124	0.992	0.979	2.14509e-22	Specification PGCs	Sft2d1
8.14572e-27	0.933788	0.431	0.1	2.37725e-22	Specification PGCs	Morc1
1.16623e-26	1.15646	0.754	0.393	3.40352e-22	Specification PGCs	Clu
1.28924e-26	0.55479	0.415	0.091	3.76251e-22	Specification PGCs	Fhit
1.30885e-26	1.22377	0.723	0.356	3.81975e-22	Specification PGCs	Syne1
1.36131e-26	0.537236	0.269	0.031	3.97285e-22	Specification PGCs	Myl3
1.44759e-26	0.414607	0.308	0.045	4.22466e-22	Specification PGCs	Spon2
1.66129e-26	1.17282	0.831	0.516	4.84831e-22	Specification PGCs	Sox2
1.8493e-26	1.22222	0.831	0.595	5.39699e-22	Specification PGCs	Arhgap42
3.34667e-26	1.0522	0.9	0.837	9.76693e-22	Specification PGCs	Bclaf3
3.35646e-26	0.800705	0.562	0.19	9.79551e-22	Specification PGCs	Stra6l
3.83777e-26	1.08697	0.685	0.308	1.12001e-21	Specification PGCs	Emp2
3.99248e-26	0.596151	0.985	0.989	1.16517e-21	Specification PGCs	Chmp2a
4.85476e-26	0.892757	0.385	0.085	1.41681e-21	Specification PGCs	Phf19
4.96607e-26	1.04616	0.415	0.095	1.4493e-21	Specification PGCs	Gbp3
5.02386e-26	0.744601	0.969	0.934	1.46616e-21	Specification PGCs	Ctps2
5.19216e-26	0.543049	1	0.988	1.51528e-21	Specification PGCs	Mrpl14
7.1386e-26	0.580882	1	0.985	2.08333e-21	Specification PGCs	Slc25a1
7.25831e-26	0.46614	0.985	0.99	2.11827e-21	Specification PGCs	Lrpap1
7.70589e-26	1.21578	0.9	0.66	2.24889e-21	Specification PGCs	Creg1
7.71343e-26	0.809366	0.569	0.195	2.25109e-21	Specification PGCs	Tjp3
8.61039e-26	0.690086	0.985	0.969	2.51286e-21	Specification PGCs	Atraid
8.73668e-26	0.465747	1	1	2.54971e-21	Specification PGCs	Nmt2
1.13029e-25	0.984246	0.831	0.525	3.29864e-21	Specification PGCs	Ttc39b
1.35915e-25	0.703263	0.962	0.934	3.96655e-21	Specification PGCs	Usp28
1.80614e-25	0.688553	0.377	0.078	5.27104e-21	Specification PGCs	4833407H14Rik
2.04252e-25	0.960555	0.892	0.819	5.96088e-21	Specification PGCs	Akap1
2.55031e-25	0.722572	0.985	0.911	7.44284e-21	Specification PGCs	Ppp2r3d
3.18018e-25	1.06455	0.877	0.664	9.28102e-21	Specification PGCs	Lima1
3.4868e-25	0.881653	0.538	0.186	1.01759e-20	Specification PGCs	Fam222a
4.23654e-25	0.851763	0.931	0.756	1.23639e-20	Specification PGCs	Meis3
4.27422e-25	0.927162	0.938	0.805	1.24739e-20	Specification PGCs	Atf7ip2
4.34827e-25	0.576207	1	0.976	1.269e-20	Specification PGCs	Maf1
4.5448e-25	1.23076	0.731	0.401	1.32635e-20	Specification PGCs	Zfp296
5.43347e-25	0.690999	0.977	0.949	1.5857e-20	Specification PGCs	2610524H06Rik
5.85919e-25	1.99911	0.277	0.041	1.70994e-20	Specification PGCs	Prl8a2
6.74703e-25	1.00276	0.892	0.625	1.96905e-20	Specification PGCs	Cpm
7.23384e-25	0.698457	0.985	0.964	2.11112e-20	Specification PGCs	Gdi1
7.28914e-25	1.11635	0.508	0.162	2.12726e-20	Specification PGCs	Ifi27
8.72171e-25	1.46572	0.746	0.513	2.54535e-20	Specification PGCs	Mapk13
9.02755e-25	0.970953	0.9	0.797	2.6346e-20	Specification PGCs	Trim25
1.15939e-24	1.1392	0.769	0.434	3.38355e-20	Specification PGCs	Tagln3
1.44574e-24	0.986104	0.885	0.695	4.21924e-20	Specification PGCs	Chd3
1.54879e-24	0.743773	0.954	0.924	4.51998e-20	Specification PGCs	Abl2
1.61396e-24	0.977968	0.908	0.685	4.71017e-20	Specification PGCs	Dusp5
1.82544e-24	0.870155	0.938	0.842	5.32737e-20	Specification PGCs	Lpcat4
1.96924e-24	0.520647	0.992	0.995	5.74702e-20	Specification PGCs	Etfb
1.99321e-24	0.738881	0.354	0.071	5.81697e-20	Specification PGCs	4930461G14Rik
2.61894e-24	0.872167	0.646	0.273	7.64311e-20	Specification PGCs	Ifih1
3.08155e-24	0.692587	0.992	0.922	8.99319e-20	Specification PGCs	Cbfa2t2
4.29072e-24	0.634001	1	0.969	1.2522e-19	Specification PGCs	Acsl3
4.84728e-24	0.745796	0.946	0.879	1.41463e-19	Specification PGCs	Atg13
5.70786e-24	0.614728	0.992	0.973	1.66578e-19	Specification PGCs	Ntan1
8.32004e-24	0.535426	0.277	0.041	2.42812e-19	Specification PGCs	Entpd2
1.10927e-23	0.539762	1	0.97	3.2373e-19	Specification PGCs	Alkbh7
1.24257e-23	0.921892	0.985	0.942	3.62631e-19	Specification PGCs	Hist1h2bc
1.45889e-23	0.885701	0.923	0.876	4.25762e-19	Specification PGCs	Tedc1
1.56102e-23	1.07573	0.538	0.202	4.55567e-19	Specification PGCs	Rnf125
1.5761e-23	0.422251	1	0.992	4.59968e-19	Specification PGCs	Rnaseh2a
1.66009e-23	0.514561	0.992	0.988	4.8448e-19	Specification PGCs	Sdhaf4
1.87874e-23	0.895879	0.9	0.622	5.48292e-19	Specification PGCs	Nek3
4.02319e-23	0.487287	0.992	0.973	1.17413e-18	Specification PGCs	Ap1m2
4.34762e-23	0.685937	0.962	0.892	1.26881e-18	Specification PGCs	Asah1
6.30373e-23	0.639866	0.508	0.167	1.83968e-18	Specification PGCs	Gbp4
6.8388e-23	0.732916	0.954	0.855	1.99584e-18	Specification PGCs	Pcgf5
7.37944e-23	0.687529	0.992	0.889	2.15362e-18	Specification PGCs	Msx1
7.46653e-23	0.580028	0.992	0.938	2.17903e-18	Specification PGCs	Hsd17b4
8.09736e-23	0.572275	0.331	0.064	2.36313e-18	Specification PGCs	Dync1i1
8.2009e-23	0.868251	0.7	0.366	2.39335e-18	Specification PGCs	AW551984
8.57382e-23	0.423832	1	0.995	2.50218e-18	Specification PGCs	Osgep
9.16335e-23	0.653127	0.977	0.957	2.67423e-18	Specification PGCs	Tbrg1
1.01265e-22	0.604776	1	0.971	2.95532e-18	Specification PGCs	Sri
1.22595e-22	1.0006	0.754	0.484	3.5778e-18	Specification PGCs	Gadd45a
1.66359e-22	0.716613	0.931	0.69	4.85503e-18	Specification PGCs	Rnf213
1.7688e-22	0.724102	0.985	0.967	5.16206e-18	Specification PGCs	Alg13
2.05412e-22	0.620548	0.992	0.97	5.99474e-18	Specification PGCs	Ddrgk1
2.10661e-22	0.795441	0.446	0.132	6.14793e-18	Specification PGCs	Jak3
2.30793e-22	0.755845	0.923	0.847	6.73547e-18	Specification PGCs	Plcb3
3.1145e-22	0.484465	0.992	0.993	9.08936e-18	Specification PGCs	Cdca5
3.62475e-22	0.947812	0.662	0.33	1.05785e-17	Specification PGCs	Gca
3.63519e-22	0.833717	0.9	0.767	1.06089e-17	Specification PGCs	Galnt11
3.70606e-22	0.546937	0.985	0.981	1.08158e-17	Specification PGCs	Dusp6
3.74798e-22	0.754184	0.938	0.824	1.09381e-17	Specification PGCs	Plekhg3
3.82861e-22	0.582452	0.608	0.251	1.11734e-17	Specification PGCs	Hacl1
4.31421e-22	0.791504	0.962	0.874	1.25906e-17	Specification PGCs	Bad
4.6864e-22	0.745721	0.885	0.664	1.36768e-17	Specification PGCs	Ddit4
5.30839e-22	0.686119	0.992	0.937	1.5492e-17	Specification PGCs	Cldn7
5.77922e-22	0.737563	0.6	0.252	1.68661e-17	Specification PGCs	Tmem184a
6.05447e-22	0.854203	0.792	0.554	1.76694e-17	Specification PGCs	Tmtc4
7.00009e-22	0.829489	0.615	0.295	2.04291e-17	Specification PGCs	Tfcp2l1
7.48926e-22	0.951244	0.6	0.267	2.18566e-17	Specification PGCs	Ddx58
9.51249e-22	0.506398	0.462	0.14	2.77612e-17	Specification PGCs	Tbx4
1.06246e-21	0.564043	1	0.973	3.10069e-17	Specification PGCs	Gsr
1.19228e-21	0.707358	0.369	0.091	3.47955e-17	Specification PGCs	Pla1a
1.48889e-21	0.647464	0.985	0.942	4.34517e-17	Specification PGCs	Tor3a
1.74431e-21	0.788678	0.877	0.656	5.09059e-17	Specification PGCs	Eef2kmt
1.87487e-21	0.899343	0.854	0.673	5.47161e-17	Specification PGCs	Wdr62
1.88133e-21	0.742146	0.962	0.948	5.49046e-17	Specification PGCs	Cirbp
1.95426e-21	0.985813	0.446	0.134	5.70331e-17	Specification PGCs	Hes5
2.17846e-21	0.749245	0.969	0.942	6.35762e-17	Specification PGCs	Cep89
2.22327e-21	0.873656	0.869	0.685	6.48838e-17	Specification PGCs	Snhg18
2.73858e-21	0.852429	0.792	0.477	7.99228e-17	Specification PGCs	Cdcp1
3.57845e-21	0.716032	0.592	0.249	1.04433e-16	Specification PGCs	Nipal3
3.79215e-21	0.891058	0.762	0.459	1.1067e-16	Specification PGCs	Fam110b
3.96382e-21	0.485563	1	0.979	1.1568e-16	Specification PGCs	Helz
4.27108e-21	0.407305	0.992	0.993	1.24647e-16	Specification PGCs	Etfa
4.44957e-21	0.650542	0.977	0.91	1.29856e-16	Specification PGCs	Tpd52
4.58665e-21	0.660202	0.908	0.81	1.33857e-16	Specification PGCs	Rnaset2a
5.22814e-21	0.859683	0.7	0.389	1.52578e-16	Specification PGCs	Atp1b1
5.61437e-21	0.641264	0.485	0.158	1.6385e-16	Specification PGCs	Lgals3bp
5.62263e-21	0.919691	0.723	0.408	1.64091e-16	Specification PGCs	Rabgap1l
5.64568e-21	1.61432	0.623	0.336	1.64764e-16	Specification PGCs	Gm32585
7.41918e-21	0.484337	0.262	0.043	2.16521e-16	Specification PGCs	Rassf10
8.47331e-21	0.702512	0.969	0.921	2.47285e-16	Specification PGCs	Capg
1.09617e-20	1.0957	0.792	0.559	3.19907e-16	Specification PGCs	Porcn
1.14235e-20	0.906026	0.723	0.445	3.33382e-16	Specification PGCs	Ralgds
1.24375e-20	0.525184	0.992	0.981	3.62976e-16	Specification PGCs	Ift43
1.36475e-20	0.658564	0.915	0.823	3.98288e-16	Specification PGCs	Rnaset2b
1.79826e-20	0.742359	0.746	0.431	5.24805e-16	Specification PGCs	Pls1
1.91197e-20	1.02011	0.746	0.466	5.57988e-16	Specification PGCs	Igfbpl1
2.30923e-20	0.843211	0.946	0.956	6.73925e-16	Specification PGCs	Pdpn
2.48993e-20	0.756248	0.946	0.925	7.2666e-16	Specification PGCs	Cisd3
2.68865e-20	1.65774	0.869	0.776	7.84655e-16	Specification PGCs	Tdh
2.78995e-20	0.543428	0.992	0.988	8.14219e-16	Specification PGCs	Glrx2
2.96561e-20	0.73332	0.931	0.746	8.65485e-16	Specification PGCs	1700019D03Rik
3.07699e-20	0.644494	0.523	0.199	8.97989e-16	Specification PGCs	Flvcr2
3.79546e-20	0.542479	0.254	0.042	1.10767e-15	Specification PGCs	Ednrb
4.16017e-20	0.938773	0.838	0.61	1.2141e-15	Specification PGCs	Dtx3l
4.18603e-20	0.779928	0.885	0.781	1.22165e-15	Specification PGCs	Mfsd13a
5.15544e-20	0.446815	0.985	0.991	1.50456e-15	Specification PGCs	Ep400
6.34288e-20	0.681878	0.415	0.125	1.85111e-15	Specification PGCs	Tec
7.01778e-20	0.788506	0.808	0.567	2.04807e-15	Specification PGCs	Pik3cb
7.67628e-20	0.506608	1	0.979	2.24025e-15	Specification PGCs	Sdf2
8.04278e-20	0.463382	0.315	0.067	2.3472e-15	Specification PGCs	Ncf2
9.61187e-20	0.949974	0.715	0.41	2.80513e-15	Specification PGCs	Abcg1
1.43518e-19	1.13845	0.708	0.388	4.18844e-15	Specification PGCs	Zbtb20
1.49425e-19	0.595669	0.969	0.92	4.36081e-15	Specification PGCs	Triobp
1.51846e-19	0.552172	0.977	0.974	4.43147e-15	Specification PGCs	Sptan1
1.52395e-19	0.848275	0.877	0.734	4.44751e-15	Specification PGCs	Plcg2
1.59796e-19	0.57669	1	0.966	4.6635e-15	Specification PGCs	Nub1
1.6292e-19	0.790016	0.923	0.777	4.75465e-15	Specification PGCs	Wdr60
1.82625e-19	0.754472	0.885	0.652	5.32973e-15	Specification PGCs	Lck
1.95846e-19	0.523205	0.992	0.985	5.71557e-15	Specification PGCs	Acot13
2.06745e-19	0.931991	0.946	0.895	6.03366e-15	Specification PGCs	Hspb1
2.51664e-19	0.935018	0.5	0.186	7.34457e-15	Specification PGCs	Tcf15
3.06052e-19	0.517973	0.969	0.959	8.93183e-15	Specification PGCs	Tpp1
3.08256e-19	0.589997	0.969	0.934	8.99616e-15	Specification PGCs	Lancl1
3.158e-19	0.605688	0.792	0.476	9.21631e-15	Specification PGCs	Inpp4a
3.17872e-19	0.635312	0.954	0.953	9.27677e-15	Specification PGCs	Fam213a
3.78732e-19	0.60699	0.646	0.303	1.10529e-14	Specification PGCs	Mylip
4.19999e-19	0.666745	0.4	0.121	1.22572e-14	Specification PGCs	Abhd12b
4.30434e-19	0.481631	0.992	0.971	1.25618e-14	Specification PGCs	Abcg2
5.56804e-19	0.780935	0.923	0.907	1.62498e-14	Specification PGCs	Babam2
5.62884e-19	0.795575	0.662	0.321	1.64272e-14	Specification PGCs	2610035D17Rik
6.05582e-19	0.709982	0.915	0.845	1.76733e-14	Specification PGCs	D11Wsu47e
6.28902e-19	0.521182	0.969	0.966	1.83539e-14	Specification PGCs	Mettl26
6.36103e-19	0.593595	0.985	0.948	1.8564e-14	Specification PGCs	Pttg1ip
7.53925e-19	0.778051	0.546	0.226	2.20026e-14	Specification PGCs	Slc17a9
8.6428e-19	0.547325	0.969	0.981	2.52231e-14	Specification PGCs	Pls3
8.92737e-19	0.60804	0.538	0.223	2.60536e-14	Specification PGCs	Fam110c
9.4009e-19	0.84526	0.846	0.652	2.74356e-14	Specification PGCs	Arvcf
1.03603e-18	0.882694	0.508	0.212	3.02354e-14	Specification PGCs	Cnksr1
1.17499e-18	0.446367	0.492	0.195	3.42909e-14	Specification PGCs	Hkdc1
1.21875e-18	0.433387	1	1	3.55679e-14	Specification PGCs	Apoe
1.24938e-18	0.604066	1	0.979	3.6462e-14	Specification PGCs	Hmces
1.32974e-18	0.621817	0.531	0.209	3.88071e-14	Specification PGCs	Rb1
1.33502e-18	1.49555	0.292	0.067	3.89612e-14	Specification PGCs	Ctla2a
1.73854e-18	0.682678	0.569	0.248	5.07375e-14	Specification PGCs	Sptb
1.76751e-18	0.728868	0.931	0.891	5.1583e-14	Specification PGCs	Ccdc191
1.83871e-18	0.735644	0.938	0.882	5.36608e-14	Specification PGCs	Abtb1
2.01345e-18	0.58834	0.985	0.952	5.87604e-14	Specification PGCs	Il2
2.19865e-18	0.723512	0.823	0.495	6.41654e-14	Specification PGCs	Pik3c2b
2.49458e-18	0.813445	0.938	0.867	7.28017e-14	Specification PGCs	Nav1
2.9044e-18	0.79111	0.815	0.607	8.47621e-14	Specification PGCs	Sntb2
2.96631e-18	0.534926	0.508	0.198	8.65689e-14	Specification PGCs	Enpp5
3.37323e-18	0.673559	0.985	0.975	9.84443e-14	Specification PGCs	Alad
3.65173e-18	0.537988	0.985	0.969	1.06572e-13	Specification PGCs	Spg21
3.95634e-18	0.474704	0.292	0.065	1.15462e-13	Specification PGCs	Otop1
4.21542e-18	0.695749	0.846	0.568	1.23023e-13	Specification PGCs	Pgghg
4.23864e-18	0.48571	0.985	0.987	1.237e-13	Specification PGCs	Glmp
4.47953e-18	0.592643	0.469	0.158	1.30731e-13	Specification PGCs	Hoxaas3
4.56024e-18	0.798461	0.715	0.389	1.33086e-13	Specification PGCs	Gdpd1
4.91377e-18	1.25354	0.769	0.666	1.43404e-13	Specification PGCs	Folr1
5.35377e-18	0.72001	0.931	0.88	1.56244e-13	Specification PGCs	Igsf3
5.90772e-18	0.684591	0.954	0.878	1.72411e-13	Specification PGCs	Auh
6.72267e-18	0.415066	0.477	0.16	1.96194e-13	Specification PGCs	Abca7
8.05314e-18	0.797016	0.769	0.555	2.35023e-13	Specification PGCs	Lrrc8d
8.43661e-18	0.781474	0.746	0.454	2.46214e-13	Specification PGCs	Vwa8
8.48554e-18	0.672317	0.4	0.134	2.47642e-13	Specification PGCs	Eva1c
9.81778e-18	0.871654	0.892	0.829	2.86522e-13	Specification PGCs	Dpp7
1.03311e-17	0.65692	0.954	0.834	3.01504e-13	Specification PGCs	Ddhd2
1.25372e-17	0.535777	0.969	0.96	3.65885e-13	Specification PGCs	Ap1m1
1.34278e-17	0.565991	0.523	0.214	3.91878e-13	Specification PGCs	Ctf1
1.38072e-17	0.733502	0.869	0.666	4.0295e-13	Specification PGCs	Cln6
1.38391e-17	0.768021	0.854	0.722	4.0388e-13	Specification PGCs	Bcas3
1.38484e-17	0.439611	0.569	0.275	4.04151e-13	Specification PGCs	Irf6
1.41557e-17	0.554822	0.992	0.956	4.1312e-13	Specification PGCs	Klhl24
1.57723e-17	0.863531	0.692	0.427	4.60298e-13	Specification PGCs	Pik3cd
1.67394e-17	0.952733	0.7	0.42	4.88523e-13	Specification PGCs	Cpne5
2.28938e-17	0.633758	0.946	0.902	6.68134e-13	Specification PGCs	Hspb11
2.35275e-17	0.464526	0.992	0.996	6.86627e-13	Specification PGCs	Syce2
2.39708e-17	0.888579	0.685	0.424	6.99563e-13	Specification PGCs	Rffl
2.43125e-17	0.784698	0.854	0.64	7.09537e-13	Specification PGCs	Usp11
2.4458e-17	0.449754	0.977	0.988	7.13781e-13	Specification PGCs	Hadhb
2.92739e-17	0.953755	0.846	0.72	8.54329e-13	Specification PGCs	Sp3os
3.14055e-17	0.471804	0.992	0.98	9.16537e-13	Specification PGCs	Vta1
3.77834e-17	0.798247	0.492	0.202	1.10267e-12	Specification PGCs	B230208H11Rik
4.71628e-17	0.670975	0.938	0.911	1.3764e-12	Specification PGCs	Ears2
5.07201e-17	0.652646	0.985	0.92	1.48022e-12	Specification PGCs	Pim1
5.60373e-17	0.648213	0.962	0.921	1.63539e-12	Specification PGCs	Diaph1
5.75678e-17	0.564675	0.946	0.936	1.68006e-12	Specification PGCs	Ttc13
5.75901e-17	0.625724	0.538	0.238	1.68071e-12	Specification PGCs	Usp43
6.07378e-17	0.587471	0.962	0.836	1.77257e-12	Specification PGCs	Ints6l
6.33396e-17	1.08272	0.808	0.626	1.8485e-12	Specification PGCs	Ifngr2
6.88258e-17	0.538278	0.954	0.891	2.00861e-12	Specification PGCs	Iqcb1
7.66316e-17	0.558084	0.977	0.954	2.23642e-12	Specification PGCs	Sccpdh
8.1042e-17	0.661882	0.908	0.779	2.36513e-12	Specification PGCs	Tmed3
8.60946e-17	0.624656	0.923	0.815	2.51259e-12	Specification PGCs	Stk3
8.7391e-17	0.738194	0.869	0.756	2.55042e-12	Specification PGCs	Uhrf1bp1
8.80877e-17	1.38217	0.546	0.288	2.57075e-12	Specification PGCs	Rhox6
1.00702e-16	0.685994	0.754	0.469	2.93888e-12	Specification PGCs	Cep112
1.02859e-16	0.741421	0.9	0.766	3.00185e-12	Specification PGCs	Dusp4
1.08462e-16	0.597745	0.938	0.827	3.16535e-12	Specification PGCs	Lpcat3
1.23174e-16	0.883048	0.8	0.589	3.59471e-12	Specification PGCs	Mettl27
1.32812e-16	0.87513	0.854	0.648	3.876e-12	Specification PGCs	Tle1
1.47676e-16	0.652482	0.892	0.721	4.30977e-12	Specification PGCs	Ripk4
1.61265e-16	0.495302	0.969	0.963	4.70635e-12	Specification PGCs	Ube2t
1.66239e-16	0.411804	1	0.99	4.85152e-12	Specification PGCs	Rnf167
1.67487e-16	0.472124	0.992	0.976	4.88795e-12	Specification PGCs	Ttc5
1.70057e-16	0.942707	0.892	0.764	4.96295e-12	Specification PGCs	Arrdc4
1.74835e-16	0.564578	0.969	0.93	5.10238e-12	Specification PGCs	Gipc1
1.91034e-16	0.784081	0.862	0.745	5.57515e-12	Specification PGCs	Hsdl1
1.92713e-16	1.04199	0.554	0.279	5.62414e-12	Specification PGCs	Pacsin1
1.94671e-16	0.416719	0.354	0.1	5.68129e-12	Specification PGCs	Ypel2
1.9877e-16	0.644691	0.954	0.884	5.80091e-12	Specification PGCs	Kdm3a
2.00836e-16	0.850789	0.9	0.779	5.86119e-12	Specification PGCs	Pdcd4
2.02795e-16	0.903913	0.754	0.504	5.91837e-12	Specification PGCs	Ggh
2.17071e-16	0.663537	0.9	0.86	6.335e-12	Specification PGCs	BC030867
2.1813e-16	0.608725	0.792	0.555	6.3659e-12	Specification PGCs	Mtmr7
2.21968e-16	0.586664	0.962	0.865	6.47792e-12	Specification PGCs	Hook1
2.35293e-16	0.500327	0.977	0.963	6.8668e-12	Specification PGCs	Vkorc1
2.40232e-16	0.474734	0.992	0.979	7.01092e-12	Specification PGCs	Qtrt1
2.61676e-16	0.568973	0.962	0.938	7.63674e-12	Specification PGCs	Map1lc3a
2.63429e-16	0.671939	0.823	0.573	7.6879e-12	Specification PGCs	Klf11
3.10387e-16	0.474083	0.538	0.269	9.05833e-12	Specification PGCs	Ang
3.257e-16	0.436072	0.985	0.978	9.50523e-12	Specification PGCs	Cyb5r1
3.32946e-16	0.85572	0.708	0.476	9.7167e-12	Specification PGCs	Nek8
3.79183e-16	0.502324	0.3	0.078	1.10661e-11	Specification PGCs	Plppr1
3.89355e-16	0.854374	0.646	0.402	1.13629e-11	Specification PGCs	Plekhg5
3.91309e-16	0.807652	0.908	0.83	1.142e-11	Specification PGCs	Klf10
4.37507e-16	0.768872	0.862	0.725	1.27682e-11	Specification PGCs	Morn2
4.3842e-16	0.53063	0.962	0.895	1.27948e-11	Specification PGCs	Pex5
4.40397e-16	0.7886	0.7	0.466	1.28526e-11	Specification PGCs	Zdhhc9
4.42932e-16	0.550665	0.646	0.331	1.29265e-11	Specification PGCs	Nid2
4.72263e-16	0.428535	0.985	0.988	1.37825e-11	Specification PGCs	Odf2
5.64809e-16	0.668025	0.738	0.481	1.64834e-11	Specification PGCs	Urgcp
7.69391e-16	0.567869	0.931	0.914	2.24539e-11	Specification PGCs	Edem2
8.34573e-16	0.752014	0.823	0.623	2.43562e-11	Specification PGCs	Stoml1
9.33303e-16	0.624142	0.992	0.968	2.72375e-11	Specification PGCs	Cited1
9.8471e-16	0.638662	0.431	0.155	2.87378e-11	Specification PGCs	Dok5
1.07262e-15	0.538766	1	0.977	3.13034e-11	Specification PGCs	Grn
1.09998e-15	0.679475	0.885	0.693	3.2102e-11	Specification PGCs	Gnai1
1.15625e-15	0.630836	0.708	0.436	3.3744e-11	Specification PGCs	Slc12a6
1.18887e-15	0.704115	0.885	0.702	3.46959e-11	Specification PGCs	Ephb3
1.35913e-15	0.623031	0.754	0.54	3.96647e-11	Specification PGCs	Fgd4
1.36433e-15	0.824596	0.485	0.205	3.98166e-11	Specification PGCs	Slc48a1
1.51532e-15	1.12433	0.677	0.42	4.4223e-11	Specification PGCs	Pla2g10
1.56397e-15	0.733622	0.892	0.687	4.5643e-11	Specification PGCs	Foxo3
1.64975e-15	0.700051	0.923	0.876	4.81464e-11	Specification PGCs	Hscb
1.86354e-15	0.814389	0.7	0.43	5.43856e-11	Specification PGCs	Notum
2.16059e-15	0.78642	0.808	0.645	6.30547e-11	Specification PGCs	Pcx
2.18661e-15	0.47764	0.992	0.969	6.38141e-11	Specification PGCs	Yipf3
2.5951e-15	0.739808	0.462	0.193	7.57355e-11	Specification PGCs	Dok1
2.65702e-15	0.557182	0.638	0.381	7.75426e-11	Specification PGCs	Cpn1
3.12722e-15	0.574104	0.969	0.923	9.12647e-11	Specification PGCs	Cenpt
3.34964e-15	0.76971	0.554	0.289	9.77559e-11	Specification PGCs	Ppfibp2
3.44185e-15	0.441351	0.992	0.974	1.00447e-10	Specification PGCs	Tdp2
3.66479e-15	0.908653	0.754	0.565	1.06953e-10	Specification PGCs	Pik3ip1
4.32411e-15	0.536369	0.931	0.836	1.26195e-10	Specification PGCs	Aspscr1
5.56287e-15	1.00882	0.7	0.462	1.62347e-10	Specification PGCs	Mup6
6.09739e-15	0.608541	0.831	0.588	1.77946e-10	Specification PGCs	Fgf17
6.13331e-15	0.688361	0.831	0.686	1.78995e-10	Specification PGCs	Mmp15
6.16161e-15	0.603951	0.885	0.777	1.7982e-10	Specification PGCs	Vps13b
6.21664e-15	0.52179	0.977	0.944	1.81426e-10	Specification PGCs	Clpb
6.25666e-15	0.417896	0.992	0.975	1.82594e-10	Specification PGCs	Nr1h2
6.82538e-15	0.581987	0.9	0.778	1.99192e-10	Specification PGCs	Fnbp1
7.06293e-15	0.406704	0.469	0.199	2.06124e-10	Specification PGCs	Prkch
7.80221e-15	0.808421	0.9	0.866	2.277e-10	Specification PGCs	Ostf1
7.85834e-15	0.502269	0.992	0.967	2.29338e-10	Specification PGCs	Cep164
8.08462e-15	0.818602	0.677	0.464	2.35942e-10	Specification PGCs	Atp10a
8.16552e-15	0.623256	0.477	0.215	2.38303e-10	Specification PGCs	Igsf23
8.32534e-15	0.635051	0.815	0.614	2.42967e-10	Specification PGCs	Brpf3
9.30887e-15	0.50537	0.469	0.199	2.7167e-10	Specification PGCs	C330004P14Rik
1.03276e-14	0.625973	0.915	0.845	3.01401e-10	Specification PGCs	Cnppd1
1.03974e-14	0.520733	0.677	0.4	3.03439e-10	Specification PGCs	Aldh5a1
1.06498e-14	0.877998	0.623	0.347	3.10803e-10	Specification PGCs	Pdgfrl
1.06786e-14	0.702457	0.885	0.823	3.11643e-10	Specification PGCs	Krt19
1.14155e-14	0.684749	0.9	0.81	3.33151e-10	Specification PGCs	Cln3
1.14516e-14	0.534284	0.954	0.877	3.34203e-10	Specification PGCs	Pld3
1.18613e-14	0.447493	0.438	0.167	3.46161e-10	Specification PGCs	Gal3st1
1.19011e-14	0.522109	0.431	0.171	3.47323e-10	Specification PGCs	Camk1d
1.25461e-14	0.815587	0.777	0.616	3.66146e-10	Specification PGCs	Tm7sf2
1.29856e-14	0.625238	0.669	0.395	3.78971e-10	Specification PGCs	Erbb3
1.32875e-14	0.560034	0.969	0.931	3.87783e-10	Specification PGCs	Zdhhc20
1.3583e-14	0.452123	0.969	0.971	3.96407e-10	Specification PGCs	Wdr55
1.40176e-14	0.638843	0.931	0.875	4.09091e-10	Specification PGCs	Pcmtd2
1.46833e-14	0.410262	0.977	0.967	4.28517e-10	Specification PGCs	Slc25a36
1.48455e-14	0.495069	0.323	0.099	4.3325e-10	Specification PGCs	1700096K18Rik
1.53843e-14	0.825657	0.9	0.863	4.48974e-10	Specification PGCs	Gng12
1.57705e-14	0.856017	0.515	0.252	4.60245e-10	Specification PGCs	Tmem53
1.69846e-14	0.764041	0.738	0.527	4.9568e-10	Specification PGCs	Ccdc189
1.82022e-14	0.754131	0.738	0.525	5.31214e-10	Specification PGCs	Dennd2c
2.21696e-14	0.782094	0.654	0.424	6.46997e-10	Specification PGCs	Csf2ra
2.61239e-14	0.580335	0.454	0.192	7.624e-10	Specification PGCs	Cpne8
2.65396e-14	0.698305	0.377	0.132	7.7453e-10	Specification PGCs	Tgtp1
2.67841e-14	0.449319	0.377	0.129	7.81668e-10	Specification PGCs	Slc25a43
2.89997e-14	0.939725	0.846	0.79	8.46328e-10	Specification PGCs	Ak1
2.94632e-14	0.526876	0.954	0.941	8.59854e-10	Specification PGCs	B3gnt7
3.13343e-14	0.469079	1	0.954	9.14461e-10	Specification PGCs	Serf1
3.18148e-14	0.783015	0.877	0.843	9.28483e-10	Specification PGCs	Rbm47
3.47864e-14	0.549355	0.946	0.946	1.01521e-09	Specification PGCs	Oip5
3.58515e-14	0.590637	0.392	0.148	1.04629e-09	Specification PGCs	Igfbp6
3.59879e-14	0.546177	0.938	0.719	1.05027e-09	Specification PGCs	Cdx2
3.92214e-14	0.513003	0.415	0.159	1.14464e-09	Specification PGCs	Srsf12
3.97546e-14	0.614144	0.362	0.127	1.1602e-09	Specification PGCs	Vsir
4.00853e-14	0.50344	0.977	0.942	1.16985e-09	Specification PGCs	Tbc1d17
4.0472e-14	0.468372	0.962	0.944	1.18114e-09	Specification PGCs	Apopt1
4.54731e-14	0.64629	0.831	0.688	1.32709e-09	Specification PGCs	Herc3
4.92186e-14	0.556245	0.685	0.404	1.43639e-09	Specification PGCs	Cercam
5.21136e-14	0.867342	0.754	0.601	1.52088e-09	Specification PGCs	Rgs12
5.6647e-14	0.664629	0.508	0.244	1.65319e-09	Specification PGCs	Fam221a
6.11179e-14	0.767679	0.638	0.397	1.78366e-09	Specification PGCs	Celsr1
7.24062e-14	0.79713	0.662	0.444	2.1131e-09	Specification PGCs	Proser2
7.29273e-14	0.674949	0.754	0.489	2.12831e-09	Specification PGCs	Usp51
7.33612e-14	0.801036	0.708	0.432	2.14097e-09	Specification PGCs	Gstm6
7.50052e-14	0.636685	0.915	0.841	2.18895e-09	Specification PGCs	Ccl27a
7.71628e-14	0.737008	0.862	0.784	2.25192e-09	Specification PGCs	Bcap29
8.87335e-14	0.646743	0.369	0.136	2.5896e-09	Specification PGCs	Itgb3
9.13644e-14	0.512838	0.962	0.866	2.66638e-09	Specification PGCs	Grb7
9.38209e-14	1.11199	0.415	0.171	2.73807e-09	Specification PGCs	Klk7
9.44705e-14	0.624466	0.815	0.613	2.75703e-09	Specification PGCs	Rab3il1
9.67626e-14	0.554422	0.954	0.931	2.82392e-09	Specification PGCs	2310061I04Rik
1.03025e-13	0.832188	0.438	0.184	3.00667e-09	Specification PGCs	Isg15
1.07807e-13	0.530387	0.954	0.912	3.14625e-09	Specification PGCs	Dtd2
1.28521e-13	0.694391	0.715	0.482	3.75075e-09	Specification PGCs	Rbm43
1.30458e-13	0.558581	0.877	0.751	3.80729e-09	Specification PGCs	Pkp2
1.41786e-13	0.858362	0.854	0.704	4.13787e-09	Specification PGCs	Dhrs7
1.46389e-13	0.551227	0.954	0.846	4.27222e-09	Specification PGCs	Lxn
1.50219e-13	0.698897	0.823	0.678	4.38398e-09	Specification PGCs	Atp13a2
1.55933e-13	0.632217	0.892	0.77	4.55075e-09	Specification PGCs	Pskh1
1.58999e-13	0.694076	0.846	0.699	4.64022e-09	Specification PGCs	Nup210
1.67563e-13	0.469043	0.985	0.975	4.89017e-09	Specification PGCs	Cdk2ap2
1.70141e-13	0.425857	0.992	0.975	4.9654e-09	Specification PGCs	Mtmr14
1.7282e-13	0.426654	0.585	0.293	5.04359e-09	Specification PGCs	Peg12
1.74891e-13	0.608428	0.854	0.677	5.10401e-09	Specification PGCs	Zbtb10
1.75241e-13	0.640359	0.892	0.833	5.11423e-09	Specification PGCs	Arhgap21
1.82525e-13	0.423465	0.977	0.96	5.32682e-09	Specification PGCs	Serinc3
2.14527e-13	0.670155	0.938	0.892	6.26076e-09	Specification PGCs	Bst2
2.22022e-13	0.818375	0.585	0.354	6.47948e-09	Specification PGCs	Pde9a
2.2252e-13	0.658598	0.769	0.61	6.49401e-09	Specification PGCs	Pgap1
2.34734e-13	0.797345	0.908	0.905	6.85047e-09	Specification PGCs	Reep4
2.39434e-13	0.706038	0.808	0.687	6.98766e-09	Specification PGCs	Mars2
2.61397e-13	0.431246	0.985	0.96	7.6286e-09	Specification PGCs	Rhebl1
3.38939e-13	0.708482	0.769	0.52	9.89159e-09	Specification PGCs	Maml3
3.51477e-13	0.480534	0.985	0.955	1.02575e-08	Specification PGCs	Tada3
3.6411e-13	0.505038	0.954	0.923	1.06262e-08	Specification PGCs	Vrk3
3.68425e-13	0.511812	0.969	0.966	1.07521e-08	Specification PGCs	Ckap2
3.83919e-13	0.660018	0.615	0.402	1.12043e-08	Specification PGCs	Cd55
4.19939e-13	0.598423	0.969	0.944	1.22555e-08	Specification PGCs	Ypel3
4.34536e-13	0.634686	0.838	0.621	1.26815e-08	Specification PGCs	Csad
4.52418e-13	0.518819	0.954	0.951	1.32034e-08	Specification PGCs	Bid
4.80483e-13	0.661499	0.815	0.679	1.40224e-08	Specification PGCs	Nhsl1
4.82511e-13	0.915833	0.646	0.422	1.40816e-08	Specification PGCs	Slco5a1
5.1677e-13	0.812992	0.846	0.686	1.50814e-08	Specification PGCs	Uap1l1
5.54072e-13	1.18016	0.562	0.337	1.617e-08	Specification PGCs	Lgals3
5.83905e-13	0.678806	0.508	0.257	1.70407e-08	Specification PGCs	Syt5
5.8655e-13	0.642868	0.685	0.448	1.71179e-08	Specification PGCs	Ovol2
6.53543e-13	0.460274	0.985	0.992	1.9073e-08	Specification PGCs	Lypla1
6.60252e-13	0.612192	0.777	0.604	1.92688e-08	Specification PGCs	Slc27a1
7.04613e-13	0.452216	0.992	0.98	2.05634e-08	Specification PGCs	Tomm34
7.11274e-13	0.667868	0.838	0.76	2.07578e-08	Specification PGCs	Gpsm2
7.19328e-13	0.495605	0.638	0.435	2.09929e-08	Specification PGCs	Rnase4
7.50154e-13	0.513047	0.9	0.69	2.18925e-08	Specification PGCs	Slc1a3
8.17636e-13	0.890101	0.823	0.722	2.38619e-08	Specification PGCs	S100a6
8.17681e-13	0.448204	0.331	0.114	2.38632e-08	Specification PGCs	Tmem229b
8.22624e-13	0.619099	0.962	0.892	2.40075e-08	Specification PGCs	Abhd4
8.54296e-13	0.588507	0.723	0.46	2.49318e-08	Specification PGCs	Mark1
8.64147e-13	0.608286	0.908	0.818	2.52193e-08	Specification PGCs	Atp11b
9.12367e-13	0.553788	0.923	0.765	2.66265e-08	Specification PGCs	B9d2
9.80911e-13	0.595618	0.962	0.918	2.86269e-08	Specification PGCs	G6pc3
1.02369e-12	0.48052	0.985	0.94	2.98753e-08	Specification PGCs	Mau2
1.09356e-12	0.682999	0.685	0.462	3.19144e-08	Specification PGCs	Rgmb
1.09713e-12	0.450554	0.531	0.288	3.20187e-08	Specification PGCs	Slc7a9
1.12732e-12	0.599495	0.6	0.343	3.28998e-08	Specification PGCs	Coq8a
1.17186e-12	0.517716	0.915	0.851	3.41996e-08	Specification PGCs	Rictor
1.19838e-12	0.508951	0.962	0.926	3.49737e-08	Specification PGCs	Tusc3
1.23129e-12	0.774424	0.669	0.489	3.59339e-08	Specification PGCs	Sox13
1.30067e-12	0.461079	0.992	0.989	3.79588e-08	Specification PGCs	Ier2
1.40738e-12	0.579994	0.877	0.812	4.10729e-08	Specification PGCs	Tnip1
1.42258e-12	0.546476	0.669	0.425	4.15165e-08	Specification PGCs	Gcnt2
1.43156e-12	0.693027	0.938	0.901	4.17785e-08	Specification PGCs	Plin2
1.65227e-12	0.671136	0.485	0.252	4.82198e-08	Specification PGCs	F5
1.65823e-12	0.856857	0.838	0.795	4.83938e-08	Specification PGCs	Cotl1
1.66641e-12	0.456269	0.4	0.159	4.86324e-08	Specification PGCs	Tmem241
1.67542e-12	0.928961	0.469	0.243	4.88955e-08	Specification PGCs	Serpinb9b
1.83026e-12	0.555663	0.885	0.789	5.34144e-08	Specification PGCs	Trim13
1.87363e-12	0.709294	0.792	0.612	5.46801e-08	Specification PGCs	Fbxo16
1.98358e-12	0.528528	0.954	0.889	5.78888e-08	Specification PGCs	Krcc1
2.15813e-12	0.790445	0.892	0.911	6.29829e-08	Specification PGCs	Slc29a1
2.18807e-12	0.506164	0.954	0.899	6.38566e-08	Specification PGCs	Mtss1
2.29686e-12	0.410563	0.969	0.959	6.70316e-08	Specification PGCs	Mboat7
2.33298e-12	0.457189	0.862	0.746	6.80856e-08	Specification PGCs	Pigb
2.44843e-12	0.484332	0.969	0.94	7.1455e-08	Specification PGCs	Itfg1
2.58944e-12	0.620677	0.931	0.841	7.55703e-08	Specification PGCs	Slc44a1
2.75191e-12	0.530653	0.8	0.555	8.03116e-08	Specification PGCs	Fzd10
3.1113e-12	0.45713	0.992	0.965	9.08001e-08	Specification PGCs	Hsf2
3.15505e-12	0.91214	0.777	0.625	9.2077e-08	Specification PGCs	Car7
3.45498e-12	0.730022	0.662	0.452	1.0083e-07	Specification PGCs	Parp10
3.54892e-12	0.786222	0.638	0.384	1.03572e-07	Specification PGCs	Dkkl1
3.67181e-12	0.508393	0.869	0.654	1.07158e-07	Specification PGCs	Lhfpl2
3.69422e-12	0.646642	0.754	0.584	1.07812e-07	Specification PGCs	Cdh3
4.30647e-12	0.711686	0.9	0.786	1.2568e-07	Specification PGCs	Pnpla2
4.59869e-12	0.595677	0.908	0.87	1.34208e-07	Specification PGCs	Rasa2
4.73888e-12	0.606099	0.831	0.702	1.38299e-07	Specification PGCs	Dyrk3
4.82002e-12	0.647466	0.869	0.785	1.40668e-07	Specification PGCs	Kdf1
4.91154e-12	0.731856	0.677	0.507	1.43338e-07	Specification PGCs	Thnsl1
5.26936e-12	0.679306	0.869	0.714	1.53781e-07	Specification PGCs	Wrn
5.27163e-12	0.643012	0.6	0.389	1.53847e-07	Specification PGCs	A4galt
5.27354e-12	0.474374	0.938	0.909	1.53903e-07	Specification PGCs	Mgrn1
5.41825e-12	0.587692	0.423	0.203	1.58126e-07	Specification PGCs	Rec8
5.83241e-12	0.426334	0.485	0.243	1.70213e-07	Specification PGCs	Aqp3
5.97679e-12	0.537894	0.538	0.282	1.74427e-07	Specification PGCs	Crybg1
5.98687e-12	0.58037	0.908	0.777	1.74721e-07	Specification PGCs	Cep72
6.30371e-12	0.602411	0.846	0.676	1.83967e-07	Specification PGCs	Btd
6.33572e-12	0.4064	0.985	0.941	1.84902e-07	Specification PGCs	Atp2c1
6.45226e-12	1.09327	0.438	0.208	1.88303e-07	Specification PGCs	Neat1
6.52178e-12	0.784505	0.908	0.904	1.90332e-07	Specification PGCs	Trh
6.62961e-12	0.41989	0.269	0.077	1.93479e-07	Specification PGCs	Ccdc141
6.68769e-12	0.408835	1	0.992	1.95174e-07	Specification PGCs	Rcl1
6.79159e-12	0.686699	0.631	0.397	1.98206e-07	Specification PGCs	Tmem108
8.07384e-12	0.604186	0.815	0.626	2.35627e-07	Specification PGCs	Usp53
8.36616e-12	0.780033	0.338	0.131	2.44158e-07	Specification PGCs	Snai3
8.37864e-12	0.425802	0.985	0.931	2.44522e-07	Specification PGCs	Rhbdd2
8.77022e-12	0.620401	0.631	0.37	2.5595e-07	Specification PGCs	Atg10
1.0343e-11	0.676196	0.862	0.754	3.01849e-07	Specification PGCs	Fars2
1.04838e-11	0.507212	0.946	0.92	3.05958e-07	Specification PGCs	Galt
1.09734e-11	0.615887	0.738	0.555	3.20246e-07	Specification PGCs	Casp7
1.117e-11	0.577339	0.954	0.931	3.25984e-07	Specification PGCs	Nbdy
1.14876e-11	0.78849	0.738	0.562	3.35255e-07	Specification PGCs	Scaper
1.16095e-11	0.476917	0.954	0.868	3.38811e-07	Specification PGCs	Ift52
1.20098e-11	0.51629	0.385	0.156	3.50493e-07	Specification PGCs	Wsb2
1.20892e-11	0.533428	0.431	0.196	3.52812e-07	Specification PGCs	Fam214a
1.30193e-11	0.442067	0.938	0.909	3.79956e-07	Specification PGCs	Dnajc13
1.34269e-11	0.555496	0.846	0.763	3.9185e-07	Specification PGCs	Tnrc18
1.35322e-11	0.407762	0.969	0.968	3.94923e-07	Specification PGCs	Traf4
1.36605e-11	0.604217	0.831	0.723	3.98667e-07	Specification PGCs	Uros
1.37442e-11	0.478308	0.954	0.953	4.0111e-07	Specification PGCs	Epb41l2
1.49147e-11	0.631464	0.877	0.791	4.35269e-07	Specification PGCs	Smyd3
1.5135e-11	0.571445	0.908	0.799	4.41701e-07	Specification PGCs	Atg14
1.54713e-11	0.45459	0.5	0.264	4.51515e-07	Specification PGCs	Xlr5a
1.56409e-11	0.759243	0.8	0.697	4.56463e-07	Specification PGCs	Tubb2b
1.67516e-11	0.612902	0.869	0.732	4.88878e-07	Specification PGCs	Epb41l4a
1.71598e-11	0.563099	0.654	0.4	5.00791e-07	Specification PGCs	Rps6ka5
1.75763e-11	0.501531	0.923	0.909	5.12947e-07	Specification PGCs	Lman2l
1.85778e-11	0.580449	0.854	0.722	5.42176e-07	Specification PGCs	Ccdc92
1.97184e-11	0.486938	0.938	0.866	5.75461e-07	Specification PGCs	Rpain
2.03573e-11	0.701173	0.808	0.675	5.94109e-07	Specification PGCs	Ctsf
2.1522e-11	0.624951	0.554	0.326	6.28099e-07	Specification PGCs	4930452B06Rik
2.38454e-11	0.414699	0.423	0.187	6.95905e-07	Specification PGCs	Efcab12
2.67297e-11	0.541618	0.846	0.611	7.80078e-07	Specification PGCs	Gna14
2.70907e-11	0.536933	0.962	0.884	7.90614e-07	Specification PGCs	Rdm1
2.874e-11	0.471818	0.938	0.909	8.38747e-07	Specification PGCs	Aldh16a1
3.15806e-11	0.787253	0.885	0.882	9.21648e-07	Specification PGCs	Ninj1
3.44347e-11	0.815383	0.685	0.532	1.00494e-06	Specification PGCs	Chd3os
3.5112e-11	0.547486	0.954	0.889	1.02471e-06	Specification PGCs	Txlng
3.73989e-11	0.873908	0.831	0.749	1.09145e-06	Specification PGCs	Ctsh
3.94841e-11	0.692035	0.546	0.324	1.1523e-06	Specification PGCs	Habp4
3.99788e-11	0.409009	0.862	0.649	1.16674e-06	Specification PGCs	Zfp462
4.24267e-11	0.43815	0.969	0.923	1.23818e-06	Specification PGCs	2700049A03Rik
4.52232e-11	0.935155	0.469	0.255	1.31979e-06	Specification PGCs	Sfrp5
4.80683e-11	0.621906	0.362	0.152	1.40283e-06	Specification PGCs	Acbd7
4.82999e-11	0.486729	0.992	0.947	1.40959e-06	Specification PGCs	Tmem107
4.84925e-11	0.442458	0.985	0.971	1.4152e-06	Specification PGCs	Vamp8
5.04834e-11	0.798974	0.731	0.567	1.47331e-06	Specification PGCs	Elavl2
5.09638e-11	0.615892	0.708	0.492	1.48733e-06	Specification PGCs	Casp8
5.09679e-11	0.662099	0.892	0.801	1.48745e-06	Specification PGCs	Skap2
5.13856e-11	0.482921	0.985	0.931	1.49964e-06	Specification PGCs	Echdc2
5.55469e-11	0.760208	0.362	0.155	1.62108e-06	Specification PGCs	Jam2
5.64583e-11	0.561017	0.646	0.412	1.64768e-06	Specification PGCs	Trp53inp1
6.06994e-11	0.534444	0.631	0.397	1.77145e-06	Specification PGCs	Erc2
6.58104e-11	0.433451	0.315	0.118	1.92061e-06	Specification PGCs	Samd3
6.59455e-11	0.466066	0.469	0.233	1.92455e-06	Specification PGCs	Mkx
7.03131e-11	0.660385	0.9	0.801	2.05202e-06	Specification PGCs	Hist1h4m
7.52172e-11	0.681751	0.269	0.092	2.19514e-06	Specification PGCs	Bhmt
7.90845e-11	0.527672	0.915	0.884	2.308e-06	Specification PGCs	Cmas
8.39679e-11	0.658158	0.638	0.416	2.45052e-06	Specification PGCs	Pvr
8.48343e-11	0.440924	0.969	0.938	2.4758e-06	Specification PGCs	Ctsa
8.69145e-11	0.508323	0.892	0.787	2.53651e-06	Specification PGCs	Fut10
9.28835e-11	0.437431	0.377	0.16	2.71071e-06	Specification PGCs	Cux2
9.41161e-11	0.591845	0.823	0.741	2.74669e-06	Specification PGCs	Tmem106c
9.43201e-11	0.644228	0.631	0.415	2.75264e-06	Specification PGCs	Atp11a
9.63144e-11	0.736949	0.477	0.248	2.81084e-06	Specification PGCs	Rgcc
9.66291e-11	0.496756	0.931	0.943	2.82002e-06	Specification PGCs	Mettl23
9.87654e-11	0.555537	0.585	0.33	2.88237e-06	Specification PGCs	Enpp3
1.03446e-10	0.615842	0.862	0.855	3.01898e-06	Specification PGCs	Flcn
1.06417e-10	0.987526	0.838	0.779	3.10568e-06	Specification PGCs	Ttr
1.10924e-10	0.407036	0.962	0.974	3.23721e-06	Specification PGCs	Cdca2
1.14226e-10	0.413635	0.969	0.938	3.33356e-06	Specification PGCs	Dcaf7
1.25071e-10	0.534875	0.685	0.464	3.65007e-06	Specification PGCs	Plekhm1
1.31659e-10	0.448252	0.962	0.941	3.84234e-06	Specification PGCs	Pnrc1
1.3511e-10	0.565976	0.338	0.136	3.94304e-06	Specification PGCs	Gch1
1.60136e-10	0.438875	0.631	0.38	4.67342e-06	Specification PGCs	Tiam2
1.60857e-10	0.886666	0.6	0.405	4.69445e-06	Specification PGCs	Gtsf1l
1.66942e-10	0.575942	0.6	0.354	4.87202e-06	Specification PGCs	Mmp11
1.67281e-10	0.568352	0.608	0.374	4.88194e-06	Specification PGCs	Acy3
1.76125e-10	0.539836	0.931	0.933	5.14004e-06	Specification PGCs	2310039H08Rik
1.83444e-10	0.703	0.608	0.408	5.35364e-06	Specification PGCs	Tdrkh
1.86444e-10	0.547305	0.446	0.226	5.44117e-06	Specification PGCs	Slc37a1
2.00177e-10	0.751098	0.662	0.489	5.84197e-06	Specification PGCs	BC028528
2.05427e-10	0.553587	0.923	0.921	5.99519e-06	Specification PGCs	Ccdc18
2.08084e-10	0.472689	0.377	0.159	6.07272e-06	Specification PGCs	Apod
2.12824e-10	0.471541	0.7	0.516	6.21105e-06	Specification PGCs	Tfb1m
2.17773e-10	0.506391	0.385	0.17	6.3555e-06	Specification PGCs	Ednra
2.29498e-10	0.651083	0.569	0.353	6.69767e-06	Specification PGCs	Tmem106a
2.32771e-10	0.820062	0.708	0.549	6.79319e-06	Specification PGCs	Sox3
2.36521e-10	0.406539	0.954	0.903	6.90263e-06	Specification PGCs	Azi2
2.64897e-10	0.469482	0.977	0.913	7.73076e-06	Specification PGCs	Trappc6a
2.68997e-10	0.653044	0.823	0.659	7.85041e-06	Specification PGCs	Hey1
2.73631e-10	0.738173	0.654	0.479	7.98566e-06	Specification PGCs	Nfkbiz
2.80701e-10	0.540695	0.538	0.307	8.19197e-06	Specification PGCs	Bach2
2.81684e-10	0.420317	0.985	0.99	8.22066e-06	Specification PGCs	Amot
2.96388e-10	0.54878	0.969	0.956	8.64978e-06	Specification PGCs	Acy1
3.13055e-10	0.7866	0.746	0.673	9.13619e-06	Specification PGCs	Ptges2
3.2716e-10	0.490586	0.908	0.897	9.54785e-06	Specification PGCs	Sgo2a
3.29258e-10	0.5107	0.923	0.931	9.60907e-06	Specification PGCs	Eefsec
3.84741e-10	0.450197	0.946	0.929	1.12283e-05	Specification PGCs	Lamp2
3.88628e-10	0.681064	0.669	0.468	1.13417e-05	Specification PGCs	Bspry
3.98214e-10	0.785501	0.669	0.504	1.16215e-05	Specification PGCs	Zfp36
4.02753e-10	0.46841	0.931	0.864	1.1754e-05	Specification PGCs	Sapcd2
4.08043e-10	0.600855	0.731	0.547	1.19083e-05	Specification PGCs	Id4
4.09762e-10	0.576908	0.8	0.689	1.19585e-05	Specification PGCs	Ezh1
4.12102e-10	0.594354	0.869	0.777	1.20268e-05	Specification PGCs	Smim22
4.2146e-10	0.565539	0.692	0.505	1.22999e-05	Specification PGCs	Naga
4.30844e-10	0.598284	0.677	0.53	1.25737e-05	Specification PGCs	Trappc9
4.42951e-10	0.459652	0.946	0.887	1.29271e-05	Specification PGCs	Dock1
4.52277e-10	0.551193	0.8	0.669	1.31993e-05	Specification PGCs	Epb41l4b
4.55137e-10	0.457094	0.962	0.916	1.32827e-05	Specification PGCs	Rmnd1
4.7459e-10	0.496462	0.831	0.752	1.38504e-05	Specification PGCs	Slc35b3
4.74795e-10	0.551523	0.485	0.264	1.38564e-05	Specification PGCs	Nfkbid
4.80513e-10	0.481548	0.931	0.884	1.40233e-05	Specification PGCs	Micu2
4.86593e-10	0.628332	0.869	0.847	1.42007e-05	Specification PGCs	Pla2g12a
4.88507e-10	0.601888	0.777	0.611	1.42566e-05	Specification PGCs	Glis2
4.96416e-10	0.454995	0.931	0.899	1.44874e-05	Specification PGCs	Ppp1r16a
4.9808e-10	0.447108	0.923	0.931	1.4536e-05	Specification PGCs	Agk
5.22742e-10	0.412457	0.992	0.974	1.52557e-05	Specification PGCs	Snx1
5.49087e-10	0.457129	0.854	0.769	1.60246e-05	Specification PGCs	Plod1
5.66972e-10	0.472933	0.569	0.335	1.65465e-05	Specification PGCs	Unc13b
5.84823e-10	0.481054	0.892	0.798	1.70675e-05	Specification PGCs	Gpr108
5.87211e-10	0.596935	0.423	0.208	1.71372e-05	Specification PGCs	Rflna
6.33475e-10	0.687941	0.708	0.503	1.84873e-05	Specification PGCs	Socs5
6.83295e-10	0.556387	0.738	0.584	1.99413e-05	Specification PGCs	Zfp523
6.90715e-10	0.469035	0.9	0.829	2.01578e-05	Specification PGCs	Gba
7.1e-10	0.535983	0.9	0.838	2.07206e-05	Specification PGCs	Tcn2
7.72734e-10	0.581458	0.446	0.236	2.25515e-05	Specification PGCs	Dapp1
7.74609e-10	0.644395	0.823	0.712	2.26062e-05	Specification PGCs	AI413582
7.85151e-10	0.611433	0.877	0.786	2.29138e-05	Specification PGCs	Dync2li1
8.23496e-10	0.843549	0.631	0.423	2.40329e-05	Specification PGCs	Ankrd37
8.23726e-10	0.449209	0.9	0.768	2.40396e-05	Specification PGCs	Six4
8.27055e-10	0.458385	0.485	0.275	2.41368e-05	Specification PGCs	Serpinf2
8.53048e-10	0.451833	0.854	0.781	2.48954e-05	Specification PGCs	Irgm1
8.55421e-10	0.427381	0.969	0.955	2.49646e-05	Specification PGCs	Plekhf2
8.64102e-10	0.620029	0.846	0.749	2.5218e-05	Specification PGCs	Ddah1
9.47673e-10	0.409511	0.592	0.363	2.76569e-05	Specification PGCs	Cdo1
9.48063e-10	0.580286	0.869	0.753	2.76683e-05	Specification PGCs	Arid5b
9.78356e-10	0.494736	0.477	0.28	2.85523e-05	Specification PGCs	Fgg
1.07927e-09	0.534323	0.946	0.887	3.14976e-05	Specification PGCs	Coq9
1.10455e-09	0.453427	0.577	0.355	3.22351e-05	Specification PGCs	Tmem102
1.11765e-09	0.635115	0.915	0.814	3.26175e-05	Specification PGCs	Hist1h4n
1.1452e-09	0.581783	0.885	0.788	3.34215e-05	Specification PGCs	Lrrc45
1.14806e-09	0.443098	0.915	0.796	3.3505e-05	Specification PGCs	Rsph3b
1.15535e-09	0.432268	0.977	0.976	3.37177e-05	Specification PGCs	Crip1
1.16424e-09	0.727293	0.377	0.178	3.39771e-05	Specification PGCs	Gm12216
1.17376e-09	0.739591	0.6	0.387	3.4255e-05	Specification PGCs	Tnni3
1.20517e-09	0.789216	0.638	0.449	3.51716e-05	Specification PGCs	Pnp2
1.22002e-09	0.59516	0.5	0.28	3.56051e-05	Specification PGCs	Cebpd
1.24673e-09	0.551852	0.746	0.586	3.63845e-05	Specification PGCs	Fam117a
1.26892e-09	0.721266	0.469	0.265	3.70323e-05	Specification PGCs	Slc2a2
1.2832e-09	1.71241	0.946	0.757	3.7449e-05	Specification PGCs	Sprr2a3
1.29516e-09	0.408849	0.408	0.192	3.7798e-05	Specification PGCs	Srgap3
1.34214e-09	0.898266	0.515	0.329	3.9169e-05	Specification PGCs	Ifi35
1.38507e-09	1.70775	0.962	0.781	4.04219e-05	Specification PGCs	Sprr2a2
1.38507e-09	1.70766	0.962	0.781	4.04219e-05	Specification PGCs	Sprr2a1
1.4489e-09	0.439805	0.892	0.83	4.22846e-05	Specification PGCs	Jund
1.5717e-09	0.990559	0.577	0.422	4.58685e-05	Specification PGCs	Cer1
1.58319e-09	0.460701	0.815	0.632	4.62039e-05	Specification PGCs	Ccdc88c
1.61876e-09	0.708272	0.523	0.309	4.72418e-05	Specification PGCs	Dennd1c
1.63162e-09	0.560692	0.823	0.788	4.76172e-05	Specification PGCs	Mcoln1
1.66102e-09	0.516626	0.815	0.711	4.84754e-05	Specification PGCs	Fam49a
1.67703e-09	0.697171	0.777	0.687	4.89425e-05	Specification PGCs	Fbxw9
1.69798e-09	0.429979	0.962	0.943	4.95539e-05	Specification PGCs	Pak1
1.7295e-09	0.459494	0.454	0.242	5.04738e-05	Specification PGCs	Lgals2
1.84864e-09	0.553181	0.908	0.684	5.39508e-05	Specification PGCs	Tmem176b
1.86863e-09	0.605622	0.769	0.699	5.45342e-05	Specification PGCs	Rassf3
1.94645e-09	0.457431	0.746	0.569	5.68052e-05	Specification PGCs	Lats2
1.95216e-09	0.937672	0.6	0.424	5.69719e-05	Specification PGCs	Trf
1.98741e-09	0.486405	0.762	0.622	5.80006e-05	Specification PGCs	Chn1
2.053e-09	0.510937	0.477	0.249	5.99149e-05	Specification PGCs	Cntln
2.09345e-09	0.606376	0.685	0.504	6.10954e-05	Specification PGCs	Crlf2
2.1597e-09	0.515402	0.4	0.195	6.30288e-05	Specification PGCs	Zdhhc1
2.2227e-09	0.481118	0.977	0.981	6.48673e-05	Specification PGCs	Nusap1
2.62486e-09	0.495739	0.831	0.693	7.66039e-05	Specification PGCs	Lpin2
2.62821e-09	0.467823	0.885	0.788	7.67017e-05	Specification PGCs	Spice1
2.71491e-09	0.464103	0.9	0.853	7.92319e-05	Specification PGCs	Prkaa1
2.89234e-09	0.601055	0.608	0.424	8.441e-05	Specification PGCs	Csrnp1
2.91277e-09	0.558914	0.323	0.143	8.50062e-05	Specification PGCs	Foxr1
2.95388e-09	0.415379	0.969	0.958	8.62059e-05	Specification PGCs	Trappc6b
3.00535e-09	0.674887	0.838	0.733	8.77082e-05	Specification PGCs	Mpp1
3.02325e-09	0.542818	0.815	0.67	8.82304e-05	Specification PGCs	Mast4
3.12702e-09	1.10875	0.692	0.579	9.1259e-05	Specification PGCs	Gm2a
3.32985e-09	0.548124	0.662	0.447	9.71783e-05	Specification PGCs	Limch1
3.36379e-09	0.445716	0.723	0.562	9.81687e-05	Specification PGCs	Slc39a4
3.6569e-09	0.581903	0.685	0.492	0.000106723	Specification PGCs	Poli
3.7128e-09	0.572671	0.585	0.378	0.000108354	Specification PGCs	Creb3l2
3.74331e-09	0.488203	0.9	0.852	0.000109245	Specification PGCs	Pik3c3
3.92426e-09	0.479506	0.931	0.908	0.000114526	Specification PGCs	Cklf
4.22749e-09	0.713956	0.731	0.621	0.000123375	Specification PGCs	Scmh1
4.59611e-09	1.031	0.854	0.765	0.000134133	Specification PGCs	Apom
4.8187e-09	0.586026	0.677	0.525	0.000140629	Specification PGCs	Abhd6
4.94493e-09	0.420244	0.9	0.808	0.000144313	Specification PGCs	Osbpl9
5.20998e-09	0.417266	0.446	0.238	0.000152048	Specification PGCs	Acbd4
5.21898e-09	0.649349	0.608	0.403	0.000152311	Specification PGCs	Immp2l
5.31457e-09	0.516636	0.862	0.643	0.000155101	Specification PGCs	Mcc
5.44279e-09	0.599389	0.838	0.748	0.000158842	Specification PGCs	Snx9
5.52454e-09	0.558832	0.785	0.634	0.000161228	Specification PGCs	Wdr48
5.69895e-09	0.56928	0.638	0.448	0.000166318	Specification PGCs	Camk1
6.17032e-09	0.823561	0.869	0.835	0.000180075	Specification PGCs	Etv4
6.17522e-09	0.437945	0.538	0.344	0.000180218	Specification PGCs	Dapk2
6.40166e-09	0.54421	0.738	0.545	0.000186826	Specification PGCs	Trim12c
6.53962e-09	0.455437	0.554	0.341	0.000190852	Specification PGCs	Galns
6.7531e-09	0.460323	0.362	0.169	0.000197082	Specification PGCs	Gsap
6.80311e-09	0.467669	0.877	0.833	0.000198542	Specification PGCs	Pcbd1
6.92406e-09	1.21351	0.569	0.403	0.000202072	Specification PGCs	S100g
7.05516e-09	0.508612	0.854	0.789	0.000205898	Specification PGCs	Scarb1
7.28739e-09	0.601528	0.815	0.736	0.000212675	Specification PGCs	Alms1
7.71366e-09	0.406153	0.9	0.83	0.000225115	Specification PGCs	Stk25
8.41995e-09	0.722346	0.831	0.844	0.000245728	Specification PGCs	Anxa11
8.43327e-09	0.765179	0.823	0.723	0.000246117	Specification PGCs	Amn
8.842e-09	0.509973	0.962	0.956	0.000258045	Specification PGCs	Ccnb1ip1
9.86742e-09	0.412264	0.954	0.935	0.000287971	Specification PGCs	Ptbp3
9.8919e-09	0.507288	0.923	0.856	0.000288685	Specification PGCs	Tmem55b
1.00755e-08	0.485224	0.708	0.518	0.000294043	Specification PGCs	Slc5a6
1.0147e-08	0.449576	0.777	0.653	0.000296131	Specification PGCs	Ift140
1.04905e-08	0.439687	0.754	0.667	0.000306154	Specification PGCs	Slc39a5
1.0582e-08	0.628131	0.885	0.822	0.000308825	Specification PGCs	Ccdc107
1.07277e-08	0.440987	0.677	0.449	0.000313076	Specification PGCs	Fras1
1.08142e-08	0.551865	0.462	0.26	0.000315603	Specification PGCs	Necab2
1.14347e-08	0.409469	1	0.989	0.000333711	Specification PGCs	Pmm1
1.14628e-08	0.43276	0.9	0.818	0.00033453	Specification PGCs	Ncoa2
1.1669e-08	0.457105	0.962	0.964	0.000340547	Specification PGCs	Abhd14a
1.20946e-08	0.642347	0.369	0.189	0.000352969	Specification PGCs	Tap2
1.23452e-08	0.611264	0.677	0.541	0.000360282	Specification PGCs	Ccdc181
1.23908e-08	0.564632	0.262	0.1	0.000361614	Specification PGCs	Tgtp2
1.25277e-08	0.834428	0.438	0.249	0.00036561	Specification PGCs	Epha5
1.29607e-08	0.507799	0.431	0.236	0.000378244	Specification PGCs	Lpcat2
1.31169e-08	0.493358	0.638	0.459	0.000382805	Specification PGCs	Map7
1.3748e-08	0.575087	0.823	0.756	0.000401223	Specification PGCs	Shroom3
1.44138e-08	0.420613	0.431	0.221	0.000420652	Specification PGCs	Vamp5
1.485e-08	0.506285	0.908	0.881	0.000433384	Specification PGCs	Cd9
1.49893e-08	0.423634	0.923	0.898	0.000437447	Specification PGCs	Hltf
1.5445e-08	0.40984	0.585	0.429	0.000450748	Specification PGCs	Dpp4
1.60832e-08	0.618434	0.762	0.684	0.000469373	Specification PGCs	Sema4b
1.6302e-08	0.434122	0.946	0.902	0.000475757	Specification PGCs	Tfe3
1.72426e-08	0.587013	0.638	0.487	0.000503207	Specification PGCs	Sfmbt2
1.75855e-08	0.707466	0.677	0.577	0.000513216	Specification PGCs	Sh3yl1
1.91458e-08	0.416152	0.592	0.403	0.000558752	Specification PGCs	Afap1l1
1.94163e-08	0.418708	0.792	0.658	0.000566644	Specification PGCs	Zfyve1
2.02897e-08	0.867039	0.769	0.681	0.000592134	Specification PGCs	Tfpi
2.0357e-08	0.451938	0.938	0.884	0.0005941	Specification PGCs	Sipa1l1
2.07384e-08	0.408672	0.508	0.292	0.000605228	Specification PGCs	Fkbp14
2.2481e-08	0.447982	0.762	0.651	0.000656084	Specification PGCs	Mif4gd
2.26808e-08	0.527989	0.923	0.855	0.000661915	Specification PGCs	Fuca1
2.29122e-08	0.45548	0.377	0.188	0.000668671	Specification PGCs	Klhl36
2.31603e-08	0.645304	0.769	0.712	0.000675911	Specification PGCs	Flot1
2.36098e-08	0.946117	0.862	0.841	0.000689027	Specification PGCs	Rbp4
2.44676e-08	0.546994	0.838	0.796	0.000714063	Specification PGCs	Wdr31
2.45596e-08	0.501429	0.7	0.504	0.000716748	Specification PGCs	Ssfa2
2.46021e-08	0.493799	0.823	0.697	0.000717989	Specification PGCs	Glt8d1
2.53294e-08	0.482597	0.454	0.263	0.000739212	Specification PGCs	Pla2g4a
2.53905e-08	0.452809	0.908	0.899	0.000740996	Specification PGCs	Akt1
2.54684e-08	0.450262	0.946	0.919	0.000743269	Specification PGCs	Tmsb15b1
2.56057e-08	0.45172	0.877	0.759	0.000747276	Specification PGCs	Npc1
2.58379e-08	0.43116	0.938	0.908	0.000754052	Specification PGCs	Kntc1
2.588e-08	0.711796	0.7	0.64	0.000755282	Specification PGCs	Xlr3a
2.74541e-08	0.52763	0.646	0.505	0.000801219	Specification PGCs	Atp9a
2.76373e-08	0.467751	0.954	0.943	0.000806566	Specification PGCs	Cdc42ep5
2.84823e-08	0.463513	0.9	0.897	0.000831228	Specification PGCs	Cntrl
2.89952e-08	0.573801	0.869	0.795	0.000846196	Specification PGCs	Slc50a1
3.09805e-08	0.750414	0.423	0.225	0.000904136	Specification PGCs	Nim1k
3.16698e-08	0.518518	0.869	0.8	0.000924252	Specification PGCs	Atg2a
3.47201e-08	0.424672	0.908	0.892	0.00101327	Specification PGCs	Il17rd
3.54262e-08	0.554591	0.762	0.566	0.00103388	Specification PGCs	Ttbk2
3.54394e-08	0.799615	0.885	0.838	0.00103426	Specification PGCs	Apoa1
3.79044e-08	0.434671	0.785	0.641	0.0011062	Specification PGCs	Galnt3
4.1472e-08	0.51306	0.7	0.519	0.00121032	Specification PGCs	Slc10a7
4.19731e-08	0.661998	0.885	0.914	0.00122494	Specification PGCs	Mgst3
4.26112e-08	0.500095	0.731	0.553	0.00124356	Specification PGCs	Katnal2
4.3313e-08	0.587427	0.562	0.384	0.00126405	Specification PGCs	5430403G16Rik
4.69649e-08	0.407114	0.546	0.332	0.00137062	Specification PGCs	Letm2
5.81404e-08	1.31999	0.708	0.641	0.00169677	Specification PGCs	Apoa2
5.81992e-08	0.865105	0.662	0.622	0.00169848	Specification PGCs	Slc39a14
5.82627e-08	0.518914	0.762	0.624	0.00170034	Specification PGCs	Pink1
6.02009e-08	0.43152	0.9	0.875	0.0017569	Specification PGCs	Ppt1
6.04316e-08	0.408351	0.823	0.74	0.00176364	Specification PGCs	Lgr4
7.02063e-08	0.496332	0.638	0.5	0.0020489	Specification PGCs	Prss12
7.12803e-08	0.847613	0.569	0.409	0.00208025	Specification PGCs	4933402E13Rik
7.64685e-08	0.476514	0.638	0.419	0.00223166	Specification PGCs	Slc5a5
7.87183e-08	0.485615	0.831	0.766	0.00229731	Specification PGCs	Osbpl1a
8.00688e-08	0.534776	0.685	0.535	0.00233673	Specification PGCs	Ston2
8.29022e-08	0.40845	0.262	0.102	0.00241942	Specification PGCs	Emp1
8.55893e-08	0.448757	0.854	0.77	0.00249784	Specification PGCs	Sumf2
8.61391e-08	0.483441	0.862	0.77	0.00251388	Specification PGCs	Palld
8.74291e-08	0.420069	0.977	0.952	0.00255153	Specification PGCs	Slc39a1
8.81946e-08	0.453725	0.831	0.698	0.00257387	Specification PGCs	Tmem170
9.21541e-08	0.424353	0.585	0.364	0.00268943	Specification PGCs	Map4k2
9.27158e-08	0.56361	0.769	0.666	0.00270582	Specification PGCs	Trak1
9.65525e-08	0.478259	0.854	0.855	0.00281779	Specification PGCs	Nek1
9.68459e-08	0.469353	0.885	0.833	0.00282635	Specification PGCs	Zbtb21
9.98996e-08	0.45272	0.962	0.953	0.00291547	Specification PGCs	Abhd11
1.00533e-07	0.517406	0.6	0.43	0.00293396	Specification PGCs	Grip1
1.00771e-07	0.587733	0.662	0.529	0.00294091	Specification PGCs	Rps6ka3
1.01585e-07	1.10038	0.569	0.403	0.00296465	Specification PGCs	Spp2
1.01659e-07	0.541066	0.7	0.557	0.00296682	Specification PGCs	Aga
1.02261e-07	0.609323	0.792	0.715	0.00298437	Specification PGCs	Wdr45
1.05218e-07	0.430323	0.646	0.521	0.0030707	Specification PGCs	Pla2g12b
1.12363e-07	0.410308	0.577	0.38	0.00327919	Specification PGCs	Retsat
1.13721e-07	0.491736	0.331	0.16	0.00331884	Specification PGCs	Eps8l1
1.30259e-07	0.444205	0.969	0.887	0.00380147	Specification PGCs	Krtcap3
1.3244e-07	0.626386	0.692	0.579	0.00386512	Specification PGCs	Pam
1.33454e-07	0.702997	0.738	0.599	0.00389473	Specification PGCs	Gstm2
1.36074e-07	0.413922	0.808	0.669	0.00397119	Specification PGCs	B3galt6
1.37633e-07	0.425311	0.885	0.834	0.00401667	Specification PGCs	Srd5a3
1.3804e-07	0.598933	0.754	0.646	0.00402856	Specification PGCs	Sfrp1
1.41236e-07	0.458376	0.892	0.762	0.00412183	Specification PGCs	Hist1h2br
1.45474e-07	0.666627	0.654	0.525	0.00424552	Specification PGCs	Zfp667
1.47819e-07	0.489649	0.592	0.441	0.00431395	Specification PGCs	Arhgef16
1.55777e-07	0.718742	0.392	0.218	0.00454621	Specification PGCs	Acnat1
1.69397e-07	0.557791	0.415	0.236	0.00494367	Specification PGCs	Slc15a2
1.6994e-07	0.478447	0.877	0.732	0.00495954	Specification PGCs	Ankrd12
1.733e-07	0.569656	0.723	0.618	0.00505758	Specification PGCs	Smyd4
1.75675e-07	0.421069	0.862	0.735	0.00512691	Specification PGCs	Ranbp10
1.81081e-07	0.669217	0.5	0.324	0.00528468	Specification PGCs	Sirt4
1.87627e-07	0.461418	0.762	0.646	0.0054757	Specification PGCs	C1galt1
1.90403e-07	0.415451	0.892	0.863	0.00555672	Specification PGCs	Ccdc14
1.93484e-07	0.43025	0.977	0.919	0.00564663	Specification PGCs	Cep290
1.96709e-07	0.547406	0.446	0.26	0.00574076	Specification PGCs	Enkur
1.98499e-07	0.516233	0.492	0.291	0.00579299	Specification PGCs	Marveld3
2.07159e-07	0.490332	0.769	0.638	0.00604574	Specification PGCs	Ube2e2
2.21441e-07	0.466023	0.823	0.733	0.00646254	Specification PGCs	Cyth3
2.24402e-07	0.481805	0.869	0.79	0.00654895	Specification PGCs	Prkcz
2.25105e-07	0.475739	0.762	0.57	0.00656947	Specification PGCs	Frem2
2.26706e-07	0.682249	0.685	0.588	0.00661619	Specification PGCs	Pde4d
2.28535e-07	0.536258	0.769	0.727	0.00666957	Specification PGCs	Gas2l3
2.44674e-07	0.459319	0.885	0.752	0.00714056	Specification PGCs	Hist1h2bq
2.46296e-07	0.436691	0.985	0.967	0.00718791	Specification PGCs	Cmtm6
2.47584e-07	0.446335	0.862	0.814	0.0072255	Specification PGCs	Cep70
2.49996e-07	0.445885	0.923	0.907	0.00729587	Specification PGCs	Smtnl2
2.5318e-07	0.415348	0.931	0.903	0.00738882	Specification PGCs	Kif18a
2.67891e-07	0.442666	0.269	0.119	0.00781812	Specification PGCs	Trim9
2.71555e-07	0.414366	0.592	0.402	0.00792505	Specification PGCs	Polr3gl
2.73714e-07	0.411767	0.938	0.94	0.00798806	Specification PGCs	Def8
2.92253e-07	0.499108	0.762	0.681	0.00852911	Specification PGCs	Ddx59
3.1054e-07	0.414628	0.362	0.181	0.00906279	Specification PGCs	Mogat1
3.22171e-07	0.474821	0.569	0.393	0.00940223	Specification PGCs	Psen2
3.22577e-07	0.523865	0.7	0.532	0.0094141	Specification PGCs	Cpped1
3.26969e-07	0.654682	0.6	0.452	0.00954226	Specification PGCs	Slc23a2
3.27608e-07	0.4869	0.692	0.515	0.00956091	Specification PGCs	Acad12
3.27922e-07	0.450072	0.269	0.116	0.00957008	Specification PGCs	Plekhb1
3.28413e-07	0.467589	0.831	0.779	0.00958442	Specification PGCs	Kank1
3.38333e-07	0.415885	0.7	0.501	0.00987392	Specification PGCs	Slit2
3.44648e-07	0.469351	0.623	0.485	0.0100582	Specification PGCs	Gnpda2
3.49268e-07	0.431747	0.846	0.769	0.010193	Specification PGCs	Tmem181a
3.57582e-07	0.520223	0.738	0.59	0.0104357	Specification PGCs	Slc27a4
3.58972e-07	0.516267	0.815	0.693	0.0104762	Specification PGCs	Lyplal1
3.64873e-07	0.5548	0.585	0.437	0.0106485	Specification PGCs	Mgat4a
3.72344e-07	0.615135	0.6	0.408	0.0108665	Specification PGCs	Npdc1
3.74121e-07	0.690747	0.677	0.553	0.0109183	Specification PGCs	Aqp11
3.78626e-07	0.408505	0.8	0.697	0.0110498	Specification PGCs	Pcdh1
3.81287e-07	0.519273	0.915	0.881	0.0111275	Specification PGCs	Cox6b2
3.93084e-07	0.552382	0.715	0.566	0.0114718	Specification PGCs	AU040320
4.09122e-07	0.477413	0.546	0.379	0.0119398	Specification PGCs	Celsr2
4.11219e-07	0.499115	0.862	0.843	0.012001	Specification PGCs	Spink1
4.22038e-07	0.488629	0.5	0.326	0.0123168	Specification PGCs	Cyp4f13
5.05835e-07	0.437611	0.969	0.93	0.0147623	Specification PGCs	Brca1
5.28724e-07	0.454358	0.638	0.488	0.0154303	Specification PGCs	Plekhm3
5.36898e-07	0.509716	0.792	0.655	0.0156688	Specification PGCs	Ccdc28a
5.41814e-07	0.481546	0.862	0.826	0.0158123	Specification PGCs	Arl4a
5.45966e-07	0.422893	0.931	0.89	0.0159335	Specification PGCs	Dhrs1
5.62868e-07	0.500072	0.708	0.593	0.0164267	Specification PGCs	1110019D14Rik
5.75307e-07	0.613822	0.462	0.291	0.0167898	Specification PGCs	Aldh1b1
6.19179e-07	0.436399	0.892	0.867	0.0180701	Specification PGCs	1110008L16Rik
6.43022e-07	0.432604	0.808	0.719	0.018766	Specification PGCs	Mtmr3
6.44081e-07	0.409763	0.592	0.434	0.0187969	Specification PGCs	Fam83g
6.8075e-07	0.416381	0.946	0.909	0.019867	Specification PGCs	Ndel1
6.93084e-07	0.455038	0.731	0.601	0.020227	Specification PGCs	Stk35
6.95459e-07	0.483493	0.792	0.666	0.0202963	Specification PGCs	C1galt1c1
7.03728e-07	0.43745	0.631	0.488	0.0205376	Specification PGCs	Pomt1
7.11105e-07	0.510482	0.846	0.791	0.0207529	Specification PGCs	Acat1
7.16222e-07	0.67994	0.638	0.5	0.0209022	Specification PGCs	Apob
7.25816e-07	0.580654	0.585	0.436	0.0211822	Specification PGCs	Gm20632
7.45323e-07	0.443183	0.785	0.693	0.0217515	Specification PGCs	Tlnrd1
7.63232e-07	0.437754	0.9	0.854	0.0222742	Specification PGCs	Abcc5
7.98005e-07	0.415231	0.515	0.341	0.023289	Specification PGCs	Pomgnt2
8.0632e-07	0.495586	0.938	0.725	0.0235316	Specification PGCs	Hist1h1c
9.37346e-07	0.575305	0.5	0.358	0.0273555	Specification PGCs	Jakmip1
9.38017e-07	0.495347	0.762	0.646	0.0273751	Specification PGCs	Tex2
9.77843e-07	0.626875	0.738	0.702	0.0285374	Specification PGCs	Prelid3a
1.03337e-06	0.648442	0.446	0.288	0.0301577	Specification PGCs	Oasl2
1.1023e-06	0.441585	0.9	0.904	0.0321695	Specification PGCs	Asph
1.13253e-06	0.507918	0.762	0.653	0.0330519	Specification PGCs	Amacr
1.18267e-06	0.603566	0.831	0.786	0.0345149	Specification PGCs	Mpc1
1.26684e-06	0.454495	0.615	0.447	0.0369713	Specification PGCs	Ctbs
1.32746e-06	0.406512	0.7	0.6	0.0387405	Specification PGCs	Clic6
1.39805e-06	0.447233	0.731	0.592	0.0408006	Specification PGCs	Tmc4
1.45925e-06	0.545773	0.777	0.716	0.0425867	Specification PGCs	Vamp2
1.47184e-06	0.450201	0.715	0.607	0.0429541	Specification PGCs	Hist1h2ai
1.5411e-06	0.592818	0.469	0.308	0.0449754	Specification PGCs	Rbks
1.56264e-06	0.495781	0.638	0.47	0.045604	Specification PGCs	Dock9
1.56962e-06	0.476574	0.846	0.84	0.0458077	Specification PGCs	Scamp1
1.58641e-06	0.536397	0.792	0.705	0.0462979	Specification PGCs	Brip1
1.64461e-06	0.442391	0.885	0.819	0.0479963	Specification PGCs	Smap2
1.65099e-06	0.903722	0.262	0.119	0.0481824	Specification PGCs	Tnnt2
5.20126e-187	2.91066	0.997	0.099	1.51794e-182	Epiblast	Prl3d2
5.63839e-187	1.44653	0.916	0.023	1.64551e-182	Epiblast	Prl3d3
1.56208e-186	3.00457	0.997	0.102	4.55878e-182	Epiblast	Prl3d1
6.44541e-155	1.15854	0.86	0.05	1.88103e-150	Epiblast	Mmp25
1.97289e-153	1.58668	0.766	0.008	5.75767e-149	Epiblast	Foxd3
1.57651e-150	2.64014	0.997	0.288	4.60089e-146	Epiblast	Pou3f1
3.40875e-149	1.4612	0.944	0.141	9.94808e-145	Epiblast	Adm
4.44173e-149	2.66325	0.993	0.338	1.29627e-144	Epiblast	Otx2
8.15983e-141	0.683267	0.755	0.021	2.38137e-136	Epiblast	Prl7a1
3.27141e-137	1.04572	0.808	0.065	9.54729e-133	Epiblast	Eras
4.6664e-135	2.51515	1	0.739	1.36184e-130	Epiblast	Pim2
5.25e-134	2.28602	0.979	0.418	1.53216e-129	Epiblast	Fgf5
6.67207e-134	1.51139	0.878	0.123	1.94718e-129	Epiblast	Dtx1
5.18303e-133	2.56008	0.997	0.574	1.51261e-128	Epiblast	Slc7a3
1.95864e-131	2.47699	0.997	0.562	5.7161e-127	Epiblast	Utf1
5.104e-131	1.4112	1	0.988	1.48955e-126	Epiblast	Dnmt3b
7.72576e-128	1.85104	1	0.938	2.25469e-123	Epiblast	Mt1
1.35699e-126	1.68439	1	0.926	3.96023e-122	Epiblast	Dppa5a
1.1683e-124	1.19841	1	0.979	3.40957e-120	Epiblast	Dnmt3a
2.07716e-124	0.795335	0.997	0.993	6.06198e-120	Epiblast	Rbpms2
1.80676e-121	1.41481	0.997	0.923	5.27285e-117	Epiblast	L1td1
2.40646e-120	0.617242	0.615	0.003	7.02302e-116	Epiblast	Prl5a1
1.63876e-118	1.44021	1	0.932	4.78257e-114	Epiblast	Cldn6
1.08859e-117	0.653558	0.766	0.076	3.17693e-113	Epiblast	Mmp9
1.36918e-117	1.72362	0.993	0.763	3.9958e-113	Epiblast	Mt2
2.07531e-115	1.41567	0.871	0.175	6.05659e-111	Epiblast	Pipox
1.25342e-112	0.649079	0.619	0.015	3.65798e-108	Epiblast	Prl4a1
1.28689e-110	1.14808	0.685	0.049	3.75566e-106	Epiblast	Slc35d3
2.79909e-110	1.78627	0.913	0.263	8.16885e-106	Epiblast	Platr10
1.17371e-109	1.18789	0.864	0.191	3.42536e-105	Epiblast	Tmem54
2.02618e-109	0.934037	0.577	0.005	5.9132e-105	Epiblast	Pfpl
5.09487e-108	1.13012	0.997	0.971	1.48689e-103	Epiblast	Mkrn1
7.12224e-108	0.871641	1	0.995	2.07855e-103	Epiblast	Igfbp2
7.5868e-108	1.90256	0.927	0.325	2.21413e-103	Epiblast	Pla2g1b
2.49868e-107	1.3047	0.99	0.91	7.29216e-103	Epiblast	Idi1
1.16289e-106	0.967266	0.997	0.987	3.39379e-102	Epiblast	Hk2
5.40493e-106	1.28606	0.832	0.176	1.57737e-101	Epiblast	Zic2
5.69153e-106	1.58482	0.986	0.588	1.66102e-101	Epiblast	Zic5
1.14223e-105	1.48207	0.976	0.422	3.3335e-101	Epiblast	Kif1a
6.8917e-104	1.4164	0.902	0.277	2.01127e-99	Epiblast	Jph4
8.63163e-104	0.853361	0.556	0.007	2.51906e-99	Epiblast	Gm12688
6.4613e-102	0.476873	0.577	0.016	1.88567e-97	Epiblast	Scin
5.70127e-101	1.0095	0.71	0.086	1.66386e-96	Epiblast	Mt3
6.04697e-101	1.33893	0.986	0.825	1.76475e-96	Epiblast	Gstt2
3.19453e-100	0.96135	0.741	0.101	9.32293e-96	Epiblast	Mcf2
1.48674e-99	0.653621	1	0.997	4.3389e-95	Epiblast	Slc16a3
6.84693e-99	0.990549	0.997	0.976	1.99821e-94	Epiblast	Tet1
1.95365e-98	1.24359	0.986	0.826	5.70154e-94	Epiblast	Kcnk1
2.16814e-97	1.02359	0.997	0.956	6.3275e-93	Epiblast	Tmem254b
2.92902e-97	1.02322	0.997	0.956	8.54804e-93	Epiblast	Tmem254a
4.4644e-97	0.896334	1	0.98	1.30289e-92	Epiblast	Epcam
6.75472e-97	1.32096	0.99	0.759	1.9713e-92	Epiblast	Ppp1r1a
1.56058e-96	1.05874	0.997	0.946	4.55439e-92	Epiblast	Tmem254c
9.15915e-96	0.994814	0.997	0.958	2.67301e-91	Epiblast	Gsta4
1.26308e-95	1.47796	0.983	0.789	3.68617e-91	Epiblast	Rasgrp2
3.2982e-94	1.37525	0.976	0.712	9.62546e-90	Epiblast	Sall2
6.92345e-94	1.01146	0.573	0.031	2.02054e-89	Epiblast	Otx2os1
7.09085e-94	1.47756	0.983	0.763	2.06939e-89	Epiblast	Uchl1
7.28037e-94	1.10951	0.703	0.097	2.1247e-89	Epiblast	Prrg4
2.86228e-93	1.19836	0.699	0.106	8.35327e-89	Epiblast	Elavl3
5.54289e-93	1.46554	0.976	0.617	1.61764e-88	Epiblast	Pcsk1n
5.58264e-92	1.05376	0.885	0.293	1.62924e-87	Epiblast	Rpp25
2.70285e-91	1.4226	0.878	0.296	7.88799e-87	Epiblast	Dppa4
8.65373e-91	1.42599	0.93	0.434	2.5255e-86	Epiblast	Syt11
1.64589e-90	1.5827	0.913	0.365	4.80337e-86	Epiblast	Nodal
1.7274e-90	0.82846	0.997	0.968	5.04125e-86	Epiblast	Nipsnap1
2.53927e-90	1.0555	0.738	0.138	7.4106e-86	Epiblast	Pcsk9
1.14239e-89	1.04635	0.99	0.915	3.33396e-85	Epiblast	Chchd10
7.70709e-88	0.89887	0.692	0.106	2.24924e-83	Epiblast	Jakmip2
1.18486e-87	1.18756	0.997	0.899	3.45788e-83	Epiblast	Tdgf1
3.36789e-87	0.86717	0.462	0.001	9.82886e-83	Epiblast	Cts7
1.38044e-86	0.572245	1	0.999	4.02868e-82	Epiblast	Phgdh
1.77301e-86	1.3259	0.962	0.565	5.17436e-82	Epiblast	Cthrc1
5.92895e-86	1.00058	0.997	0.947	1.7303e-81	Epiblast	Cdh1
3.39276e-84	1.2248	0.955	0.531	9.90144e-80	Epiblast	Bcl11a
4.07791e-84	1.22372	0.941	0.491	1.1901e-79	Epiblast	Tubb4a
9.85094e-84	0.600636	0.895	0.293	2.8749e-79	Epiblast	Srgn
1.69e-83	1.02085	0.934	0.493	4.93211e-79	Epiblast	Cbx7
2.25228e-83	0.84964	1	0.972	6.57305e-79	Epiblast	Gm13166
2.21424e-82	1.0407	0.979	0.834	6.46204e-78	Epiblast	Gng3
2.7972e-82	1.08958	0.993	0.875	8.16334e-78	Epiblast	Mid1ip1
4.4703e-82	1.01131	0.99	0.84	1.30461e-77	Epiblast	Acot7
9.29134e-82	1.05076	0.818	0.233	2.71159e-77	Epiblast	Myb
1.10175e-81	1.0462	0.979	0.684	3.21534e-77	Epiblast	Slc35f2
1.18951e-81	0.881564	0.591	0.066	3.47146e-77	Epiblast	Slc27a2
6.21055e-81	0.937917	0.997	0.926	1.81249e-76	Epiblast	Akap12
1.13702e-80	1.22386	0.958	0.67	3.31827e-76	Epiblast	Card19
2.26975e-80	1.07726	0.979	0.68	6.62403e-76	Epiblast	Deptor
5.42919e-80	0.96498	0.99	0.964	1.58446e-75	Epiblast	Phc1
8.93891e-80	0.924344	0.738	0.168	2.60873e-75	Epiblast	Dnmt3l
3.73553e-79	1.0161	0.993	0.926	1.09018e-74	Epiblast	Cldn7
1.9137e-78	0.958295	0.993	0.89	5.58494e-74	Epiblast	Tpd52
2.16047e-78	0.9668	0.832	0.282	6.30512e-74	Epiblast	Syngr1
2.95033e-78	0.608577	0.997	0.993	8.61025e-74	Epiblast	Pdcd11
1.55181e-77	0.735842	0.986	0.912	4.52879e-73	Epiblast	AC160336.1
2.69389e-77	0.662501	0.514	0.036	7.86184e-73	Epiblast	Miat
6.30416e-77	0.791617	0.993	0.959	1.83981e-72	Epiblast	Bcat2
8.38456e-77	0.483801	1	0.996	2.44695e-72	Epiblast	Snrpn
1.08666e-76	1.12455	0.864	0.387	3.1713e-72	Epiblast	Rapgef5
3.85397e-76	1.0794	0.983	0.623	1.12474e-71	Epiblast	Crb3
1.11637e-75	1.1106	0.941	0.565	3.258e-71	Epiblast	Tuba4a
1.22021e-75	1.08839	0.983	0.745	3.56106e-71	Epiblast	Kif21a
1.56731e-75	1.03544	0.993	0.875	4.57403e-71	Epiblast	Sqle
6.82932e-75	1.20049	0.965	0.714	1.99307e-70	Epiblast	Nav2
1.44305e-74	0.422585	0.997	1	4.21139e-70	Epiblast	Knop1
1.6872e-74	0.725918	0.993	0.984	4.92392e-70	Epiblast	G2e3
7.29366e-74	1.04979	0.969	0.737	2.12858e-69	Epiblast	2010111I01Rik
1.41094e-73	0.489315	0.594	0.074	4.1177e-69	Epiblast	Cldn3
1.51721e-73	0.93686	0.773	0.206	4.42782e-69	Epiblast	Enpp3
2.9237e-73	1.15452	0.969	0.817	8.53253e-69	Epiblast	Acsl4
1.69181e-72	0.806288	0.99	0.954	4.93738e-68	Epiblast	Ezr
3.90024e-72	0.916148	0.993	0.943	1.13825e-67	Epiblast	Wfdc2
7.16681e-72	1.12601	0.983	0.687	2.09156e-67	Epiblast	Igsf9b
8.01118e-72	1.13384	0.79	0.268	2.33798e-67	Epiblast	Gc
1.54208e-71	0.976638	0.983	0.691	4.5004e-67	Epiblast	Kif5c
8.18741e-71	0.695365	0.43	0.016	2.38941e-66	Epiblast	Gm26644
1.09822e-70	0.928961	0.993	0.862	3.20505e-66	Epiblast	Bst2
2.01394e-70	0.902171	0.913	0.419	5.87748e-66	Epiblast	Fabp3
9.46812e-70	0.936433	0.997	0.916	2.76318e-65	Epiblast	Sema6a
1.23479e-69	0.836458	0.783	0.249	3.60362e-65	Epiblast	Stc2
1.25576e-69	0.685005	0.615	0.107	3.66482e-65	Epiblast	Slc6a15
2.60086e-69	0.931465	0.965	0.671	7.59036e-65	Epiblast	Ass1
5.26574e-69	0.976677	0.969	0.706	1.53675e-64	Epiblast	Crmp1
8.97872e-69	0.896056	0.99	0.836	2.62035e-64	Epiblast	Grb7
1.32348e-68	1.22678	0.941	0.59	3.86245e-64	Epiblast	Enpp2
1.73975e-68	0.717979	0.993	0.801	5.07729e-64	Epiblast	Rhox5
2.06643e-68	0.947429	0.986	0.878	6.03067e-64	Epiblast	Fzd7
9.35194e-68	0.893678	0.99	0.829	2.72927e-63	Epiblast	Rragd
1.73092e-67	0.821233	0.685	0.179	5.05152e-63	Epiblast	Syt13
2.17493e-67	1.19767	0.902	0.496	6.34733e-63	Epiblast	Psors1c2
7.34867e-67	0.878628	0.972	0.814	2.14464e-62	Epiblast	Dgka
1.45105e-66	1.04004	0.951	0.637	4.23475e-62	Epiblast	Scd1
4.62986e-66	0.714114	1	0.999	1.35118e-61	Epiblast	Zfp131
7.63664e-66	0.673598	0.874	0.419	2.22868e-61	Epiblast	Tex19.1
1.04655e-65	0.436954	0.479	0.044	3.05426e-61	Epiblast	Sncb
2.41026e-65	0.968552	0.976	0.845	7.03411e-61	Epiblast	Fzd2
2.44483e-65	0.576094	1	0.993	7.135e-61	Epiblast	Zmynd8
2.72492e-65	0.83415	0.881	0.382	7.9524e-61	Epiblast	Bcar3
4.67751e-65	0.525474	1	0.996	1.36508e-60	Epiblast	Kdm5b
5.98286e-65	0.888158	0.909	0.48	1.74604e-60	Epiblast	2610528J11Rik
6.07123e-65	0.886582	0.986	0.865	1.77183e-60	Epiblast	Tcf7l1
7.59658e-65	0.807746	1	0.939	2.21698e-60	Epiblast	Skil
1.02568e-64	1.02918	0.944	0.597	2.99334e-60	Epiblast	Tmem59l
2.3597e-64	0.641921	0.993	0.935	6.88655e-60	Epiblast	Prps1
5.08128e-64	1.00336	0.951	0.718	1.48292e-59	Epiblast	Zbtb8a
5.19955e-64	0.484978	0.997	0.997	1.51744e-59	Epiblast	Car4
5.25663e-64	0.971395	0.93	0.527	1.53409e-59	Epiblast	Bicd1
5.551e-64	1.09029	0.913	0.556	1.62e-59	Epiblast	Glt1d1
6.6212e-64	0.876553	0.948	0.565	1.93233e-59	Epiblast	Tmem37
8.04977e-64	0.693182	0.997	0.955	2.34925e-59	Epiblast	Ide
1.5009e-63	0.507778	1	0.993	4.38021e-59	Epiblast	Syce2
3.46622e-63	0.653007	0.888	0.57	1.01158e-58	Epiblast	Akap2
2.33081e-62	0.680004	0.997	0.979	6.80224e-58	Epiblast	Cnot3
3.43121e-62	0.546821	1	0.981	1.00136e-57	Epiblast	Zfp991
3.96499e-62	1.04541	0.759	0.259	1.15714e-57	Epiblast	Pmepa1
4.76355e-62	0.713859	0.696	0.203	1.3902e-57	Epiblast	Abcc4
7.09125e-62	0.979768	0.909	0.52	2.06951e-57	Epiblast	Cmtm8
1.19705e-61	0.925871	0.927	0.523	3.49348e-57	Epiblast	Bok
3.08386e-61	0.846916	0.979	0.927	8.99993e-57	Epiblast	Dcaf4
4.96551e-61	1.01961	0.955	0.613	1.44913e-56	Epiblast	Chd9
6.20483e-61	0.665592	0.685	0.176	1.81082e-56	Epiblast	Marveld3
8.23785e-61	0.896662	0.993	0.94	2.40413e-56	Epiblast	Gclm
1.1634e-60	0.901733	0.92	0.418	3.39528e-56	Epiblast	Sox2
2.73128e-60	0.870999	0.92	0.513	7.97098e-56	Epiblast	Cbs
3.40611e-60	0.694659	0.682	0.2	9.94038e-56	Epiblast	Mpp3
4.0875e-60	0.904	0.857	0.443	1.1929e-55	Epiblast	Arrdc1
4.91243e-60	0.474302	0.997	0.995	1.43364e-55	Epiblast	Sms
5.27258e-60	0.6495	0.563	0.099	1.53875e-55	Epiblast	Cend1
6.4509e-60	0.589514	0.444	0.042	1.88263e-55	Epiblast	Bhlhe41
1.05601e-59	0.611222	0.717	0.195	3.08187e-55	Epiblast	Zfp36l3
1.58044e-59	0.990061	0.85	0.385	4.61236e-55	Epiblast	Epha2
1.86982e-59	0.606932	0.997	0.977	5.45689e-55	Epiblast	Plin3
3.32473e-59	0.8952	0.566	0.114	9.7029e-55	Epiblast	Dppa2
7.25496e-59	0.755381	0.937	0.588	2.11729e-54	Epiblast	Sfn
1.31669e-58	0.506687	0.997	0.985	3.84263e-54	Epiblast	Gart
1.76932e-58	0.525639	0.406	0.029	5.1636e-54	Epiblast	Ntrk2
4.49432e-58	0.784149	0.983	0.906	1.31162e-53	Epiblast	Snx10
4.89566e-58	0.942749	0.836	0.405	1.42875e-53	Epiblast	Srd5a1
5.37979e-58	0.776937	0.976	0.882	1.57004e-53	Epiblast	Tfe3
1.34723e-57	0.554982	1	0.999	3.93176e-53	Epiblast	Dct
3.07245e-57	0.611335	0.829	0.304	8.96663e-53	Epiblast	Abcg1
4.54236e-57	0.776231	0.615	0.158	1.32564e-52	Epiblast	Adgrv1
9.49738e-57	0.456988	1	0.999	2.77171e-52	Epiblast	1810037I17Rik
9.69693e-57	0.799323	0.794	0.34	2.82995e-52	Epiblast	Usp44
1.20315e-56	1.06913	0.843	0.428	3.51126e-52	Epiblast	Hsf2bp
1.54805e-56	0.568586	1	0.972	4.51782e-52	Epiblast	Nampt
2.44733e-56	0.902785	0.927	0.631	7.14228e-52	Epiblast	Cbx6
3.05355e-56	0.815068	0.874	0.435	8.91149e-52	Epiblast	Plekha7
3.22623e-56	0.603043	0.503	0.08	9.41544e-52	Epiblast	Camk2b
3.5387e-56	0.949242	0.895	0.515	1.03273e-51	Epiblast	Ciart
4.5446e-56	0.682586	0.99	0.93	1.32629e-51	Epiblast	Col18a1
6.24937e-56	0.555983	0.668	0.206	1.82382e-51	Epiblast	Cldn4
7.4966e-56	0.660651	0.99	0.936	2.18781e-51	Epiblast	Armc10
1.27206e-55	1.06855	0.888	0.564	3.71237e-51	Epiblast	Enc1
1.56118e-55	0.482009	0.997	0.997	4.55615e-51	Epiblast	Ldhb
2.30494e-55	0.599539	1	0.997	6.72674e-51	Epiblast	Dennd5b
4.43115e-55	0.798911	0.766	0.324	1.29319e-50	Epiblast	Spred3
5.51031e-55	0.781611	1	0.987	1.60813e-50	Epiblast	Nlrc3
6.82643e-55	0.882932	0.899	0.512	1.99223e-50	Epiblast	Dnase2a
1.15161e-54	0.7346	0.843	0.386	3.36087e-50	Epiblast	Mpzl2
1.34517e-54	0.911492	0.769	0.316	3.92575e-50	Epiblast	Tubb3
1.44092e-54	0.868554	0.811	0.464	4.20517e-50	Epiblast	Nfasc
1.49314e-54	0.917283	0.892	0.533	4.35758e-50	Epiblast	Pdzd4
1.99037e-54	0.742863	0.79	0.324	5.80868e-50	Epiblast	Pla2g10
2.44719e-54	0.716132	0.745	0.264	7.14187e-50	Epiblast	Hvcn1
4.99476e-54	0.84354	0.783	0.347	1.45767e-49	Epiblast	Skida1
5.9239e-54	0.729001	0.986	0.92	1.72883e-49	Epiblast	Stx3
8.29948e-54	0.471588	0.455	0.06	2.42212e-49	Epiblast	Slc45a1
1.30102e-53	0.835979	0.636	0.194	3.7969e-49	Epiblast	Fermt1
1.36599e-53	0.758596	0.717	0.253	3.98651e-49	Epiblast	Lrig3
2.13138e-53	0.853073	0.951	0.719	6.22021e-49	Epiblast	Ucp2
3.36459e-53	0.973551	0.937	0.662	9.81922e-49	Epiblast	Itga6
3.64946e-53	0.886907	0.878	0.476	1.06506e-48	Epiblast	Klf9
6.7166e-53	0.603204	1	0.98	1.96017e-48	Epiblast	G3bp2
6.84195e-53	0.810206	0.815	0.385	1.99676e-48	Epiblast	Fam57b
8.89719e-53	0.881725	0.923	0.595	2.59656e-48	Epiblast	Foxo1
1.05304e-52	0.853796	0.948	0.629	3.0732e-48	Epiblast	Slc1a3
1.52185e-52	0.711352	1	0.981	4.44138e-48	Epiblast	Trpm2
1.63201e-52	1.01632	0.909	0.588	4.76286e-48	Epiblast	Zfp462
1.70907e-52	0.490722	0.951	0.57	4.98776e-48	Epiblast	Plet1
2.03787e-52	0.725786	0.647	0.192	5.94732e-48	Epiblast	Calca
2.51664e-52	0.903439	0.899	0.59	7.34456e-48	Epiblast	Myrf
5.95476e-52	0.828434	0.958	0.805	1.73784e-47	Epiblast	Bnip3
6.37385e-52	0.631725	0.983	0.928	1.86014e-47	Epiblast	Gnpda1
1.01733e-51	0.541072	0.993	0.988	2.96899e-47	Epiblast	Cadm1
1.07229e-51	0.503629	0.997	0.984	3.12936e-47	Epiblast	Nme4
1.14053e-51	0.634211	0.909	0.586	3.32852e-47	Epiblast	Lrp2
1.6229e-51	0.798997	0.965	0.711	4.73626e-47	Epiblast	Kdm4c
1.97238e-51	0.758124	0.983	0.883	5.7562e-47	Epiblast	Pdk1
4.74931e-51	0.513096	1	0.988	1.38604e-46	Epiblast	Zfp992
1.34464e-50	0.532292	0.993	0.98	3.9242e-46	Epiblast	Ubr7
2.11458e-50	0.610254	0.605	0.159	6.1712e-46	Epiblast	Zfp936
3.08701e-50	0.728365	0.969	0.84	9.00912e-46	Epiblast	Gm47551
3.56803e-50	0.821889	0.937	0.732	1.04129e-45	Epiblast	Rab25
4.33858e-50	0.771976	0.671	0.228	1.26617e-45	Epiblast	Pde4b
5.84769e-50	0.827146	0.92	0.691	1.70659e-45	Epiblast	Fsd1
7.03608e-50	0.55638	1	0.987	2.05341e-45	Epiblast	Pmm1
1.31715e-49	0.711077	0.71	0.268	3.84399e-45	Epiblast	Pianp
1.8546e-49	0.699427	0.969	0.748	5.41246e-45	Epiblast	F2rl1
1.95791e-49	0.573302	0.983	0.947	5.71397e-45	Epiblast	Hspbap1
2.76924e-49	0.523918	0.997	0.991	8.08176e-45	Epiblast	Tgif1
4.70113e-49	0.728737	0.668	0.228	1.37198e-44	Epiblast	Cacna1b
5.41324e-49	0.72015	0.979	0.866	1.5798e-44	Epiblast	Txlng
7.43856e-49	0.73372	0.986	0.842	2.17087e-44	Epiblast	Ina
7.46097e-49	0.474586	0.392	0.041	2.17741e-44	Epiblast	Lefty1
8.86575e-49	0.765393	0.696	0.281	2.58738e-44	Epiblast	Samd10
9.987e-49	0.627218	0.741	0.275	2.9146e-44	Epiblast	Sema3e
1.18689e-48	0.736324	0.703	0.269	3.46382e-44	Epiblast	Urah
1.30654e-48	0.633886	0.71	0.286	3.81302e-44	Epiblast	1190005I06Rik
1.62172e-48	0.826632	0.752	0.329	4.73283e-44	Epiblast	2900011O08Rik
2.46046e-48	0.455255	1	0.989	7.1806e-44	Epiblast	Ccne1
2.91477e-48	0.66299	0.972	0.931	8.50647e-44	Epiblast	Plekha1
2.94585e-48	0.638753	0.99	0.95	8.59715e-44	Epiblast	Tjp2
5.75551e-48	1.09616	0.937	0.647	1.67969e-43	Epiblast	Xist
5.85582e-48	0.741689	0.612	0.195	1.70896e-43	Epiblast	Nfic
6.34425e-48	0.464466	0.899	0.48	1.8515e-43	Epiblast	Gpc4
8.60042e-48	0.86441	0.92	0.725	2.50995e-43	Epiblast	Mcrip2
1.02209e-47	0.596505	0.927	0.601	2.98286e-43	Epiblast	Lima1
1.4652e-47	0.455379	0.993	0.989	4.27604e-43	Epiblast	Gcat
1.59818e-47	0.81333	0.934	0.678	4.66412e-43	Epiblast	Pir
2.63052e-47	0.596418	0.42	0.061	7.67691e-43	Epiblast	Mfng
2.87837e-47	0.978469	0.916	0.645	8.40025e-43	Epiblast	Map7d3
3.05671e-47	0.802851	0.822	0.455	8.9207e-43	Epiblast	Mapk12
4.97231e-47	0.760142	0.79	0.361	1.45112e-42	Epiblast	Ooep
5.47966e-47	0.668998	0.969	0.769	1.59918e-42	Epiblast	Pick1
6.08891e-47	0.722933	0.899	0.56	1.77699e-42	Epiblast	Irf2bpl
8.34901e-47	0.69852	0.972	0.879	2.43657e-42	Epiblast	Sh3bp4
9.99116e-47	0.785747	0.972	0.858	2.91582e-42	Epiblast	Psrc1
1.05386e-46	0.72077	0.99	0.882	3.07558e-42	Epiblast	Tmem238
1.27118e-46	0.578832	0.448	0.078	3.70982e-42	Epiblast	Klhl14
1.31175e-46	0.862147	0.92	0.675	3.8282e-42	Epiblast	Bcl2l11
1.52088e-46	0.451584	0.549	0.138	4.43854e-42	Epiblast	Rassf2
1.53888e-46	0.80441	0.93	0.683	4.49108e-42	Epiblast	Ftx
1.73217e-46	0.768437	0.976	0.79	5.05516e-42	Epiblast	Prelid2
2.41853e-46	0.802183	0.948	0.862	7.05824e-42	Epiblast	Ahdc1
2.64312e-46	0.797825	0.913	0.65	7.71369e-42	Epiblast	Prss8
4.74146e-46	0.64922	0.99	0.85	1.38375e-41	Epiblast	Map1b
7.01819e-46	0.548297	0.993	0.964	2.04819e-41	Epiblast	Zfp993
9.76136e-46	0.682333	0.969	0.793	2.84875e-41	Epiblast	Apobec3
1.03152e-45	0.549176	0.427	0.068	3.01039e-41	Epiblast	Syngr3
1.29514e-45	0.793725	0.948	0.729	3.77975e-41	Epiblast	Ydjc
1.54503e-45	0.984122	1	0.969	4.50903e-41	Epiblast	Olfr889
3.19715e-45	0.822201	0.923	0.71	9.33058e-41	Epiblast	Stxbp6
3.97107e-45	0.795292	0.937	0.706	1.15892e-40	Epiblast	1700019D03Rik
5.45988e-45	0.668706	0.983	0.858	1.59341e-40	Epiblast	Impa2
8.44591e-45	0.433985	0.692	0.219	2.46485e-40	Epiblast	Ldoc1
9.25309e-45	0.435216	1	0.993	2.70042e-40	Epiblast	Acly
9.41938e-45	0.739625	0.916	0.682	2.74895e-40	Epiblast	Qprt
1.01459e-44	0.663912	0.983	0.959	2.96097e-40	Epiblast	Fdft1
1.02708e-44	0.479894	0.997	0.995	2.99743e-40	Epiblast	Rbpms
1.05981e-44	0.68175	0.916	0.562	3.09295e-40	Epiblast	Sfrp1
1.55875e-44	0.622192	0.986	0.907	4.54906e-40	Epiblast	Socs2
1.88667e-44	0.493566	0.423	0.068	5.50606e-40	Epiblast	Ugt8a
4.7597e-44	0.61599	0.479	0.113	1.38907e-39	Epiblast	Pcsk2
5.16728e-44	0.734054	0.972	0.833	1.50802e-39	Epiblast	Apoc1
5.7352e-44	0.702869	0.899	0.592	1.67376e-39	Epiblast	Spry1
6.08013e-44	0.798931	0.699	0.306	1.77442e-39	Epiblast	Ociad2
1.17439e-43	0.711771	0.979	0.87	3.42734e-39	Epiblast	Bend3
2.02202e-43	0.600472	0.542	0.141	5.90107e-39	Epiblast	Nrcam
2.21625e-43	1.08063	0.916	0.607	6.46791e-39	Epiblast	Ptcra
5.00081e-43	0.782827	0.888	0.599	1.45944e-38	Epiblast	Lbh
6.87765e-43	0.567991	0.654	0.249	2.00717e-38	Epiblast	Ocln
7.35722e-43	0.602695	1	0.967	2.14713e-38	Epiblast	Jarid2
8.84682e-43	0.512904	0.993	0.966	2.58186e-38	Epiblast	Vamp8
1.15127e-42	0.575802	0.441	0.086	3.35985e-38	Epiblast	Mal2
1.69648e-42	0.640563	0.983	0.847	4.951e-38	Epiblast	Cd9
2.20989e-42	0.654438	0.965	0.805	6.44933e-38	Epiblast	Hdac6
3.37464e-42	0.587323	0.612	0.225	9.84856e-38	Epiblast	Sema4a
3.4187e-42	0.687241	0.944	0.721	9.97714e-38	Epiblast	Agpat3
3.82054e-42	0.730424	0.976	0.85	1.11499e-37	Epiblast	Sap30
4.59767e-42	0.427797	0.549	0.139	1.34178e-37	Epiblast	Irs4
7.68964e-42	0.768937	0.948	0.833	2.24415e-37	Epiblast	Zfp979
8.82924e-42	0.669561	0.951	0.786	2.57673e-37	Epiblast	Tom1l1
1.55077e-41	0.669652	0.888	0.572	4.52577e-37	Epiblast	Galnt3
1.66978e-41	0.758177	0.986	0.875	4.87309e-37	Epiblast	Jmjd1c
1.73968e-41	0.680004	0.962	0.878	5.07707e-37	Epiblast	Idh1
1.97919e-41	0.724726	1	0.952	5.77606e-37	Epiblast	Gm11525
2.18687e-41	0.595091	0.483	0.118	6.38215e-37	Epiblast	Gm19705
2.44144e-41	0.559351	0.738	0.316	7.12511e-37	Epiblast	Fzd5
2.68763e-41	0.70114	0.944	0.723	7.84358e-37	Epiblast	Ldlr
2.90538e-41	0.677293	0.976	0.871	8.47907e-37	Epiblast	Foxp1
3.11042e-41	0.659729	0.962	0.76	9.07745e-37	Epiblast	Cxcl12
3.2483e-41	0.662169	0.892	0.641	9.47983e-37	Epiblast	Pcdh1
4.30279e-41	0.536211	0.993	0.947	1.25573e-36	Epiblast	Msantd3
5.83829e-41	0.740172	0.612	0.233	1.70385e-36	Epiblast	Dok2
9.19607e-41	0.75083	0.892	0.614	2.68378e-36	Epiblast	Arhgdig
9.24915e-41	0.676931	0.986	0.958	2.69927e-36	Epiblast	Msmo1
1.2134e-40	0.554223	0.531	0.151	3.54118e-36	Epiblast	Pcsk2os1
1.65086e-40	0.653662	0.913	0.629	4.81787e-36	Epiblast	Prelid3a
2.61133e-40	0.785368	0.944	0.798	7.62092e-36	Epiblast	Blvrb
7.04223e-40	0.468797	0.993	0.971	2.0552e-35	Epiblast	Usf1
1.25933e-39	0.629001	0.5	0.135	3.67523e-35	Epiblast	Tesc
2.1251e-39	0.714303	0.958	0.782	6.2019e-35	Epiblast	Arl4a
2.15779e-39	0.518927	0.455	0.105	6.2973e-35	Epiblast	Hopx
2.81572e-39	0.598104	0.976	0.732	8.2174e-35	Epiblast	Pmaip1
3.04509e-39	0.482214	0.986	0.962	8.8868e-35	Epiblast	Fbxo21
4.25398e-39	0.617218	0.524	0.162	1.24148e-34	Epiblast	Plekhg1
4.77507e-39	0.452211	0.976	0.87	1.39356e-34	Epiblast	Olfr373
4.87157e-39	0.633607	0.969	0.838	1.42172e-34	Epiblast	Acp6
5.93369e-39	0.731594	0.815	0.499	1.73169e-34	Epiblast	Actr3b
8.28577e-39	0.411239	0.997	0.999	2.41812e-34	Epiblast	Pabpc4
8.95906e-39	0.455304	0.969	0.773	2.61461e-34	Epiblast	Gm42372
9.26713e-39	0.657591	0.626	0.236	2.70452e-34	Epiblast	Slain1
1.17875e-38	0.644488	0.997	0.964	3.44006e-34	Epiblast	Pten
1.56789e-38	0.552162	0.955	0.789	4.57572e-34	Epiblast	Gm13075
1.60924e-38	0.58106	0.503	0.133	4.6964e-34	Epiblast	Platr22
2.08618e-38	0.721202	0.93	0.72	6.0883e-34	Epiblast	Zfhx3
3.46836e-38	0.682694	0.706	0.324	1.0122e-33	Epiblast	Smagp
5.57875e-38	0.482804	0.395	0.073	1.6281e-33	Epiblast	Ncan
7.86726e-38	0.577329	0.724	0.355	2.29598e-33	Epiblast	Dusp3
9.43586e-38	0.582391	0.85	0.48	2.75376e-33	Epiblast	Slc39a4
9.56995e-38	0.556367	0.448	0.106	2.79289e-33	Epiblast	Gm28441
1.07139e-37	0.577424	0.528	0.168	3.12676e-33	Epiblast	Dclk2
2.06167e-37	0.594753	0.601	0.229	6.01677e-33	Epiblast	Ankrd9
2.11911e-37	0.464685	0.986	0.954	6.1844e-33	Epiblast	Slc1a5
2.13443e-37	0.423692	1	0.985	6.22912e-33	Epiblast	Pycr2
2.22489e-37	0.45274	0.993	0.984	6.49312e-33	Epiblast	Zcchc3
2.35142e-37	0.448057	0.993	0.934	6.86239e-33	Epiblast	Gstm1
2.96908e-37	0.432459	0.409	0.082	8.66495e-33	Epiblast	Rtn4rl1
4.37733e-37	0.507388	0.986	0.828	1.27748e-32	Epiblast	Igsf9
4.62368e-37	0.710994	0.85	0.566	1.34937e-32	Epiblast	Fbxo44
4.70882e-37	0.59353	0.972	0.853	1.37422e-32	Epiblast	Arl4c
5.58854e-37	0.61495	0.822	0.468	1.63096e-32	Epiblast	Sema4d
6.89844e-37	0.643418	0.99	0.898	2.01324e-32	Epiblast	Pycard
9.31273e-37	0.654198	0.969	0.845	2.71783e-32	Epiblast	H2-K1
1.01326e-36	0.417052	0.385	0.074	2.95711e-32	Epiblast	Far2
1.53729e-36	0.518407	0.99	0.954	4.48642e-32	Epiblast	Elovl6
3.22126e-36	0.476996	0.962	0.853	9.40092e-32	Epiblast	Rbm38
3.66102e-36	0.983456	0.727	0.37	1.06843e-31	Epiblast	Cyct
4.18196e-36	0.562939	0.955	0.806	1.22046e-31	Epiblast	Klhl7
4.62868e-36	0.480787	0.993	0.973	1.35083e-31	Epiblast	Zscan10
5.40956e-36	0.584479	0.724	0.366	1.57872e-31	Epiblast	Wipf3
5.88953e-36	0.520467	0.979	0.922	1.7188e-31	Epiblast	Usp28
6.2787e-36	0.661149	0.472	0.125	1.83238e-31	Epiblast	Gm14124
6.97478e-36	0.418865	0.99	0.993	2.03552e-31	Epiblast	Dnph1
7.27148e-36	0.46546	0.937	0.659	2.12211e-31	Epiblast	Trap1a
8.91372e-36	0.605194	0.773	0.446	2.60138e-31	Epiblast	Tmem8
9.79937e-36	0.495905	0.469	0.129	2.85985e-31	Epiblast	Zfp980
1.14858e-35	0.736105	0.811	0.48	3.35201e-31	Epiblast	Hpdl
1.28492e-35	0.498862	0.99	0.981	3.74992e-31	Epiblast	Gon7
2.41486e-35	0.533247	0.441	0.106	7.04753e-31	Epiblast	Kcnj3
3.43848e-35	0.512804	0.944	0.695	1.00349e-30	Epiblast	Cgn
3.64239e-35	0.52736	0.374	0.072	1.06299e-30	Epiblast	Snca
4.99229e-35	0.599524	0.923	0.694	1.45695e-30	Epiblast	Pla2g16
5.28164e-35	0.447703	0.993	0.975	1.5414e-30	Epiblast	Aldh9a1
5.77381e-35	0.515355	0.885	0.625	1.68503e-30	Epiblast	Tnfrsf12a
5.82947e-35	0.671922	0.923	0.711	1.70127e-30	Epiblast	Zfp608
7.79484e-35	0.655871	0.64	0.288	2.27485e-30	Epiblast	2410080I02Rik
8.73745e-35	0.547948	0.591	0.235	2.54994e-30	Epiblast	Rgl3
9.78754e-35	0.627204	0.874	0.572	2.8564e-30	Epiblast	Ccdc88c
9.94177e-35	0.457151	0.99	0.985	2.90141e-30	Epiblast	Mllt10
9.99608e-35	0.599735	0.972	0.893	2.91726e-30	Epiblast	Bmyc
1.07086e-34	0.553199	0.843	0.528	3.12518e-30	Epiblast	Pacsin3
1.23053e-34	0.61286	0.979	0.908	3.59117e-30	Epiblast	Unc13d
1.47952e-34	0.707902	0.671	0.32	4.31784e-30	Epiblast	Bcl11b
3.85659e-34	0.529707	0.934	0.735	1.12551e-29	Epiblast	Cystm1
5.10544e-34	0.55568	0.976	0.84	1.48997e-29	Epiblast	Hook1
5.34428e-34	0.445695	0.517	0.176	1.55967e-29	Epiblast	Rgs11
5.98988e-34	0.630623	0.629	0.28	1.74809e-29	Epiblast	Coro1a
1.00572e-33	0.583123	0.941	0.76	2.9351e-29	Epiblast	Rab11fip4
1.12409e-33	0.557502	0.906	0.718	3.28054e-29	Epiblast	Foxp4
1.6611e-33	0.580449	0.787	0.427	4.84775e-29	Epiblast	Aldoc
1.7313e-33	0.471169	0.983	0.912	5.05263e-29	Epiblast	Srebf2
1.75372e-33	0.409676	0.598	0.227	5.11806e-29	Epiblast	Sntb1
1.75636e-33	0.674614	0.573	0.22	5.12577e-29	Epiblast	Fam13c
1.7574e-33	0.551667	0.804	0.521	5.1288e-29	Epiblast	Itga3
1.78584e-33	0.463967	0.993	0.973	5.21181e-29	Epiblast	Gsto1
2.22463e-33	0.530934	0.549	0.203	6.49235e-29	Epiblast	Gnmt
2.66995e-33	0.600663	0.955	0.808	7.792e-29	Epiblast	Crabp2
2.689e-33	0.601982	0.577	0.247	7.84757e-29	Epiblast	Zfp988
2.94814e-33	0.627608	0.93	0.771	8.60384e-29	Epiblast	Mpv17l
3.33645e-33	0.694744	0.738	0.41	9.7371e-29	Epiblast	Zfp467
3.59309e-33	0.461106	0.741	0.374	1.04861e-28	Epiblast	Cacng8
3.68128e-33	0.465891	0.99	0.952	1.07435e-28	Epiblast	Prorsd1
4.43057e-33	0.700956	0.948	0.71	1.29302e-28	Epiblast	Eomes
4.4511e-33	0.571031	0.979	0.951	1.29901e-28	Epiblast	Gldc
4.594e-33	0.521974	0.958	0.809	1.34071e-28	Epiblast	Pla2g12a
5.88437e-33	0.648568	0.783	0.459	1.71729e-28	Epiblast	Chmp4c
8.24934e-33	0.660148	0.752	0.438	2.40749e-28	Epiblast	Rps6kl1
1.16592e-32	0.461775	0.972	0.908	3.40262e-28	Epiblast	Fdps
1.65706e-32	0.491086	0.983	0.905	4.83596e-28	Epiblast	Rab3ip
1.78343e-32	0.538733	0.514	0.17	5.20476e-28	Epiblast	Fut9
1.97945e-32	0.484063	0.979	0.96	5.77682e-28	Epiblast	Msh6
2.2425e-32	0.618313	0.598	0.275	6.54451e-28	Epiblast	Ltbp4
2.33755e-32	0.559723	0.427	0.119	6.8219e-28	Epiblast	Lypd6b
3.90599e-32	0.625317	0.776	0.491	1.13992e-27	Epiblast	Sox3
4.67518e-32	0.442431	0.458	0.127	1.3644e-27	Epiblast	Vsig10
5.84433e-32	0.415805	0.979	0.882	1.70561e-27	Epiblast	Slc29a1
5.87264e-32	0.448191	0.997	0.977	1.71387e-27	Epiblast	Fkbp11
6.22636e-32	0.552547	0.927	0.716	1.8171e-27	Epiblast	Lrp11
6.7746e-32	0.52797	0.955	0.782	1.9771e-27	Epiblast	Ctnnal1
7.10453e-32	0.472657	0.997	0.981	2.07339e-27	Epiblast	Meg3
7.39079e-32	0.45915	0.731	0.371	2.15693e-27	Epiblast	Slc23a2
8.26807e-32	0.425413	0.993	0.98	2.41295e-27	Epiblast	Ptprf
1.07762e-31	0.614649	0.591	0.256	3.14492e-27	Epiblast	Duxbl1
1.0927e-31	0.530046	0.392	0.092	3.18895e-27	Epiblast	Gm4756
1.22192e-31	0.603891	0.937	0.817	3.56604e-27	Epiblast	Ak4
1.70796e-31	0.58678	0.713	0.37	4.9845e-27	Epiblast	A930004D18Rik
1.77548e-31	0.55936	1	0.972	5.18156e-27	Epiblast	Gm29666
1.95661e-31	0.448778	0.318	0.056	5.71017e-27	Epiblast	Rspo1
2.10099e-31	0.442575	0.993	0.973	6.13152e-27	Epiblast	Wdr70
2.84538e-31	0.524828	0.948	0.714	8.30396e-27	Epiblast	Frrs1
3.73866e-31	0.474627	0.605	0.255	1.09109e-26	Epiblast	Pcyt1b
5.05139e-31	0.421	0.993	0.983	1.4742e-26	Epiblast	Ppif
5.55139e-31	0.553885	0.86	0.584	1.62012e-26	Epiblast	Gatsl2
6.55925e-31	0.421503	1	0.975	1.91425e-26	Epiblast	Chaf1b
7.16347e-31	0.652389	0.944	0.785	2.09059e-26	Epiblast	4930447C04Rik
8.26264e-31	0.629513	0.682	0.371	2.41137e-26	Epiblast	Mgst1
9.13383e-31	0.604875	0.934	0.776	2.66562e-26	Epiblast	Dapk1
1.03614e-30	0.532027	0.545	0.202	3.02387e-26	Epiblast	Jph3
1.10781e-30	0.42166	0.413	0.114	3.23304e-26	Epiblast	Pde1b
1.58838e-30	0.63858	0.944	0.832	4.63554e-26	Epiblast	Dusp1
2.02881e-30	0.470427	1	0.952	5.92089e-26	Epiblast	Gltp
2.80515e-30	0.413607	0.99	0.966	8.18656e-26	Epiblast	Ccdc43
2.87024e-30	0.616966	0.916	0.747	8.37652e-26	Epiblast	Arrb1
4.6214e-30	0.411924	0.35	0.074	1.34871e-25	Epiblast	Timp4
4.72079e-30	0.622347	0.983	0.95	1.37772e-25	Epiblast	Gnat1
4.80519e-30	0.683936	0.878	0.686	1.40235e-25	Epiblast	Nectin1
5.1733e-30	0.559167	0.528	0.214	1.50978e-25	Epiblast	Necab3
5.94643e-30	0.501438	0.822	0.523	1.73541e-25	Epiblast	Mapk4
6.64374e-30	0.467283	0.385	0.094	1.93891e-25	Epiblast	EU599041
6.75735e-30	0.44487	0.993	0.968	1.97207e-25	Epiblast	Pigyl
7.72379e-30	0.508098	0.965	0.877	2.25411e-25	Epiblast	Hgh1
7.73683e-30	0.660967	0.906	0.772	2.25792e-25	Epiblast	Insig1
7.81769e-30	0.652536	0.955	0.745	2.28151e-25	Epiblast	Fmr1nb
8.87093e-30	0.705512	0.643	0.336	2.58889e-25	Epiblast	Platr17
1.03262e-29	0.529661	0.881	0.676	3.0136e-25	Epiblast	Syne4
1.19313e-29	0.619981	0.594	0.275	3.48202e-25	Epiblast	Duxbl2
1.20032e-29	0.46859	1	0.956	3.50302e-25	Epiblast	Atf7ip
1.69133e-29	0.617584	0.594	0.276	4.93599e-25	Epiblast	Duxbl3
1.81654e-29	0.555884	0.937	0.818	5.30138e-25	Epiblast	Igsf8
2.15865e-29	0.496344	0.731	0.401	6.29982e-25	Epiblast	Mup6
2.16348e-29	0.425139	0.738	0.369	6.31391e-25	Epiblast	Pls1
3.00521e-29	0.522057	0.976	0.943	8.77039e-25	Epiblast	Ctbp2
3.14131e-29	0.443021	0.993	0.972	9.1676e-25	Epiblast	Zcchc10
3.23084e-29	0.433053	0.773	0.46	9.42889e-25	Epiblast	Grhl2
3.52851e-29	0.701675	0.951	0.866	1.02976e-24	Epiblast	Ccng1
4.66409e-29	0.613628	0.748	0.466	1.36117e-24	Epiblast	Trim54
5.91452e-29	0.539075	0.937	0.706	1.72609e-24	Epiblast	Etv1
7.77687e-29	0.550844	0.832	0.553	2.2696e-24	Epiblast	Klf7
1.1127e-28	0.440826	0.566	0.229	3.24731e-24	Epiblast	Fbxo2
1.3088e-28	0.444819	0.965	0.834	3.8196e-24	Epiblast	Spint1
1.31872e-28	0.54454	0.909	0.736	3.84855e-24	Epiblast	Plec
1.56613e-28	0.524344	0.36	0.092	4.5706e-24	Epiblast	Myt1l
1.5921e-28	0.6254	0.899	0.696	4.6464e-24	Epiblast	Rps6ka2
2.08655e-28	0.435783	0.402	0.113	6.0894e-24	Epiblast	Prr36
2.18538e-28	0.510253	0.916	0.732	6.37781e-24	Epiblast	Sbk1
2.39187e-28	0.472191	0.514	0.184	6.98043e-24	Epiblast	Clca4a
2.66106e-28	0.42306	0.99	0.971	7.76604e-24	Epiblast	Crip1
3.2447e-28	0.534186	0.913	0.688	9.46933e-24	Epiblast	Lgr4
3.51128e-28	0.408612	0.941	0.694	1.02473e-23	Epiblast	Ddah1
3.56567e-28	0.581612	0.322	0.066	1.0406e-23	Epiblast	Aire
3.5905e-28	0.488829	0.549	0.22	1.04785e-23	Epiblast	Fads2
3.6219e-28	0.439059	0.948	0.736	1.05702e-23	Epiblast	Mfsd13a
3.72592e-28	0.557645	0.99	0.973	1.08737e-23	Epiblast	Hmgcs1
4.38763e-28	0.521204	0.766	0.468	1.28048e-23	Epiblast	Hk1
4.84599e-28	0.475691	0.909	0.666	1.41425e-23	Epiblast	Gas2l3
5.15072e-28	0.53732	0.783	0.448	1.50319e-23	Epiblast	Angptl4
5.47956e-28	0.536726	0.643	0.309	1.59916e-23	Epiblast	Sept3
7.83795e-28	0.702441	0.913	0.784	2.28743e-23	Epiblast	Fry
7.89356e-28	0.496098	0.486	0.17	2.30366e-23	Epiblast	Rab19
8.2196e-28	0.482719	0.797	0.466	2.39881e-23	Epiblast	Slc25a40
9.0796e-28	0.539058	0.958	0.776	2.64979e-23	Epiblast	Dab1
1.6981e-27	0.492044	0.374	0.099	4.95573e-23	Epiblast	Zfp978
1.7374e-27	0.500452	0.951	0.859	5.07043e-23	Epiblast	3110009E18Rik
1.92924e-27	0.445556	0.997	0.972	5.6303e-23	Epiblast	Foxn3
2.04537e-27	0.432265	0.619	0.296	5.96922e-23	Epiblast	Trim46
2.572e-27	0.425458	0.934	0.745	7.50613e-23	Epiblast	Scarb1
3.08651e-27	0.520014	0.462	0.166	9.00767e-23	Epiblast	4930426D05Rik
4.24813e-27	0.525405	0.881	0.622	1.23977e-22	Epiblast	Egr1
4.28264e-27	0.536254	0.937	0.853	1.24984e-22	Epiblast	Itm2a
4.50282e-27	0.840401	0.871	0.593	1.3141e-22	Epiblast	P2rx4
4.82448e-27	0.717878	0.671	0.378	1.40798e-22	Epiblast	Gm11627
9.87556e-27	0.419786	0.717	0.386	2.88208e-22	Epiblast	Gdf3
1.20869e-26	0.560113	0.731	0.463	3.52743e-22	Epiblast	Espn
1.40554e-26	0.456261	0.528	0.204	4.10192e-22	Epiblast	Ppm1n
1.69332e-26	0.711351	0.559	0.244	4.94178e-22	Epiblast	Cbr3
1.97235e-26	0.498448	0.965	0.897	5.75611e-22	Epiblast	Proser1
1.97847e-26	0.431764	0.997	0.973	5.77398e-22	Epiblast	Esco2
2.27584e-26	0.450786	0.993	0.931	6.64182e-22	Epiblast	Gpd2
2.66073e-26	0.455555	0.979	0.946	7.76509e-22	Epiblast	Synrg
3.1606e-26	0.834918	0.906	0.699	9.2239e-22	Epiblast	Slamf1
3.31297e-26	0.431923	0.983	0.906	9.66857e-22	Epiblast	Capg
3.98227e-26	0.5188	0.944	0.776	1.16219e-21	Epiblast	Rita1
6.16857e-26	0.504836	0.556	0.241	1.80023e-21	Epiblast	Crym
7.1281e-26	0.485157	1	0.972	2.08027e-21	Epiblast	Ccdc6
7.21824e-26	0.494803	0.759	0.481	2.10657e-21	Epiblast	Trib2
8.55699e-26	0.412696	0.311	0.066	2.49727e-21	Epiblast	Spp1
8.95186e-26	0.724681	0.92	0.698	2.61251e-21	Epiblast	Rmdn2
1.05884e-25	0.5113	0.608	0.304	3.09013e-21	Epiblast	Spock2
1.24375e-25	0.620233	0.559	0.276	3.62977e-21	Epiblast	Cxxc4
1.31286e-25	0.419625	0.762	0.454	3.83145e-21	Epiblast	Mdfi
1.51366e-25	0.511201	0.976	0.85	4.41747e-21	Epiblast	Jade1
1.90773e-25	0.570001	0.615	0.309	5.56751e-21	Epiblast	St8sia3
2.76057e-25	0.515233	0.783	0.516	8.05644e-21	Epiblast	Mapkapk3
2.83427e-25	0.573824	0.713	0.422	8.27154e-21	Epiblast	Tnnt1
2.84937e-25	0.475084	0.927	0.691	8.31559e-21	Epiblast	Satb1
3.54668e-25	0.469883	0.51	0.216	1.03506e-20	Epiblast	Trib3
3.73268e-25	0.535376	0.857	0.603	1.08935e-20	Epiblast	Ldb2
5.18764e-25	0.698707	0.71	0.459	1.51396e-20	Epiblast	Fam178b
5.2578e-25	0.460086	0.92	0.724	1.53444e-20	Epiblast	Ndrg2
5.26752e-25	0.409009	0.972	0.841	1.53727e-20	Epiblast	Esrp1
5.4383e-25	0.495646	0.958	0.865	1.58711e-20	Epiblast	Gm26563
1.07402e-24	0.413556	0.962	0.878	3.13443e-20	Epiblast	Asah1
1.16606e-24	0.469905	0.336	0.09	3.40304e-20	Epiblast	Gm21411
1.45381e-24	0.53648	0.64	0.333	4.2428e-20	Epiblast	Aplp1
1.46456e-24	0.510491	0.605	0.306	4.27418e-20	Epiblast	Tmem45a
1.59056e-24	0.481042	0.462	0.175	4.64188e-20	Epiblast	Pak3
1.81479e-24	0.44033	0.92	0.756	5.29629e-20	Epiblast	Wdr31
2.12495e-24	0.513238	0.951	0.786	6.20145e-20	Epiblast	H2-D1
3.35025e-24	0.503832	0.587	0.286	9.77738e-20	Epiblast	Sfrp2
4.42143e-24	0.554402	0.843	0.662	1.29035e-19	Epiblast	Aff3
4.47603e-24	0.49547	0.783	0.553	1.30629e-19	Epiblast	Taok3
5.40331e-24	0.542446	0.99	0.922	1.5769e-19	Epiblast	Nanog
6.09775e-24	0.616773	0.986	0.874	1.77957e-19	Epiblast	Trh
8.21415e-24	0.675841	0.811	0.598	2.39722e-19	Epiblast	Fam111a
8.47432e-24	0.504499	0.972	0.898	2.47315e-19	Epiblast	Dip2b
8.55383e-24	0.41702	0.913	0.776	2.49635e-19	Epiblast	Pbld1
8.57175e-24	0.409886	0.972	0.948	2.50158e-19	Epiblast	Tsc22d4
8.89086e-24	0.526747	0.944	0.814	2.59471e-19	Epiblast	Tspan5
1.05699e-23	0.451372	0.976	0.93	3.08471e-19	Epiblast	Gm46430
1.88832e-23	0.450517	0.836	0.621	5.51088e-19	Epiblast	Fam84b
1.92246e-23	0.601655	0.86	0.676	5.61049e-19	Epiblast	Tcp11l1
2.44239e-23	0.485056	0.864	0.614	7.12787e-19	Epiblast	Helb
3.14268e-23	0.514983	0.927	0.785	9.1716e-19	Epiblast	Lockd
3.35947e-23	0.531768	0.888	0.755	9.80427e-19	Epiblast	Etl4
3.57547e-23	0.479605	0.937	0.744	1.04347e-18	Epiblast	Hmox1
4.21845e-23	0.58848	0.836	0.607	1.23111e-18	Epiblast	Ndufa4l2
4.54715e-23	0.527215	0.692	0.414	1.32704e-18	Epiblast	Ap1s3
5.46304e-23	0.55955	0.853	0.651	1.59433e-18	Epiblast	Slc25a33
5.7141e-23	0.480468	0.448	0.176	1.6676e-18	Epiblast	Ramp3
5.92076e-23	0.486433	0.944	0.855	1.72791e-18	Epiblast	9430038I01Rik
6.48762e-23	0.413224	0.839	0.633	1.89335e-18	Epiblast	Scamp5
7.8193e-23	0.473945	0.731	0.459	2.28199e-18	Epiblast	Hist3h2ba
8.48479e-23	0.407321	0.99	0.94	2.4762e-18	Epiblast	Myo10
8.53797e-23	0.466498	0.892	0.765	2.49172e-18	Epiblast	Pnpla2
8.60218e-23	0.428391	0.969	0.899	2.51046e-18	Epiblast	Lama5
8.74558e-23	0.449335	0.993	0.947	2.55231e-18	Epiblast	Zfp281
1.0069e-22	0.539321	0.71	0.435	2.93855e-18	Epiblast	Slc16a2
1.08834e-22	0.479941	0.399	0.139	3.17622e-18	Epiblast	Ctnna2
1.43937e-22	0.451152	0.724	0.427	4.20064e-18	Epiblast	Fam171b
1.67639e-22	0.476978	0.958	0.881	4.89239e-18	Epiblast	Gm26767
1.83336e-22	0.445058	0.972	0.942	5.35048e-18	Epiblast	AC149090.1
2.02901e-22	0.466861	0.748	0.503	5.92147e-18	Epiblast	Mob3b
2.49604e-22	0.491048	0.836	0.589	7.28443e-18	Epiblast	Pdxk
2.88114e-22	0.525752	0.759	0.524	8.40832e-18	Epiblast	Aff1
3.92783e-22	0.407404	0.36	0.113	1.1463e-17	Epiblast	Gabra4
7.77803e-22	0.483736	0.594	0.321	2.26994e-17	Epiblast	Ppp1r14c
1.16873e-21	0.462046	0.85	0.641	3.41081e-17	Epiblast	Trib1
1.2356e-21	0.513429	0.892	0.736	3.60598e-17	Epiblast	2810429I04Rik
1.92692e-21	0.408689	0.654	0.385	5.62352e-17	Epiblast	Prss50
1.93708e-21	0.409319	0.79	0.528	5.65317e-17	Epiblast	Slc19a2
2.68901e-21	0.504073	0.955	0.797	7.84762e-17	Epiblast	Stk39
2.7803e-21	0.43442	0.748	0.521	8.11404e-17	Epiblast	Slc16a13
3.41847e-21	0.423787	0.78	0.515	9.97647e-17	Epiblast	Elavl2
4.22123e-21	0.446673	0.871	0.667	1.23192e-16	Epiblast	Gm27010
5.08618e-21	0.550042	0.794	0.589	1.48435e-16	Epiblast	Stap2
5.96894e-21	0.53085	0.755	0.552	1.74198e-16	Epiblast	Acacb
6.96948e-21	0.49176	0.552	0.285	2.03397e-16	Epiblast	Susd4
7.07273e-21	0.676635	0.99	0.942	2.06411e-16	Epiblast	Siglec1
7.3096e-21	0.508277	0.556	0.3	2.13323e-16	Epiblast	Adarb1
7.59705e-21	0.54029	0.556	0.281	2.21712e-16	Epiblast	Map7d2
7.59948e-21	0.522728	0.993	0.981	2.21783e-16	Epiblast	Wdcp
7.68436e-21	0.445259	1	1	2.2426e-16	Epiblast	Btbd7
8.97135e-21	0.458661	0.888	0.702	2.6182e-16	Epiblast	Zfp985
1.05694e-20	0.446527	0.86	0.65	3.08456e-16	Epiblast	Zfp958
1.07734e-20	0.565819	0.808	0.585	3.14411e-16	Epiblast	Rasal2
1.09927e-20	0.427651	0.92	0.777	3.2081e-16	Epiblast	Phyh
1.11382e-20	0.475573	0.608	0.329	3.25058e-16	Epiblast	Lag3
1.12592e-20	0.413658	0.797	0.548	3.28587e-16	Epiblast	Gstm2
2.01709e-20	0.473684	0.57	0.316	5.88669e-16	Epiblast	Rasip1
2.25018e-20	0.425746	0.402	0.153	6.56694e-16	Epiblast	Rem2
2.88921e-20	0.482796	0.598	0.35	8.43187e-16	Epiblast	Marveld2
2.89478e-20	0.507076	0.402	0.155	8.44811e-16	Epiblast	2400006E01Rik
2.94893e-20	0.412965	0.867	0.764	8.60616e-16	Epiblast	Ino80b
3.7718e-20	0.416558	0.787	0.566	1.10076e-15	Epiblast	Als2
5.74843e-20	0.491684	0.752	0.615	1.67762e-15	Epiblast	Atp6v0e2
6.00605e-20	0.656124	0.976	0.912	1.75281e-15	Epiblast	Gm45184
6.94619e-20	0.44836	0.979	0.928	2.02718e-15	Epiblast	Hes6
7.04409e-20	0.476041	0.629	0.358	2.05575e-15	Epiblast	Cda
7.37946e-20	0.468096	0.871	0.727	2.15362e-15	Epiblast	Grtp1
7.68005e-20	0.556415	0.839	0.723	2.24135e-15	Epiblast	Wwc1
1.02082e-19	0.448694	0.734	0.471	2.97916e-15	Epiblast	Zcchc18
1.15743e-19	0.489724	0.49	0.225	3.37783e-15	Epiblast	Tnfsf9
1.18828e-19	0.474128	0.874	0.737	3.46788e-15	Epiblast	Irs2
1.63776e-19	0.499809	0.815	0.631	4.77965e-15	Epiblast	Btg2
2.21129e-19	0.463307	0.633	0.397	6.45342e-15	Epiblast	Plvap
2.73411e-19	0.411965	0.871	0.666	7.97922e-15	Epiblast	Clip3
2.73575e-19	0.463496	0.748	0.503	7.98401e-15	Epiblast	1700013H16Rik
2.95389e-19	0.488054	0.972	0.928	8.62062e-15	Epiblast	Qser1
3.07724e-19	0.475431	0.594	0.326	8.98062e-15	Epiblast	Celsr2
3.28391e-19	0.435674	0.892	0.806	9.58375e-15	Epiblast	Mtfp1
3.45681e-19	0.444095	0.727	0.472	1.00883e-14	Epiblast	Me1
3.64433e-19	0.471159	0.43	0.19	1.06356e-14	Epiblast	Prlr
4.0043e-19	0.446755	0.545	0.293	1.16861e-14	Epiblast	Rps6ka4
5.98935e-19	0.472282	0.92	0.846	1.74793e-14	Epiblast	Ski
8.037e-19	0.453217	0.566	0.322	2.34552e-14	Epiblast	Gm15417
8.12128e-19	0.749711	0.727	0.483	2.37012e-14	Epiblast	Gm32913
9.88141e-19	0.495026	0.804	0.623	2.88379e-14	Epiblast	Cox7a1
1.03158e-18	0.57144	0.815	0.594	3.01057e-14	Epiblast	Pkdcc
1.27803e-18	0.45322	0.787	0.542	3.7298e-14	Epiblast	Ptpn3
1.40502e-18	0.515822	0.853	0.687	4.10041e-14	Epiblast	Fcor
1.54957e-18	0.421469	0.85	0.645	4.52228e-14	Epiblast	Rpusd2
2.28001e-18	0.645942	0.563	0.318	6.65399e-14	Epiblast	Pitx2
4.62917e-18	0.457621	0.72	0.479	1.35098e-13	Epiblast	Mapk8ip2
7.48132e-18	0.415111	0.923	0.837	2.18335e-13	Epiblast	Armcx1
9.16897e-18	0.427901	0.948	0.825	2.67587e-13	Epiblast	Zmiz2
1.01429e-17	0.466689	0.769	0.578	2.9601e-13	Epiblast	Gm38393
1.29256e-17	0.457923	0.42	0.17	3.7722e-13	Epiblast	Gsc
2.91199e-17	0.416079	0.612	0.351	8.49836e-13	Epiblast	Spon1
5.16693e-17	0.453689	0.671	0.434	1.50792e-12	Epiblast	Fosb
6.00988e-17	0.416054	0.944	0.879	1.75392e-12	Epiblast	Nrde2
6.95682e-17	0.412083	0.923	0.834	2.03028e-12	Epiblast	Tyro3
1.0063e-16	0.445011	0.549	0.324	2.9368e-12	Epiblast	Sec24d
1.25296e-16	0.421815	0.738	0.549	3.65664e-12	Epiblast	3110001I22Rik
1.49086e-16	0.458355	0.864	0.69	4.35092e-12	Epiblast	Stk17b
1.86663e-16	0.562438	0.906	0.784	5.44759e-12	Epiblast	Olfr1369-ps1
3.44753e-16	0.689004	0.822	0.584	1.00613e-11	Epiblast	Rpl39l
3.66257e-16	0.505478	0.867	0.74	1.06889e-11	Epiblast	Ago1
3.71684e-16	0.505852	0.409	0.2	1.08472e-11	Epiblast	Pou2f2
5.25343e-16	0.493192	0.587	0.347	1.53316e-11	Epiblast	Rnf165
6.56578e-16	0.411475	0.892	0.804	1.91616e-11	Epiblast	Cep170b
6.78006e-16	0.51223	0.584	0.342	1.97869e-11	Epiblast	Tox3
6.96847e-16	0.406614	0.594	0.351	2.03368e-11	Epiblast	Rtn1
7.36646e-16	0.417807	0.86	0.688	2.14983e-11	Epiblast	Zfp770
7.3851e-16	0.451774	0.629	0.426	2.15527e-11	Epiblast	Alyref2
8.98466e-16	0.577688	0.99	0.967	2.62208e-11	Epiblast	Git2
1.01361e-15	0.436584	0.892	0.786	2.95812e-11	Epiblast	Fkbp5
1.07214e-15	0.423693	0.909	0.793	3.12892e-11	Epiblast	Dusp7
1.53604e-15	0.59564	0.983	0.954	4.48277e-11	Epiblast	Gm26916
1.72745e-15	0.456551	0.934	0.833	5.0414e-11	Epiblast	Trio
1.83369e-15	0.455305	0.734	0.519	5.35145e-11	Epiblast	Gm32856
4.80341e-15	0.466082	0.479	0.265	1.40183e-10	Epiblast	Crlf1
1.23516e-14	0.407337	0.969	0.91	3.6047e-10	Epiblast	Bcor
1.34234e-14	0.434631	0.395	0.194	3.91747e-10	Epiblast	Prob1
1.73032e-14	0.512269	0.871	0.743	5.04977e-10	Epiblast	Gm40264
3.54763e-14	0.55309	0.972	0.942	1.03534e-09	Epiblast	Tpmt
6.00261e-14	0.488746	1	0.992	1.7518e-09	Epiblast	Xaf1
8.59548e-14	0.470337	0.85	0.711	2.5085e-09	Epiblast	Map4k1
1.09656e-13	0.632152	0.451	0.269	3.2002e-09	Epiblast	Rpl10l
1.21315e-13	0.57349	0.538	0.337	3.54046e-09	Epiblast	Zcwpw1
1.73554e-13	0.453508	0.262	0.094	5.06501e-09	Epiblast	Cyp2b23
1.90995e-13	0.418919	0.664	0.472	5.57401e-09	Epiblast	Gstt1
2.65723e-13	0.478114	0.371	0.188	7.75487e-09	Epiblast	Upk3bl
3.75545e-13	0.426199	0.986	0.936	1.09599e-08	Epiblast	Aarsd1
9.19626e-13	0.451185	0.608	0.426	2.68384e-08	Epiblast	Gngt2
2.34555e-12	0.417045	0.895	0.782	6.84525e-08	Epiblast	Cyp51
2.63869e-12	0.448545	0.762	0.588	7.70076e-08	Epiblast	Plac9b
3.37201e-12	0.440516	0.766	0.592	9.84087e-08	Epiblast	Plac9a
4.51038e-12	0.452605	0.71	0.572	1.31631e-07	Epiblast	Rnd2
6.07007e-12	0.511142	0.479	0.306	1.77149e-07	Epiblast	Stc1
1.18008e-11	0.406049	0.392	0.203	3.44393e-07	Epiblast	Map1a
1.69802e-11	0.438639	0.755	0.592	4.95549e-07	Epiblast	Gm9780
2.26093e-11	0.420137	0.724	0.602	6.59829e-07	Epiblast	Zbtb34
2.51364e-11	0.412873	0.671	0.505	7.3358e-07	Epiblast	Pfkfb3
2.72594e-11	0.463674	0.654	0.499	7.95537e-07	Epiblast	Platr3
7.85066e-11	0.406731	0.601	0.438	2.29114e-06	Epiblast	Camk2d
5.21536e-10	0.484138	0.51	0.359	1.52205e-05	Epiblast	2310040G24Rik
5.69551e-10	0.449189	0.601	0.444	1.66218e-05	Epiblast	Rgs10
6.36357e-09	0.515522	0.357	0.19	0.000185714	Epiblast	Gm12705
8.69982e-09	0.627104	0.762	0.558	0.000253896	Epiblast	Gm12031
3.18086e-07	0.414246	0.997	0.983	0.00928301	Epiblast	Comt
4.40288e-07	0.472688	0.969	0.906	0.0128494	Epiblast	Nefl
1.07049e-06	0.470988	0.696	0.541	0.0312413	Epiblast	1700047E10Rik
1.25942e-06	0.547845	0.685	0.528	0.0367549	Epiblast	Retn
5.4687e-147	2.54917	0.968	0.228	1.59599e-142	Mesoderm	Hoxb1
9.25473e-142	2.18048	0.952	0.185	2.7009e-137	Mesoderm	Foxf1
1.82389e-140	2.27884	0.97	0.291	5.32284e-136	Mesoderm	Fgf3
1.41262e-135	2.21054	0.987	0.349	4.12259e-131	Mesoderm	Mesp1
1.44501e-135	1.43956	0.995	0.894	4.21711e-131	Mesoderm	Wls
3.17503e-133	1.98678	0.939	0.25	9.26602e-129	Mesoderm	Aplnr
4.02015e-133	1.96593	0.994	0.904	1.17324e-128	Mesoderm	Hand1
4.17242e-133	1.70191	0.968	0.425	1.21768e-128	Mesoderm	Pdgfra
7.9452e-133	1.73662	0.947	0.226	2.31873e-128	Mesoderm	Hoxa1
3.6102e-131	1.42532	0.998	0.889	1.0536e-126	Mesoderm	Rbms1
4.84856e-131	1.81079	0.989	0.514	1.415e-126	Mesoderm	Nkd1
3.79598e-129	1.84451	0.971	0.575	1.10782e-124	Mesoderm	Tbx3
8.27253e-129	1.9753	0.912	0.192	2.41426e-124	Mesoderm	Cdh11
1.42054e-128	1.96229	0.973	0.327	4.1457e-124	Mesoderm	Pmp22
5.17328e-128	1.76462	0.942	0.312	1.50977e-123	Mesoderm	Pcdh7
2.40215e-125	1.34146	1	0.865	7.01044e-121	Mesoderm	Ccnd2
8.11718e-124	1.57585	0.926	0.272	2.36892e-119	Mesoderm	Hotairm1
1.5232e-118	1.65795	0.962	0.332	4.4453e-114	Mesoderm	Meis2
2.18377e-117	1.72691	0.982	0.627	6.37313e-113	Mesoderm	Snai1
4.08488e-116	1.114	1	0.988	1.19213e-111	Mesoderm	Prtg
4.75204e-114	1.44599	0.938	0.445	1.38684e-109	Mesoderm	Hs3st3b1
5.02245e-114	1.71191	0.946	0.375	1.46575e-109	Mesoderm	Rasgrp3
8.67966e-114	1.89145	0.974	0.666	2.53307e-109	Mesoderm	Mixl1
2.09475e-113	0.745548	0.998	0.995	6.11331e-109	Mesoderm	Tpm4
1.1254e-109	1.80737	0.986	0.769	3.28438e-105	Mesoderm	Spin2c
1.33057e-109	1.49011	0.917	0.197	3.88314e-105	Mesoderm	Isl1
4.28162e-109	1.41128	0.989	0.849	1.24955e-104	Mesoderm	Ppic
1.621e-108	1.5567	0.881	0.192	4.73074e-104	Mesoderm	Fam212a
1.14656e-107	1.64122	0.897	0.231	3.34613e-103	Mesoderm	Dll1
3.19463e-107	1.58885	0.963	0.649	9.32321e-103	Mesoderm	Cdh2
3.26261e-107	1.20601	1	0.942	9.52161e-103	Mesoderm	Fn1
4.62363e-105	1.59301	0.938	0.538	1.34936e-100	Mesoderm	Prdm6
7.33595e-105	1.47013	0.954	0.447	2.14092e-100	Mesoderm	Zfp516
3.30177e-104	1.18291	1	0.995	9.63589e-100	Mesoderm	Phlda2
4.10943e-102	1.45179	0.992	0.553	1.19929e-97	Mesoderm	T
4.44107e-102	1.08945	0.998	0.964	1.29608e-97	Mesoderm	Hmga2
1.48982e-99	1.15348	0.994	0.904	4.3479e-95	Mesoderm	Cited2
3.25006e-99	1.71445	0.822	0.204	9.48499e-95	Mesoderm	Klhl6
1.25744e-98	1.18128	0.987	0.885	3.66972e-94	Mesoderm	Peg10
1.52469e-98	1.47485	0.877	0.236	4.44965e-94	Mesoderm	Tbx6
1.90865e-98	0.927826	0.78	0.101	5.57021e-94	Mesoderm	Gm45889
2.09292e-98	1.62495	0.837	0.168	6.10798e-94	Mesoderm	Car3
4.74864e-97	1.28906	0.97	0.476	1.38584e-92	Mesoderm	Evx1
5.8616e-97	1.40253	0.928	0.476	1.71065e-92	Mesoderm	Pcdh18
7.15688e-97	1.75623	0.792	0.132	2.08866e-92	Mesoderm	Pcdh19
5.36848e-96	1.58311	0.944	0.522	1.56674e-91	Mesoderm	Sp5
6.77151e-95	0.957097	1	0.978	1.9762e-90	Mesoderm	Peg3
2.05547e-93	0.788819	1	0.969	5.99868e-89	Mesoderm	Rps6ka6
3.32806e-92	0.827395	1	0.995	9.71262e-88	Mesoderm	S100a10
7.33613e-92	0.955015	0.716	0.062	2.14097e-87	Mesoderm	Hoxb3os
1.1083e-91	1.20659	0.97	0.519	3.23448e-87	Mesoderm	Sall3
3.54938e-90	1.57697	0.931	0.474	1.03585e-85	Mesoderm	Frzb
3.83081e-90	1.11874	0.995	0.8	1.11798e-85	Mesoderm	Vim
4.0559e-90	1.22395	0.963	0.493	1.18367e-85	Mesoderm	Evx1os
4.90934e-89	1.22224	0.824	0.228	1.43274e-84	Mesoderm	Zeb2
4.24302e-88	0.965967	0.994	0.969	1.23828e-83	Mesoderm	Igfbp4
6.47543e-88	1.18972	0.846	0.337	1.88979e-83	Mesoderm	Zfp703
1.05894e-87	0.851499	0.992	0.962	3.0904e-83	Mesoderm	Tax1bp3
1.58397e-87	1.4695	0.764	0.166	4.62265e-83	Mesoderm	Kdr
1.82513e-85	1.21003	0.889	0.454	5.32646e-81	Mesoderm	Greb1l
7.33695e-85	1.0433	0.994	0.596	2.14122e-80	Mesoderm	Pdlim4
1.2484e-84	1.18622	0.986	0.719	3.64334e-80	Mesoderm	Crabp1
1.37575e-84	1.19867	0.84	0.312	4.01498e-80	Mesoderm	Mex3b
5.43281e-84	1.37016	0.729	0.125	1.58551e-79	Mesoderm	Wnt2
4.33189e-83	0.916973	0.995	0.974	1.26422e-78	Mesoderm	Laptm4b
9.2232e-83	1.10147	0.954	0.678	2.6917e-78	Mesoderm	Wnt5b
5.33879e-82	1.0803	0.896	0.269	1.55807e-77	Mesoderm	Chst7
6.95096e-82	1.14461	0.928	0.632	2.02857e-77	Mesoderm	B3gnt5
2.10802e-81	0.87344	0.998	0.983	6.15205e-77	Mesoderm	Gm37696
7.07597e-81	1.03795	0.856	0.365	2.06505e-76	Mesoderm	Bmper
2.21405e-80	1.22688	0.704	0.094	6.4615e-76	Mesoderm	Wnt3a
3.98553e-79	1.52164	0.788	0.178	1.16314e-74	Mesoderm	Cdx4
1.08768e-78	1.02345	0.931	0.459	3.17429e-74	Mesoderm	Nrp2
1.27513e-78	1.1966	0.779	0.243	3.72134e-74	Mesoderm	Tbx20
2.72943e-78	1.37199	0.885	0.464	7.96557e-74	Mesoderm	Stard8
6.40056e-78	0.962336	0.974	0.858	1.86794e-73	Mesoderm	Usp3
1.19674e-77	1.05523	0.699	0.103	3.49257e-73	Mesoderm	Hoxd1
1.19581e-76	0.98093	0.893	0.274	3.48984e-72	Mesoderm	Cdx1
5.97324e-76	1.04434	0.981	0.469	1.74323e-71	Mesoderm	Wnt5a
2.70978e-75	1.24268	0.819	0.373	7.90821e-71	Mesoderm	Plxna2
2.98586e-75	0.939745	0.989	0.856	8.71393e-71	Mesoderm	Cnn2
5.89116e-75	1.02271	0.95	0.498	1.71927e-70	Mesoderm	Dlk1
1.46645e-74	0.83025	0.982	0.478	4.27968e-70	Mesoderm	Rspo3
5.90555e-74	1.00412	0.994	0.678	1.72347e-69	Mesoderm	Msx2
1.14006e-73	0.787885	0.99	0.952	3.32717e-69	Mesoderm	Tle3
5.32705e-73	0.523442	0.998	0.99	1.55465e-68	Mesoderm	Kifc2
1.42762e-72	1.22839	0.699	0.118	4.16636e-68	Mesoderm	Mesp2
4.23564e-72	1.1006	0.971	0.748	1.23613e-67	Mesoderm	Nefm
6.20006e-72	1.04941	0.926	0.623	1.80943e-67	Mesoderm	Sept8
1.01755e-71	1.19662	0.691	0.132	2.96962e-67	Mesoderm	Unc5c
6.37664e-71	1.243	0.938	0.712	1.86096e-66	Mesoderm	Dkk1
1.66849e-70	0.943268	0.984	0.832	4.86932e-66	Mesoderm	Mum1l1
2.5916e-70	0.8066	0.981	0.942	7.56333e-66	Mesoderm	Chd7
8.4312e-70	0.864227	0.982	0.897	2.46056e-65	Mesoderm	Galnt1
4.11016e-69	0.911538	0.992	0.716	1.19951e-64	Mesoderm	Efna1
1.84182e-68	0.828096	0.696	0.113	5.37517e-64	Mesoderm	Col9a1
2.18479e-68	0.593508	0.997	0.981	6.3761e-64	Mesoderm	Abracl
2.73235e-68	0.989076	0.596	0.053	7.9741e-64	Mesoderm	Hoxa2
3.35805e-68	0.946855	0.84	0.341	9.80012e-64	Mesoderm	Glis1
3.8606e-68	1.04295	0.654	0.099	1.12668e-63	Mesoderm	Gfra3
3.94669e-68	0.897346	0.981	0.774	1.1518e-63	Mesoderm	Tmem185a
6.18114e-68	0.738996	0.992	0.981	1.8039e-63	Mesoderm	Lef1
6.81323e-68	0.836377	0.978	0.666	1.98837e-63	Mesoderm	Dsp
1.07763e-67	0.997962	0.88	0.572	3.14496e-63	Mesoderm	Tnfrsf1a
1.47857e-67	1.28278	0.881	0.728	4.31506e-63	Mesoderm	Gata4
1.54813e-67	0.945451	0.835	0.334	4.51805e-63	Mesoderm	Mn1
4.19122e-67	0.93675	0.716	0.178	1.22317e-62	Mesoderm	Chst2
7.22919e-67	0.923785	0.905	0.572	2.10977e-62	Mesoderm	Sgce
9.45452e-67	0.600003	1	0.986	2.75921e-62	Mesoderm	Mogat2
1.56195e-66	0.884644	0.97	0.757	4.55838e-62	Mesoderm	Phc2
6.60902e-66	0.75138	0.894	0.397	1.92878e-61	Mesoderm	Ets1
1.53736e-65	0.725186	0.995	0.889	4.48663e-61	Mesoderm	Tmem47
2.80233e-65	0.529431	1	0.988	8.17831e-61	Mesoderm	Tspan6
4.95001e-65	1.1066	0.752	0.252	1.44461e-60	Mesoderm	Fbln2
7.20962e-65	0.960692	0.713	0.192	2.10406e-60	Mesoderm	Fbn2
1.71087e-64	0.971352	0.952	0.743	4.99301e-60	Mesoderm	Pid1
3.5998e-64	0.758389	0.715	0.197	1.05057e-59	Mesoderm	Crb2
4.50416e-64	1.09671	0.976	0.786	1.3145e-59	Mesoderm	Fst
4.62496e-64	0.773005	0.657	0.118	1.34975e-59	Mesoderm	Pknox2
1.07364e-63	0.741517	0.997	0.964	3.13332e-59	Mesoderm	Rtl8a
1.27165e-63	0.887457	0.864	0.399	3.71118e-59	Mesoderm	Cyp2s1
1.28544e-63	0.888391	0.713	0.195	3.75144e-59	Mesoderm	Lor
4.16117e-63	0.933604	0.966	0.805	1.2144e-58	Mesoderm	Dock11
4.45724e-63	1.16211	0.902	0.553	1.3008e-58	Mesoderm	Gas1
8.31705e-63	0.798473	0.992	0.928	2.42725e-58	Mesoderm	Slc38a4
8.72406e-63	0.62567	0.997	0.993	2.54603e-58	Mesoderm	Grb10
1.78391e-62	0.591435	0.998	0.993	5.20615e-58	Mesoderm	Serpinh1
4.28289e-62	0.832705	0.723	0.185	1.24992e-57	Mesoderm	Rgs5
4.7138e-62	0.98099	0.59	0.079	1.37568e-57	Mesoderm	Cnmd
1.23233e-61	0.825595	0.883	0.341	3.59642e-57	Mesoderm	Gbx2
4.21598e-61	0.96148	0.859	0.454	1.23039e-56	Mesoderm	Frmd6
5.26727e-61	1.13879	0.92	0.589	1.5372e-56	Mesoderm	Bmp4
1.71569e-60	0.482338	0.998	0.998	5.00706e-56	Mesoderm	Gpc3
1.72023e-60	0.82038	0.752	0.303	5.02033e-56	Mesoderm	Gm28730
2.48216e-60	0.493407	1	0.993	7.24393e-56	Mesoderm	Mtap
3.276e-60	1.0537	0.889	0.671	9.56069e-56	Mesoderm	Phldb2
7.04149e-60	0.635694	0.995	0.983	2.05499e-55	Mesoderm	S100a11
2.08371e-59	0.917436	0.617	0.082	6.08111e-55	Mesoderm	Gal
2.32319e-59	0.880648	0.822	0.329	6.77999e-55	Mesoderm	Crispld1
2.3374e-58	0.647446	0.987	0.971	6.82147e-54	Mesoderm	Fbln1
3.77444e-58	0.8292	0.897	0.493	1.10153e-53	Mesoderm	Usp29
1.19699e-57	0.726195	0.883	0.623	3.4933e-53	Mesoderm	Gm19265
2.07088e-57	0.694639	0.554	0.062	6.04364e-53	Mesoderm	Sowahd
2.23102e-57	0.723271	0.984	0.904	6.51102e-53	Mesoderm	Tsc22d3
2.31976e-57	0.945438	0.881	0.529	6.76999e-53	Mesoderm	Arid3a
5.26461e-57	0.652103	0.944	0.45	1.53642e-52	Mesoderm	Cdx2
1.92288e-56	1.00699	0.718	0.221	5.61172e-52	Mesoderm	Fabp7
1.9849e-56	0.740807	0.987	0.921	5.79274e-52	Mesoderm	Amotl2
2.00202e-56	0.691465	0.893	0.382	5.8427e-52	Mesoderm	Bmp7
2.05455e-56	0.691446	1	0.998	5.99601e-52	Mesoderm	Krt8
2.48656e-56	1.37466	0.928	0.688	7.25677e-52	Mesoderm	Dll3
4.14153e-56	0.816637	0.986	0.887	1.20866e-51	Mesoderm	Bambi
4.68398e-56	0.806012	0.843	0.541	1.36697e-51	Mesoderm	AC163720.3
5.3508e-56	0.74681	0.915	0.522	1.56158e-51	Mesoderm	Fah
8.27413e-56	1.13389	0.646	0.178	2.41472e-51	Mesoderm	Nrp1
1.26437e-55	0.908218	0.856	0.529	3.68994e-51	Mesoderm	Pwwp2b
1.60174e-55	0.698117	0.609	0.106	4.67453e-51	Mesoderm	Efemp1
2.0613e-55	0.640184	0.997	0.964	6.01569e-51	Mesoderm	Crot
7.06883e-55	1.012	0.877	0.519	2.06297e-50	Mesoderm	Arl4d
1.56727e-54	1.02707	0.78	0.281	4.57392e-50	Mesoderm	Tgfb2
1.79965e-54	0.682767	0.963	0.767	5.25211e-50	Mesoderm	Rhob
2.14062e-54	0.750049	0.978	0.894	6.2472e-50	Mesoderm	Ckap4
2.85807e-54	0.620919	0.989	0.945	8.34099e-50	Mesoderm	Sh3bgrl
3.37241e-54	0.669602	0.995	0.95	9.84203e-50	Mesoderm	Ptk7
8.55267e-54	0.723413	0.973	0.829	2.49601e-49	Mesoderm	Colec12
1.04099e-53	0.551155	0.995	0.983	3.03803e-49	Mesoderm	Pja1
1.051e-53	0.875429	0.742	0.24	3.06725e-49	Mesoderm	Hes7
1.20574e-53	0.656462	0.604	0.111	3.51883e-49	Mesoderm	Adamtsl2
1.54365e-53	0.651046	0.825	0.351	4.50498e-49	Mesoderm	Prkd1
1.74627e-53	0.694015	0.562	0.094	5.09632e-49	Mesoderm	Pcsk5
2.58857e-53	0.429598	1	0.995	7.55447e-49	Mesoderm	Hmgb3
3.10954e-53	0.664801	0.974	0.863	9.07489e-49	Mesoderm	H2afy2
4.09596e-53	1.01188	0.859	0.486	1.19536e-48	Mesoderm	Tenm4
1.29038e-52	0.793927	0.853	0.315	3.76583e-48	Mesoderm	Nkx1-2
4.41343e-52	0.636864	0.75	0.291	1.28801e-47	Mesoderm	Anpep
8.08497e-52	0.589099	0.986	0.954	2.35952e-47	Mesoderm	Sh3glb1
9.02185e-52	1.08084	0.851	0.603	2.63294e-47	Mesoderm	Efna3
1.13537e-51	0.72853	0.992	0.913	3.31347e-47	Mesoderm	Gm14597
2.53171e-51	0.659847	0.998	0.957	7.38856e-47	Mesoderm	Rtl8b
2.85735e-51	0.796275	0.646	0.159	8.3389e-47	Mesoderm	Hoxd9
3.56244e-51	0.681489	0.976	0.757	1.03966e-46	Mesoderm	Axin2
3.86554e-51	0.783293	0.899	0.445	1.12812e-46	Mesoderm	Kitl
5.59932e-51	0.705254	0.989	0.959	1.6341e-46	Mesoderm	Dusp9
5.90463e-51	0.723981	0.601	0.144	1.72321e-46	Mesoderm	Col13a1
6.65622e-51	0.697537	0.644	0.173	1.94255e-46	Mesoderm	Vstm2b
2.11498e-50	0.855115	0.822	0.409	6.17235e-46	Mesoderm	Cox4i2
2.1659e-50	0.724622	0.659	0.226	6.32097e-46	Mesoderm	Lfng
2.18313e-50	0.875103	0.92	0.724	6.37125e-46	Mesoderm	Lpp
3.14731e-50	0.469851	0.712	0.288	9.18512e-46	Mesoderm	Gm20498
5.72146e-50	0.4464	1	0.998	1.66975e-45	Mesoderm	Tpm1
6.64952e-50	1.0201	0.569	0.12	1.9406e-45	Mesoderm	Hoxb6
1.20197e-49	0.852552	0.968	0.87	3.50784e-45	Mesoderm	Smad1
1.56223e-49	0.709203	0.998	0.986	4.5592e-45	Mesoderm	Tmem88
3.86713e-49	0.544333	0.987	0.942	1.12858e-44	Mesoderm	Cmtm6
4.41777e-49	0.778861	0.87	0.469	1.28928e-44	Mesoderm	Nfkb1
6.21293e-49	0.720494	0.944	0.714	1.81318e-44	Mesoderm	Ece1
7.75749e-49	0.554893	0.513	0.075	2.26395e-44	Mesoderm	Hand2
9.66491e-49	0.755244	0.534	0.101	2.82061e-44	Mesoderm	Rel
1.1678e-48	0.817735	0.782	0.344	3.40811e-44	Mesoderm	Grrp1
1.19897e-48	0.664125	0.989	0.772	3.49906e-44	Mesoderm	Msx1
1.82907e-48	0.660057	0.636	0.159	5.33796e-44	Mesoderm	Pdgfrb
3.03553e-48	0.671134	0.968	0.906	8.85888e-44	Mesoderm	Elovl1
3.22241e-48	0.723644	0.96	0.88	9.40427e-44	Mesoderm	Sgk3
7.31896e-48	0.850052	0.883	0.692	2.13597e-43	Mesoderm	Zfp57
7.78119e-48	0.601435	0.984	0.947	2.27086e-43	Mesoderm	Hacd1
9.35315e-48	0.627531	0.519	0.087	2.72962e-43	Mesoderm	2510009E07Rik
1.85602e-47	0.722242	0.902	0.548	5.41661e-43	Mesoderm	Rab8b
1.99653e-47	0.573603	0.522	0.084	5.82666e-43	Mesoderm	Atoh8
2.68271e-47	1.04861	0.655	0.216	7.82922e-43	Mesoderm	Col1a1
5.52113e-47	0.900718	0.825	0.507	1.61129e-42	Mesoderm	Tirap
7.7e-47	0.607518	0.981	0.954	2.24717e-42	Mesoderm	Fgfr1
9.17395e-47	0.694699	0.872	0.505	2.67733e-42	Mesoderm	Raet1e
9.75884e-47	0.691588	0.875	0.483	2.84802e-42	Mesoderm	Mmd
1.36022e-46	0.804527	0.947	0.707	3.96966e-42	Mesoderm	Rai14
1.86278e-46	0.673832	0.878	0.454	5.43633e-42	Mesoderm	Rftn1
2.59087e-46	0.572089	0.681	0.221	7.5612e-42	Mesoderm	Scml2
3.19189e-46	0.706739	0.731	0.293	9.31521e-42	Mesoderm	Vcan
4.43682e-46	0.530792	0.995	0.995	1.29484e-41	Mesoderm	Slc6a6
5.10535e-46	0.904428	0.88	0.618	1.48994e-41	Mesoderm	Pdlim2
5.15647e-46	0.725181	0.957	0.865	1.50487e-41	Mesoderm	Top2b
5.24799e-46	0.517099	0.519	0.084	1.53157e-41	Mesoderm	Susd5
8.48356e-46	0.705578	0.921	0.709	2.47584e-41	Mesoderm	Zfp449
1.80684e-45	0.914597	0.896	0.594	5.27307e-41	Mesoderm	Dlc1
1.98677e-45	0.535912	0.603	0.156	5.7982e-41	Mesoderm	Siah2
4.33326e-45	0.553829	0.596	0.161	1.26462e-40	Mesoderm	Zadh2
4.78802e-45	0.658011	0.772	0.31	1.39734e-40	Mesoderm	Slc22a18
5.03472e-45	0.589711	0.974	0.923	1.46933e-40	Mesoderm	Fhl1
5.25011e-45	0.597416	0.434	0.034	1.53219e-40	Mesoderm	3110004A20Rik
6.56352e-45	0.713961	0.716	0.248	1.9155e-40	Mesoderm	Rbm24
7.25804e-45	0.508784	0.995	0.988	2.11819e-40	Mesoderm	Flna
8.19872e-45	0.906782	0.776	0.466	2.39271e-40	Mesoderm	Ahnak
8.60506e-45	0.714059	0.67	0.24	2.5113e-40	Mesoderm	Capn6
9.89421e-45	0.692164	0.95	0.812	2.88753e-40	Mesoderm	Gpx8
1.02477e-44	0.620289	0.724	0.312	2.9907e-40	Mesoderm	Cap2
1.13195e-44	0.582664	0.994	0.983	3.30349e-40	Mesoderm	Amot
1.51026e-44	0.837596	0.933	0.748	4.40755e-40	Mesoderm	Greb1
2.99837e-44	0.580774	0.994	0.962	8.75043e-40	Mesoderm	Rbp1
3.57576e-44	0.632011	0.55	0.13	1.04355e-39	Mesoderm	Tgfb1i1
5.33941e-44	0.678319	0.88	0.526	1.55825e-39	Mesoderm	Gnb4
8.87818e-44	0.666039	0.952	0.81	2.59101e-39	Mesoderm	Efemp2
9.23451e-44	0.740621	0.872	0.538	2.695e-39	Mesoderm	Notch1
1.54121e-43	0.553157	0.426	0.034	4.49787e-39	Mesoderm	Msgn1
1.84199e-43	0.661508	0.607	0.166	5.37565e-39	Mesoderm	Man1c1
3.02617e-43	0.5839	0.978	0.938	8.83158e-39	Mesoderm	Smo
4.89989e-43	0.643043	0.965	0.952	1.42998e-38	Mesoderm	Myadm
6.07388e-43	0.717876	0.8	0.399	1.7726e-38	Mesoderm	Tmem176a
6.82358e-43	0.609009	0.611	0.178	1.99139e-38	Mesoderm	Boc
7.66319e-43	0.647796	0.946	0.825	2.23642e-38	Mesoderm	Fam199x
9.75303e-43	0.948663	0.859	0.531	2.84633e-38	Mesoderm	Asb4
1.22928e-42	0.649686	0.849	0.543	3.58753e-38	Mesoderm	Adam19
2.23018e-42	0.668378	0.446	0.055	6.50855e-38	Mesoderm	Pcdh8
2.64807e-42	0.566918	0.838	0.344	7.72813e-38	Mesoderm	Gna14
2.71344e-42	0.49721	0.63	0.207	7.9189e-38	Mesoderm	Cfc1
4.7849e-42	0.677531	0.857	0.486	1.39642e-37	Mesoderm	Gm45716
4.91304e-42	0.674667	0.96	0.837	1.43382e-37	Mesoderm	Yaf2
5.85679e-42	0.573979	0.971	0.945	1.70924e-37	Mesoderm	Nudt4
5.86605e-42	0.663294	0.433	0.046	1.71195e-37	Mesoderm	Foxc1
6.17712e-42	0.684554	0.713	0.32	1.80273e-37	Mesoderm	Vopp1
6.24312e-42	0.446564	0.603	0.137	1.82199e-37	Mesoderm	Alx3
6.88481e-42	0.690453	0.554	0.144	2.00926e-37	Mesoderm	L1cam
7.75495e-42	0.731831	0.833	0.536	2.26321e-37	Mesoderm	Pip4k2a
1.06635e-41	0.794705	0.885	0.651	3.11203e-37	Mesoderm	Wnt3
1.14272e-41	0.581548	0.449	0.06	3.33492e-37	Mesoderm	Dach1
1.37898e-41	0.957162	0.715	0.413	4.02442e-37	Mesoderm	Gata6
3.11721e-41	0.687143	0.598	0.2	9.09726e-37	Mesoderm	Cdh6
3.95967e-41	0.690586	0.936	0.752	1.15559e-36	Mesoderm	Pdlim5
4.89217e-41	0.891394	0.886	0.603	1.42773e-36	Mesoderm	Epha4
5.74775e-41	0.55013	0.615	0.197	1.67742e-36	Mesoderm	Alpk3
1.34604e-40	0.751728	0.569	0.183	3.92829e-36	Mesoderm	Twist1
2.14882e-40	0.495628	0.503	0.094	6.27112e-36	Mesoderm	Klk14
3.17878e-40	1.14478	0.944	0.901	9.27695e-36	Mesoderm	Morc4
[truncated: 400 more rows]

## Sheet: DEGs #2
DEGs of Three States of Migrating PGCs
p_val	avg_logFC	pct.1	pct.2	p_val_adj	Cluster	Gene
3.41468e-55	1.64031	0.996	0.604	9.9654e-51	Migrating_State_3	Rpl39l
6.22058e-55	1.60623	0.977	0.593	1.81541e-50	Migrating_State_3	Tex19.1
4.65223e-68	1.59269	1	0.807	1.35771e-63	Migrating_State_3	Dppa4
5.33549e-52	1.54903	0.852	0.248	1.55711e-47	Migrating_State_3	Zfp978
9.25272e-56	1.45362	0.985	0.637	2.70031e-51	Migrating_State_3	Rhox2a
2.12893e-29	1.38813	0.946	0.584	6.21307e-25	Migrating_State_1	Msx1
6.81556e-55	1.36165	0.981	0.641	1.98905e-50	Migrating_State_3	Dppa2
6.62559e-54	1.34199	0.875	0.344	1.93361e-49	Migrating_State_3	Gm43409
4.09821e-51	1.30235	0.773	0.141	1.19602e-46	Migrating_State_3	Asz1
1.59925e-48	1.24836	0.928	0.459	4.66725e-44	Migrating_State_3	Rhox2e
1.83453e-49	1.22656	0.973	0.593	5.3539e-45	Migrating_State_3	Rhox2h
2.81418e-65	1.21681	0.913	0.189	8.2129e-61	Migrating_State_3	Gm12031
7.70176e-41	1.21286	0.864	0.367	2.24768e-36	Migrating_State_3	AC158554.1
8.98498e-44	1.21191	0.886	0.381	2.62218e-39	Migrating_State_3	Rhox2b
2.02461e-41	1.2114	0.951	0.574	5.90864e-37	Migrating_State_3	Gm3143
2.61336e-50	1.17854	0.992	0.73	7.62682e-46	Migrating_State_3	BC048679
1.3561e-50	1.16685	0.894	0.359	3.95763e-46	Migrating_State_3	Rhox2g
9.4085e-44	1.15694	0.818	0.256	2.74578e-39	Migrating_State_3	Rhox2c
9.41515e-43	1.14618	0.977	0.648	2.74772e-38	Migrating_State_3	Mageb16
3.67978e-41	1.12186	0.928	0.478	1.07391e-36	Migrating_State_3	Rhox4c
3.55425e-37	1.12117	0.693	0.163	1.03727e-32	Migrating_State_3	Tuba3a
1.22409e-50	1.10862	0.886	0.293	3.5724e-46	Migrating_State_3	Rhox2d
1.1089e-35	1.10123	0.67	0.163	3.23621e-31	Migrating_State_3	Phf11d
3.31704e-38	1.10023	0.875	0.393	9.68045e-34	Migrating_State_3	Gm9
8.17174e-22	1.09794	0.964	0.804	2.38484e-17	Migrating_State_1	Ccnd2
1.50246e-41	1.09598	0.864	0.348	4.38477e-37	Migrating_State_3	Rhox2f
2.21322e-33	1.09533	0.759	0.231	6.45905e-29	Migrating_State_1	Ermn
5.07057e-59	1.09392	1	0.963	1.4798e-54	Migrating_State_3	Rhox5
2.61499e-35	1.075	0.982	0.688	7.63158e-31	Migrating_State_1	Gm14597
8.80372e-37	1.06815	0.989	0.826	2.56928e-32	Migrating_State_3	Fkbp6
2.88089e-30	1.06681	0.89	0.526	8.40759e-26	Migrating_State_3	Smc1b
1.44355e-36	1.05051	0.78	0.267	4.21285e-32	Migrating_State_3	Crygs
1.75775e-23	1.04805	0.88	0.505	5.12981e-19	Migrating_State_1	Fkbp11
2.0725e-33	1.04242	0.572	0.085	6.04838e-29	Migrating_State_3	Dazl
9.90965e-36	1.03795	0.988	0.837	2.89203e-31	Migrating_State_1	Rtl8a
7.44423e-17	1.03273	0.922	0.739	2.17253e-12	Migrating_State_1	Sct
9.01554e-32	1.02711	0.617	0.163	2.6311e-27	Migrating_State_3	Retn
1.89547e-27	1.01931	0.833	0.504	5.53175e-23	Migrating_State_3	Sfn
2.80297e-47	1.01888	1	0.907	8.1802e-43	Migrating_State_3	Tcl1
5.06587e-30	0.998303	0.88	0.427	1.47842e-25	Migrating_State_1	Dab2ip
6.33137e-29	0.986966	0.845	0.515	1.84775e-24	Migrating_State_3	Trap1a
2.58443e-32	0.981878	0.992	0.881	7.54241e-28	Migrating_State_3	Mt2
8.39101e-26	0.979497	0.712	0.311	2.44883e-21	Migrating_State_3	Xlr3c
3.18015e-31	0.976618	0.75	0.274	9.28094e-27	Migrating_State_3	Tff2
3.25475e-23	0.975233	0.988	0.81	9.49865e-19	Migrating_State_1	Slc16a3
6.41935e-39	0.966637	0.86	0.341	1.87342e-34	Migrating_State_3	AU018091
1.33311e-37	0.945865	0.606	0.081	3.89056e-33	Migrating_State_3	Lefty2
6.13461e-25	0.943083	0.848	0.537	1.79032e-20	Migrating_State_3	8030474K03Rik
1.77464e-33	0.936202	0.936	0.57	5.17911e-29	Migrating_State_3	Tle6
6.81865e-36	0.935258	0.973	0.696	1.98996e-31	Migrating_State_3	Zfp936
5.69614e-27	0.927555	0.621	0.189	1.66236e-22	Migrating_State_3	1700019A02Rik
5.68316e-29	0.926266	0.92	0.6	1.65857e-24	Migrating_State_3	Lgals9
7.80948e-28	0.925585	0.644	0.2	2.27912e-23	Migrating_State_3	Apobec2
6.91584e-23	0.915015	0.964	0.622	2.01832e-18	Migrating_State_1	Prtg
0.00486382	0.910726	0.693	0.565	1	Migrating_State_1	Nnat
4.57894e-39	0.901559	0.916	0.337	1.33632e-34	Migrating_State_1	Cdx2
2.64177e-07	0.888068	0.482	0.261	0.00770975	Migrating_State_1	Sox11
1.14059e-23	0.886444	0.78	0.411	3.3287e-19	Migrating_State_3	Psors1c2
1.41009e-32	0.885286	0.992	0.852	4.1152e-28	Migrating_State_3	Zfp42
1.4952e-25	0.884051	0.946	0.622	4.3636e-21	Migrating_State_1	Igsf9
4.15171e-31	0.883731	0.988	0.837	1.21163e-26	Migrating_State_1	Rtl8b
1.46063e-23	0.879092	0.898	0.6	4.2627e-19	Migrating_State_3	Mylpf
8.77087e-23	0.875879	0.841	0.548	2.55969e-18	Migrating_State_3	Gm4779
1.85206e-41	0.875695	1	0.944	5.40506e-37	Migrating_State_3	1500009L16Rik
3.40868e-26	0.874836	0.886	0.476	9.94788e-22	Migrating_State_1	Fndc3c1
6.74556e-25	0.874326	0.697	0.293	1.96862e-20	Migrating_State_3	Cdyl2
2.40852e-26	0.874051	0.795	0.404	7.02904e-22	Migrating_State_3	Tdgf1
2.05097e-29	0.870492	0.731	0.281	5.98556e-25	Migrating_State_3	Zfp981
7.92618e-15	0.868023	0.687	0.321	2.31318e-10	Migrating_State_1	Hmga2
1.94965e-30	0.861099	0.988	0.894	5.68986e-26	Migrating_State_1	Ap1m2
6.67221e-29	0.857072	0.795	0.315	1.94722e-24	Migrating_State_3	4930550L24Rik
9.82808e-18	0.850004	0.843	0.554	2.86823e-13	Migrating_State_1	Meis3
8.16033e-33	0.848457	0.992	0.774	2.38151e-28	Migrating_State_3	Fbxo15
3.31118e-22	0.846469	0.946	0.742	9.66334e-18	Migrating_State_1	Lpcat4
1.14378e-31	0.843298	0.746	0.285	3.33801e-27	Migrating_State_3	Gm19705
8.39149e-31	0.841628	0.992	0.881	2.44897e-26	Migrating_State_3	Tfpi
2.01312e-31	0.83823	0.629	0.137	5.87508e-27	Migrating_State_3	Triml2
2.78673e-28	0.835509	0.909	0.53	8.13279e-24	Migrating_State_3	Rhox7b
1.94535e-27	0.83237	0.636	0.2	5.67731e-23	Migrating_State_3	Nlrp4c
2.61656e-23	0.829269	0.549	0.152	7.63617e-19	Migrating_State_3	Hormad1
1.39562e-28	0.825112	0.466	0.041	4.07298e-24	Migrating_State_3	Gm16638
1.24671e-25	0.824134	0.958	0.726	3.6384e-21	Migrating_State_3	Rpp25
1.12435e-25	0.822174	0.973	0.859	3.2813e-21	Migrating_State_3	Prrc1
2.37449e-18	0.821902	0.904	0.603	6.92972e-14	Migrating_State_1	Fos
1.82455e-05	0.821723	0.511	0.359	0.532478	Migrating_State_3	Ccl9
1.60127e-24	0.819849	0.731	0.307	4.67314e-20	Migrating_State_3	Mir9-3hg
1.2434e-13	0.816629	0.982	0.859	3.62873e-09	Migrating_State_1	Id1
3.29191e-21	0.814684	0.88	0.486	9.60712e-17	Migrating_State_1	Chd7
1.73637e-12	0.811426	0.759	0.438	5.06742e-08	Migrating_State_1	Nbea
5.93968e-24	0.805832	0.822	0.437	1.73344e-19	Migrating_State_3	Calcoco2
5.65043e-31	0.801579	0.989	0.87	1.64902e-26	Migrating_State_3	Klhl13
2.71153e-20	0.799043	0.883	0.593	7.91332e-16	Migrating_State_3	Ddx4
2.96532e-18	0.798653	0.735	0.312	8.65399e-14	Migrating_State_1	Cited2
2.27776e-25	0.797454	0.894	0.552	6.64741e-21	Migrating_State_3	Gm9112
1.10385e-15	0.797109	0.657	0.288	3.22149e-11	Migrating_State_1	Cited1
5.53533e-16	0.795185	0.343	0.073	1.61543e-11	Migrating_State_1	Epha5
6.09901e-25	0.793227	0.943	0.656	1.77994e-20	Migrating_State_3	Xlr3a
5.71495e-29	0.792805	0.443	0.037	1.66785e-24	Migrating_State_3	Gm26947
8.75531e-17	0.792771	0.735	0.421	2.55515e-12	Migrating_State_1	B2m
1.15928e-24	0.787474	0.988	0.889	3.38325e-20	Migrating_State_1	Cald1
3.44446e-12	0.786064	0.904	0.592	1.00523e-07	Migrating_State_1	Grb10
5.29787e-14	0.777302	0.934	0.666	1.54613e-09	Migrating_State_1	Tead2
4.98135e-22	0.772607	0.88	0.486	1.45376e-17	Migrating_State_1	Hmgn3
9.66e-29	0.77037	0.542	0.096	2.81918e-24	Migrating_State_3	Rpl10l
2.06764e-26	0.768066	0.667	0.215	6.03419e-22	Migrating_State_3	Platr4
6.6298e-20	0.767779	0.62	0.236	1.93484e-15	Migrating_State_1	Celsr1
1.40471e-21	0.766821	1	0.815	4.0995e-17	Migrating_State_1	Tsc22d3
1.22822e-14	0.765837	0.705	0.285	3.58445e-10	Migrating_State_1	Krt19
1.26706e-42	0.76505	0.789	0.22	3.69778e-38	Migrating_State_1	Gm29683
3.95355e-52	0.763428	1	0.993	1.1538e-47	Migrating_State_3	Rhox6
1.43739e-16	0.761601	0.837	0.622	4.19488e-12	Migrating_State_3	Rasgrp2
9.45725e-28	0.758725	0.904	0.478	2.76e-23	Migrating_State_1	Zc3hav1l
1.40581e-27	0.758171	0.928	0.611	4.10273e-23	Migrating_State_3	Stag3
6.59113e-20	0.757082	0.758	0.43	1.92356e-15	Migrating_State_3	1110002J07Rik
5.94201e-22	0.755755	0.675	0.236	1.73412e-17	Migrating_State_1	Lad1
3.34472e-17	0.755657	0.934	0.685	9.76123e-13	Migrating_State_1	Idnk
9.92081e-20	0.755079	0.742	0.393	2.89529e-15	Migrating_State_3	Aurkc
1.04837e-31	0.751686	0.996	0.922	3.05956e-27	Migrating_State_3	Pfkp
1.70975e-22	0.75077	0.561	0.167	4.98972e-18	Migrating_State_3	Triml1
6.33451e-16	0.748867	0.639	0.28	1.84866e-11	Migrating_State_1	Rgs19
2.6429e-17	0.748605	1	1	7.71305e-13	Migrating_State_2	Rpl17
1.54994e-20	0.743417	0.924	0.626	4.52334e-16	Migrating_State_3	Syce1
3.10682e-15	0.74263	0.614	0.253	9.06693e-11	Migrating_State_1	Emp2
2.47816e-21	0.741103	0.982	0.791	7.23225e-17	Migrating_State_1	Rbmx
4.92424e-23	0.740716	0.883	0.589	1.43709e-18	Migrating_State_3	Anxa6
3.09296e-31	0.739136	0.636	0.159	9.02649e-27	Migrating_State_3	Gm40988
1.99409e-38	0.737606	0.86	0.344	5.81955e-34	Migrating_State_3	C130013H08Rik
5.26939e-37	0.736429	0.761	0.263	1.53782e-32	Migrating_State_3	Zfp980
7.41964e-13	0.735732	0.56	0.255	2.16535e-08	Migrating_State_1	Rspo3
1.11622e-28	0.735567	0.989	0.833	3.25756e-24	Migrating_State_3	Foxr1
4.28282e-20	0.73483	0.759	0.378	1.2499e-15	Migrating_State_1	Tle3
2.35896e-11	0.732461	0.861	0.582	6.88439e-07	Migrating_State_1	Cd63
3.20865e-19	0.73164	0.67	0.311	9.36412e-15	Migrating_State_3	Ptprcap
2.42413e-20	0.730246	0.825	0.427	7.07458e-16	Migrating_State_1	Sort1
3.92644e-21	0.729138	0.693	0.261	1.14589e-16	Migrating_State_1	Sema6a
1.06791e-23	0.728922	0.883	0.519	3.11658e-19	Migrating_State_3	Rhox7a
2.62966e-13	0.728671	0.508	0.256	7.67441e-09	Migrating_State_3	Esyt1
5.07433e-25	0.728422	1	0.938	1.48089e-20	Migrating_State_1	H1f0
5.75208e-27	0.72525	0.67	0.207	1.67869e-22	Migrating_State_3	Actn2
8.92428e-24	0.72342	0.856	0.459	2.60446e-19	Migrating_State_3	Baiap2
2.01845e-18	0.721561	0.976	0.761	5.89065e-14	Migrating_State_1	Cldn5
1.66773e-33	0.720785	0.848	0.304	4.86711e-29	Migrating_State_3	Gm15879
2.65045e-19	0.719927	0.909	0.674	7.73507e-15	Migrating_State_3	Slc9a3r2
2.16992e-22	0.717299	0.849	0.429	6.3327e-18	Migrating_State_1	Sema3a
2.59182e-23	0.716761	0.97	0.72	7.56398e-19	Migrating_State_1	Lpcat3
6.81693e-25	0.716048	0.989	0.848	1.98945e-20	Migrating_State_3	Trh
1.24404e-24	0.712785	0.973	0.852	3.63061e-20	Migrating_State_3	Serpinb9b
2.20753e-26	0.711405	0.826	0.396	6.44245e-22	Migrating_State_3	Tmco4
1.21794e-31	0.710272	0.996	0.967	3.55445e-27	Migrating_State_3	Morc1
6.79838e-18	0.710139	0.892	0.611	1.98404e-13	Migrating_State_1	Peli2
3.60969e-10	0.708823	0.801	0.533	1.05345e-05	Migrating_State_1	Cyr61
1.87523e-34	0.707811	1	0.984	5.47268e-30	Migrating_State_1	Gpc3
3.21693e-26	0.706849	0.462	0.056	9.3883e-22	Migrating_State_3	1700018B24Rik
7.61454e-43	0.705228	0.639	0.082	2.22223e-38	Migrating_State_1	Ly6a
3.37683e-10	0.705178	0.759	0.508	9.85495e-06	Migrating_State_1	Grb7
1.55953e-22	0.70512	0.892	0.524	4.55134e-18	Migrating_State_1	Gusb
1.00335e-45	0.70398	1	0.996	2.92819e-41	Migrating_State_3	Rhox9
1.44333e-26	0.702755	0.977	0.9	4.21221e-22	Migrating_State_3	Gatsl3
1.8217e-19	0.700699	0.697	0.359	5.31646e-15	Migrating_State_3	Cnpy1
1.17614e-23	0.700055	0.466	0.089	3.43244e-19	Migrating_State_3	Slc11a1
3.61604e-22	0.697426	0.952	0.677	1.0553e-17	Migrating_State_1	Serinc5
5.41371e-26	0.695032	0.996	0.911	1.57994e-21	Migrating_State_3	Fdps
4.17733e-21	0.694402	1	1	1.21911e-16	Migrating_State_2	Rpl39
1.83871e-19	0.692786	0.759	0.353	5.36609e-15	Migrating_State_1	Adgrl2
2.10441e-26	0.692304	0.989	0.881	6.1415e-22	Migrating_State_3	Aplp1
1.00185e-18	0.691812	0.988	0.764	2.92379e-14	Migrating_State_1	Wnt5a
4.25522e-15	0.691608	0.97	0.834	1.24184e-10	Migrating_State_1	Bambi
4.25422e-21	0.689766	0.819	0.361	1.24155e-16	Migrating_State_1	Mogs
1.79975e-19	0.689486	0.988	0.793	5.25238e-15	Migrating_State_1	H1fx
2.07745e-25	0.688526	0.966	0.8	6.06282e-21	Migrating_State_3	Jak3
9.47956e-17	0.686745	0.5	0.177	2.76652e-12	Migrating_State_1	Sox3
1.45837e-27	0.682767	0.481	0.059	4.25611e-23	Migrating_State_3	C78283
1.17113e-28	0.680778	0.856	0.419	3.41782e-24	Migrating_State_3	AC154607.1
3.49485e-16	0.680681	0.723	0.394	1.01994e-11	Migrating_State_1	Fam168a
4.04293e-24	0.679542	0.992	0.915	1.17989e-19	Migrating_State_3	Noct
5.59314e-13	0.67836	0.928	0.622	1.6323e-08	Migrating_State_1	Krt18
5.13113e-20	0.678299	0.886	0.578	1.49747e-15	Migrating_State_3	Plcl2
1.16967e-15	0.677964	0.777	0.443	3.41357e-11	Migrating_State_1	Ext1
6.78185e-13	0.677774	0.789	0.503	1.97922e-08	Migrating_State_1	Foxp1
1.23633e-20	0.677634	0.988	0.867	3.6081e-16	Migrating_State_1	Nav1
4.0322e-26	0.6773	0.758	0.3	1.17676e-21	Migrating_State_3	Calml4
1.56006e-21	0.675924	0.64	0.256	4.55287e-17	Migrating_State_3	Slc25a31
1.34788e-21	0.675807	0.625	0.211	3.93367e-17	Migrating_State_3	Lrrc31
4.62051e-12	0.675401	0.849	0.562	1.34845e-07	Migrating_State_1	H2afy2
1.87294e-25	0.675191	0.973	0.911	5.46599e-21	Migrating_State_3	Anxa2
1.46672e-25	0.674287	0.989	0.889	4.28047e-21	Migrating_State_3	Zfp979
3.8464e-16	0.671835	0.614	0.247	1.12253e-11	Migrating_State_1	Limch1
7.21033e-39	0.668811	1	0.97	2.10426e-34	Migrating_State_1	Ost4
2.32179e-15	0.668371	0.977	0.911	6.7759e-11	Migrating_State_3	Aes
5.07155e-15	0.6679	0.88	0.582	1.48008e-10	Migrating_State_1	Parp9
3.14143e-30	0.666694	1	0.944	9.16795e-26	Migrating_State_3	Plcd1
1.41125e-28	0.665089	0.633	0.17	4.11859e-24	Migrating_State_3	Rhox1
1.1171e-24	0.664232	0.777	0.333	3.26014e-20	Migrating_State_3	Ntn1
4.03371e-14	0.663249	0.898	0.649	1.1772e-09	Migrating_State_1	Scg3
2.10544e-23	0.661857	0.947	0.715	6.14452e-19	Migrating_State_3	Rhox4g
1.61111e-25	0.659467	1	0.951	4.70185e-21	Migrating_State_1	Ssbp3
2.67356e-17	0.658756	0.913	0.774	7.80252e-13	Migrating_State_3	Impa2
4.55013e-16	0.656944	0.843	0.486	1.32791e-11	Migrating_State_1	Klk8
5.12672e-38	0.656653	1	0.981	1.49618e-33	Migrating_State_3	Mpc1
4.29656e-22	0.656362	0.742	0.348	1.25391e-17	Migrating_State_3	Sptbn4
9.65561e-24	0.655429	0.994	0.921	2.81789e-19	Migrating_State_1	Ssbp2
2.23382e-14	0.654223	0.88	0.617	6.51917e-10	Migrating_State_1	Celf4
1.0508e-16	0.652652	0.958	0.766	3.06665e-12	Migrating_State_1	Ptk7
1.58671e-29	0.652503	0.981	0.77	4.63065e-25	Migrating_State_3	Vangl1
1.28391e-19	0.65239	0.88	0.511	3.74697e-15	Migrating_State_1	Cand2
4.48526e-10	0.650037	0.705	0.443	1.30898e-05	Migrating_State_1	Tmem176b
7.02907e-23	0.650021	0.578	0.158	2.05137e-18	Migrating_State_1	Fgf8
9.45588e-18	0.64948	0.792	0.47	2.7596e-13	Migrating_State_3	Stk31
1.46326e-21	0.647339	0.759	0.323	4.27037e-17	Migrating_State_1	Nkx1-2
3.51225e-33	0.647253	0.962	0.73	1.02502e-28	Migrating_State_3	AC125141.3
1.89183e-20	0.647211	0.773	0.441	5.52112e-16	Migrating_State_3	Zfp988
5.08671e-19	0.646344	1	1	1.4845e-14	Migrating_State_2	Rpl28
1.05258e-11	0.644005	0.741	0.454	3.07186e-07	Migrating_State_1	Zmiz1
7.43019e-06	0.643966	0.386	0.204	0.216843	Migrating_State_1	Cdh2
1.99488e-18	0.643558	0.633	0.236	5.82187e-14	Migrating_State_1	Mcc
3.53951e-29	0.643136	0.682	0.207	1.03297e-24	Migrating_State_3	Gm10324
6.58427e-22	0.642103	0.936	0.696	1.92155e-17	Migrating_State_3	Rhox4f
2.85477e-18	0.640216	0.994	0.761	8.33137e-14	Migrating_State_1	Hmcn1
9.00748e-26	0.638148	0.761	0.326	2.62874e-21	Migrating_State_3	Rhox4e
3.38511e-24	0.637071	0.976	0.864	9.8791e-20	Migrating_State_1	Grcc10
3.78094e-15	0.636955	0.994	0.91	1.10343e-10	Migrating_State_1	Slpi
3.94125e-16	0.633915	0.97	0.87	1.15021e-11	Migrating_State_1	Smim4
6.86612e-11	0.633722	0.964	0.747	2.00381e-06	Migrating_State_1	Limd2
3.12729e-20	0.632466	0.982	0.766	9.1267e-16	Migrating_State_1	Foxn3
2.05379e-15	0.631435	0.813	0.44	5.99378e-11	Migrating_State_1	Tcf7
7.46106e-28	0.630342	0.61	0.163	2.17744e-23	Migrating_State_3	Psma8
3.39618e-14	0.62993	0.741	0.435	9.91142e-10	Migrating_State_1	Tanc2
1.81984e-10	0.629334	0.777	0.497	5.31103e-06	Migrating_State_1	Tmem205
4.13441e-17	0.628383	0.994	0.908	1.20659e-12	Migrating_State_1	Psmb10
7.55269e-23	0.627888	0.777	0.334	2.20418e-18	Migrating_State_1	Zfp36l1
4.72841e-47	0.627302	1	1	1.37994e-42	Migrating_State_3	Dppa5a
2.2351e-18	0.626866	0.75	0.422	6.52291e-14	Migrating_State_3	Nodal
1.8852e-15	0.626151	0.485	0.181	5.50176e-11	Migrating_State_3	Ccdc152
1.15902e-18	0.624113	0.42	0.093	3.38249e-14	Migrating_State_3	Lefty1
1.56344e-11	0.624087	0.44	0.177	4.56274e-07	Migrating_State_1	Lpl
3.94929e-20	0.623738	0.981	0.874	1.15256e-15	Migrating_State_3	Cmtm7
4.65395e-15	0.622719	0.759	0.413	1.35821e-10	Migrating_State_1	Eno3
1.76884e-23	0.621236	0.943	0.607	5.16219e-19	Migrating_State_3	Platr10
1.04608e-14	0.620532	0.976	0.853	3.05288e-10	Migrating_State_1	Ypel3
8.81222e-20	0.620427	0.633	0.289	2.57176e-15	Migrating_State_3	Gpat2
4.90711e-25	0.617485	1	0.929	1.43209e-20	Migrating_State_1	Bptf
2.36825e-12	0.61738	0.572	0.231	6.91151e-08	Migrating_State_1	Gja1
4.97825e-15	0.616928	0.964	0.815	1.45285e-10	Migrating_State_1	Bcl9
5.91962e-08	0.615314	0.548	0.307	0.00172758	Migrating_State_1	Plagl1
1.46352e-16	0.615237	0.91	0.543	4.27114e-12	Migrating_State_1	Nckap5l
1.88028e-22	0.614667	0.996	0.893	5.48742e-18	Migrating_State_3	Plac9a
5.33764e-24	0.614022	0.693	0.244	1.55774e-19	Migrating_State_3	Sohlh2
6.94693e-19	0.613803	0.606	0.256	2.02739e-14	Migrating_State_3	Gm21411
1.10631e-16	0.613306	0.879	0.648	3.22865e-12	Migrating_State_3	Fermt3
3.53105e-10	0.612755	0.452	0.188	1.0305e-05	Migrating_State_1	Sall3
8.13211e-16	0.612311	0.994	0.848	2.37327e-11	Migrating_State_1	Ifngr2
1.38442e-27	0.61175	0.689	0.222	4.04029e-23	Migrating_State_3	Xlr4c
0.00865403	0.610899	0.813	0.668	1	Migrating_State_1	Tpm4
2.43692e-13	0.610641	0.916	0.649	7.11192e-09	Migrating_State_1	Flywch2
2.45697e-20	0.610619	0.981	0.907	7.17043e-16	Migrating_State_3	Tigar
3.68095e-22	0.609735	0.996	0.893	1.07425e-17	Migrating_State_3	Gm9780
8.69999e-35	0.609696	0.996	0.963	2.53901e-30	Migrating_State_3	Ldhb
2.50146e-27	0.609608	0.462	0.063	7.30027e-23	Migrating_State_3	Alox8
1.16667e-17	0.608816	0.973	0.804	3.40482e-13	Migrating_State_3	C330004P14Rik
3.84609e-22	0.606818	0.996	0.893	1.12244e-17	Migrating_State_3	Plac9b
1.14065e-20	0.606782	0.994	0.883	3.32886e-16	Migrating_State_1	Gyg
1.51153e-15	0.605655	0.873	0.63	4.41126e-11	Migrating_State_1	Palm
5.51193e-23	0.605063	0.769	0.363	1.6086e-18	Migrating_State_3	EU599041
8.56727e-11	0.604475	0.614	0.334	2.50027e-06	Migrating_State_1	Lpar4
8.982e-14	0.604302	0.807	0.544	2.62131e-09	Migrating_State_3	Npw
1.76982e-16	0.603492	1	0.935	5.16505e-12	Migrating_State_1	Ccnb1ip1
2.63583e-15	0.603202	0.735	0.389	7.6924e-11	Migrating_State_1	Rhou
1.59872e-12	0.602908	0.861	0.573	4.6657e-08	Migrating_State_1	Nt5c3b
1.13468e-14	0.602228	0.94	0.663	3.31144e-10	Migrating_State_1	Pbx1
9.64082e-18	0.601378	0.976	0.853	2.81358e-13	Migrating_State_1	Ptprf
3.95868e-15	0.600201	0.584	0.242	1.1553e-10	Migrating_State_1	Casp8
1.07895e-12	0.599787	0.875	0.685	3.14882e-08	Migrating_State_3	Ldlr
6.45161e-05	0.599559	0.777	0.571	1	Migrating_State_1	Jun
7.1785e-17	0.598506	0.867	0.541	2.09497e-12	Migrating_State_1	Dtx3
1.63718e-16	0.598417	0.47	0.147	4.77794e-12	Migrating_State_1	Parp10
3.1779e-19	0.596315	0.629	0.23	9.27439e-15	Migrating_State_3	1700028I16Rik
4.17593e-19	0.595363	0.992	0.87	1.2187e-14	Migrating_State_3	Rgcc
3.55459e-15	0.594287	0.825	0.579	1.03737e-10	Migrating_State_1	Phf10
1.59995e-17	0.592615	0.873	0.462	4.6693e-13	Migrating_State_1	Slc48a1
1.3213e-22	0.591942	0.875	0.559	3.85608e-18	Migrating_State_3	Lncenc1
0.000368698	0.59185	0.087	0.26	1	Migrating_State_2	Birc3
3.13069e-16	0.590558	0.813	0.503	9.13661e-12	Migrating_State_1	2310022B05Rik
1.0842e-14	0.590324	0.717	0.367	3.16413e-10	Migrating_State_1	Nrp2
8.43346e-21	0.590291	0.477	0.104	2.46122e-16	Migrating_State_3	Halr1
8.96988e-13	0.590274	0.873	0.625	2.61777e-08	Migrating_State_1	Fhl1
8.39331e-35	0.589271	0.545	0.063	2.4495e-30	Migrating_State_3	Tuba3b
2.02005e-15	0.588185	0.598	0.281	5.8953e-11	Migrating_State_3	Nxnl2
4.31574e-09	0.587035	0.596	0.329	0.000125951	Migrating_State_1	Mllt3
4.34163e-26	0.586445	1	1	1.26706e-21	Migrating_State_2	Rpl37a
5.32921e-11	0.585559	0.771	0.402	1.55528e-06	Migrating_State_1	Gpx3
5.02349e-15	0.585517	0.519	0.207	1.46606e-10	Migrating_State_3	Got1l1
6.85406e-14	0.584703	0.795	0.481	2.00029e-09	Migrating_State_1	Smim10l2a
2.01638e-21	0.584339	0.53	0.137	5.88461e-17	Migrating_State_3	Tmco5b
5.53307e-14	0.584312	0.771	0.451	1.61477e-09	Migrating_State_1	Sh3yl1
2.01438e-18	0.580432	0.845	0.526	5.87878e-14	Migrating_State_3	Gpr137b
4.11917e-13	0.579835	0.952	0.715	1.20214e-08	Migrating_State_1	Ddah1
1.18246e-34	0.579281	0.568	0.078	3.4509e-30	Migrating_State_3	Gm28441
1.16514e-14	0.579168	0.934	0.788	3.40035e-10	Migrating_State_1	Mycl
4.21304e-15	0.578557	0.879	0.67	1.22953e-10	Migrating_State_3	Gramd1a
2.13935e-18	0.577879	0.33	0.044	6.24349e-14	Migrating_State_3	Cyp26a1
1.73128e-16	0.577647	0.867	0.489	5.05256e-12	Migrating_State_1	Smim3
8.51326e-19	0.577473	0.758	0.407	2.48451e-14	Migrating_State_3	Ntrk2
3.93816e-19	0.577409	1	1	1.14931e-14	Migrating_State_2	Rps5
4.56343e-10	0.576855	0.934	0.731	1.33179e-05	Migrating_State_1	Ttyh1
0.00460849	0.576574	0.779	0.791	1	Migrating_State_2	Tbck
3.52833e-06	0.576465	0.783	0.655	0.102971	Migrating_State_1	Tgif1
3.2807e-14	0.576406	0.578	0.215	9.5744e-10	Migrating_State_1	Tmem88
1.06634e-15	0.575981	0.572	0.242	3.112e-11	Migrating_State_1	Armcx2
1.8755e-13	0.575892	0.976	0.793	5.47346e-09	Migrating_State_1	App
9.46491e-13	0.575619	0.94	0.682	2.76224e-08	Migrating_State_1	Hyal2
5.54124e-22	0.57531	0.735	0.333	1.61715e-17	Migrating_State_3	Npr1
1.47013e-15	0.57524	0.587	0.259	4.29042e-11	Migrating_State_3	Smpdl3b
1.36011e-08	0.575151	0.301	0.109	0.000396935	Migrating_State_1	Mmp14
2.11686e-17	0.574432	0.506	0.149	6.17785e-13	Migrating_State_1	Evx1
1.75141e-19	0.573664	0.939	0.763	5.11133e-15	Migrating_State_3	Zc3hav1
1.00211e-14	0.573183	0.909	0.7	2.92455e-10	Migrating_State_3	Snhg12
4.04718e-15	0.573088	0.97	0.823	1.18113e-10	Migrating_State_1	Snhg18
4.3287e-20	0.572341	0.958	0.804	1.26329e-15	Migrating_State_3	Gm29666
2.21617e-20	0.572335	0.909	0.637	6.46766e-16	Migrating_State_3	Tex14
4.76285e-13	0.572275	1	1	1.38999e-08	Migrating_State_2	mt-Nd4
4.57535e-14	0.571739	0.976	0.856	1.33527e-09	Migrating_State_1	Spred1
4.80471e-13	0.571157	0.867	0.67	1.40221e-08	Migrating_State_3	Gadd45b
4.88901e-12	0.571049	0.367	0.114	1.42681e-07	Migrating_State_1	Hand1
1.15862e-19	0.570907	1	0.938	3.38131e-15	Migrating_State_1	2310039H08Rik
1.51032e-10	0.569949	0.928	0.742	4.40772e-06	Migrating_State_1	Asap1
6.22302e-15	0.56968	0.822	0.548	1.81613e-10	Migrating_State_3	Pipox
1.13668e-15	0.569541	0.988	0.921	3.31729e-11	Migrating_State_1	Tmeff1
5.599e-14	0.5695	1	0.963	1.63401e-09	Migrating_State_3	Dhx16
9.22526e-22	0.569037	0.545	0.152	2.6923e-17	Migrating_State_3	Kirrel2
1.7022e-16	0.568421	0.568	0.226	4.96769e-12	Migrating_State_3	Rhox8
3.65567e-13	0.566456	0.867	0.519	1.06687e-08	Migrating_State_1	Usp51
4.18597e-11	0.56552	0.789	0.484	1.22163e-06	Migrating_State_1	Hacd1
1.75852e-17	0.565255	0.982	0.851	5.13206e-13	Migrating_State_1	Lamb1
1.69906e-12	0.564765	0.898	0.628	4.95853e-08	Migrating_State_1	Gdpd1
1.18469e-17	0.564433	1	0.944	3.45739e-13	Migrating_State_3	Mt1
1.65279e-15	0.564232	0.458	0.136	4.82352e-11	Migrating_State_1	Dkkl1
1.39551e-11	0.563845	0.819	0.522	4.07265e-07	Migrating_State_1	Abr
1.80496e-13	0.563794	0.898	0.682	5.26759e-09	Migrating_State_1	Pigb
2.7378e-22	0.563214	0.379	0.037	7.98999e-18	Migrating_State_3	Nphs1os
3.23545e-14	0.562769	0.913	0.652	9.44232e-10	Migrating_State_3	Rmdn2
6.8186e-13	0.56264	0.326	0.081	1.98994e-08	Migrating_State_3	Tex13b
1.61614e-15	0.561521	1	1	4.71655e-11	Migrating_State_2	Rps4x
1.2499e-14	0.561384	0.807	0.544	3.64771e-10	Migrating_State_3	Stard10
1.80371e-18	0.561263	0.519	0.17	5.26395e-14	Migrating_State_3	Itpr3
1.39456e-17	0.561021	0.515	0.174	4.06988e-13	Migrating_State_3	Gm26806
5.12454e-32	0.560591	0.47	0.049	1.49554e-27	Migrating_State_1	Hoxb5os
4.59718e-17	0.560251	0.913	0.681	1.34164e-12	Migrating_State_3	Rhox4a
5.00807e-17	0.560119	0.932	0.641	1.46156e-12	Migrating_State_3	Ccng1
7.87666e-16	0.559105	0.922	0.601	2.29872e-11	Migrating_State_1	Axin2
4.51475e-11	0.557847	0.566	0.28	1.31758e-06	Migrating_State_1	Greb1
1.59764e-13	0.55771	0.994	0.908	4.66257e-09	Migrating_State_1	Id2
7.75342e-15	0.557497	0.964	0.875	2.26276e-10	Migrating_State_1	Pgm2
7.88802e-17	0.557024	0.913	0.681	2.30204e-12	Migrating_State_3	Rhox4a2
2.94617e-20	0.556511	0.985	0.856	8.59811e-16	Migrating_State_3	Hk1
3.81425e-20	0.556374	0.511	0.133	1.11315e-15	Migrating_State_3	Gm13203
1.10951e-17	0.556304	0.814	0.467	3.23798e-13	Migrating_State_3	Syk
2.31688e-11	0.556003	0.91	0.671	6.76159e-07	Migrating_State_1	Mark1
1.69843e-21	0.555325	0.527	0.163	4.9567e-17	Migrating_State_3	Rex2
7.08459e-15	0.555194	0.89	0.73	2.06757e-10	Migrating_State_3	Uap1l1
2.46806e-07	0.554212	0.5	0.274	0.0072028	Migrating_State_1	Mest
1.39539e-16	0.554149	0.519	0.178	4.07229e-12	Migrating_State_3	Igfbp1
9.59705e-11	0.554034	0.952	0.747	2.8008e-06	Migrating_State_1	Ctdsp2
5.14313e-12	0.553746	0.91	0.717	1.50097e-07	Migrating_State_1	Prcp
5.28469e-08	0.553558	0.723	0.465	0.00154228	Migrating_State_1	Chka
5.46014e-10	0.553488	0.795	0.47	1.59349e-05	Migrating_State_1	Egr1
8.72289e-14	0.552555	0.825	0.448	2.54569e-09	Migrating_State_1	Thsd4
1.67738e-16	0.551345	0.86	0.604	4.89525e-12	Migrating_State_3	Xlr3b
3.24764e-18	0.551003	0.841	0.537	9.47792e-14	Migrating_State_3	Cyct
4.58061e-15	0.550723	0.94	0.769	1.33681e-10	Migrating_State_1	Cachd1
5.88083e-16	0.54997	0.777	0.452	1.71626e-11	Migrating_State_3	Ccdc126
1.21521e-09	0.549607	1	1	3.54648e-05	Migrating_State_2	Gnb1
4.77362e-18	0.549586	0.994	0.929	1.39313e-13	Migrating_State_1	Pak1
5.79103e-15	0.54909	0.53	0.198	1.69005e-10	Migrating_State_1	Maml3
9.40557e-19	0.548701	0.913	0.648	2.74492e-14	Migrating_State_3	Nlrp12
1.53275e-13	0.54793	0.742	0.504	4.47316e-09	Migrating_State_3	Amn
2.79282e-21	0.547722	0.996	0.944	8.15057e-17	Migrating_State_3	Carhsp1
3.98938e-14	0.547478	0.951	0.785	1.16426e-09	Migrating_State_3	Insig1
7.86227e-21	0.547241	0.564	0.174	2.29452e-16	Migrating_State_3	Arl14epl
1.21714e-17	0.547106	0.994	0.897	3.55209e-13	Migrating_State_1	Tcf4
0.00363806	0.546069	0.819	0.704	1	Migrating_State_1	Marcks
1.59895e-28	0.545989	1	0.973	4.66638e-24	Migrating_State_1	Pfkl
4.2146e-25	0.545795	0.583	0.144	1.22999e-20	Migrating_State_3	Pla2g4e
5.31763e-34	0.545528	0.56	0.082	1.5519e-29	Migrating_State_1	S100a4
2.22233e-20	0.544776	0.879	0.552	6.48564e-16	Migrating_State_3	Rhox4b
6.38786e-17	0.544151	0.849	0.47	1.86423e-12	Migrating_State_1	Tspan12
6.85006e-16	0.54267	0.861	0.484	1.99912e-11	Migrating_State_1	Igfbp4
3.0147e-12	0.542626	0.843	0.519	8.79811e-08	Migrating_State_1	Serpine2
1.65443e-11	0.542593	0.578	0.277	4.82828e-07	Migrating_State_1	Plgrkt
5.49748e-17	0.542023	0.916	0.56	1.60438e-12	Migrating_State_1	Peg10
1.50721e-09	0.540793	0.892	0.668	4.39864e-05	Migrating_State_1	Rabgap1l
1.16583e-11	0.540587	0.807	0.516	3.40235e-07	Migrating_State_1	Pde9a
4.39601e-12	0.54054	1	1	1.28293e-07	Migrating_State_2	mt-Nd6
1.10662e-18	0.540151	1	0.93	3.22955e-14	Migrating_State_3	Apoc1
1.90035e-15	0.539699	0.992	0.922	5.54599e-11	Migrating_State_3	Sqle
0.00259785	0.538899	0.331	0.217	1	Migrating_State_1	Trp53i11
3.39617e-27	0.538384	0.538	0.115	9.91139e-23	Migrating_State_3	Ripply3
1.52296e-12	0.537508	0.958	0.69	4.4446e-08	Migrating_State_1	Dusp5
3.96977e-16	0.537459	0.455	0.141	1.15854e-11	Migrating_State_3	Svop
1.36399e-20	0.537447	0.994	0.946	3.98067e-16	Migrating_State_1	Stt3b
5.76816e-16	0.537296	0.97	0.859	1.68338e-11	Migrating_State_3	Pigl
1.32653e-15	0.536945	0.795	0.481	3.87134e-11	Migrating_State_3	Slc4a11
2.38148e-12	0.535873	0.458	0.177	6.95012e-08	Migrating_State_1	Abhd5
3.51851e-05	0.535605	1	1	1	Migrating_State_2	Ilf3
1.52643e-14	0.534885	0.994	0.889	4.45472e-10	Migrating_State_1	Ccpg1os
2.92812e-13	0.534652	0.994	0.883	8.54543e-09	Migrating_State_1	Gstm5
5.39349e-05	0.534048	0.783	0.579	1	Migrating_State_1	Igdcc3
1.40723e-16	0.533875	0.814	0.559	4.10687e-12	Migrating_State_3	Piwil2
6.68746e-07	0.533583	0.99	1	0.0195167	Migrating_State_2	Ptp4a2
1.90534e-11	0.533482	0.795	0.519	5.56053e-07	Migrating_State_1	Dtx3l
0.000364015	0.533423	0.361	0.207	1	Migrating_State_1	Prps1
9.17966e-08	0.533372	0.494	0.272	0.00267899	Migrating_State_1	Fgf17
3.15454e-24	0.533094	1	0.981	9.20622e-20	Migrating_State_1	Fam162a
1.43935e-14	0.533034	1	0.937	4.20059e-10	Migrating_State_3	Msmo1
1.42382e-27	0.533007	0.663	0.23	4.15529e-23	Migrating_State_3	Mc1r
6.96598e-15	0.531366	0.56	0.242	2.03295e-10	Migrating_State_1	Notch3
3.01416e-45	0.531235	0.5	0.008	8.79654e-41	Migrating_State_1	Tm4sf1
5.86632e-14	0.531066	0.855	0.568	1.71203e-09	Migrating_State_1	Fzd9
4.26021e-06	0.529407	0.398	0.215	0.12433	Migrating_State_1	Ascl2
5.41558e-23	0.529392	0.994	0.978	1.58048e-18	Migrating_State_1	Tnks2
3.67827e-17	0.528696	0.962	0.77	1.07347e-12	Migrating_State_3	Kcnk5
2.71826e-10	0.527987	0.819	0.568	7.93296e-06	Migrating_State_1	Rara
1.09183e-10	0.527972	0.711	0.41	3.18639e-06	Migrating_State_1	Sall1
6.28891e-12	0.527819	0.58	0.311	1.83536e-07	Migrating_State_3	Capn2
7.42194e-14	0.527759	0.669	0.28	2.16602e-09	Migrating_State_1	Wls
5.50811e-17	0.527008	0.955	0.77	1.60749e-12	Migrating_State_3	Mreg
3.30564e-11	0.526392	0.675	0.375	9.64719e-07	Migrating_State_1	Hebp2
1.20499e-15	0.52613	0.78	0.474	3.51665e-11	Migrating_State_3	Platr17
4.71948e-16	0.525878	0.651	0.274	1.37733e-11	Migrating_State_1	Igf1r
9.04093e-17	0.525587	0.988	0.899	2.6385e-12	Migrating_State_1	Rps6ka6
0.00103124	0.52527	0.933	0.993	1	Migrating_State_2	Ado
6.71751e-07	0.524243	0.735	0.511	0.0196044	Migrating_State_1	Pla2g7
3.61918e-12	0.524047	0.855	0.606	1.05622e-07	Migrating_State_1	Kdf1
1.11939e-22	0.523049	1	1	3.26683e-18	Migrating_State_2	mt-Co2
1.25818e-09	0.522836	0.753	0.459	3.67187e-05	Migrating_State_1	Bspry
2.97901e-13	0.521414	0.97	0.851	8.69395e-09	Migrating_State_1	Trappc6a
7.66996e-25	0.521294	0.996	0.933	2.2384e-20	Migrating_State_3	Pecam1
6.35695e-13	0.521222	0.934	0.698	1.85521e-08	Migrating_State_1	Stag2
2.08943e-51	0.519263	0.596	0.03	6.09779e-47	Migrating_State_1	H2-Ab1
1.05277e-17	0.518978	1	0.899	3.07242e-13	Migrating_State_1	Nadk2
8.20774e-16	0.518722	0.511	0.185	2.39535e-11	Migrating_State_3	Gm17067
3.07562e-15	0.518613	0.873	0.562	8.97588e-11	Migrating_State_1	Hsd17b11
7.03132e-15	0.517496	0.819	0.438	2.05202e-10	Migrating_State_1	Kdm6b
7.14989e-20	0.516802	0.504	0.148	2.08662e-15	Migrating_State_3	Zfp534
1.12063e-16	0.516781	0.982	0.91	3.27044e-12	Migrating_State_1	Rnf145
3.75922e-09	0.516049	1	0.91	0.000109709	Migrating_State_1	Bex2
1.54824e-18	0.515646	0.989	0.922	4.51838e-14	Migrating_State_3	Ppp1r18
6.65965e-13	0.515209	0.946	0.764	1.94355e-08	Migrating_State_1	Il17rd
9.74132e-17	0.515208	0.845	0.552	2.84291e-12	Migrating_State_3	Actr3b
1.83244e-19	0.515196	0.629	0.241	5.34781e-15	Migrating_State_3	Xlr4b
1.29744e-09	0.514911	0.845	0.648	3.78645e-05	Migrating_State_3	Cyp51
6.73504e-11	0.514581	0.952	0.804	1.96555e-06	Migrating_State_1	Arl3
1.54289e-10	0.513432	0.753	0.457	4.50276e-06	Migrating_State_1	Gripap1
1.08031e-12	0.512278	0.939	0.752	3.15278e-08	Migrating_State_3	Pdrg1
3.10461e-13	0.512226	0.952	0.728	9.06049e-09	Migrating_State_1	Lrp6
1.66659e-11	0.510753	0.849	0.579	4.86378e-07	Migrating_State_1	Glce
1.5942e-15	0.510583	0.989	0.941	4.65252e-11	Migrating_State_3	Akap12
4.00589e-18	0.509534	0.994	0.948	1.16908e-13	Migrating_State_1	Glg1
8.70261e-14	0.509331	1	1	2.53977e-09	Migrating_State_2	mt-Nd2
1.07364e-45	0.509117	0.572	0.041	3.13331e-41	Migrating_State_1	Hbb-bh1
4.66057e-14	0.509012	0.367	0.098	1.36014e-09	Migrating_State_1	Pdgfrl
1.02381e-12	0.508086	0.811	0.593	2.98788e-08	Migrating_State_3	Lrriq4
3.08683e-16	0.507993	0.988	0.954	9.00859e-12	Migrating_State_1	Nsd1
1.8419e-13	0.507942	0.89	0.611	5.37541e-09	Migrating_State_3	Ooep
3.56899e-12	0.50791	0.44	0.149	1.04158e-07	Migrating_State_1	Lmo2
2.02276e-13	0.507457	0.928	0.63	5.90323e-09	Migrating_State_1	Lmo7
3.64903e-09	0.506891	0.735	0.465	0.000106493	Migrating_State_1	Lhfpl2
2.12086e-15	0.506362	0.982	0.821	6.18951e-11	Migrating_State_1	Nt5dc2
4.23928e-12	0.505811	0.873	0.571	1.23719e-07	Migrating_State_1	Fbxl20
1.23792e-12	0.505623	0.843	0.579	3.61276e-08	Migrating_State_1	Simc1
4.06603e-21	0.505221	1	1	1.18663e-16	Migrating_State_2	Nmt2
2.37841e-07	0.504911	0.512	0.288	0.00694116	Migrating_State_1	Vangl2
2.32238e-15	0.504865	1	0.938	6.77764e-11	Migrating_State_1	2610001J05Rik
0.00764788	0.504624	0.904	0.755	1	Migrating_State_1	Fabp5
6.66086e-10	0.503419	0.723	0.408	1.94391e-05	Migrating_State_1	Oscp1
2.98593e-07	0.502963	0.446	0.22	0.00871413	Migrating_State_1	Gpx8
1.5987e-07	0.502939	0.687	0.435	0.00466564	Migrating_State_1	Necab2
9.48234e-17	0.502757	0.727	0.396	2.76733e-12	Migrating_State_3	Rbm44
1.66048e-13	0.502195	0.56	0.231	4.84595e-09	Migrating_State_1	Jak2
9.65505e-25	0.50186	0.402	0.033	2.81773e-20	Migrating_State_3	Bglap3
2.39644e-16	0.501792	0.446	0.13	6.99376e-12	Migrating_State_1	Ptprd
1.96358e-18	0.501642	0.534	0.174	5.73052e-14	Migrating_State_3	Mov10l1
6.62855e-29	0.501324	0.553	0.107	1.93447e-24	Migrating_State_3	Gm26600
3.13252e-11	0.500961	0.982	0.891	9.14195e-07	Migrating_State_1	Cisd3
3.71688e-12	0.500341	0.97	0.793	1.08473e-07	Migrating_State_3	Blnk
5.83226e-41	0.499551	1	0.996	1.70209e-36	Migrating_State_3	Ash2l
5.72014e-12	0.498785	0.843	0.451	1.66937e-07	Migrating_State_1	Spp1
3.51607e-07	0.498595	0.614	0.364	0.0102613	Migrating_State_1	Fam111a
4.97087e-10	0.498558	0.873	0.641	1.4507e-05	Migrating_State_1	Lysmd2
6.06098e-15	0.49838	1	0.948	1.76884e-10	Migrating_State_1	Acsl3
1.56212e-17	0.497254	0.996	0.915	4.55888e-13	Migrating_State_3	Git2
2.91892e-11	0.497072	0.898	0.679	8.51858e-07	Migrating_State_1	Rfx7
5.61604e-17	0.496472	0.951	0.781	1.63899e-12	Migrating_State_3	Zfp985
4.31101e-09	0.495859	0.807	0.571	0.000125812	Migrating_State_1	Ranbp10
1.4925e-06	0.495075	0.627	0.432	0.0435572	Migrating_State_1	Cercam
7.22737e-13	0.494852	0.598	0.344	2.10924e-08	Migrating_State_3	Tyrobp
9.83585e-13	0.493426	0.754	0.474	2.8705e-08	Migrating_State_3	Defb42
1.08402e-11	0.492465	0.976	0.861	3.16361e-07	Migrating_State_1	Ube2r2
1.19252e-13	0.491988	0.627	0.285	3.48026e-09	Migrating_State_1	Evx1os
4.54398e-23	0.491686	1	1	1.32611e-18	Migrating_State_2	Rps26
2.43871e-14	0.491523	0.837	0.541	7.11713e-10	Migrating_State_3	Nqo1
1.17192e-13	0.491346	0.813	0.497	3.42013e-09	Migrating_State_1	Ccdc88c
1.11817e-08	0.490439	0.813	0.614	0.000326326	Migrating_State_1	Fbxo45
9.1641e-10	0.490286	0.458	0.198	2.67445e-05	Migrating_State_1	Rassf4
3.02356e-24	0.490253	1	1	8.82396e-20	Migrating_State_2	Set
5.31008e-20	0.489679	1	1	1.54969e-15	Migrating_State_2	Rpl34
1.43012e-15	0.489525	0.985	0.922	4.17367e-11	Migrating_State_3	Dusp1
1.25173e-13	0.4895	0.629	0.311	3.65306e-09	Migrating_State_3	Mep1b
8.53559e-42	0.488932	0.494	0.019	2.49103e-37	Migrating_State_1	Aqp5
1.35246e-18	0.488744	1	1	3.94701e-14	Migrating_State_2	Rps24
2.22961e-08	0.488719	0.819	0.579	0.000650689	Migrating_State_1	Eid1
8.46331e-17	0.48758	0.988	0.889	2.46993e-12	Migrating_State_1	Igsf3
2.62921e-10	0.48732	0.708	0.481	7.67308e-06	Migrating_State_3	Ethe1
2.34252e-27	0.487262	1	1	6.83641e-23	Migrating_State_2	Rps18
2.15726e-09	0.486592	0.88	0.674	6.29574e-05	Migrating_State_1	E130308A19Rik
1.07405e-08	0.485832	0.934	0.698	0.00031345	Migrating_State_1	Pgrmc1
4.87782e-11	0.485625	1	0.929	1.42354e-06	Migrating_State_1	Cd81
7.26873e-19	0.484881	1	1	2.12131e-14	Migrating_State_2	Actb
4.72536e-05	0.484636	0.602	0.389	1	Migrating_State_1	Dbn1
3.67016e-11	0.484227	0.97	0.753	1.0711e-06	Migrating_State_1	Gbx2
3.32498e-13	0.484101	0.958	0.609	9.70363e-09	Migrating_State_1	Eif2s3y
3.04876e-15	0.483888	0.561	0.241	8.89751e-11	Migrating_State_3	Dmrtc1c1
3.04876e-15	0.483888	0.561	0.241	8.89751e-11	Migrating_State_3	Dmrtc1c2
4.21715e-14	0.483839	0.977	0.919	1.23073e-09	Migrating_State_3	Dnase2a
4.38897e-19	0.483717	1	0.951	1.28088e-14	Migrating_State_1	Gtf2i
3.80813e-10	0.483506	0.982	0.826	1.11136e-05	Migrating_State_1	Dapl1
0.00592513	0.4834	0.856	0.947	1	Migrating_State_2	Srsf2
9.00497e-12	0.483283	0.849	0.568	2.62801e-07	Migrating_State_1	Mpdz
4.06254e-12	0.482911	0.958	0.755	1.18561e-07	Migrating_State_1	Tmem47
8.93208e-14	0.482742	0.962	0.911	2.60674e-09	Migrating_State_3	Acot7
1.04984e-11	0.48224	0.871	0.648	3.06385e-07	Migrating_State_3	Crispld2
1.43932e-10	0.48186	0.693	0.444	4.20052e-06	Migrating_State_3	Fbxo6
2.64967e-18	0.481302	1	1	7.73281e-14	Migrating_State_2	Rpl24
1.3351e-14	0.48109	0.917	0.7	3.89637e-10	Migrating_State_3	Mapkapk3
2.84559e-13	0.480941	0.819	0.473	8.30458e-09	Migrating_State_1	B230307C23Rik
6.7498e-08	0.480772	0.807	0.579	0.00196986	Migrating_State_1	Rapgef2
3.41786e-07	0.480168	0.759	0.549	0.00997468	Migrating_State_1	Nt5c
1.85823e-09	0.480076	0.53	0.266	5.42307e-05	Migrating_State_1	Sdc2
1.616e-17	0.479925	0.536	0.16	4.71615e-13	Migrating_State_1	Tmem141
2.82616e-10	0.479919	0.871	0.741	8.24786e-06	Migrating_State_3	Patj
7.87079e-07	0.479801	0.512	0.277	0.0229701	Migrating_State_1	C1qtnf4
5.44764e-11	0.479575	0.89	0.752	1.58984e-06	Migrating_State_3	Cchcr1
3.11028e-17	0.479536	0.94	0.473	9.07703e-13	Migrating_State_1	Krt8
8.5557e-08	0.479296	0.831	0.587	0.0024969	Migrating_State_1	Tcf15
1.48434e-18	0.479236	1	0.967	4.33191e-14	Migrating_State_1	Hacd2
6.79206e-13	0.478587	0.864	0.67	1.98219e-08	Migrating_State_3	4933402E13Rik
0.000860729	0.478446	0.981	0.995	1	Migrating_State_2	Pfas
1.32493e-12	0.478355	0.994	0.924	3.86668e-08	Migrating_State_1	Zfp292
3.58833e-11	0.477553	0.849	0.587	1.04722e-06	Migrating_State_1	Prom1
3.14456e-08	0.477335	0.934	0.791	0.000917709	Migrating_State_1	Nme4
4.16751e-12	0.477162	0.97	0.842	1.21625e-07	Migrating_State_1	Ints6l
7.91998e-09	0.477021	0.813	0.541	0.000231137	Migrating_State_1	Efna4
1.64747e-16	0.476892	0.982	0.959	4.80796e-12	Migrating_State_1	Shmt2
7.99924e-14	0.476785	0.769	0.496	2.3345e-09	Migrating_State_3	Fech
1.23269e-12	0.475984	0.964	0.867	3.59748e-08	Migrating_State_1	Numa1
2.25992e-18	0.475516	1	0.937	6.59534e-14	Migrating_State_3	Dennd1c
1.43711e-07	0.475379	0.687	0.465	0.00419405	Migrating_State_1	Fhl2
0.000243682	0.474921	0.578	0.408	1	Migrating_State_1	Fzd2
1.21958e-08	0.474708	0.837	0.647	0.000355921	Migrating_State_1	F2r
5.16216e-13	0.474281	0.955	0.763	1.50652e-08	Migrating_State_3	Errfi1
8.60391e-10	0.473384	0.982	0.913	2.51097e-05	Migrating_State_1	Mettl26
3.66251e-15	0.47317	0.988	0.935	1.06887e-10	Migrating_State_1	Lsm14a
1.10552e-17	0.47287	0.777	0.448	3.22636e-13	Migrating_State_3	Xlr4a
1.54804e-46	0.472616	0.627	0.06	4.51781e-42	Migrating_State_1	Hba-x
1.02477e-17	0.472609	1	1	2.9907e-13	Migrating_State_2	mt-Atp6
2.67418e-09	0.472481	0.952	0.829	7.80434e-05	Migrating_State_1	Auts2
5.3204e-13	0.472444	0.506	0.193	1.55271e-08	Migrating_State_1	Stk26
1.35451e-16	0.471892	0.59	0.209	3.95301e-12	Migrating_State_1	Fosb
1.53177e-18	0.471366	0.989	0.941	4.47033e-14	Migrating_State_3	Hey1
2.31448e-07	0.471216	0.645	0.402	0.00675458	Migrating_State_1	Gm17586
1.03994e-10	0.470618	0.554	0.247	3.03496e-06	Migrating_State_1	Yaf2
7.96327e-19	0.470468	1	0.967	2.324e-14	Migrating_State_1	Fermt2
1.12033e-13	0.469977	0.58	0.259	3.26958e-09	Migrating_State_3	Gm31816
4.1098e-07	0.469797	0.765	0.503	0.0119941	Migrating_State_1	Gadd45g
4.13812e-05	0.469431	0.446	0.283	1	Migrating_State_1	Cers4
5.34569e-12	0.468648	0.97	0.889	1.56009e-07	Migrating_State_1	Tdrd5
4.8668e-14	0.468438	1	0.948	1.42033e-09	Migrating_State_1	Cdk2ap1
5.89583e-11	0.468347	0.837	0.541	1.72064e-06	Migrating_State_1	Fkrp
7.54913e-19	0.468178	0.383	0.059	2.20314e-14	Migrating_State_3	Eda2r
1.32071e-09	0.468128	0.587	0.367	3.85436e-05	Migrating_State_3	Nckipsd
4.85952e-14	0.467688	0.758	0.43	1.4182e-09	Migrating_State_3	Slc28a1
3.25307e-11	0.467657	0.813	0.514	9.49377e-07	Migrating_State_1	Gopc
3.52323e-12	0.467095	0.739	0.463	1.02822e-07	Migrating_State_3	Cdo1
0.00272134	0.465299	0.904	0.923	1	Migrating_State_2	Igsf3
1.17654e-15	0.465133	0.994	0.951	3.43361e-11	Migrating_State_1	Ift43
1.44581e-10	0.465054	0.966	0.863	4.21945e-06	Migrating_State_3	Slc29a1
2.49771e-10	0.464737	0.765	0.508	7.28931e-06	Migrating_State_1	Cdcp1
1.264e-13	0.463387	0.886	0.681	3.68884e-09	Migrating_State_3	Hsf2bp
1.78933e-13	0.463243	0.89	0.644	5.22199e-09	Migrating_State_3	Cd59a
2.25796e-08	0.463196	0.883	0.752	0.000658963	Migrating_State_3	Espn
1.54122e-07	0.46248	0.398	0.188	0.00449789	Migrating_State_1	Mbnl2
2.00666e-16	0.462366	0.56	0.196	5.85624e-12	Migrating_State_1	Apod
4.61287e-16	0.462314	0.985	0.885	1.34622e-11	Migrating_State_3	Klhl22
1.63174e-12	0.462182	0.982	0.872	4.76208e-08	Migrating_State_1	Hes6
4.23241e-13	0.462133	0.966	0.87	1.23519e-08	Migrating_State_3	Sapcd2
1.15898e-09	0.461998	0.892	0.671	3.38235e-05	Migrating_State_1	Mtcl1
2.31197e-15	0.461962	1	0.941	6.74727e-11	Migrating_State_3	Arl5c
6.41671e-15	0.461714	0.992	0.896	1.87265e-10	Migrating_State_3	1700047I17Rik2
6.88921e-15	0.461577	0.992	0.896	2.01055e-10	Migrating_State_3	Fam177a
8.00201e-05	0.461507	0.341	0.207	1	Migrating_State_3	Uba1y
4.73532e-10	0.461474	0.892	0.63	1.38195e-05	Migrating_State_1	Pcdh1
2.17197e-05	0.461335	0.326	0.215	0.633869	Migrating_State_3	Ctsh
7.50341e-16	0.46131	0.482	0.149	2.1898e-11	Migrating_State_1	Galns
5.60624e-10	0.460746	0.59	0.299	1.63613e-05	Migrating_State_1	Syngr1
3.62437e-20	0.460644	0.41	0.079	1.05773e-15	Migrating_State_1	Hoxaas3
1.75889e-09	0.460534	0.964	0.802	5.13315e-05	Migrating_State_1	Zfp36l2
1.15079e-11	0.460438	0.687	0.359	3.35846e-07	Migrating_State_1	Scnn1g
1.74873e-09	0.4604	0.307	0.101	5.10349e-05	Migrating_State_1	Dusp18
2.99124e-10	0.459971	0.894	0.733	8.72965e-06	Migrating_State_3	Zfp771
6.78192e-10	0.45973	0.771	0.5	1.97924e-05	Migrating_State_1	Fam84b
4.5422e-16	0.459165	0.519	0.181	1.32559e-11	Migrating_State_3	Gm2381
6.7195e-10	0.458667	0.729	0.421	1.96102e-05	Migrating_State_1	Sox4
6.40104e-12	0.4586	0.462	0.2	1.86808e-07	Migrating_State_3	Wdr95
8.76643e-11	0.45851	0.92	0.793	2.5584e-06	Migrating_State_3	Tbc1d25
5.62653e-20	0.458509	0.994	0.948	1.64205e-15	Migrating_State_1	Naa38
7.40253e-10	0.458357	0.807	0.522	2.16035e-05	Migrating_State_1	Aldh18a1
3.85235e-11	0.458288	0.994	0.94	1.12427e-06	Migrating_State_1	Soat1
1.71908e-09	0.458018	0.867	0.66	5.01697e-05	Migrating_State_1	Os9
6.09112e-11	0.457569	0.759	0.462	1.77763e-06	Migrating_State_1	Zfp395
7.43551e-10	0.457136	0.977	0.893	2.16998e-05	Migrating_State_3	Dhcr7
3.14468e-21	0.456332	1	1	9.17743e-17	Migrating_State_2	Rpl37
5.74006e-13	0.456141	0.689	0.367	1.67518e-08	Migrating_State_3	Rbm46
9.98678e-05	0.455984	0.99	0.998	1	Migrating_State_2	Gtf2a1
2.03442e-11	0.455305	0.485	0.219	5.93727e-07	Migrating_State_3	Tcea3
1.78914e-26	0.455005	1	1	5.22142e-22	Migrating_State_2	Rps8
2.79194e-12	0.454676	0.735	0.422	8.14799e-08	Migrating_State_3	Sept4
1.9065e-13	0.45451	0.898	0.644	5.56393e-09	Migrating_State_3	B3glct
4.20045e-07	0.453677	0.88	0.701	0.0122586	Migrating_State_1	Eml3
1.81432e-14	0.453536	0.985	0.9	5.29491e-10	Migrating_State_3	Tmem184b
1.34886e-10	0.453495	0.452	0.182	3.93651e-06	Migrating_State_1	Thra
1.27868e-07	0.453229	0.813	0.587	0.0037317	Migrating_State_1	Rb1
1.96962e-10	0.453147	0.871	0.674	5.74815e-06	Migrating_State_3	Pmvk
3.78406e-06	0.452453	0.831	0.652	0.110434	Migrating_State_1	Rnpep
1.29304e-14	0.452364	0.708	0.393	3.7736e-10	Migrating_State_3	Ptgis
4.91909e-15	0.452298	0.5	0.182	1.43559e-10	Migrating_State_1	Nf1
7.79525e-19	0.45223	1	1	2.27497e-14	Migrating_State_2	Ywhae
1.34725e-07	0.452038	0.602	0.337	0.00393182	Migrating_State_1	Xist
2.53321e-08	0.451841	0.94	0.785	0.000739293	Migrating_State_1	Vgll4
1.96711e-11	0.451282	0.674	0.396	5.74082e-07	Migrating_State_3	Klf3
1.05396e-08	0.451155	0.789	0.549	0.000307587	Migrating_State_1	Enpp2
3.05821e-07	0.451145	0.849	0.622	0.00892508	Migrating_State_1	Loxl2
3.42051e-27	0.450497	1	1	9.98242e-23	Migrating_State_2	Hsp90aa1
2.82093e-10	0.450162	0.928	0.826	8.23261e-06	Migrating_State_3	Fam207a
1.49493e-06	0.450133	0.506	0.283	0.043628	Migrating_State_1	Gpx7
2.05089e-29	0.450043	0.681	0.174	5.98533e-25	Migrating_State_1	Neat1
4.68224e-23	0.449782	0.504	0.126	1.36646e-18	Migrating_State_3	AC140186.1
1.54152e-14	0.449763	0.994	0.94	4.49876e-10	Migrating_State_1	Mycbp2
3.21586e-11	0.449624	0.807	0.548	9.38517e-07	Migrating_State_3	Ppp1r14a
2.38611e-16	0.449526	0.988	0.946	6.96363e-12	Migrating_State_1	Anxa11
3.63571e-29	0.449112	0.572	0.13	1.06105e-24	Migrating_State_3	Zfp600
8.55763e-09	0.448245	0.988	0.908	0.000249746	Migrating_State_1	B230312C02Rik
8.60643e-07	0.448142	0.867	0.707	0.025117	Migrating_State_1	C1galt1
3.72365e-09	0.447646	0.536	0.255	0.000108671	Migrating_State_1	Ccnd1
2.5495e-05	0.447638	0.553	0.393	0.744047	Migrating_State_3	Nrtn
2.32959e-15	0.447444	1	1	6.79869e-11	Migrating_State_2	Ncl
1.0399e-11	0.447397	0.934	0.788	3.03486e-07	Migrating_State_1	Spats2
9.72251e-11	0.44735	0.982	0.842	2.83742e-06	Migrating_State_1	Otud7b
2.93116e-14	0.447335	0.976	0.932	8.55429e-10	Migrating_State_1	Stx3
1.74124e-09	0.446921	0.42	0.193	5.08164e-05	Migrating_State_3	Olfr1369-ps1
8.76478e-09	0.446822	0.717	0.448	0.000255791	Migrating_State_1	Matn2
3.1008e-23	0.446781	0.44	0.076	9.04939e-19	Migrating_State_1	Mgst1
9.37647e-18	0.446544	0.434	0.101	2.73643e-13	Migrating_State_1	Dclk1
7.03531e-18	0.44637	1	1	2.05319e-13	Migrating_State_2	Eef1a1
4.53321e-14	0.446274	0.489	0.185	1.32297e-09	Migrating_State_3	Gm5091
1.79109e-10	0.446248	0.964	0.777	5.22713e-06	Migrating_State_1	Ankrd37
5.11476e-07	0.445797	0.58	0.478	0.0149269	Migrating_State_3	Cldn6
1.96338e-08	0.445654	0.934	0.745	0.000572993	Migrating_State_1	Tmem216
2.20689e-10	0.445563	0.994	0.929	6.4406e-06	Migrating_State_1	Pcbp4
2.25111e-10	0.445505	0.608	0.299	6.56965e-06	Migrating_State_1	Ednrb
1.43621e-11	0.445147	0.928	0.696	4.19142e-07	Migrating_State_1	Nek9
2.85204e-10	0.4449	0.946	0.766	8.32338e-06	Migrating_State_1	Phc2
1.10756e-08	0.444857	0.753	0.511	0.000323229	Migrating_State_1	Syne1
1.21327e-28	0.44432	1	1	3.5408e-24	Migrating_State_2	Ifitm1
7.4991e-10	0.444015	0.988	0.91	2.18854e-05	Migrating_State_1	Spred2
1.96294e-11	0.443483	0.735	0.418	5.72863e-07	Migrating_State_1	Satb1
1.05542e-09	0.442949	0.97	0.913	3.08013e-05	Migrating_State_1	Rnf213
3.72963e-09	0.442885	0.928	0.715	0.000108845	Migrating_State_1	Arxes1
1.43343e-12	0.442152	0.761	0.47	4.18333e-08	Migrating_State_3	Ssu2
1.55549e-08	0.442143	0.952	0.832	0.000453955	Migrating_State_1	Gm5617
1.19037e-06	0.442037	0.667	0.53	0.0347397	Migrating_State_3	Sigirr
1.85221e-08	0.441928	0.958	0.785	0.00054055	Migrating_State_1	Clk2
1.07114e-12	0.441632	0.572	0.274	3.12601e-08	Migrating_State_3	Card11
2.31686e-08	0.440835	0.946	0.81	0.000676154	Migrating_State_1	Pgrmc2
1.22465e-17	0.440601	0.466	0.137	3.57402e-13	Migrating_State_3	Mael
2.61307e-10	0.440216	0.458	0.207	7.62599e-06	Migrating_State_3	Slc9b1
3.66287e-12	0.439915	0.548	0.236	1.06897e-07	Migrating_State_1	Zfp334
1.38063e-12	0.439638	0.988	0.94	4.02923e-08	Migrating_State_1	Trim33
5.17963e-09	0.439597	0.729	0.462	0.000151162	Migrating_State_1	Ssfa2
1.39167e-13	0.43955	0.386	0.106	4.06145e-09	Migrating_State_1	Platr30
1.16568e-09	0.439538	0.831	0.617	3.40191e-05	Migrating_State_1	Ccdc85b
4.21808e-14	0.439148	0.416	0.122	1.231e-09	Migrating_State_1	Khk
8.41605e-11	0.438977	0.711	0.432	2.45614e-06	Migrating_State_1	Pamr1
5.95696e-08	0.438543	0.88	0.666	0.00173848	Migrating_State_1	Ncdn
4.33521e-09	0.43834	0.952	0.856	0.000126519	Migrating_State_1	Rbms1
5.30217e-13	0.438169	0.943	0.819	1.54738e-08	Migrating_State_3	Pxmp2
7.22025e-05	0.43781	0.44	0.266	1	Migrating_State_1	Kitl
3.63447e-06	0.437745	0.843	0.636	0.106068	Migrating_State_1	Mogat2
1.05918e-17	0.43753	0.777	0.383	3.0911e-13	Migrating_State_1	Ece1
3.10496e-07	0.437398	0.904	0.717	0.00906152	Migrating_State_1	2010320M18Rik
2.09977e-22	0.437106	1	1	6.12797e-18	Migrating_State_2	Rpl14
1.90638e-08	0.436958	0.807	0.568	0.000556359	Migrating_State_1	Atxn1l
1.16863e-15	0.436614	0.659	0.315	3.41054e-11	Migrating_State_3	Nes
9.84186e-06	0.43632	0.464	0.269	0.287225	Migrating_State_1	Rragb
1.58548e-11	0.436262	0.988	0.916	4.62707e-07	Migrating_State_1	Eci1
1.17907e-12	0.436262	0.994	0.921	3.44099e-08	Migrating_State_1	Atraid
0.000492173	0.436232	0.692	0.635	1	Migrating_State_2	Sp8
1.87838e-06	0.436072	0.861	0.671	0.0548187	Migrating_State_1	Ginm1
6.55887e-11	0.43575	0.964	0.889	1.91414e-06	Migrating_State_1	Tnrc18
1.07575e-10	0.435415	0.515	0.256	3.13947e-06	Migrating_State_3	Phkg1
2.78667e-10	0.434999	0.633	0.334	8.13261e-06	Migrating_State_1	Ripk3
2.60901e-10	0.434951	0.996	0.944	7.61413e-06	Migrating_State_3	Pycr2
5.27692e-11	0.434899	0.53	0.274	1.54002e-06	Migrating_State_3	Shf
7.47133e-14	0.434453	0.602	0.255	2.18043e-09	Migrating_State_1	Sgce
6.31182e-26	0.434307	0.508	0.085	1.84204e-21	Migrating_State_3	Inpp5d
7.95172e-10	0.434016	1	0.913	2.32063e-05	Migrating_State_1	Vps36
3.09699e-11	0.433994	0.992	0.907	9.03825e-07	Migrating_State_3	Hcfc1r1
2.73162e-11	0.433835	1	0.959	7.97197e-07	Migrating_State_1	Kdm5b
6.51501e-13	0.433734	0.504	0.207	1.90134e-08	Migrating_State_3	Gm14401
5.23498e-12	0.433502	0.682	0.393	1.52778e-07	Migrating_State_3	Cd38
1.05319e-19	0.43347	1	0.974	3.07364e-15	Migrating_State_3	Csrp2
8.20484e-12	0.432994	0.86	0.589	2.3945e-07	Migrating_State_3	Gpd1l
5.43439e-10	0.43282	0.681	0.41	1.58597e-05	Migrating_State_1	Ppfibp1
1.25137e-14	0.432754	0.584	0.223	3.652e-10	Migrating_State_1	Vat1
7.33355e-10	0.432384	0.97	0.774	2.14022e-05	Migrating_State_1	Chic2
6.50751e-09	0.432055	0.982	0.94	0.000189915	Migrating_State_1	AU015836
2.56397e-11	0.431727	0.924	0.822	7.48269e-07	Migrating_State_3	Urgcp
9.95215e-09	0.431498	0.349	0.133	0.000290443	Migrating_State_1	Adgra3
1.38595e-06	0.431315	0.651	0.427	0.0404475	Migrating_State_1	Kif21a
5.89252e-08	0.431171	0.711	0.467	0.00171967	Migrating_State_1	Ttyh3
4.01188e-06	0.430754	0.741	0.571	0.117083	Migrating_State_1	Plxnb2
2.35516e-09	0.430372	0.693	0.438	6.87329e-05	Migrating_State_1	Mosmo
4.42584e-17	0.430345	0.705	0.33	1.29164e-12	Migrating_State_3	Eng
4.54476e-06	0.4303	0.602	0.397	0.132634	Migrating_State_1	Mtmr6
2.11439e-15	0.430223	1	1	6.17063e-11	Migrating_State_2	Rpl11
5.4139e-13	0.430121	0.994	0.87	1.57999e-08	Migrating_State_1	Strn4
2.33137e-10	0.430052	0.982	0.891	6.80386e-06	Migrating_State_1	Desi2
3.0747e-09	0.429989	0.946	0.88	8.97319e-05	Migrating_State_1	Hic2
2.10968e-06	0.429893	0.825	0.666	0.0615689	Migrating_State_1	Rab34
8.45775e-09	0.429712	0.633	0.367	0.000246831	Migrating_State_1	Bcat2
2.33653e-12	0.429644	0.994	0.872	6.81894e-08	Migrating_State_1	Psme4
9.56294e-13	0.429471	1	0.957	2.79085e-08	Migrating_State_1	Camta1
9.88024e-14	0.429469	0.988	0.929	2.88345e-09	Migrating_State_1	Cul3
2.95828e-13	0.429433	0.371	0.107	8.63344e-09	Migrating_State_3	Sbp
6.89063e-11	0.429315	0.614	0.356	2.01096e-06	Migrating_State_1	Ccdc28b
3.23989e-13	0.429169	0.777	0.44	9.4553e-09	Migrating_State_1	Rbm24
1.51095e-09	0.42862	0.777	0.492	4.40954e-05	Migrating_State_1	Fsip1
1.8353e-12	0.42852	0.976	0.957	5.35613e-08	Migrating_State_1	Rnf149
3.17001e-10	0.428287	0.716	0.507	9.25136e-06	Migrating_State_3	Tcte3
1.93238e-07	0.428272	0.554	0.334	0.00563946	Migrating_State_1	Plscr3
5.27639e-08	0.427948	0.534	0.326	0.00153986	Migrating_State_3	Zfp977
2.80911e-07	0.427853	0.819	0.582	0.0081981	Migrating_State_1	Tbc1d5
4.10097e-06	0.427791	0.825	0.617	0.119683	Migrating_State_1	Kank2
2.69167e-10	0.427612	0.988	0.883	7.85536e-06	Migrating_State_1	Ryk
1.34587e-09	0.427498	0.982	0.87	3.9278e-05	Migrating_State_1	Atp1a1
3.55668e-09	0.427415	0.801	0.508	0.000103798	Migrating_State_1	Wdr59
2.06929e-10	0.427396	0.951	0.785	6.03902e-06	Migrating_State_3	Tdrd12
1.87123e-08	0.427132	0.657	0.408	0.000546101	Migrating_State_1	Lrp10
7.30904e-11	0.426518	0.982	0.948	2.13307e-06	Migrating_State_1	Arid2
2.39324e-10	0.426322	0.86	0.615	6.98443e-06	Migrating_State_3	Cerk
1.34613e-13	0.426255	0.36	0.093	3.92854e-09	Migrating_State_3	Dbx2
1.94478e-09	0.426204	0.982	0.932	5.67566e-05	Migrating_State_1	Tmem57
6.40851e-15	0.425469	1	1	1.87026e-10	Migrating_State_2	Eif1
4.51934e-25	0.425417	1	0.989	1.31893e-20	Migrating_State_1	Rpl23a
0.0043587	0.424952	0.365	0.609	1	Migrating_State_2	Hba-a1
1.62713e-12	0.424887	0.994	0.924	4.74861e-08	Migrating_State_1	Gm12184
1.49241e-08	0.42485	0.867	0.649	0.000435544	Migrating_State_1	Wdyhv1
1.53427e-18	0.424657	1	0.97	4.4776e-14	Migrating_State_3	Grn
2.35696e-09	0.424589	0.657	0.359	6.87854e-05	Migrating_State_1	Inafm2
1.02503e-12	0.424273	0.392	0.12	2.99144e-08	Migrating_State_1	Clip3
2.73185e-11	0.424218	0.92	0.696	7.97264e-07	Migrating_State_3	Igsf23
4.75112e-07	0.423887	0.494	0.266	0.0138657	Migrating_State_1	Rgp1
5.26916e-11	0.423759	0.988	0.908	1.53775e-06	Migrating_State_1	Cbl
1.98158e-14	0.423012	0.508	0.196	5.78304e-10	Migrating_State_3	Gramd2
2.23468e-12	0.422883	0.946	0.715	6.52169e-08	Migrating_State_1	Vwa8
2.02457e-07	0.42276	0.904	0.796	0.00590851	Migrating_State_1	Map2k4
1.54232e-13	0.422337	1	1	4.50111e-09	Migrating_State_2	Malat1
2.35122e-09	0.422314	0.973	0.907	6.86179e-05	Migrating_State_3	Snhg20
1.08663e-07	0.422213	0.831	0.647	0.00317123	Migrating_State_1	Hist1h1c
4.0444e-19	0.422198	0.648	0.274	1.18032e-14	Migrating_State_3	Gab1
5.74067e-09	0.422185	0.681	0.408	0.000167536	Migrating_State_1	Tspan5
3.10138e-15	0.422033	1	0.97	9.05106e-11	Migrating_State_1	Fmc1
9.04648e-24	0.421863	0.996	0.993	2.64012e-19	Migrating_State_3	Ptpn6
2.23386e-09	0.421552	0.711	0.427	6.51929e-05	Migrating_State_1	Sulf1
1.28324e-11	0.421471	0.97	0.897	3.74502e-07	Migrating_State_1	Ap3b1
2.76879e-09	0.421289	0.924	0.83	8.08045e-05	Migrating_State_3	Eci2
3.88801e-19	0.42125	1	1	1.13468e-14	Migrating_State_2	mt-Co3
9.65152e-11	0.420834	0.964	0.899	2.8167e-06	Migrating_State_1	Dlg1
2.94574e-14	0.420101	0.424	0.144	8.59685e-10	Migrating_State_3	Sbpl
2.83593e-07	0.419549	0.843	0.62	0.00827637	Migrating_State_1	Wdsub1
2.45836e-06	0.419532	0.343	0.16	0.0717449	Migrating_State_1	Chil1
3.94582e-16	0.419485	0.458	0.141	1.15155e-11	Migrating_State_1	Lgals3
3.86184e-14	0.419368	0.988	0.88	1.12704e-09	Migrating_State_1	Trpc4ap
5.15921e-10	0.419158	0.855	0.598	1.50566e-05	Migrating_State_1	Nphp1
3.27448e-08	0.419069	0.886	0.764	0.000955624	Migrating_State_1	Acsl5
1.45756e-07	0.419049	0.669	0.418	0.00425373	Migrating_State_1	Hunk
2.75182e-12	0.418574	0.992	0.963	8.03091e-08	Migrating_State_3	Zfp410
6.37963e-16	0.418068	1	0.989	1.86183e-11	Migrating_State_1	Cldn7
3.26784e-08	0.41781	0.801	0.56	0.000953686	Migrating_State_1	Vps18
7.75721e-09	0.417638	0.584	0.307	0.000226386	Migrating_State_1	Plch1
3.06167e-08	0.417123	0.958	0.821	0.000893519	Migrating_State_1	Rraga
4.50183e-14	0.417071	0.386	0.101	1.31381e-09	Migrating_State_1	Gm17575
1.63564e-13	0.416848	0.606	0.307	4.77344e-09	Migrating_State_3	Otog
5.08716e-10	0.416736	0.97	0.918	1.48464e-05	Migrating_State_1	Tcf12
1.9065e-08	0.41667	0.645	0.394	0.000556393	Migrating_State_1	Pla2g4a
3.70142e-07	0.416483	0.922	0.851	0.0108022	Migrating_State_1	Tanc1
7.04462e-06	0.416293	0.72	0.581	0.20559	Migrating_State_3	Zfp800
1.8215e-09	0.416289	0.759	0.492	5.31585e-05	Migrating_State_1	Rgs12
2.17646e-30	0.416231	0.405	0.004	6.35178e-26	Migrating_State_3	Lum
1.97232e-08	0.416145	0.578	0.304	0.000575602	Migrating_State_1	Anxa5
5.65922e-12	0.415974	0.636	0.341	1.65159e-07	Migrating_State_3	Ripor1
1.01396e-10	0.415883	0.988	0.94	2.95913e-06	Migrating_State_1	Ccni
1.58231e-08	0.415628	0.946	0.796	0.000461781	Migrating_State_1	Drap1
1.15116e-11	0.415324	0.939	0.804	3.35954e-07	Migrating_State_3	Hadh
2.48449e-13	0.415287	0.602	0.25	7.25075e-09	Migrating_State_1	Tacc2
6.74019e-15	0.415284	1	1	1.96706e-10	Migrating_State_2	mt-Co1
2.37364e-06	0.415272	0.651	0.418	0.0692722	Migrating_State_1	Tmem38a
1.70352e-15	0.41521	0.566	0.212	4.97156e-11	Migrating_State_1	Afp
1.88073e-06	0.415189	0.849	0.641	0.0548872	Migrating_State_1	Slc50a1
7.4308e-08	0.415115	0.739	0.548	0.0021686	Migrating_State_3	AC166344.1
3.42776e-14	0.415114	1	1	1.00036e-09	Migrating_State_2	Fau
4.50731e-12	0.41482	1	1	1.31541e-07	Migrating_State_2	mt-Cytb
9.92514e-09	0.414744	0.916	0.764	0.000289655	Migrating_State_1	Akap13
1.68756e-12	0.414673	0.705	0.375	4.92498e-08	Migrating_State_1	Cask
1.78407e-08	0.41462	0.916	0.707	0.000520663	Migrating_State_1	Gzf1
2.25533e-20	0.414584	1	0.986	6.58195e-16	Migrating_State_1	Lin28a
1.50149e-07	0.414486	0.741	0.508	0.00438196	Migrating_State_1	Dennd2a
1.27914e-10	0.414428	0.982	0.878	3.73305e-06	Migrating_State_1	Fundc2
3.46022e-08	0.414423	0.958	0.883	0.00100983	Migrating_State_1	Nploc4
1.66095e-11	0.414224	0.955	0.867	4.84732e-07	Migrating_State_3	Sun1
1.12809e-14	0.413816	0.458	0.141	3.29221e-10	Migrating_State_3	G730013B05Rik
8.76085e-13	0.41367	0.989	0.915	2.55677e-08	Migrating_State_3	Gm49359
0.000325731	0.413523	0.325	0.198	1	Migrating_State_1	Rep15
2.9092e-10	0.413438	0.759	0.459	8.4902e-06	Migrating_State_1	Sirt5
9.38372e-10	0.413166	0.765	0.515	2.73854e-05	Migrating_State_3	Platr25
2.8463e-09	0.413097	0.952	0.84	8.30665e-05	Migrating_State_1	Iars2
4.96565e-07	0.413003	0.88	0.739	0.0144918	Migrating_State_1	Rsph3a
0.000238419	0.412665	0.699	0.522	1	Migrating_State_1	Nipal3
1.56023e-05	0.412614	0.639	0.443	0.455338	Migrating_State_1	Dhdh
7.40355e-18	0.412065	0.996	0.967	2.16065e-13	Migrating_State_3	Siah1b
1.72111e-08	0.411836	0.934	0.785	0.00050229	Migrating_State_1	Usp6nl
2.80122e-09	0.411814	0.946	0.791	8.17509e-05	Migrating_State_1	Cop1
4.89197e-18	0.411693	1	0.974	1.42767e-13	Migrating_State_3	4921524J17Rik
2.04364e-08	0.411524	0.803	0.633	0.000596417	Migrating_State_3	Gm6871
4.26077e-09	0.411431	0.723	0.424	0.000124346	Migrating_State_1	Dennd4c
1.42763e-06	0.41137	0.627	0.397	0.041664	Migrating_State_1	Plcb4
5.13109e-24	0.411352	1	1	1.49746e-19	Migrating_State_2	Rps28
3.60255e-12	0.4113	0.988	0.948	1.05137e-07	Migrating_State_1	Dicer1
1.31448e-11	0.410631	0.855	0.598	3.83618e-07	Migrating_State_1	Clip1
3.92347e-33	0.410548	1	1	1.14502e-28	Migrating_State_2	Rps27
7.56842e-12	0.410478	0.41	0.139	2.20877e-07	Migrating_State_1	Mmp2
2.81596e-09	0.41045	0.801	0.541	8.21809e-05	Migrating_State_1	Plod2
8.86138e-09	0.410443	0.553	0.311	0.00025861	Migrating_State_3	Siglecf
4.76759e-15	0.409975	0.39	0.093	1.39137e-10	Migrating_State_3	D630023F18Rik
1.21568e-08	0.40995	0.59	0.323	0.000354785	Migrating_State_1	Cd302
1.9092e-20	0.409899	1	1	5.57181e-16	Migrating_State_2	Rpl4
3.20572e-06	0.409804	0.855	0.728	0.0935557	Migrating_State_1	Stard7
1.06996e-09	0.409324	0.97	0.881	3.12258e-05	Migrating_State_3	Pold2
4.38477e-06	0.409258	0.849	0.69	0.127965	Migrating_State_1	Pik3ca
1.02465e-08	0.408866	0.934	0.701	0.000299034	Migrating_State_1	Ctxn1
2.60607e-07	0.40868	0.602	0.356	0.00760555	Migrating_State_1	Tmem159
1.52485e-26	0.408653	1	1	4.45012e-22	Migrating_State_2	Rps29
2.63617e-09	0.408162	0.819	0.554	7.69339e-05	Migrating_State_1	Brwd3
1.82941e-10	0.408048	0.629	0.344	5.33896e-06	Migrating_State_3	Fut9
5.72468e-16	0.407885	0.617	0.27	1.67069e-11	Migrating_State_3	Umodl1
1.47372e-09	0.407846	0.712	0.493	4.3009e-05	Migrating_State_3	Gm3417
1.14166e-06	0.407791	0.994	0.878	0.0333181	Migrating_State_1	Clic1
7.81996e-08	0.407711	0.681	0.416	0.00228218	Migrating_State_1	Fahd1
7.59047e-11	0.407662	0.994	0.908	2.2152e-06	Migrating_State_1	Zfp644
1.10016e-07	0.407645	0.958	0.834	0.00321071	Migrating_State_1	Taf10
2.0322e-14	0.407521	0.992	0.933	5.93077e-10	Migrating_State_3	Pdk1
7.12498e-11	0.407387	0.283	0.071	2.07936e-06	Migrating_State_1	Gap43
1.59565e-20	0.407254	1	1	4.65673e-16	Migrating_State_2	Rpl6
1.10939e-12	0.406949	0.988	0.946	3.23763e-08	Migrating_State_1	Polr1a
6.01161e-08	0.406653	0.747	0.5	0.00175443	Migrating_State_1	Fbxo7
2.57206e-11	0.405939	0.994	0.954	7.5063e-07	Migrating_State_1	Plekha5
0.00199002	0.40578	0.337	0.207	1	Migrating_State_1	Gng2

## Sheet: GO Terms of DEGs #2
GO Terms of DEGs of Three States of Migrating PGCs
Migrating state 1										Migrating state 2										Migrating state 3
GroupID	Category	Term	Description	LogP	Log(q-value)	InTerm_InList	Genes	Symbols		GroupID	Category	Term	Description	LogP	Log(q-value)	InTerm_InList	Genes	Symbols		GroupID	Category	Term	Description	LogP	Log(q-value)	InTerm_InList	Genes	Symbols
1_Summary	GO Biological Processes	GO:0060322	head development	-13.0056	-8.74389	50/688	11820,12010,12558,12705,13175,13445,13839,14042,14179,14472,14790,15364,15902,16001,16777,16974,17387,17390,17701,18015,18111,18131,18187,18479,19401,20187,20287,20346,20675,20689,20720,21833,22418,52335,57752,58198,66146,68151,69601,72475,76089,99633,109934,140570,192119,207165,216850,268882,320790,404634,105689,14028,20677,14371,56320	App,B2m,Cdh2,Cited1,Dclk1,Cdk2ap1,Epha5,Ext1,Fgf8,Gbx2,Grcc10,Hmga2,Id2,Igf1r,Lamb1,Lrp6,Mmp14,Mmp2,Msx1,Nf1,Nnat,Notch3,Nrp2,Pak1,Rara,Ryk,Sct,Sema3a,Sox3,Sall3,Serpine2,Thra,Wnt5a,Atxn1l,Tacc2,Sall1,Maco1,Wls,Dab2ip,Ssbp3,Rapgef2,Adgrl2,Abr,Plxnb2,Dicer1,Bptf,Kdm6b,Fbxo45,Chd7,H2afy2,Mycbp2,Evx1,Sox4,Fzd9,Dbn1		1_Summary	KEGG Pathway	mmu03010	Ribosome	-31.8401	-27.5784	21/177	14109,19943,19981,19988,20084,20088,20090,20102,20103,20116,27370,54127,57294,67025,67115,67248,67281,67891,68193,68436,319195,17975,13627,16201,20918,20382,56086	Fau,Rpl28,Rpl37a,Rpl6,Rps18,Rps24,Rps29,Rps4x,Rps5,Rps8,Rps26,Rps28,Rps27,Rpl11,Rpl14,Rpl39,Rpl37,Rpl4,Rpl24,Rpl34,Rpl17,Ncl,Eef1a1,Ilf3,Eif1,Srsf2,Set		1_Summary	GO Biological Processes	GO:0034587	piRNA metabolic process	-10.6651	-6.47174	8/18	13206,57746,71981,74068,83456,94244,98558,215456,17450,11811,73679,23808,73703	Ddx4,Piwil2,Tdrd12,Asz1,Mov10l1,Fkbp6,Mael,Gpat2,Morc1,Apobec2,Tex19.1,Ash2l,Dppa2
1_Member	GO Biological Processes	GO:0060322	head development	-13.0056	-8.74389	50/688	11820,12010,12558,12705,13175,13445,13839,14042,14179,14472,14790,15364,15902,16001,16777,16974,17387,17390,17701,18015,18111,18131,18187,18479,19401,20187,20287,20346,20675,20689,20720,21833,22418,52335,57752,58198,66146,68151,69601,72475,76089,99633,109934,140570,192119,207165,216850,268882,320790,404634	App,B2m,Cdh2,Cited1,Dclk1,Cdk2ap1,Epha5,Ext1,Fgf8,Gbx2,Grcc10,Hmga2,Id2,Igf1r,Lamb1,Lrp6,Mmp14,Mmp2,Msx1,Nf1,Nnat,Notch3,Nrp2,Pak1,Rara,Ryk,Sct,Sema3a,Sox3,Sall3,Serpine2,Thra,Wnt5a,Atxn1l,Tacc2,Sall1,Maco1,Wls,Dab2ip,Ssbp3,Rapgef2,Adgrl2,Abr,Plxnb2,Dicer1,Bptf,Kdm6b,Fbxo45,Chd7,H2afy2		1_Member	KEGG Pathway	mmu03010	Ribosome	-31.8401	-27.5784	21/177	14109,19943,19981,19988,20084,20088,20090,20102,20103,20116,27370,54127,57294,67025,67115,67248,67281,67891,68193,68436,319195	Fau,Rpl28,Rpl37a,Rpl6,Rps18,Rps24,Rps29,Rps4x,Rps5,Rps8,Rps26,Rps28,Rps27,Rpl11,Rpl14,Rpl39,Rpl37,Rpl4,Rpl24,Rpl34,Rpl17		1_Member	GO Biological Processes	GO:0034587	piRNA metabolic process	-10.6651	-6.47174	8/18	13206,57746,71981,74068,83456,94244,98558,215456	Ddx4,Piwil2,Tdrd12,Asz1,Mov10l1,Fkbp6,Mael,Gpat2
1_Member	GO Biological Processes	GO:0007420	brain development	-11.9594	-8.09367	46/634	11820,12010,12558,12705,13175,13839,14042,14179,14472,14790,15364,15902,16001,16777,16974,17701,18015,18111,18131,18187,18479,20187,20287,20346,20675,20689,20720,21833,22418,52335,57752,58198,66146,68151,69601,72475,76089,99633,109934,140570,192119,207165,216850,268882,320790,404634	App,B2m,Cdh2,Cited1,Dclk1,Epha5,Ext1,Fgf8,Gbx2,Grcc10,Hmga2,Id2,Igf1r,Lamb1,Lrp6,Msx1,Nf1,Nnat,Notch3,Nrp2,Pak1,Ryk,Sct,Sema3a,Sox3,Sall3,Serpine2,Thra,Wnt5a,Atxn1l,Tacc2,Sall1,Maco1,Wls,Dab2ip,Ssbp3,Rapgef2,Adgrl2,Abr,Plxnb2,Dicer1,Bptf,Kdm6b,Fbxo45,Chd7,H2afy2		1_Member	Reactome Gene Sets	R-MMU-1799339	SRP-dependent cotranslational protein targeting to membrane	-31.3124	-27.3517	18/91	19943,19988,20084,20088,20090,20102,20103,20116,27370,54127,57294,67025,67115,67248,67281,67891,68193,68436	Rpl28,Rpl6,Rps18,Rps24,Rps29,Rps4x,Rps5,Rps8,Rps26,Rps28,Rps27,Rpl11,Rpl14,Rpl39,Rpl37,Rpl4,Rpl24,Rpl34		1_Member	GO Biological Processes	GO:0043046	DNA methylation involved in gamete generation	-10.4324	-6.47174	8/19	13206,17450,57746,71981,74068,83456,94244,98558	Ddx4,Morc1,Piwil2,Tdrd12,Asz1,Mov10l1,Fkbp6,Mael
1_Member	GO Biological Processes	GO:0030900	forebrain development	-9.89521	-6.74741	32/386	11820,12010,12558,13175,13839,14042,14179,14472,14790,15364,15902,16777,16974,17701,18015,18131,18187,18479,20187,20287,20346,20675,20689,22418,57752,58198,69601,76089,192119,216850,268882,320790	App,B2m,Cdh2,Dclk1,Epha5,Ext1,Fgf8,Gbx2,Grcc10,Hmga2,Id2,Lamb1,Lrp6,Msx1,Nf1,Notch3,Nrp2,Pak1,Ryk,Sct,Sema3a,Sox3,Sall3,Wnt5a,Tacc2,Sall1,Dab2ip,Rapgef2,Dicer1,Kdm6b,Fbxo45,Chd7		1_Member	Reactome Gene Sets	R-MMU-975956	Nonsense Mediated Decay (NMD) independent of the Exon Junction Complex (EJC)	-31.1254	-27.3408	18/93	19943,19988,20084,20088,20090,20102,20103,20116,27370,54127,57294,67025,67115,67248,67281,67891,68193,68436	Rpl28,Rpl6,Rps18,Rps24,Rps29,Rps4x,Rps5,Rps8,Rps26,Rps28,Rps27,Rpl11,Rpl14,Rpl39,Rpl37,Rpl4,Rpl24,Rpl34		1_Member	GO Biological Processes	GO:0044728	DNA methylation or demethylation	-5.96408	-2.69187	9/84	11811,13206,17450,57746,71981,74068,83456,94244,98558	Apobec2,Ddx4,Morc1,Piwil2,Tdrd12,Asz1,Mov10l1,Fkbp6,Mael
1_Member	GO Biological Processes	GO:0021537	telencephalon development	-7.47042	-4.7272	22/249	12558,13839,14042,14179,14790,15902,16777,16974,18015,18187,20187,20287,20346,20689,22418,57752,58198,69601,192119,216850,268882,320790	Cdh2,Epha5,Ext1,Fgf8,Grcc10,Id2,Lamb1,Lrp6,Nf1,Nrp2,Ryk,Sct,Sema3a,Sall3,Wnt5a,Tacc2,Sall1,Dab2ip,Dicer1,Kdm6b,Fbxo45,Chd7		1_Member	Reactome Gene Sets	R-MMU-72689	Formation of a pool of free 40S subunits	-30.5046	-26.8449	18/100	19943,19988,20084,20088,20090,20102,20103,20116,27370,54127,57294,67025,67115,67248,67281,67891,68193,68436	Rpl28,Rpl6,Rps18,Rps24,Rps29,Rps4x,Rps5,Rps8,Rps26,Rps28,Rps27,Rpl11,Rpl14,Rpl39,Rpl37,Rpl4,Rpl24,Rpl34		1_Member	GO Biological Processes	GO:0006305	DNA alkylation	-5.62373	-2.47593	8/69	13206,17450,57746,71981,74068,83456,94244,98558	Ddx4,Morc1,Piwil2,Tdrd12,Asz1,Mov10l1,Fkbp6,Mael
1_Member	GO Biological Processes	GO:0021872	forebrain generation of neurons	-5.41343	-3.09121	11/89	12010,14179,14472,16974,18187,20346,20689,22418,58198,76089,192119	B2m,Fgf8,Gbx2,Lrp6,Nrp2,Sema3a,Sall3,Wnt5a,Sall1,Rapgef2,Dicer1		1_Member	Reactome Gene Sets	R-MMU-156827	L13a-mediated translational silencing of Ceruloplasmin expression	-29.6965	-26.1366	18/110	19943,19988,20084,20088,20090,20102,20103,20116,27370,54127,57294,67025,67115,67248,67281,67891,68193,68436	Rpl28,Rpl6,Rps18,Rps24,Rps29,Rps4x,Rps5,Rps8,Rps26,Rps28,Rps27,Rpl11,Rpl14,Rpl39,Rpl37,Rpl4,Rpl24,Rpl34		1_Member	GO Biological Processes	GO:0006306	DNA methylation	-5.62373	-2.47593	8/69	13206,17450,57746,71981,74068,83456,94244,98558	Ddx4,Morc1,Piwil2,Tdrd12,Asz1,Mov10l1,Fkbp6,Mael
1_Member	GO Biological Processes	GO:0021954	central nervous system neuron development	-5.3179	-3.02464	11/91	13175,14179,14472,14790,18187,20346,20689,22418,76089,105689,268882	Dclk1,Fgf8,Gbx2,Grcc10,Nrp2,Sema3a,Sall3,Wnt5a,Rapgef2,Mycbp2,Fbxo45		1_Member	Reactome Gene Sets	R-MMU-72706	GTP hydrolysis and joining of the 60S ribosomal subunit	-29.6202	-26.1366	18/111	19943,19988,20084,20088,20090,20102,20103,20116,27370,54127,57294,67025,67115,67248,67281,67891,68193,68436	Rpl28,Rpl6,Rps18,Rps24,Rps29,Rps4x,Rps5,Rps8,Rps26,Rps28,Rps27,Rpl11,Rpl14,Rpl39,Rpl37,Rpl4,Rpl24,Rpl34		1_Member	GO Biological Processes	GO:0006304	DNA modification	-5.4365	-2.37085	9/97	11811,13206,17450,57746,71981,74068,83456,94244,98558	Apobec2,Ddx4,Morc1,Piwil2,Tdrd12,Asz1,Mov10l1,Fkbp6,Mael
1_Member	GO Biological Processes	GO:0021879	forebrain neuron differentiation	-5.22067	-2.9412	10/76	12010,14179,14472,18187,20346,20689,22418,58198,76089,192119	B2m,Fgf8,Gbx2,Nrp2,Sema3a,Sall3,Wnt5a,Sall1,Rapgef2,Dicer1		1_Member	Reactome Gene Sets	R-MMU-927802	Nonsense-Mediated Decay (NMD)	-29.4698	-26.1111	18/113	19943,19988,20084,20088,20090,20102,20103,20116,27370,54127,57294,67025,67115,67248,67281,67891,68193,68436	Rpl28,Rpl6,Rps18,Rps24,Rps29,Rps4x,Rps5,Rps8,Rps26,Rps28,Rps27,Rpl11,Rpl14,Rpl39,Rpl37,Rpl4,Rpl24,Rpl34		1_Member	GO Biological Processes	GO:1990511	piRNA biosynthetic process	-4.71746	-1.75675	3/5	13206,57746,215456	Ddx4,Piwil2,Gpat2
1_Member	GO Biological Processes	GO:0021953	central nervous system neuron differentiation	-4.98929	-2.79913	17/225	12010,13175,14028,14179,14472,14790,18187,20187,20346,20677,20689,22418,58198,76089,105689,192119,268882	B2m,Dclk1,Evx1,Fgf8,Gbx2,Grcc10,Nrp2,Ryk,Sema3a,Sox4,Sall3,Wnt5a,Sall1,Rapgef2,Mycbp2,Dicer1,Fbxo45		1_Member	Reactome Gene Sets	R-MMU-975957	Nonsense Mediated Decay (NMD) enhanced by the Exon Junction Complex (EJC)	-29.4698	-26.1111	18/113	19943,19988,20084,20088,20090,20102,20103,20116,27370,54127,57294,67025,67115,67248,67281,67891,68193,68436	Rpl28,Rpl6,Rps18,Rps24,Rps29,Rps4x,Rps5,Rps8,Rps26,Rps28,Rps27,Rpl11,Rpl14,Rpl39,Rpl37,Rpl4,Rpl24,Rpl34		1_Member	GO Biological Processes	GO:0010528	regulation of transposition	-4.09199	-1.30737	4/19	13206,17450,57746,73679	Ddx4,Morc1,Piwil2,Tex19.1
1_Member	GO Biological Processes	GO:0021884	forebrain neuron development	-4.8719	-2.69652	7/37	14179,14472,18187,20346,20689,22418,76089	Fgf8,Gbx2,Nrp2,Sema3a,Sall3,Wnt5a,Rapgef2		1_Member	Reactome Gene Sets	R-MMU-72613	Eukaryotic Translation Initiation	-29.1061	-25.8444	18/118	19943,19988,20084,20088,20090,20102,20103,20116,27370,54127,57294,67025,67115,67248,67281,67891,68193,68436	Rpl28,Rpl6,Rps18,Rps24,Rps29,Rps4x,Rps5,Rps8,Rps26,Rps28,Rps27,Rpl11,Rpl14,Rpl39,Rpl37,Rpl4,Rpl24,Rpl34		1_Member	GO Biological Processes	GO:0010529	negative regulation of transposition	-4.09199	-1.30737	4/19	13206,17450,57746,73679	Ddx4,Morc1,Piwil2,Tex19.1
1_Member	GO Biological Processes	GO:0021536	diencephalon development	-3.88959	-1.89969	8/69	14179,14472,15364,16974,18187,20346,20675,22418	Fgf8,Gbx2,Hmga2,Lrp6,Nrp2,Sema3a,Sox3,Wnt5a		1_Member	Reactome Gene Sets	R-MMU-72737	Cap-dependent Translation Initiation	-29.1061	-25.8444	18/118	19943,19988,20084,20088,20090,20102,20103,20116,27370,54127,57294,67025,67115,67248,67281,67891,68193,68436	Rpl28,Rpl6,Rps18,Rps24,Rps29,Rps4x,Rps5,Rps8,Rps26,Rps28,Rps27,Rpl11,Rpl14,Rpl39,Rpl37,Rpl4,Rpl24,Rpl34		1_Member	GO Biological Processes	GO:0032196	transposition	-3.82902	-1.12358	4/22	13206,17450,57746,73679	Ddx4,Morc1,Piwil2,Tex19.1
1_Member	GO Biological Processes	GO:0061351	neural precursor cell proliferation	-3.66221	-1.75738	13/184	12558,14179,14371,14472,15364,15902,16974,18015,22418,56320,57752,58198,140570	Cdh2,Fgf8,Fzd9,Gbx2,Hmga2,Id2,Lrp6,Nf1,Wnt5a,Dbn1,Tacc2,Sall1,Plxnb2		1_Member	Reactome Gene Sets	R-MMU-6791226	Major pathway of rRNA processing in the nucleolus and cytosol	-27.8432	-24.6954	19/175	17975,19943,19988,20084,20088,20090,20102,20103,20116,27370,54127,57294,67025,67115,67248,67281,67891,68193,68436	Ncl,Rpl28,Rpl6,Rps18,Rps24,Rps29,Rps4x,Rps5,Rps8,Rps26,Rps28,Rps27,Rpl11,Rpl14,Rpl39,Rpl37,Rpl4,Rpl24,Rpl34		1_Member	GO Biological Processes	GO:0043414	macromolecule methylation	-2.46599	-0.204247	10/286	13206,17450,23808,57746,71981,73703,74068,83456,94244,98558	Ddx4,Morc1,Ash2l,Piwil2,Tdrd12,Dppa2,Asz1,Mov10l1,Fkbp6,Mael
2_Summary	GO Biological Processes	GO:0016055	Wnt signaling pathway	-11.7593	-8.09367	37/433	12006,12443,12558,12614,13653,14179,14371,14734,14783,15364,16974,20187,20677,21414,21833,21887,22418,26554,50722,57265,58198,67020,68010,68151,68339,69601,70122,71461,72780,74493,77578,93840,218952,226778,240725,328949,672511,11820,56320,64009,108013,14702	Axin2,Ccnd1,Cdh2,Celsr1,Egr1,Fgf8,Fzd9,Gpc3,Grb10,Hmga2,Lrp6,Ryk,Sox4,Tcf7,Thra,Tle3,Wnt5a,Cul3,Dkkl1,Fzd2,Sall1,Tmem88,Bambi,Wls,Ccdc88c,Dab2ip,Mllt3,Ptk7,Rspo3,Tnks2,Bcl9,Vangl2,Fermt2,Mark1,Sulf1,Mcc,Rnf213,App,Dbn1,Syne1,Celf4,Gng2		1_Member	Reactome Gene Sets	R-MMU-72312	rRNA processing	-27.8432	-24.6954	19/175	17975,19943,19988,20084,20088,20090,20102,20103,20116,27370,54127,57294,67025,67115,67248,67281,67891,68193,68436	Ncl,Rpl28,Rpl6,Rps18,Rps24,Rps29,Rps4x,Rps5,Rps8,Rps26,Rps28,Rps27,Rpl11,Rpl14,Rpl39,Rpl37,Rpl4,Rpl24,Rpl34		1_Member	GO Biological Processes	GO:0031047	gene silencing by RNA	-2.35318	-0.144516	7/162	13206,57746,71981,74068,83456,94244,98558	Ddx4,Piwil2,Tdrd12,Asz1,Mov10l1,Fkbp6,Mael
2_Member	GO Biological Processes	GO:0016055	Wnt signaling pathway	-11.7593	-8.09367	37/433	12006,12443,12558,12614,13653,14179,14371,14734,14783,15364,16974,20187,20677,21414,21833,21887,22418,26554,50722,57265,58198,67020,68010,68151,68339,69601,70122,71461,72780,74493,77578,93840,218952,226778,240725,328949,672511	Axin2,Ccnd1,Cdh2,Celsr1,Egr1,Fgf8,Fzd9,Gpc3,Grb10,Hmga2,Lrp6,Ryk,Sox4,Tcf7,Thra,Tle3,Wnt5a,Cul3,Dkkl1,Fzd2,Sall1,Tmem88,Bambi,Wls,Ccdc88c,Dab2ip,Mllt3,Ptk7,Rspo3,Tnks2,Bcl9,Vangl2,Fermt2,Mark1,Sulf1,Mcc,Rnf213		1_Member	Reactome Gene Sets	R-MMU-8868773	rRNA processing in the nucleus and cytosol	-27.8432	-24.6954	19/175	17975,19943,19988,20084,20088,20090,20102,20103,20116,27370,54127,57294,67025,67115,67248,67281,67891,68193,68436	Ncl,Rpl28,Rpl6,Rps18,Rps24,Rps29,Rps4x,Rps5,Rps8,Rps26,Rps28,Rps27,Rpl11,Rpl14,Rpl39,Rpl37,Rpl4,Rpl24,Rpl34		2_Summary	GO Biological Processes	GO:0051321	meiotic cell cycle	-10.0817	-6.29705	22/314	13164,13206,20871,22445,22446,27083,50878,57746,67981,71981,72891,73679,74068,74075,77053,83456,83560,94244,98558,140557,434794,574437,17450,18952,22702,57264,74434,14388,15213,18119,18617,18799,19223,52020	Dazl,Ddx4,Aurkc,Xlr3a,Xlr3c,Xlr4b,Stag3,Piwil2,Hormad1,Tdrd12,Xlr4c,Tex19.1,Asz1,Syce1,Sun1,Mov10l1,Tex14,Fkbp6,Mael,Smc1b,Xlr4a,Xlr3b,Morc1,Sept4,Zfp42,Retn,Sohlh2,Gab1,Hey1,Nodal,Rhox5,Plcd1,Ptgis,Umodl1
2_Member	GO Biological Processes	GO:0198738	cell-cell signaling by wnt	-11.6993	-8.09367	37/435	12006,12443,12558,12614,13653,14179,14371,14734,14783,15364,16974,20187,20677,21414,21833,21887,22418,26554,50722,57265,58198,67020,68010,68151,68339,69601,70122,71461,72780,74493,77578,93840,218952,226778,240725,328949,672511	Axin2,Ccnd1,Cdh2,Celsr1,Egr1,Fgf8,Fzd9,Gpc3,Grb10,Hmga2,Lrp6,Ryk,Sox4,Tcf7,Thra,Tle3,Wnt5a,Cul3,Dkkl1,Fzd2,Sall1,Tmem88,Bambi,Wls,Ccdc88c,Dab2ip,Mllt3,Ptk7,Rspo3,Tnks2,Bcl9,Vangl2,Fermt2,Mark1,Sulf1,Mcc,Rnf213		1_Member	Reactome Gene Sets	R-MMU-72766	Translation	-25.7692	-22.6536	19/223	13627,19943,19988,20084,20088,20090,20102,20103,20116,27370,54127,57294,67025,67115,67248,67281,67891,68193,68436	Eef1a1,Rpl28,Rpl6,Rps18,Rps24,Rps29,Rps4x,Rps5,Rps8,Rps26,Rps28,Rps27,Rpl11,Rpl14,Rpl39,Rpl37,Rpl4,Rpl24,Rpl34		2_Member	GO Biological Processes	GO:0051321	meiotic cell cycle	-10.0817	-6.29705	22/314	13164,13206,20871,22445,22446,27083,50878,57746,67981,71981,72891,73679,74068,74075,77053,83456,83560,94244,98558,140557,434794,574437	Dazl,Ddx4,Aurkc,Xlr3a,Xlr3c,Xlr4b,Stag3,Piwil2,Hormad1,Tdrd12,Xlr4c,Tex19.1,Asz1,Syce1,Sun1,Mov10l1,Tex14,Fkbp6,Mael,Smc1b,Xlr4a,Xlr3b
2_Member	GO Biological Processes	GO:1905114	cell surface receptor signaling pathway involved in cell-cell signaling	-11.6564	-8.09367	41/527	11820,12006,12443,12558,12614,13653,14179,14371,14734,14783,15364,16974,20187,20677,21414,21833,21887,22418,26554,50722,56320,57265,58198,64009,67020,68010,68151,68339,69601,70122,71461,72780,74493,77578,93840,108013,218952,226778,240725,328949,672511	App,Axin2,Ccnd1,Cdh2,Celsr1,Egr1,Fgf8,Fzd9,Gpc3,Grb10,Hmga2,Lrp6,Ryk,Sox4,Tcf7,Thra,Tle3,Wnt5a,Cul3,Dkkl1,Dbn1,Fzd2,Sall1,Syne1,Tmem88,Bambi,Wls,Ccdc88c,Dab2ip,Mllt3,Ptk7,Rspo3,Tnks2,Bcl9,Vangl2,Celf4,Fermt2,Mark1,Sulf1,Mcc,Rnf213		1_Member	GO Biological Processes	GO:0006412	translation	-23.3783	-20.2926	23/615	13627,14109,16201,17975,19943,19981,19988,20084,20088,20090,20102,20103,20116,20918,27370,54127,67025,67115,67248,67281,67891,68193,319195	Eef1a1,Fau,Ilf3,Ncl,Rpl28,Rpl37a,Rpl6,Rps18,Rps24,Rps29,Rps4x,Rps5,Rps8,Eif1,Rps26,Rps28,Rpl11,Rpl14,Rpl39,Rpl37,Rpl4,Rpl24,Rpl17		2_Member	GO Biological Processes	GO:0022412	cellular process involved in reproduction in multicellular organism	-8.79555	-5.13587	24/437	13164,13206,17450,18952,20871,22445,22446,22702,27083,50878,57264,57746,67981,71981,72891,73679,74068,74434,83456,83560,94244,98558,434794,574437	Dazl,Ddx4,Morc1,Sept4,Aurkc,Xlr3a,Xlr3c,Zfp42,Xlr4b,Stag3,Retn,Piwil2,Hormad1,Tdrd12,Xlr4c,Tex19.1,Asz1,Sohlh2,Mov10l1,Tex14,Fkbp6,Mael,Xlr4a,Xlr3b
2_Member	GO Biological Processes	GO:0030111	regulation of Wnt signaling pathway	-8.66893	-5.68594	26/296	12006,12558,13653,14371,14734,14783,15364,16974,20677,21833,21887,22418,50722,58198,67020,68010,68151,69601,70122,71461,72780,74493,93840,240725,328949,672511	Axin2,Cdh2,Egr1,Fzd9,Gpc3,Grb10,Hmga2,Lrp6,Sox4,Thra,Tle3,Wnt5a,Dkkl1,Sall1,Tmem88,Bambi,Wls,Dab2ip,Mllt3,Ptk7,Rspo3,Tnks2,Vangl2,Sulf1,Mcc,Rnf213		1_Member	GO Biological Processes	GO:0043043	peptide biosynthetic process	-23.0301	-19.9725	23/637	13627,14109,16201,17975,19943,19981,19988,20084,20088,20090,20102,20103,20116,20918,27370,54127,67025,67115,67248,67281,67891,68193,319195	Eef1a1,Fau,Ilf3,Ncl,Rpl28,Rpl37a,Rpl6,Rps18,Rps24,Rps29,Rps4x,Rps5,Rps8,Eif1,Rps26,Rps28,Rpl11,Rpl14,Rpl39,Rpl37,Rpl4,Rpl24,Rpl17		2_Member	GO Biological Processes	GO:0048232	male gamete generation	-6.4252	-2.94161	24/583	13164,13206,17450,18952,20871,22445,22446,22702,27083,50878,57746,67981,71981,72891,73679,74068,74434,77053,83456,83560,94244,98558,434794,574437	Dazl,Ddx4,Morc1,Sept4,Aurkc,Xlr3a,Xlr3c,Zfp42,Xlr4b,Stag3,Piwil2,Hormad1,Tdrd12,Xlr4c,Tex19.1,Asz1,Sohlh2,Sun1,Mov10l1,Tex14,Fkbp6,Mael,Xlr4a,Xlr3b
2_Member	GO Biological Processes	GO:0060070	canonical Wnt signaling pathway	-7.83925	-4.99248	24/280	12006,12558,13653,14179,14371,14734,16974,20677,21414,21833,21887,22418,50722,57265,67020,68010,68151,69601,70122,71461,72780,74493,77578,328949	Axin2,Cdh2,Egr1,Fgf8,Fzd9,Gpc3,Lrp6,Sox4,Tcf7,Thra,Tle3,Wnt5a,Dkkl1,Fzd2,Tmem88,Bambi,Wls,Dab2ip,Mllt3,Ptk7,Rspo3,Tnks2,Bcl9,Mcc		1_Member	Reactome Gene Sets	R-MMU-8953854	Metabolism of RNA	-22.0747	-19.0434	21/505	17975,19943,19988,20084,20088,20090,20102,20103,20116,20382,27370,54127,56086,57294,67025,67115,67248,67281,67891,68193,68436	Ncl,Rpl28,Rpl6,Rps18,Rps24,Rps29,Rps4x,Rps5,Rps8,Srsf2,Rps26,Rps28,Set,Rps27,Rpl11,Rpl14,Rpl39,Rpl37,Rpl4,Rpl24,Rpl34		2_Member	GO Biological Processes	GO:0007283	spermatogenesis	-5.56063	-2.44502	22/563	13164,13206,17450,18952,20871,22445,22446,22702,27083,57746,67981,71981,72891,73679,74068,74434,77053,83456,94244,98558,434794,574437	Dazl,Ddx4,Morc1,Sept4,Aurkc,Xlr3a,Xlr3c,Zfp42,Xlr4b,Piwil2,Hormad1,Tdrd12,Xlr4c,Tex19.1,Asz1,Sohlh2,Sun1,Mov10l1,Fkbp6,Mael,Xlr4a,Xlr3b
2_Member	GO Biological Processes	GO:0060828	regulation of canonical Wnt signaling pathway	-6.25995	-3.7464	19/224	12006,12558,13653,14371,14734,20677,21833,21887,22418,50722,67020,68010,68151,69601,70122,71461,72780,74493,328949	Axin2,Cdh2,Egr1,Fzd9,Gpc3,Sox4,Thra,Tle3,Wnt5a,Dkkl1,Tmem88,Bambi,Wls,Dab2ip,Mllt3,Ptk7,Rspo3,Tnks2,Mcc		1_Member	GO Biological Processes	GO:0043604	amide biosynthetic process	-21.5255	-18.5191	23/742	13627,14109,16201,17975,19943,19981,19988,20084,20088,20090,20102,20103,20116,20918,27370,54127,67025,67115,67248,67281,67891,68193,319195	Eef1a1,Fau,Ilf3,Ncl,Rpl28,Rpl37a,Rpl6,Rps18,Rps24,Rps29,Rps4x,Rps5,Rps8,Eif1,Rps26,Rps28,Rpl11,Rpl14,Rpl39,Rpl37,Rpl4,Rpl24,Rpl17		2_Member	GO Biological Processes	GO:0007276	gamete generation	-4.82863	-1.82216	24/722	13164,13206,17450,18952,20871,22445,22446,22702,27083,50878,57746,67981,71981,72891,73679,74068,74434,77053,83456,83560,94244,98558,434794,574437	Dazl,Ddx4,Morc1,Sept4,Aurkc,Xlr3a,Xlr3c,Zfp42,Xlr4b,Stag3,Piwil2,Hormad1,Tdrd12,Xlr4c,Tex19.1,Asz1,Sohlh2,Sun1,Mov10l1,Tex14,Fkbp6,Mael,Xlr4a,Xlr3b
2_Member	GO Biological Processes	GO:0030178	negative regulation of Wnt signaling pathway	-5.77631	-3.38222	15/155	12006,12558,13653,14734,14783,15364,16974,21887,22418,50722,67020,69601,70122,328949,672511	Axin2,Cdh2,Egr1,Gpc3,Grb10,Hmga2,Lrp6,Tle3,Wnt5a,Dkkl1,Tmem88,Dab2ip,Mllt3,Mcc,Rnf213		1_Member	GO Biological Processes	GO:0006518	peptide metabolic process	-20.923	-17.94	23/789	13627,14109,16201,17975,19943,19981,19988,20084,20088,20090,20102,20103,20116,20918,27370,54127,67025,67115,67248,67281,67891,68193,319195	Eef1a1,Fau,Ilf3,Ncl,Rpl28,Rpl37a,Rpl6,Rps18,Rps24,Rps29,Rps4x,Rps5,Rps8,Eif1,Rps26,Rps28,Rpl11,Rpl14,Rpl39,Rpl37,Rpl4,Rpl24,Rpl17		2_Member	GO Biological Processes	GO:0007281	germ cell development	-3.98041	-1.22382	14/339	13164,18952,20871,22445,22446,22702,27083,57746,67981,72891,74068,74434,434794,574437	Dazl,Sept4,Aurkc,Xlr3a,Xlr3c,Zfp42,Xlr4b,Piwil2,Hormad1,Xlr4c,Asz1,Sohlh2,Xlr4a,Xlr3b
2_Member	GO Biological Processes	GO:0030177	positive regulation of Wnt signaling pathway	-5.16882	-2.9157	13/132	14371,14734,20677,21833,22418,58198,68010,68151,70122,71461,72780,74493,240725	Fzd9,Gpc3,Sox4,Thra,Wnt5a,Sall1,Bambi,Wls,Mllt3,Ptk7,Rspo3,Tnks2,Sulf1		1_Member	Reactome Gene Sets	R-MMU-72695	Formation of the ternary complex, and subsequently, the 43S complex	-15.0043	-12.0435	9/51	20084,20088,20090,20102,20103,20116,27370,54127,57294	Rps18,Rps24,Rps29,Rps4x,Rps5,Rps8,Rps26,Rps28,Rps27		2_Member	GO Biological Processes	GO:0003006	developmental process involved in reproduction	-3.76295	-1.09227	23/792	13164,14388,15213,18119,18617,18799,18952,19223,20871,22445,22446,22702,27083,52020,57264,57746,67981,72891,73679,74068,74434,434794,574437	Dazl,Gab1,Hey1,Nodal,Rhox5,Plcd1,Sept4,Ptgis,Aurkc,Xlr3a,Xlr3c,Zfp42,Xlr4b,Umodl1,Retn,Piwil2,Hormad1,Xlr4c,Tex19.1,Asz1,Sohlh2,Xlr4a,Xlr3b
2_Member	GO Biological Processes	GO:0090090	negative regulation of canonical Wnt signaling pathway	-4.20797	-2.14763	11/119	12006,12558,13653,14734,21887,22418,50722,67020,69601,70122,328949	Axin2,Cdh2,Egr1,Gpc3,Tle3,Wnt5a,Dkkl1,Tmem88,Dab2ip,Mllt3,Mcc		1_Member	Reactome Gene Sets	R-MMU-72649	Translation initiation complex formation	-14.4647	-11.5454	9/58	20084,20088,20090,20102,20103,20116,27370,54127,57294	Rps18,Rps24,Rps29,Rps4x,Rps5,Rps8,Rps26,Rps28,Rps27		2_Member	GO Biological Processes	GO:0007286	spermatid development	-2.19259	-0.0643916	8/218	18952,22445,22446,22702,27083,72891,434794,574437	Sept4,Xlr3a,Xlr3c,Zfp42,Xlr4b,Xlr4c,Xlr4a,Xlr3b
2_Member	GO Biological Processes	GO:0090263	positive regulation of canonical Wnt signaling pathway	-3.42439	-1.57595	9/101	14371,14734,20677,21833,68010,68151,71461,72780,74493	Fzd9,Gpc3,Sox4,Thra,Bambi,Wls,Ptk7,Rspo3,Tnks2		1_Member	Reactome Gene Sets	R-MMU-72702	Ribosomal scanning and start codon recognition	-14.4647	-11.5454	9/58	20084,20088,20090,20102,20103,20116,27370,54127,57294	Rps18,Rps24,Rps29,Rps4x,Rps5,Rps8,Rps26,Rps28,Rps27		2_Member	GO Biological Processes	GO:0048515	spermatid differentiation	-2.0911	-0.0135517	8/227	18952,22445,22446,22702,27083,72891,434794,574437	Sept4,Xlr3a,Xlr3c,Zfp42,Xlr4b,Xlr4c,Xlr4a,Xlr3b
2_Member	Reactome Gene Sets	R-MMU-201681	TCF dependent signaling in response to WNT	-3.35139	-1.52101	12/173	12006,16974,20187,20677,21414,21887,22418,26554,57265,72780,74493,77578	Axin2,Lrp6,Ryk,Sox4,Tcf7,Tle3,Wnt5a,Cul3,Fzd2,Rspo3,Tnks2,Bcl9		1_Member	Reactome Gene Sets	R-MMU-72662	Activation of the mRNA upon binding of the cap-binding complex and eIFs, and subsequent binding to 4	-14.3935	-11.4935	9/59	20084,20088,20090,20102,20103,20116,27370,54127,57294	Rps18,Rps24,Rps29,Rps4x,Rps5,Rps8,Rps26,Rps28,Rps27		3_Summary	GO Biological Processes	GO:0007140	male meiotic nuclear division	-6.65752	-3.09475	8/51	13206,50878,71981,73679,74068,83456,83560,98558,13164,57746,67981,74075,77053,66214,224023,140557	Ddx4,Stag3,Tdrd12,Tex19.1,Asz1,Mov10l1,Tex14,Mael,Dazl,Piwil2,Hormad1,Syce1,Sun1,Rgcc,Klhl22,Smc1b
2_Member	Reactome Gene Sets	R-MMU-195721	Signaling by WNT	-2.90387	-1.22533	14/249	12006,14702,16974,20187,20677,21414,21887,22418,26554,57265,68151,72780,74493,77578	Axin2,Gng2,Lrp6,Ryk,Sox4,Tcf7,Tle3,Wnt5a,Cul3,Fzd2,Wls,Rspo3,Tnks2,Bcl9		1_Member	GO Biological Processes	GO:0042274	ribosomal small subunit biogenesis	-6.56712	-3.76778	5/66	20088,20103,20116,54127,57294	Rps24,Rps5,Rps8,Rps28,Rps27		3_Member	GO Biological Processes	GO:0007140	male meiotic nuclear division	-6.65752	-3.09475	8/51	13206,50878,71981,73679,74068,83456,83560,98558	Ddx4,Stag3,Tdrd12,Tex19.1,Asz1,Mov10l1,Tex14,Mael
3_Summary	GO Biological Processes	GO:0001568	blood vessel development	-11.1654	-7.68182	48/719	12192,12370,12558,12591,12654,12705,13653,13731,14179,14472,14609,14734,14886,15110,15364,15901,16007,16476,16854,17390,17684,18015,18131,18187,18606,18706,20358,20677,21413,21677,22418,69219,69601,71461,72461,72780,76089,77044,93840,94192,94352,114715,192119,240725,269831,320790,328365,672511,108655	Zfp36l1,Casp8,Cdh2,Cdx2,Chil1,Cited1,Egr1,Emp2,Fgf8,Gbx2,Gja1,Gpc3,Gtf2i,Hand1,Hmga2,Id1,Ccn1,Jun,Lgals3,Mmp2,Cited2,Nf1,Notch3,Nrp2,Enpp2,Pik3ca,Sema6a,Sox4,Tcf4,Tead2,Wnt5a,Ddah1,Dab2ip,Ptk7,Prcp,Rspo3,Rapgef2,Arid2,Vangl2,C1galt1,Loxl2,Spred1,Dicer1,Sulf1,Tspan12,Chd7,Zmiz1,Rnf213,Foxp1		1_Member	GO Biological Processes	GO:0000028	ribosomal small subunit assembly	-4.94203	-2.22436	3/21	20103,54127,57294	Rps5,Rps28,Rps27		3_Member	GO Biological Processes	GO:0140013	meiotic nuclear division	-6.35399	-2.93734	13/179	13164,13206,50878,57746,67981,71981,73679,74068,74075,77053,83456,83560,98558	Dazl,Ddx4,Stag3,Piwil2,Hormad1,Tdrd12,Tex19.1,Asz1,Syce1,Sun1,Mov10l1,Tex14,Mael
3_Member	GO Biological Processes	GO:0001568	blood vessel development	-11.1654	-7.68182	48/719	12192,12370,12558,12591,12654,12705,13653,13731,14179,14472,14609,14734,14886,15110,15364,15901,16007,16476,16854,17390,17684,18015,18131,18187,18606,18706,20358,20677,21413,21677,22418,69219,69601,71461,72461,72780,76089,77044,93840,94192,94352,114715,192119,240725,269831,320790,328365,672511	Zfp36l1,Casp8,Cdh2,Cdx2,Chil1,Cited1,Egr1,Emp2,Fgf8,Gbx2,Gja1,Gpc3,Gtf2i,Hand1,Hmga2,Id1,Ccn1,Jun,Lgals3,Mmp2,Cited2,Nf1,Notch3,Nrp2,Enpp2,Pik3ca,Sema6a,Sox4,Tcf4,Tead2,Wnt5a,Ddah1,Dab2ip,Ptk7,Prcp,Rspo3,Rapgef2,Arid2,Vangl2,C1galt1,Loxl2,Spred1,Dicer1,Sulf1,Tspan12,Chd7,Zmiz1,Rnf213		2_Summary	GO Biological Processes	GO:0002181	cytoplasmic translation	-10.707	-7.82544	8/94	19988,20090,27370,54127,67025,67248,68193,319195,17975,20088,20103,20116,57294,67115,15519	Rpl6,Rps29,Rps26,Rps28,Rpl11,Rpl39,Rpl24,Rpl17,Ncl,Rps24,Rps5,Rps8,Rps27,Rpl14,Hsp90aa1		3_Member	GO Biological Processes	GO:1903046	meiotic cell cycle process	-5.85691	-2.63657	13/198	13164,13206,50878,57746,67981,71981,73679,74068,74075,77053,83456,83560,98558	Dazl,Ddx4,Stag3,Piwil2,Hormad1,Tdrd12,Tex19.1,Asz1,Syce1,Sun1,Mov10l1,Tex14,Mael
3_Member	GO Biological Processes	GO:0048514	blood vessel morphogenesis	-11.0854	-7.66881	44/622	12192,12370,12558,12654,12705,13731,14179,14472,14609,14886,15110,15364,15901,16007,16476,16854,17390,17684,18015,18131,18187,18606,18706,20358,20677,21413,21677,22418,69219,69601,72461,72780,76089,77044,93840,94192,94352,114715,192119,240725,269831,320790,328365,672511	Zfp36l1,Casp8,Cdh2,Chil1,Cited1,Emp2,Fgf8,Gbx2,Gja1,Gtf2i,Hand1,Hmga2,Id1,Ccn1,Jun,Lgals3,Mmp2,Cited2,Nf1,Notch3,Nrp2,Enpp2,Pik3ca,Sema6a,Sox4,Tcf4,Tead2,Wnt5a,Ddah1,Dab2ip,Prcp,Rspo3,Rapgef2,Arid2,Vangl2,C1galt1,Loxl2,Spred1,Dicer1,Sulf1,Tspan12,Chd7,Zmiz1,Rnf213		2_Member	GO Biological Processes	GO:0002181	cytoplasmic translation	-10.707	-7.82544	8/94	19988,20090,27370,54127,67025,67248,68193,319195	Rpl6,Rps29,Rps26,Rps28,Rpl11,Rpl39,Rpl24,Rpl17		3_Member	GO Biological Processes	GO:0007127	meiosis I	-4.95417	-1.92288	9/111	13206,50878,57746,67981,73679,74075,77053,83456,98558	Ddx4,Stag3,Piwil2,Hormad1,Tex19.1,Syce1,Sun1,Mov10l1,Mael
3_Member	GO Biological Processes	GO:0072358	cardiovascular system development	-10.7496	-7.44215	49/765	12192,12370,12558,12591,12654,12705,13653,13731,14179,14472,14609,14734,14886,15110,15364,15901,16007,16476,16854,17390,17684,18015,18131,18187,18606,18706,20358,20677,21413,21677,22418,69219,69601,71461,72461,72780,76089,77044,93840,94192,94352,108655,114715,192119,240725,269831,320790,328365,672511	Zfp36l1,Casp8,Cdh2,Cdx2,Chil1,Cited1,Egr1,Emp2,Fgf8,Gbx2,Gja1,Gpc3,Gtf2i,Hand1,Hmga2,Id1,Ccn1,Jun,Lgals3,Mmp2,Cited2,Nf1,Notch3,Nrp2,Enpp2,Pik3ca,Sema6a,Sox4,Tcf4,Tead2,Wnt5a,Ddah1,Dab2ip,Ptk7,Prcp,Rspo3,Rapgef2,Arid2,Vangl2,C1galt1,Loxl2,Foxp1,Spred1,Dicer1,Sulf1,Tspan12,Chd7,Zmiz1,Rnf213		2_Member	GO Biological Processes	GO:0042254	ribosome biogenesis	-9.36288	-6.49908	10/294	17975,19988,20088,20103,20116,54127,57294,67025,67115,68193	Ncl,Rpl6,Rps24,Rps5,Rps8,Rps28,Rps27,Rpl11,Rpl14,Rpl24		3_Member	GO Biological Processes	GO:0061982	meiosis I cell cycle process	-4.79917	-1.81618	9/116	13206,50878,57746,67981,73679,74075,77053,83456,98558	Ddx4,Stag3,Piwil2,Hormad1,Tex19.1,Syce1,Sun1,Mov10l1,Mael
3_Member	GO Biological Processes	GO:0001944	vasculature development	-10.4835	-7.2218	48/752	12192,12370,12558,12591,12654,12705,13653,13731,14179,14472,14609,14734,14886,15110,15364,15901,16007,16476,16854,17390,17684,18015,18131,18187,18606,18706,20358,20677,21413,21677,22418,69219,69601,71461,72461,72780,76089,77044,93840,94192,94352,114715,192119,240725,269831,320790,328365,672511	Zfp36l1,Casp8,Cdh2,Cdx2,Chil1,Cited1,Egr1,Emp2,Fgf8,Gbx2,Gja1,Gpc3,Gtf2i,Hand1,Hmga2,Id1,Ccn1,Jun,Lgals3,Mmp2,Cited2,Nf1,Notch3,Nrp2,Enpp2,Pik3ca,Sema6a,Sox4,Tcf4,Tead2,Wnt5a,Ddah1,Dab2ip,Ptk7,Prcp,Rspo3,Rapgef2,Arid2,Vangl2,C1galt1,Loxl2,Spred1,Dicer1,Sulf1,Tspan12,Chd7,Zmiz1,Rnf213		2_Member	GO Biological Processes	GO:0022613	ribonucleoprotein complex biogenesis	-8.88504	-6.05467	11/439	15519,17975,19988,20088,20103,20116,54127,57294,67025,67115,68193	Hsp90aa1,Ncl,Rpl6,Rps24,Rps5,Rps8,Rps28,Rps27,Rpl11,Rpl14,Rpl24		3_Member	GO Biological Processes	GO:0007129	synapsis	-4.43383	-1.53382	6/50	50878,67981,73679,74075,77053,98558	Stag3,Hormad1,Tex19.1,Syce1,Sun1,Mael
3_Member	GO Biological Processes	GO:0001525	angiogenesis	-7.4218	-4.70413	33/513	12370,12654,13731,14179,14472,14886,15110,15364,15901,16007,16476,16854,17390,18015,18131,18187,18606,18706,20358,21413,22418,69219,69601,72461,72780,93840,94192,94352,114715,192119,240725,269831,672511	Casp8,Chil1,Emp2,Fgf8,Gbx2,Gtf2i,Hand1,Hmga2,Id1,Ccn1,Jun,Lgals3,Mmp2,Nf1,Notch3,Nrp2,Enpp2,Pik3ca,Sema6a,Tcf4,Wnt5a,Ddah1,Dab2ip,Prcp,Rspo3,Vangl2,C1galt1,Loxl2,Spred1,Dicer1,Sulf1,Tspan12,Rnf213		2_Member	GO Biological Processes	GO:0042255	ribosome assembly	-8.09318	-5.2786	6/71	19988,20103,54127,57294,67025,68193	Rpl6,Rps5,Rps28,Rps27,Rpl11,Rpl24		3_Member	GO Biological Processes	GO:0045143	homologous chromosome segregation	-3.94046	-1.2102	6/61	50878,67981,73679,74075,77053,98558	Stag3,Hormad1,Tex19.1,Syce1,Sun1,Mael
3_Member	GO Biological Processes	GO:1901342	regulation of vasculature development	-3.24747	-1.45849	18/341	12654,13653,13731,14886,15364,15901,16854,18015,18606,20358,21413,22418,69219,69601,76089,114715,240725,269831	Chil1,Egr1,Emp2,Gtf2i,Hmga2,Id1,Lgals3,Nf1,Enpp2,Sema6a,Tcf4,Wnt5a,Ddah1,Dab2ip,Rapgef2,Spred1,Sulf1,Tspan12		2_Member	GO Biological Processes	GO:0022618	ribonucleoprotein complex assembly	-6.39616	-3.61154	7/223	15519,19988,20103,54127,57294,67025,68193	Hsp90aa1,Rpl6,Rps5,Rps28,Rps27,Rpl11,Rpl24		3_Member	GO Biological Processes	GO:0000280	nuclear division	-3.6475	-1.02922	15/410	13164,13206,50878,57746,66214,67981,71981,73679,74068,74075,77053,83456,83560,98558,224023	Dazl,Ddx4,Stag3,Piwil2,Rgcc,Hormad1,Tdrd12,Tex19.1,Asz1,Syce1,Sun1,Mov10l1,Tex14,Mael,Klhl22
3_Member	GO Biological Processes	GO:0045765	regulation of angiogenesis	-2.8911	-1.21595	16/307	12654,13731,14886,15364,15901,16854,18015,18606,20358,21413,22418,69219,69601,114715,240725,269831	Chil1,Emp2,Gtf2i,Hmga2,Id1,Lgals3,Nf1,Enpp2,Sema6a,Tcf4,Wnt5a,Ddah1,Dab2ip,Spred1,Sulf1,Tspan12		2_Member	GO Biological Processes	GO:0071826	ribonucleoprotein complex subunit organization	-6.23041	-3.47382	7/236	15519,19988,20103,54127,57294,67025,68193	Hsp90aa1,Rpl6,Rps5,Rps28,Rps27,Rpl11,Rpl24		3_Member	GO Biological Processes	GO:0070192	chromosome organization involved in meiotic cell cycle	-3.57429	-0.980008	6/71	50878,67981,73679,74075,77053,98558	Stag3,Hormad1,Tex19.1,Syce1,Sun1,Mael
4_Summary	GO Biological Processes	GO:0048729	tissue morphogenesis	-10.9289	-7.57028	46/679	12370,12614,12705,13383,14179,14472,14609,14734,15110,15364,16001,16007,16974,17181,17387,17390,17684,17701,18187,18479,18514,19401,20187,20278,20346,20666,20677,21407,21677,21815,22418,57265,58198,68151,69073,70122,71461,72780,74533,75605,93840,140570,192119,216850,240725,320790,12192,14042,15902,18193,21414,26554,109934,230857,77767,13653,18015,18131,19126,56350,83557,94192,235041	Casp8,Celsr1,Cited1,Dlg1,Fgf8,Gbx2,Gja1,Gpc3,Hand1,Hmga2,Igf1r,Ccn1,Lrp6,Matn2,Mmp14,Mmp2,Cited2,Msx1,Nrp2,Pak1,Pbx1,Rara,Ryk,Scnn1g,Sema3a,Sox11,Sox4,Tcf15,Tead2,Tgif1,Wnt5a,Fzd2,Sall1,Wls,Kdf1,Mllt3,Ptk7,Rspo3,Gzf1,Kdm5b,Vangl2,Plxnb2,Dicer1,Kdm6b,Sulf1,Chd7,Zfp36l1,Ext1,Id2,Nsd1,Tcf7,Cul3,Abr,Ece1,Ermn,Egr1,Nf1,Notch3,Prom1,Arl3,Lin28a,C1galt1,Kank2		2_Member	GO Biological Processes	GO:0042273	ribosomal large subunit biogenesis	-4.59043	-1.885	4/81	19988,67025,67115,68193	Rpl6,Rpl11,Rpl14,Rpl24		3_Member	GO Biological Processes	GO:0048285	organelle fission	-3.15494	-0.719278	15/457	13164,13206,50878,57746,66214,67981,71981,73679,74068,74075,77053,83456,83560,98558,224023	Dazl,Ddx4,Stag3,Piwil2,Rgcc,Hormad1,Tdrd12,Tex19.1,Asz1,Syce1,Sun1,Mov10l1,Tex14,Mael,Klhl22
4_Member	GO Biological Processes	GO:0048729	tissue morphogenesis	-10.9289	-7.57028	46/679	12370,12614,12705,13383,14179,14472,14609,14734,15110,15364,16001,16007,16974,17181,17387,17390,17684,17701,18187,18479,18514,19401,20187,20278,20346,20666,20677,21407,21677,21815,22418,57265,58198,68151,69073,70122,71461,72780,74533,75605,93840,140570,192119,216850,240725,320790	Casp8,Celsr1,Cited1,Dlg1,Fgf8,Gbx2,Gja1,Gpc3,Hand1,Hmga2,Igf1r,Ccn1,Lrp6,Matn2,Mmp14,Mmp2,Cited2,Msx1,Nrp2,Pak1,Pbx1,Rara,Ryk,Scnn1g,Sema3a,Sox11,Sox4,Tcf15,Tead2,Tgif1,Wnt5a,Fzd2,Sall1,Wls,Kdf1,Mllt3,Ptk7,Rspo3,Gzf1,Kdm5b,Vangl2,Plxnb2,Dicer1,Kdm6b,Sulf1,Chd7		2_Member	GO Biological Processes	GO:0000027	ribosomal large subunit assembly	-4.18571	-1.49217	3/37	19988,67025,68193	Rpl6,Rpl11,Rpl24		3_Member	GO Biological Processes	GO:0045132	meiotic chromosome segregation	-2.85287	-0.499616	6/97	50878,67981,73679,74075,77053,98558	Stag3,Hormad1,Tex19.1,Syce1,Sun1,Mael
4_Member	GO Biological Processes	GO:0002009	morphogenesis of an epithelium	-10.3807	-7.16038	40/554	12370,12614,12705,13383,14179,14472,14609,14734,15110,15364,16001,16007,16974,17387,17390,17684,18479,18514,19401,20187,20278,20346,20666,20677,21407,21677,21815,22418,57265,58198,69073,70122,71461,72780,74533,75605,93840,140570,192119,240725	Casp8,Celsr1,Cited1,Dlg1,Fgf8,Gbx2,Gja1,Gpc3,Hand1,Hmga2,Igf1r,Ccn1,Lrp6,Mmp14,Mmp2,Cited2,Pak1,Pbx1,Rara,Ryk,Scnn1g,Sema3a,Sox11,Sox4,Tcf15,Tead2,Tgif1,Wnt5a,Fzd2,Sall1,Kdf1,Mllt3,Ptk7,Rspo3,Gzf1,Kdm5b,Vangl2,Plxnb2,Dicer1,Sulf1		3_Summary	CORUM	CORUM:3047	Parvulin-associated pre-rRNP complex	-9.08862	-6.24186	6/49	17975,19988,20102,20116,67115,67891,20088,54127,67025	Ncl,Rpl6,Rps4x,Rps8,Rpl14,Rpl4,Rps24,Rps28,Rpl11		3_Member	GO Biological Processes	GO:0098813	nuclear chromosome segregation	-2.26297	-0.0933674	9/258	50878,67981,73679,74075,77053,83560,98558,140557,224023	Stag3,Hormad1,Tex19.1,Syce1,Sun1,Tex14,Mael,Smc1b,Klhl22
4_Member	GO Biological Processes	GO:0048598	embryonic morphogenesis	-8.57474	-5.63522	40/638	12192,12370,12614,13383,14042,14179,14472,14609,14734,15110,15902,16007,16974,17387,17684,17701,18193,18514,19401,20666,20677,21414,21677,21815,22418,26554,57265,58198,68151,69073,71461,72780,93840,109934,140570,192119,216850,230857,240725,320790	Zfp36l1,Casp8,Celsr1,Dlg1,Ext1,Fgf8,Gbx2,Gja1,Gpc3,Hand1,Id2,Ccn1,Lrp6,Mmp14,Cited2,Msx1,Nsd1,Pbx1,Rara,Sox11,Sox4,Tcf7,Tead2,Tgif1,Wnt5a,Cul3,Fzd2,Sall1,Wls,Kdf1,Ptk7,Rspo3,Vangl2,Abr,Plxnb2,Dicer1,Kdm6b,Ece1,Sulf1,Chd7		3_Member	CORUM	CORUM:3047	Parvulin-associated pre-rRNP complex	-9.08862	-6.24186	6/49	17975,19988,20102,20116,67115,67891	Ncl,Rpl6,Rps4x,Rps8,Rpl14,Rpl4		4_Summary	Reactome Gene Sets	R-MMU-191273	Cholesterol biosynthesis	-6.16338	-2.80473	6/26	13121,13360,20775,66234,68603,110196,11812,13082,14151,16835,231070,16832,17199,18799,224860,319801,18160,114663,11688,15107,16331,19223,23943,23986,56018,70025,215456,223753,329502,333433,12334,327942	Cyp51,Dhcr7,Sqle,Msmo1,Pmvk,Fdps,Apoc1,Cyp26a1,Fech,Ldlr,Insig1,Ldhb,Mc1r,Plcd1,Plcl2,Tigar,Npr1,Impa2,Alox8,Hadh,Inpp5d,Ptgis,Esyt1,Eci2,Stard10,Acot7,Gpat2,Cerk,Pla2g4e,Gpd1l,Capn2,Pigl
4_Member	GO Biological Processes	GO:0060562	epithelial tube morphogenesis	-8.11956	-5.21955	29/383	12370,12614,12705,13383,14179,14472,14609,14734,15110,15364,16974,17387,17684,18479,18514,19401,20666,20677,21677,21815,22418,57265,58198,71461,74533,75605,93840,140570,192119	Casp8,Celsr1,Cited1,Dlg1,Fgf8,Gbx2,Gja1,Gpc3,Hand1,Hmga2,Lrp6,Mmp14,Cited2,Pak1,Pbx1,Rara,Sox11,Sox4,Tead2,Tgif1,Wnt5a,Fzd2,Sall1,Ptk7,Gzf1,Kdm5b,Vangl2,Plxnb2,Dicer1		3_Member	GO Biological Processes	GO:0006364	rRNA processing	-5.44601	-2.70278	6/198	17975,20088,20116,54127,67025,67115	Ncl,Rps24,Rps8,Rps28,Rpl11,Rpl14		4_Member	Reactome Gene Sets	R-MMU-191273	Cholesterol biosynthesis	-6.16338	-2.80473	6/26	13121,13360,20775,66234,68603,110196	Cyp51,Dhcr7,Sqle,Msmo1,Pmvk,Fdps
4_Member	GO Biological Processes	GO:0001763	morphogenesis of a branching structure	-7.62929	-4.84467	22/244	12614,12705,13383,14179,14472,14734,15364,16974,17387,17684,18479,18514,20346,22418,58198,72780,74533,75605,77767,93840,192119,240725	Celsr1,Cited1,Dlg1,Fgf8,Gbx2,Gpc3,Hmga2,Lrp6,Mmp14,Cited2,Pak1,Pbx1,Sema3a,Wnt5a,Sall1,Rspo3,Gzf1,Kdm5b,Ermn,Vangl2,Dicer1,Sulf1		3_Member	GO Biological Processes	GO:0016072	rRNA metabolic process	-5.07273	-2.34247	6/230	17975,20088,20116,54127,67025,67115	Ncl,Rps24,Rps8,Rps28,Rpl11,Rpl14		4_Member	GO Biological Processes	GO:0016125	sterol metabolic process	-5.95361	-2.69187	11/135	11812,13082,13121,13360,14151,16835,20775,66234,68603,110196,231070	Apoc1,Cyp26a1,Cyp51,Dhcr7,Fech,Ldlr,Sqle,Msmo1,Pmvk,Fdps,Insig1
4_Member	GO Biological Processes	GO:0061138	morphogenesis of a branching epithelium	-7.57015	-4.81356	21/225	12614,12705,13383,14179,14472,14734,15364,16974,17387,17684,18479,18514,20346,22418,58198,72780,74533,75605,93840,192119,240725	Celsr1,Cited1,Dlg1,Fgf8,Gbx2,Gpc3,Hmga2,Lrp6,Mmp14,Cited2,Pak1,Pbx1,Sema3a,Wnt5a,Sall1,Rspo3,Gzf1,Kdm5b,Vangl2,Dicer1,Sulf1		3_Member	GO Biological Processes	GO:0034470	ncRNA processing	-4.09872	-1.41677	6/343	17975,20088,20116,54127,67025,67115	Ncl,Rps24,Rps8,Rps28,Rpl11,Rpl14		4_Member	GO Biological Processes	GO:0016126	sterol biosynthetic process	-5.42846	-2.37085	7/52	13121,13360,20775,66234,68603,110196,231070	Cyp51,Dhcr7,Sqle,Msmo1,Pmvk,Fdps,Insig1
4_Member	GO Biological Processes	GO:0048754	branching morphogenesis of an epithelial tube	-6.74107	-4.13254	18/188	12614,12705,13383,14179,14472,14734,15364,16974,17387,17684,18479,18514,22418,58198,74533,75605,93840,192119	Celsr1,Cited1,Dlg1,Fgf8,Gbx2,Gpc3,Hmga2,Lrp6,Mmp14,Cited2,Pak1,Pbx1,Wnt5a,Sall1,Gzf1,Kdm5b,Vangl2,Dicer1		3_Member	GO Biological Processes	GO:0034660	ncRNA metabolic process	-3.36896	-0.698289	6/468	17975,20088,20116,54127,67025,67115	Ncl,Rps24,Rps8,Rps28,Rpl11,Rpl14		4_Member	GO Biological Processes	GO:0008203	cholesterol metabolic process	-4.5119	-1.57239	9/126	11812,13121,13360,14151,16835,20775,68603,110196,231070	Apoc1,Cyp51,Dhcr7,Fech,Ldlr,Sqle,Pmvk,Fdps,Insig1
4_Member	GO Biological Processes	GO:0001655	urogenital system development	-6.10216	-3.61858	24/347	12705,13383,13653,14179,14734,15902,16001,17390,17684,18015,18131,18514,19126,19401,20677,22418,56350,58198,74533,83557,93840,94192,235041,240725	Cited1,Dlg1,Egr1,Fgf8,Gpc3,Id2,Igf1r,Mmp2,Cited2,Nf1,Notch3,Pbx1,Prom1,Rara,Sox4,Wnt5a,Arl3,Sall1,Gzf1,Lin28a,Vangl2,C1galt1,Kank2,Sulf1		4_Summary	Reactome Gene Sets	R-MMU-3371511	HSF1 activation	-6.30935	-3.53898	3/8	13627,15519,22627,11796,15122,56086,57294,67025	Eef1a1,Hsp90aa1,Ywhae,Birc3,Hba-a1,Set,Rps27,Rpl11		4_Member	GO Biological Processes	GO:1901617	organic hydroxy compound biosynthetic process	-4.46278	-1.54346	12/229	13121,13360,16832,17199,18799,20775,66234,68603,110196,224860,231070,319801	Cyp51,Dhcr7,Ldhb,Mc1r,Plcd1,Sqle,Msmo1,Pmvk,Fdps,Plcl2,Insig1,Tigar
4_Member	GO Biological Processes	GO:0072001	renal system development	-5.9912	-3.54238	22/303	12705,13383,13653,14179,14734,15902,17684,18015,18131,18514,19126,19401,20677,22418,56350,58198,74533,83557,93840,94192,235041,240725	Cited1,Dlg1,Egr1,Fgf8,Gpc3,Id2,Cited2,Nf1,Notch3,Pbx1,Prom1,Rara,Sox4,Wnt5a,Arl3,Sall1,Gzf1,Lin28a,Vangl2,C1galt1,Kank2,Sulf1		4_Member	Reactome Gene Sets	R-MMU-3371511	HSF1 activation	-6.30935	-3.53898	3/8	13627,15519,22627	Eef1a1,Hsp90aa1,Ywhae		4_Member	GO Biological Processes	GO:1901615	organic hydroxy compound metabolic process	-4.39738	-1.53358	18/481	11812,13082,13121,13360,14151,16832,16835,17199,18160,18799,20775,66234,68603,110196,114663,224860,231070,319801	Apoc1,Cyp26a1,Cyp51,Dhcr7,Fech,Ldhb,Ldlr,Mc1r,Npr1,Plcd1,Sqle,Msmo1,Pmvk,Fdps,Impa2,Plcl2,Insig1,Tigar
4_Member	GO Biological Processes	GO:0001822	kidney development	-5.92188	-3.47969	21/282	12705,13383,13653,14179,14734,15902,17684,18015,18131,18514,19126,19401,20677,56350,58198,74533,83557,93840,94192,235041,240725	Cited1,Dlg1,Egr1,Fgf8,Gpc3,Id2,Cited2,Nf1,Notch3,Pbx1,Prom1,Rara,Sox4,Arl3,Sall1,Gzf1,Lin28a,Vangl2,C1galt1,Kank2,Sulf1		4_Member	Reactome Gene Sets	R-MMU-3371556	Cellular response to heat stress	-3.20493	-0.545252	3/79	13627,15519,22627	Eef1a1,Hsp90aa1,Ywhae		4_Member	GO Biological Processes	GO:1902652	secondary alcohol metabolic process	-4.37841	-1.53165	9/131	11812,13121,13360,14151,16835,20775,68603,110196,231070	Apoc1,Cyp51,Dhcr7,Fech,Ldlr,Sqle,Pmvk,Fdps,Insig1
4_Member	GO Biological Processes	GO:2000027	regulation of animal organ morphogenesis	-5.38828	-3.07163	17/210	12614,12705,14179,14734,15364,16974,17684,17701,20187,22418,57265,58198,70122,71461,93840,192119,240725	Celsr1,Cited1,Fgf8,Gpc3,Hmga2,Lrp6,Cited2,Msx1,Ryk,Wnt5a,Fzd2,Sall1,Mllt3,Ptk7,Vangl2,Dicer1,Sulf1		4_Member	GO Biological Processes	GO:0072593	reactive oxygen species metabolic process	-2.50075	0	4/288	11796,13627,15122,15519	Birc3,Eef1a1,Hba-a1,Hsp90aa1		4_Member	KEGG Pathway	mmu00100	Steroid biosynthesis	-4.09199	-1.30737	4/19	13121,13360,20775,66234	Cyp51,Dhcr7,Sqle,Msmo1
4_Member	GO Biological Processes	GO:0072006	nephron development	-4.66198	-2.53696	13/147	12705,13383,13653,14179,14734,17684,18131,18514,19126,58198,74533,93840,240725	Cited1,Dlg1,Egr1,Fgf8,Gpc3,Cited2,Notch3,Pbx1,Prom1,Sall1,Gzf1,Vangl2,Sulf1		4_Member	Reactome Gene Sets	R-MMU-68886	M Phase	-2.26795	0	4/335	15519,22627,56086,57294	Hsp90aa1,Ywhae,Set,Rps27		4_Member	KEGG Pathway	M00101	Cholesterol biosynthesis, squalene 2,3-epoxide => cholesterol	-3.65852	-1.03025	3/10	13121,13360,66234	Cyp51,Dhcr7,Msmo1
4_Member	GO Biological Processes	GO:0060993	kidney morphogenesis	-4.16482	-2.11259	10/100	12705,13383,14179,14734,17684,18514,20677,58198,74533,93840	Cited1,Dlg1,Fgf8,Gpc3,Cited2,Pbx1,Sox4,Sall1,Gzf1,Vangl2		4_Member	Reactome Gene Sets	R-MMU-68877	Mitotic Prometaphase	-2.14775	0	3/186	15519,22627,57294	Hsp90aa1,Ywhae,Rps27		4_Member	KEGG Pathway	mmu_M00101	Cholesterol biosynthesis, squalene 2,3-epoxide => cholesterol	-3.65852	-1.03025	3/10	13121,13360,66234	Cyp51,Dhcr7,Msmo1
4_Member	GO Biological Processes	GO:0001658	branching involved in ureteric bud morphogenesis	-4.02787	-2.00668	8/66	12705,13383,14179,14734,17684,18514,58198,74533	Cited1,Dlg1,Fgf8,Gpc3,Cited2,Pbx1,Sall1,Gzf1		4_Member	GO Biological Processes	GO:0031396	regulation of protein ubiquitination	-2.06751	0	3/199	11796,15519,67025	Birc3,Hsp90aa1,Rpl11		4_Member	GO Biological Processes	GO:0006695	cholesterol biosynthetic process	-3.56965	-0.980008	5/46	13121,13360,68603,110196,231070	Cyp51,Dhcr7,Pmvk,Fdps,Insig1
4_Member	GO Biological Processes	GO:0060675	ureteric bud morphogenesis	-3.71646	-1.79118	8/73	12705,13383,14179,14734,17684,18514,58198,74533	Cited1,Dlg1,Fgf8,Gpc3,Cited2,Pbx1,Sall1,Gzf1		4_Member	GO Biological Processes	GO:2000377	regulation of reactive oxygen species metabolic process	-2.06158	0	3/200	11796,13627,15519	Birc3,Eef1a1,Hsp90aa1		4_Member	GO Biological Processes	GO:1902653	secondary alcohol biosynthetic process	-3.52523	-0.94473	5/47	13121,13360,68603,110196,231070	Cyp51,Dhcr7,Pmvk,Fdps,Insig1
4_Member	GO Biological Processes	GO:0072171	mesonephric tubule morphogenesis	-3.67503	-1.7674	8/74	12705,13383,14179,14734,17684,18514,58198,74533	Cited1,Dlg1,Fgf8,Gpc3,Cited2,Pbx1,Sall1,Gzf1		5_Summary	GO Biological Processes	GO:0043484	regulation of RNA splicing	-2.49101	0	3/140	20382,27370,72289	Srsf2,Rps26,Malat1		4_Member	Reactome Gene Sets	R-MMU-556833	Metabolism of lipids	-3.28464	-0.803327	18/592	11688,13121,13360,15107,16331,19223,20775,23943,23986,56018,66234,68603,70025,110196,215456,223753,329502,333433	Alox8,Cyp51,Dhcr7,Hadh,Inpp5d,Ptgis,Sqle,Esyt1,Eci2,Stard10,Msmo1,Pmvk,Acot7,Fdps,Gpat2,Cerk,Pla2g4e,Gpd1l
4_Member	GO Biological Processes	GO:0072073	kidney epithelium development	-3.47178	-1.61144	11/144	12705,13383,14179,14734,17684,18514,19126,19401,58198,74533,235041	Cited1,Dlg1,Fgf8,Gpc3,Cited2,Pbx1,Prom1,Rara,Sall1,Gzf1,Kank2		5_Member	GO Biological Processes	GO:0043484	regulation of RNA splicing	-2.49101	0	3/140	20382,27370,72289	Srsf2,Rps26,Malat1		4_Member	GO Biological Processes	GO:0006066	alcohol metabolic process	-3.18878	-0.746583	12/314	11812,13121,13360,14151,16835,18799,20775,68603,110196,114663,224860,231070	Apoc1,Cyp51,Dhcr7,Fech,Ldlr,Plcd1,Sqle,Pmvk,Fdps,Impa2,Plcl2,Insig1
4_Member	GO Biological Processes	GO:0072080	nephron tubule development	-3.4566	-1.6014	9/100	12705,13383,14179,14734,17684,18514,19126,58198,74533	Cited1,Dlg1,Fgf8,Gpc3,Cited2,Pbx1,Prom1,Sall1,Gzf1		6_Summary	Reactome Gene Sets	R-MMU-8939211	ESR-mediated signaling	-2.12869	0	3/189	14688,15519,83602	Gnb1,Hsp90aa1,Gtf2a1		4_Member	Reactome Gene Sets	R-MMU-8957322	Metabolism of steroids	-3.03077	-0.626368	7/123	13121,13360,19223,20775,66234,68603,110196	Cyp51,Dhcr7,Ptgis,Sqle,Msmo1,Pmvk,Fdps
4_Member	GO Biological Processes	GO:0072078	nephron tubule morphogenesis	-3.36723	-1.53246	8/82	12705,13383,14179,14734,17684,18514,58198,74533	Cited1,Dlg1,Fgf8,Gpc3,Cited2,Pbx1,Sall1,Gzf1		6_Member	Reactome Gene Sets	R-MMU-8939211	ESR-mediated signaling	-2.12869	0	3/189	14688,15519,83602	Gnb1,Hsp90aa1,Gtf2a1		4_Member	GO Biological Processes	GO:0008202	steroid metabolic process	-2.81186	-0.466512	11/301	11812,13082,13121,13360,14151,16835,20775,66234,68603,110196,231070	Apoc1,Cyp26a1,Cyp51,Dhcr7,Fech,Ldlr,Sqle,Msmo1,Pmvk,Fdps,Insig1
4_Member	GO Biological Processes	GO:0072088	nephron epithelium morphogenesis	-3.33146	-1.50588	8/83	12705,13383,14179,14734,17684,18514,58198,74533	Cited1,Dlg1,Fgf8,Gpc3,Cited2,Pbx1,Sall1,Gzf1												4_Member	GO Biological Processes	GO:0046165	alcohol biosynthetic process	-2.68815	-0.37089	7/141	13121,13360,18799,68603,110196,224860,231070	Cyp51,Dhcr7,Plcd1,Pmvk,Fdps,Plcl2,Insig1
4_Member	GO Biological Processes	GO:0072028	nephron morphogenesis	-3.29623	-1.48165	8/84	12705,13383,14179,14734,17684,18514,58198,74533	Cited1,Dlg1,Fgf8,Gpc3,Cited2,Pbx1,Sall1,Gzf1												4_Member	GO Biological Processes	GO:0006694	steroid biosynthetic process	-2.44282	-0.19198	7/156	13121,13360,20775,66234,68603,110196,231070	Cyp51,Dhcr7,Sqle,Msmo1,Pmvk,Fdps,Insig1
4_Member	GO Biological Processes	GO:0001657	ureteric bud development	-3.26941	-1.4713	9/106	12705,13383,14179,14734,17684,18514,19401,58198,74533	Cited1,Dlg1,Fgf8,Gpc3,Cited2,Pbx1,Rara,Sall1,Gzf1												4_Member	GO Biological Processes	GO:0090181	regulation of cholesterol metabolic process	-2.2513	-0.0933674	3/29	13360,16835,110196	Dhcr7,Ldlr,Fdps
4_Member	GO Biological Processes	GO:0061326	renal tubule development	-3.26941	-1.4713	9/106	12705,13383,14179,14734,17684,18514,19126,58198,74533	Cited1,Dlg1,Fgf8,Gpc3,Cited2,Pbx1,Prom1,Sall1,Gzf1												4_Member	GO Biological Processes	GO:0008610	lipid biosynthetic process	-2.02162	0	14/547	11688,12334,13121,13360,16835,19223,20775,66234,68603,70025,110196,215456,231070,327942	Alox8,Capn2,Cyp51,Dhcr7,Ldlr,Ptgis,Sqle,Msmo1,Pmvk,Acot7,Fdps,Gpat2,Insig1,Pigl
4_Member	GO Biological Processes	GO:0072163	mesonephric epithelium development	-3.26941	-1.4713	9/106	12705,13383,14179,14734,17684,18514,19401,58198,74533	Cited1,Dlg1,Fgf8,Gpc3,Cited2,Pbx1,Rara,Sall1,Gzf1												5_Summary	GO Biological Processes	GO:0042036	negative regulation of cytokine biosynthetic process	-4.40983	-1.53358	5/31	16331,22177,24058,74155,378425,20963,83397,108723,12509,15170,16453,16859,17199,18173,66214,11688,12334,15275,17022,18119,78781,16440,17060,18613,14824,16835,21785,102545,224860,100340,12494,13036,20706	Inpp5d,Tyrobp,Sigirr,Errfi1,Nlrp12,Syk,Akap12,Card11,Cd59a,Ptpn6,Jak3,Lgals9,Mc1r,Slc11a1,Rgcc,Alox8,Capn2,Hk1,Lum,Nodal,Zc3hav1,Itpr3,Blnk,Pecam1,Grn,Ldlr,Tff2,Cmtm7,Plcl2,Smpdl3b,Cd38,Ctsh,Serpinb9b
4_Member	GO Biological Processes	GO:0072164	mesonephric tubule development	-3.26941	-1.4713	9/106	12705,13383,14179,14734,17684,18514,19401,58198,74533	Cited1,Dlg1,Fgf8,Gpc3,Cited2,Pbx1,Rara,Sall1,Gzf1												5_Member	GO Biological Processes	GO:0042036	negative regulation of cytokine biosynthetic process	-4.40983	-1.53358	5/31	16331,22177,24058,74155,378425	Inpp5d,Tyrobp,Sigirr,Errfi1,Nlrp12
4_Member	GO Biological Processes	GO:0001823	mesonephros development	-3.18098	-1.41339	9/109	12705,13383,14179,14734,17684,18514,19401,58198,74533	Cited1,Dlg1,Fgf8,Gpc3,Cited2,Pbx1,Rara,Sall1,Gzf1												5_Member	GO Biological Processes	GO:0042035	regulation of cytokine biosynthetic process	-4.1254	-1.30737	8/110	16331,20963,22177,24058,74155,83397,108723,378425	Inpp5d,Syk,Tyrobp,Sigirr,Errfi1,Akap12,Card11,Nlrp12
4_Member	GO Biological Processes	GO:0061333	renal tubule morphogenesis	-3.16054	-1.39843	8/88	12705,13383,14179,14734,17684,18514,58198,74533	Cited1,Dlg1,Fgf8,Gpc3,Cited2,Pbx1,Sall1,Gzf1												5_Member	GO Biological Processes	GO:0001818	negative regulation of cytokine production	-3.94976	-1.2102	12/259	12509,15170,16331,16453,16859,17199,18173,22177,24058,66214,74155,378425	Cd59a,Ptpn6,Inpp5d,Jak3,Lgals9,Mc1r,Slc11a1,Tyrobp,Sigirr,Rgcc,Errfi1,Nlrp12
4_Member	GO Biological Processes	GO:0072009	nephron epithelium development	-3.15222	-1.3929	9/110	12705,13383,14179,14734,17684,18514,19126,58198,74533	Cited1,Dlg1,Fgf8,Gpc3,Cited2,Pbx1,Prom1,Sall1,Gzf1												5_Member	GO Biological Processes	GO:0001817	regulation of cytokine production	-3.83904	-1.12358	21/680	11688,12334,12509,15170,15275,16331,16453,16859,17022,17199,18119,18173,20963,22177,24058,66214,74155,78781,83397,108723,378425	Alox8,Capn2,Cd59a,Ptpn6,Hk1,Inpp5d,Jak3,Lgals9,Lum,Mc1r,Nodal,Slc11a1,Syk,Tyrobp,Sigirr,Rgcc,Errfi1,Zc3hav1,Akap12,Card11,Nlrp12
5_Summary	GO Biological Processes	GO:0061458	reproductive system development	-9.90494	-6.74741	35/454	11576,12192,12443,12591,12705,13383,14179,14609,15110,15364,16001,16007,16669,16691,16974,17173,17311,17390,17684,18783,19401,20346,20675,20720,21414,22418,72780,75605,109135,170676,192119,207165,213742,240725,320790,18514,53885,83557,94221,103554,214575,218454,239083,13445,17112,17701,26554,56320,77097,108013,108655,229603,328365	Afp,Zfp36l1,Ccnd1,Cdx2,Cited1,Dlg1,Fgf8,Gja1,Hand1,Hmga2,Igf1r,Ccn1,Krt19,Krt8,Lrp6,Ascl2,Kitl,Mmp2,Cited2,Pla2g4a,Rara,Sema3a,Sox3,Serpine2,Tcf7,Wnt5a,Rspo3,Kdm5b,Plekha5,Peg10,Dicer1,Bptf,Xist,Sulf1,Chd7,Pbx1,Nphp1,Lin28a,Gopc,Psme4,Tdrd5,Lhfpl2,Ccnb1ip1,Cdk2ap1,Tm4sf1,Msx1,Cul3,Dbn1,Tanc2,Celf4,Foxp1,Otud7b,Zmiz1												5_Member	GO Biological Processes	GO:0042089	cytokine biosynthetic process	-3.81027	-1.11673	8/122	16331,20963,22177,24058,74155,83397,108723,378425	Inpp5d,Syk,Tyrobp,Sigirr,Errfi1,Akap12,Card11,Nlrp12
5_Member	GO Biological Processes	GO:0061458	reproductive system development	-9.90494	-6.74741	35/454	11576,12192,12443,12591,12705,13383,14179,14609,15110,15364,16001,16007,16669,16691,16974,17173,17311,17390,17684,18783,19401,20346,20675,20720,21414,22418,72780,75605,109135,170676,192119,207165,213742,240725,320790	Afp,Zfp36l1,Ccnd1,Cdx2,Cited1,Dlg1,Fgf8,Gja1,Hand1,Hmga2,Igf1r,Ccn1,Krt19,Krt8,Lrp6,Ascl2,Kitl,Mmp2,Cited2,Pla2g4a,Rara,Sema3a,Sox3,Serpine2,Tcf7,Wnt5a,Rspo3,Kdm5b,Plekha5,Peg10,Dicer1,Bptf,Xist,Sulf1,Chd7												5_Member	Reactome Gene Sets	R-MMU-983695	Antigen activates B Cell Receptor (BCR) leading to generation of second messengers	-3.75033	-1.09065	4/23	15170,16440,17060,20963	Ptpn6,Itpr3,Blnk,Syk
5_Member	GO Biological Processes	GO:0048608	reproductive structure development	-9.40504	-6.31939	34/450	11576,12192,12443,12591,12705,13383,14179,14609,15110,15364,16001,16007,16669,16691,16974,17173,17311,17390,17684,18783,19401,20346,20675,20720,21414,22418,72780,75605,170676,192119,207165,213742,240725,320790	Afp,Zfp36l1,Ccnd1,Cdx2,Cited1,Dlg1,Fgf8,Gja1,Hand1,Hmga2,Igf1r,Ccn1,Krt19,Krt8,Lrp6,Ascl2,Kitl,Mmp2,Cited2,Pla2g4a,Rara,Sema3a,Sox3,Serpine2,Tcf7,Wnt5a,Rspo3,Kdm5b,Peg10,Dicer1,Bptf,Xist,Sulf1,Chd7												5_Member	GO Biological Processes	GO:0042107	cytokine metabolic process	-3.71352	-1.06457	8/126	16331,20963,22177,24058,74155,83397,108723,378425	Inpp5d,Syk,Tyrobp,Sigirr,Errfi1,Akap12,Card11,Nlrp12
5_Member	GO Biological Processes	GO:0003006	developmental process involved in reproduction	-6.90218	-4.28015	42/792	11576,12192,12443,12591,12705,13383,14179,14609,15110,15364,16001,16007,16669,16691,16974,17173,17311,17390,17684,18514,18783,19401,20346,20675,20720,21414,22418,53885,72780,75605,83557,94221,103554,170676,192119,207165,213742,214575,218454,239083,240725,320790	Afp,Zfp36l1,Ccnd1,Cdx2,Cited1,Dlg1,Fgf8,Gja1,Hand1,Hmga2,Igf1r,Ccn1,Krt19,Krt8,Lrp6,Ascl2,Kitl,Mmp2,Cited2,Pbx1,Pla2g4a,Rara,Sema3a,Sox3,Serpine2,Tcf7,Wnt5a,Nphp1,Rspo3,Kdm5b,Lin28a,Gopc,Psme4,Peg10,Dicer1,Bptf,Xist,Tdrd5,Lhfpl2,Ccnb1ip1,Sulf1,Chd7												5_Member	GO Biological Processes	GO:0045408	regulation of interleukin-6 biosynthetic process	-3.47036	-0.916187	4/27	16331,20963,22177,378425	Inpp5d,Syk,Tyrobp,Nlrp12
5_Member	GO Biological Processes	GO:0001892	embryonic placenta development	-5.19324	-2.92714	12/112	12192,12591,12705,15110,16007,16669,16691,17173,17684,72780,207165,213742	Zfp36l1,Cdx2,Cited1,Hand1,Ccn1,Krt19,Krt8,Ascl2,Cited2,Rspo3,Bptf,Xist												5_Member	GO Biological Processes	GO:0042226	interleukin-6 biosynthetic process	-3.40768	-0.881983	4/28	16331,20963,22177,378425	Inpp5d,Syk,Tyrobp,Nlrp12
5_Member	GO Biological Processes	GO:0001890	placenta development	-4.62473	-2.50912	14/170	12192,12591,12705,15110,16007,16669,16691,17173,17684,18783,72780,170676,207165,213742	Zfp36l1,Cdx2,Cited1,Hand1,Ccn1,Krt19,Krt8,Ascl2,Cited2,Pla2g4a,Rspo3,Peg10,Bptf,Xist												5_Member	Reactome Gene Sets	R-MMU-210990	PECAM1 interactions	-3.40336	-0.881983	3/12	15170,16331,18613	Ptpn6,Inpp5d,Pecam1
5_Member	GO Biological Processes	GO:0001701	in utero embryonic development	-3.80197	-1.84126	26/539	12192,12591,12705,13445,14609,15110,16007,16669,16691,17112,17173,17684,17701,26554,56320,72780,77097,108013,108655,192119,207165,213742,229603,239083,320790,328365	Zfp36l1,Cdx2,Cited1,Cdk2ap1,Gja1,Hand1,Ccn1,Krt19,Krt8,Tm4sf1,Ascl2,Cited2,Msx1,Cul3,Dbn1,Rspo3,Tanc2,Celf4,Foxp1,Dicer1,Bptf,Xist,Otud7b,Ccnb1ip1,Chd7,Zmiz1												5_Member	GO Biological Processes	GO:0042533	tumor necrosis factor biosynthetic process	-3.28962	-0.803327	4/30	20963,22177,74155,83397	Syk,Tyrobp,Errfi1,Akap12
5_Member	GO Biological Processes	GO:0060712	spongiotrophoblast layer development	-3.26446	-1.46958	4/18	12192,12705,17173,213742	Zfp36l1,Cited1,Ascl2,Xist												5_Member	GO Biological Processes	GO:0042534	regulation of tumor necrosis factor biosynthetic process	-3.28962	-0.803327	4/30	20963,22177,74155,83397	Syk,Tyrobp,Errfi1,Akap12
5_Member	GO Biological Processes	GO:0060706	cell differentiation involved in embryonic placenta development	-3.21576	-1.43832	5/32	15110,16669,16691,17173,213742	Hand1,Krt19,Krt8,Ascl2,Xist												5_Member	Reactome Gene Sets	R-MMU-983705	Signaling by the B Cell Receptor (BCR)	-3.27974	-0.803327	5/53	15170,16440,17060,20963,108723	Ptpn6,Itpr3,Blnk,Syk,Card11
5_Member	GO Biological Processes	GO:0060711	labyrinthine layer development	-2.02926	-0.607627	5/59	12192,12591,12705,16007,72780	Zfp36l1,Cdx2,Cited1,Ccn1,Rspo3												5_Member	GO Biological Processes	GO:0001816	cytokine production	-3.22734	-0.757994	21/756	11688,12334,12509,15170,15275,16331,16453,16859,17022,17199,18119,18173,20963,22177,24058,66214,74155,78781,83397,108723,378425	Alox8,Capn2,Cd59a,Ptpn6,Hk1,Inpp5d,Jak3,Lgals9,Lum,Mc1r,Nodal,Slc11a1,Syk,Tyrobp,Sigirr,Rgcc,Errfi1,Zc3hav1,Akap12,Card11,Nlrp12
6_Summary	GO Biological Processes	GO:0048568	embryonic organ development	-9.49673	-6.38112	36/494	12192,12591,12614,12705,13383,14179,14472,14609,15110,15902,16007,16669,16691,16909,16974,17173,17311,17387,17684,17701,18514,19401,20666,21414,21677,22418,57265,58198,71461,72780,77044,93840,109934,207165,213742,320790,12370,18015,20677,21815,72475,140570,14371,14734,20187,70122,672511,18187,69601,192119,69073,240725,14200,11830,14790,16476,16918,19126,20675,21407,53885,65107,108013,230857,26983…	Zfp36l1,Cdx2,Celsr1,Cited1,Dlg1,Fgf8,Gbx2,Gja1,Hand1,Id2,Ccn1,Krt19,Krt8,Lmo2,Lrp6,Ascl2,Kitl,Mmp14,Cited2,Msx1,Pbx1,Rara,Sox11,Tcf7,Tead2,Wnt5a,Fzd2,Sall1,Ptk7,Rspo3,Arid2,Vangl2,Abr,Bptf,Xist,Chd7,Casp8,Nf1,Sox4,Tgif1,Ssbp3,Plxnb2,Fzd9,Gpc3,Ryk,Mllt3,Rnf213,Nrp2,Dab2ip,Dicer1,Kdf1,Sulf1,Fhl2,Aqp5,Grcc10,Jun,Mycl,Prom1,Sox3,Tcf15,Nphp1,Lrp10,Celf4,Ece1,Tspan12,Ext1,Nsd1,Cul3,Wls,Kdm6b,Rps6ka6,Sc…												5_Member	GO Biological Processes	GO:0045577	regulation of B cell differentiation	-3.12832	-0.707604	4/33	15170,16331,20963,108723	Ptpn6,Inpp5d,Syk,Card11
6_Member	GO Biological Processes	GO:0048568	embryonic organ development	-9.49673	-6.38112	36/494	12192,12591,12614,12705,13383,14179,14472,14609,15110,15902,16007,16669,16691,16909,16974,17173,17311,17387,17684,17701,18514,19401,20666,21414,21677,22418,57265,58198,71461,72780,77044,93840,109934,207165,213742,320790	Zfp36l1,Cdx2,Celsr1,Cited1,Dlg1,Fgf8,Gbx2,Gja1,Hand1,Id2,Ccn1,Krt19,Krt8,Lmo2,Lrp6,Ascl2,Kitl,Mmp14,Cited2,Msx1,Pbx1,Rara,Sox11,Tcf7,Tead2,Wnt5a,Fzd2,Sall1,Ptk7,Rspo3,Arid2,Vangl2,Abr,Bptf,Xist,Chd7												5_Member	Reactome Gene Sets	R-MMU-451927	Interleukin-2 family signaling	-3.07823	-0.667747	4/34	15170,16331,16453,20963	Ptpn6,Inpp5d,Jak3,Syk
6_Member	GO Biological Processes	GO:0021915	neural tube development	-8.84442	-5.7868	21/191	12192,12370,12614,14179,14472,16974,17684,18015,19401,20666,20677,21414,21677,21815,22418,57265,58198,71461,72475,93840,140570	Zfp36l1,Casp8,Celsr1,Fgf8,Gbx2,Lrp6,Cited2,Nf1,Rara,Sox11,Sox4,Tcf7,Tead2,Tgif1,Wnt5a,Fzd2,Sall1,Ptk7,Ssbp3,Vangl2,Plxnb2												5_Member	GO Biological Processes	GO:0002281	macrophage activation involved in immune response	-3.01373	-0.621219	3/16	14824,20963,22177	Grn,Syk,Tyrobp
6_Member	GO Biological Processes	GO:0035567	non-canonical Wnt signaling pathway	-8.61107	-5.65036	12/56	12614,14371,14734,16974,20187,22418,57265,70122,71461,72780,93840,672511	Celsr1,Fzd9,Gpc3,Lrp6,Ryk,Wnt5a,Fzd2,Mllt3,Ptk7,Rspo3,Vangl2,Rnf213												5_Member	Reactome Gene Sets	R-MMU-512988	Interleukin-3, Interleukin-5 and GM-CSF signaling	-2.80917	-0.466512	4/40	15170,16331,16453,20963	Ptpn6,Inpp5d,Jak3,Syk
6_Member	GO Biological Processes	GO:0060411	cardiac septum morphogenesis	-8.28987	-5.37055	14/86	14179,15110,15902,16007,16974,17684,18187,19401,20666,20677,22418,57265,93840,320790	Fgf8,Hand1,Id2,Ccn1,Lrp6,Cited2,Nrp2,Rara,Sox11,Sox4,Wnt5a,Fzd2,Vangl2,Chd7												5_Member	Reactome Gene Sets	R-MMU-912526	Interleukin receptor SHC signaling	-2.7211	-0.398883	3/20	15170,16331,16453	Ptpn6,Inpp5d,Jak3
6_Member	GO Biological Processes	GO:0035148	tube formation	-7.92783	-5.05863	19/176	12370,12614,14179,15110,16974,17684,19401,20666,20677,21677,21815,22418,57265,58198,69601,71461,93840,140570,192119	Casp8,Celsr1,Fgf8,Hand1,Lrp6,Cited2,Rara,Sox11,Sox4,Tead2,Tgif1,Wnt5a,Fzd2,Sall1,Dab2ip,Ptk7,Vangl2,Plxnb2,Dicer1												5_Member	KEGG Pathway	mmu04662	B cell receptor signaling pathway	-2.67542	-0.363073	5/72	15170,16331,17060,20963,108723	Ptpn6,Inpp5d,Blnk,Syk,Card11
6_Member	GO Biological Processes	GO:0016331	morphogenesis of embryonic epithelium	-7.68862	-4.87548	19/182	12370,12614,14179,15110,16974,17684,19401,20666,20677,21677,21815,22418,57265,58198,69073,71461,93840,140570,240725	Casp8,Celsr1,Fgf8,Hand1,Lrp6,Cited2,Rara,Sox11,Sox4,Tead2,Tgif1,Wnt5a,Fzd2,Sall1,Kdf1,Ptk7,Vangl2,Plxnb2,Sulf1												5_Member	GO Biological Processes	GO:0002695	negative regulation of leukocyte activation	-2.66507	-0.360222	8/182	14824,15170,16331,16453,16835,16859,21785,22177	Grn,Ptpn6,Inpp5d,Jak3,Ldlr,Lgals9,Tff2,Tyrobp
6_Member	GO Biological Processes	GO:0003279	cardiac septum development	-7.67482	-4.87548	16/128	14179,15110,15902,16007,16974,17684,18187,19401,20666,20677,22418,57265,58198,71461,93840,320790	Fgf8,Hand1,Id2,Ccn1,Lrp6,Cited2,Nrp2,Rara,Sox11,Sox4,Wnt5a,Fzd2,Sall1,Ptk7,Vangl2,Chd7												5_Member	GO Biological Processes	GO:0042535	positive regulation of tumor necrosis factor biosynthetic process	-2.65817	-0.360222	3/21	20963,22177,83397	Syk,Tyrobp,Akap12
6_Member	GO Biological Processes	GO:0060071	Wnt signaling pathway, planar cell polarity pathway	-7.1129	-4.44223	9/37	12614,14734,16974,20187,22418,57265,70122,71461,93840	Celsr1,Gpc3,Lrp6,Ryk,Wnt5a,Fzd2,Mllt3,Ptk7,Vangl2												5_Member	GO Biological Processes	GO:0030183	B cell differentiation	-2.53712	-0.253102	7/150	15170,16331,16453,20963,102545,108723,224860	Ptpn6,Inpp5d,Jak3,Syk,Cmtm7,Card11,Plcl2
6_Member	GO Biological Processes	GO:0072175	epithelial tube formation	-7.01534	-4.36638	17/161	12370,12614,14179,15110,16974,17684,19401,20666,20677,21677,21815,22418,57265,58198,71461,93840,140570	Casp8,Celsr1,Fgf8,Hand1,Lrp6,Cited2,Rara,Sox11,Sox4,Tead2,Tgif1,Wnt5a,Fzd2,Sall1,Ptk7,Vangl2,Plxnb2												5_Member	GO Biological Processes	GO:0032675	regulation of interleukin-6 production	-2.47372	-0.207615	7/154	12334,15170,16331,16859,20963,22177,378425	Capn2,Ptpn6,Inpp5d,Lgals9,Syk,Tyrobp,Nlrp12
6_Member	GO Biological Processes	GO:0090175	regulation of establishment of planar polarity	-6.89844	-4.28015	9/39	12614,14734,16974,20187,22418,57265,70122,71461,93840	Celsr1,Gpc3,Lrp6,Ryk,Wnt5a,Fzd2,Mllt3,Ptk7,Vangl2												5_Member	GO Biological Processes	GO:0050777	negative regulation of immune response	-2.41244	-0.184126	7/158	12509,14824,15170,16331,16453,16859,100340	Cd59a,Grn,Ptpn6,Inpp5d,Jak3,Lgals9,Smpdl3b
6_Member	GO Biological Processes	GO:0001841	neural tube formation	-6.67862	-4.08898	15/132	12370,12614,16974,17684,19401,20666,20677,21677,21815,22418,57265,58198,71461,93840,140570	Casp8,Celsr1,Lrp6,Cited2,Rara,Sox11,Sox4,Tead2,Tgif1,Wnt5a,Fzd2,Sall1,Ptk7,Vangl2,Plxnb2												5_Member	GO Biological Processes	GO:0050866	negative regulation of cell activation	-2.37548	-0.155132	8/203	14824,15170,16331,16453,16835,16859,21785,22177	Grn,Ptpn6,Inpp5d,Jak3,Ldlr,Lgals9,Tff2,Tyrobp
6_Member	GO Biological Processes	GO:0090179	planar cell polarity pathway involved in neural tube closure	-6.55934	-3.99657	6/14	12614,16974,22418,57265,71461,93840	Celsr1,Lrp6,Wnt5a,Fzd2,Ptk7,Vangl2												5_Member	GO Biological Processes	GO:0032635	interleukin-6 production	-2.33866	-0.138403	7/163	12334,15170,16331,16859,20963,22177,378425	Capn2,Ptpn6,Inpp5d,Lgals9,Syk,Tyrobp,Nlrp12
6_Member	GO Biological Processes	GO:0001838	embryonic epithelial tube formation	-6.54136	-3.98719	16/154	12370,12614,15110,16974,17684,19401,20666,20677,21677,21815,22418,57265,58198,71461,93840,140570	Casp8,Celsr1,Hand1,Lrp6,Cited2,Rara,Sox11,Sox4,Tead2,Tgif1,Wnt5a,Fzd2,Sall1,Ptk7,Vangl2,Plxnb2												5_Member	GO Biological Processes	GO:0032680	regulation of tumor necrosis factor production	-2.30999	-0.123795	7/165	15170,16859,17199,20963,22177,74155,83397	Ptpn6,Lgals9,Mc1r,Syk,Tyrobp,Errfi1,Akap12
6_Member	GO Biological Processes	GO:0090178	regulation of establishment of planar polarity involved in neural tube closure	-6.34558	-3.81624	6/15	12614,16974,22418,57265,71461,93840	Celsr1,Lrp6,Wnt5a,Fzd2,Ptk7,Vangl2												5_Member	GO Biological Processes	GO:0032653	regulation of interleukin-10 production	-2.30084	-0.118284	4/55	16453,16859,20963,22177	Jak3,Lgals9,Syk,Tyrobp
6_Member	GO Biological Processes	GO:0090177	establishment of planar polarity involved in neural tube closure	-6.14956	-3.65867	6/16	12614,16974,22418,57265,71461,93840	Celsr1,Lrp6,Wnt5a,Fzd2,Ptk7,Vangl2												5_Member	GO Biological Processes	GO:1903555	regulation of tumor necrosis factor superfamily cytokine production	-2.28177	-0.102818	7/167	15170,16859,17199,20963,22177,74155,83397	Ptpn6,Lgals9,Mc1r,Syk,Tyrobp,Errfi1,Akap12
6_Member	GO Biological Processes	GO:0003206	cardiac chamber morphogenesis	-6.03167	-3.56927	15/148	14179,14200,15110,15902,16007,16974,17684,18187,19401,20666,20677,22418,57265,93840,320790	Fgf8,Fhl2,Hand1,Id2,Ccn1,Lrp6,Cited2,Nrp2,Rara,Sox11,Sox4,Wnt5a,Fzd2,Vangl2,Chd7												5_Member	GO Biological Processes	GO:0032640	tumor necrosis factor production	-2.26783	-0.0933674	7/168	15170,16859,17199,20963,22177,74155,83397	Ptpn6,Lgals9,Mc1r,Syk,Tyrobp,Errfi1,Akap12
6_Member	GO Biological Processes	GO:0003205	cardiac chamber development	-5.82807	-3.41143	17/195	14179,14200,15110,15902,16007,16974,17684,18187,19401,20666,20677,22418,57265,58198,71461,93840,320790	Fgf8,Fhl2,Hand1,Id2,Ccn1,Lrp6,Cited2,Nrp2,Rara,Sox11,Sox4,Wnt5a,Fzd2,Sall1,Ptk7,Vangl2,Chd7												5_Member	GO Biological Processes	GO:0042119	neutrophil activation	-2.2513	-0.0933674	3/29	14824,20963,22177	Grn,Syk,Tyrobp
6_Member	GO Biological Processes	GO:0042249	establishment of planar polarity of embryonic epithelium	-5.80059	-3.39011	6/18	12614,16974,22418,57265,71461,93840	Celsr1,Lrp6,Wnt5a,Fzd2,Ptk7,Vangl2												5_Member	GO Biological Processes	GO:0032652	regulation of interleukin-1 production	-2.23702	-0.0858706	5/91	15275,16859,22177,74155,378425	Hk1,Lgals9,Tyrobp,Errfi1,Nlrp12
6_Member	GO Biological Processes	GO:0007423	sensory organ development	-5.74544	-3.36451	33/608	11830,12614,13383,14179,14472,14609,14790,16476,16918,16974,17173,17684,17701,18015,19126,19401,20666,20675,21407,21815,22418,53885,57265,58198,65107,71461,93840,108013,109934,192119,230857,269831,320790	Aqp5,Celsr1,Dlg1,Fgf8,Gbx2,Gja1,Grcc10,Jun,Mycl,Lrp6,Ascl2,Cited2,Msx1,Nf1,Prom1,Rara,Sox11,Sox3,Tcf15,Tgif1,Wnt5a,Nphp1,Fzd2,Sall1,Lrp10,Ptk7,Vangl2,Celf4,Abr,Dicer1,Ece1,Tspan12,Chd7												5_Member	GO Biological Processes	GO:0046651	lymphocyte proliferation	-2.2326	-0.0848033	10/309	12494,15170,16331,16453,16859,18173,20963,22177,108723,224860	Cd38,Ptpn6,Inpp5d,Jak3,Lgals9,Slc11a1,Syk,Tyrobp,Card11,Plcl2
6_Member	GO Biological Processes	GO:1905276	regulation of epithelial tube formation	-5.64386	-3.27422	6/19	12614,16974,22418,57265,71461,93840	Celsr1,Lrp6,Wnt5a,Fzd2,Ptk7,Vangl2												5_Member	GO Biological Processes	GO:0071706	tumor necrosis factor superfamily cytokine production	-2.22668	-0.0822081	7/171	15170,16859,17199,20963,22177,74155,83397	Ptpn6,Lgals9,Mc1r,Syk,Tyrobp,Errfi1,Akap12
6_Member	GO Biological Processes	GO:0003151	outflow tract morphogenesis	-5.61279	-3.24868	11/85	14179,16476,16974,17684,18187,19401,20666,22418,57265,93840,192119	Fgf8,Jun,Lrp6,Cited2,Nrp2,Rara,Sox11,Wnt5a,Fzd2,Vangl2,Dicer1												5_Member	GO Biological Processes	GO:0032943	mononuclear cell proliferation	-2.21352	-0.0788853	10/311	12494,15170,16331,16453,16859,18173,20963,22177,108723,224860	Cd38,Ptpn6,Inpp5d,Jak3,Lgals9,Slc11a1,Syk,Tyrobp,Card11,Plcl2
6_Member	GO Biological Processes	GO:0003281	ventricular septum development	-5.56187	-3.20948	11/86	15902,16007,16974,17684,20666,20677,22418,57265,58198,71461,93840	Id2,Ccn1,Lrp6,Cited2,Sox11,Sox4,Wnt5a,Fzd2,Sall1,Ptk7,Vangl2												5_Member	GO Biological Processes	GO:0032613	interleukin-10 production	-2.16668	-0.0479536	4/60	16453,16859,20963,22177	Jak3,Lgals9,Syk,Tyrobp
6_Member	GO Biological Processes	GO:0001736	establishment of planar polarity	-5.42203	-3.09479	9/57	12614,14734,16974,20187,22418,57265,70122,71461,93840	Celsr1,Gpc3,Lrp6,Ryk,Wnt5a,Fzd2,Mllt3,Ptk7,Vangl2												5_Member	GO Biological Processes	GO:0001906	cell killing	-2.12153	-0.0181579	7/179	12509,13036,15170,16859,20706,20963,22177	Cd59a,Ctsh,Ptpn6,Lgals9,Serpinb9b,Syk,Tyrobp
6_Member	GO Biological Processes	GO:0007164	establishment of tissue polarity	-5.3572	-3.0497	9/58	12614,14734,16974,20187,22418,57265,70122,71461,93840	Celsr1,Gpc3,Lrp6,Ryk,Wnt5a,Fzd2,Mllt3,Ptk7,Vangl2												5_Member	GO Biological Processes	GO:0050670	regulation of lymphocyte proliferation	-2.11316	-0.015772	8/225	12494,15170,16331,16453,16859,20963,22177,108723	Cd38,Ptpn6,Inpp5d,Jak3,Lgals9,Syk,Tyrobp,Card11
6_Member	GO Biological Processes	GO:0001843	neural tube closure	-5.27504	-2.98643	12/110	12614,16974,17684,19401,21677,21815,22418,57265,58198,71461,93840,140570	Celsr1,Lrp6,Cited2,Rara,Tead2,Tgif1,Wnt5a,Fzd2,Sall1,Ptk7,Vangl2,Plxnb2												5_Member	GO Biological Processes	GO:0032944	regulation of mononuclear cell proliferation	-2.0911	-0.0135517	8/227	12494,15170,16331,16453,16859,20963,22177,108723	Cd38,Ptpn6,Inpp5d,Jak3,Lgals9,Syk,Tyrobp,Card11
6_Member	GO Biological Processes	GO:0060606	tube closure	-5.23391	-2.94989	12/111	12614,16974,17684,19401,21677,21815,22418,57265,58198,71461,93840,140570	Celsr1,Lrp6,Cited2,Rara,Tead2,Tgif1,Wnt5a,Fzd2,Sall1,Ptk7,Vangl2,Plxnb2												5_Member	GO Biological Processes	GO:0070661	leukocyte proliferation	-2.02378	0	10/332	12494,15170,16331,16453,16859,18173,20963,22177,108723,224860	Cd38,Ptpn6,Inpp5d,Jak3,Lgals9,Slc11a1,Syk,Tyrobp,Card11,Plcl2
6_Member	GO Biological Processes	GO:1905330	regulation of morphogenesis of an epithelium	-5.19324	-2.92714	12/112	12614,12705,14734,16974,20187,22418,57265,58198,70122,71461,93840,240725	Celsr1,Cited1,Gpc3,Lrp6,Ryk,Wnt5a,Fzd2,Sall1,Mllt3,Ptk7,Vangl2,Sulf1												5_Member	GO Biological Processes	GO:0036230	granulocyte activation	-2.02209	0	3/35	14824,20963,22177	Grn,Syk,Tyrobp
6_Member	GO Biological Processes	GO:0001738	morphogenesis of a polarized epithelium	-5.16871	-2.9157	10/77	12614,14734,16974,20187,21407,22418,57265,70122,71461,93840	Celsr1,Gpc3,Lrp6,Ryk,Tcf15,Wnt5a,Fzd2,Mllt3,Ptk7,Vangl2												6_Summary	GO Biological Processes	GO:0035360	positive regulation of peroxisome proliferator activated receptor signaling pathway	-3.98142	-1.22382	3/8	11688,19223,56018	Alox8,Ptgis,Stard10
6_Member	GO Biological Processes	GO:0048562	embryonic organ morphogenesis	-5.08101	-2.85141	21/319	12614,13383,14179,14472,14609,15110,15902,16974,17387,17684,17701,20666,21414,21677,22418,57265,58198,71461,93840,109934,320790	Celsr1,Dlg1,Fgf8,Gbx2,Gja1,Hand1,Id2,Lrp6,Mmp14,Cited2,Msx1,Sox11,Tcf7,Tead2,Wnt5a,Fzd2,Sall1,Ptk7,Vangl2,Abr,Chd7												6_Member	GO Biological Processes	GO:0035360	positive regulation of peroxisome proliferator activated receptor signaling pathway	-3.98142	-1.22382	3/8	11688,19223,56018	Alox8,Ptgis,Stard10
6_Member	GO Biological Processes	GO:0014020	primary neural tube formation	-4.99665	-2.79913	12/117	12614,16974,17684,19401,21677,21815,22418,57265,58198,71461,93840,140570	Celsr1,Lrp6,Cited2,Rara,Tead2,Tgif1,Wnt5a,Fzd2,Sall1,Ptk7,Vangl2,Plxnb2												6_Member	GO Biological Processes	GO:0035358	regulation of peroxisome proliferator activated receptor signaling pathway	-3.19275	-0.746583	3/14	11688,19223,56018	Alox8,Ptgis,Stard10
6_Member	GO Biological Processes	GO:0061341	non-canonical Wnt signaling pathway involved in heart development	-4.98169	-2.79913	3/3	16974,22418,93840	Lrp6,Wnt5a,Vangl2												6_Member	GO Biological Processes	GO:0035357	peroxisome proliferator activated receptor signaling pathway	-2.65817	-0.360222	3/21	11688,19223,56018	Alox8,Ptgis,Stard10
6_Member	GO Biological Processes	GO:0061346	planar cell polarity pathway involved in heart morphogenesis	-4.98169	-2.79913	3/3	16974,22418,93840	Lrp6,Wnt5a,Vangl2												7_Summary	GO Biological Processes	GO:0042116	macrophage activation	-3.76783	-1.09227	7/93	14824,16835,16859,18173,20963,21785,22177,19223,100340,378425	Grn,Ldlr,Lgals9,Slc11a1,Syk,Tff2,Tyrobp,Ptgis,Smpdl3b,Nlrp12
6_Member	GO Biological Processes	GO:0060412	ventricular septum morphogenesis	-4.8587	-2.68687	8/51	15902,16974,17684,20666,20677,22418,57265,93840	Id2,Lrp6,Cited2,Sox11,Sox4,Wnt5a,Fzd2,Vangl2												7_Member	GO Biological Processes	GO:0042116	macrophage activation	-3.76783	-1.09227	7/93	14824,16835,16859,18173,20963,21785,22177	Grn,Ldlr,Lgals9,Slc11a1,Syk,Tff2,Tyrobp
6_Member	GO Biological Processes	GO:0003231	cardiac ventricle development	-4.63063	-2.5119	13/148	15110,15902,16007,16974,17684,20666,20677,22418,57265,58198,71461,93840,320790	Hand1,Id2,Ccn1,Lrp6,Cited2,Sox11,Sox4,Wnt5a,Fzd2,Sall1,Ptk7,Vangl2,Chd7												7_Member	GO Biological Processes	GO:0043031	negative regulation of macrophage activation	-3.19275	-0.746583	3/14	14824,16835,21785	Grn,Ldlr,Tff2
6_Member	GO Biological Processes	GO:0090596	sensory organ morphogenesis	-4.36393	-2.28971	19/303	11830,12614,14179,14472,14790,16974,17684,17701,18015,19126,20666,22418,57265,58198,71461,93840,109934,269831,320790	Aqp5,Celsr1,Fgf8,Gbx2,Grcc10,Lrp6,Cited2,Msx1,Nf1,Prom1,Sox11,Wnt5a,Fzd2,Sall1,Ptk7,Vangl2,Abr,Tspan12,Chd7												7_Member	GO Biological Processes	GO:0050728	negative regulation of inflammatory response	-2.55331	-0.264701	7/149	14824,16835,16859,19223,21785,100340,378425	Grn,Ldlr,Lgals9,Ptgis,Tff2,Smpdl3b,Nlrp12
6_Member	GO Biological Processes	GO:0043583	ear development	-4.0112	-1.99651	16/243	12614,14179,14472,16918,17701,21407,22418,57265,58198,65107,71461,93840,109934,192119,230857,320790	Celsr1,Fgf8,Gbx2,Mycl,Msx1,Tcf15,Wnt5a,Fzd2,Sall1,Lrp10,Ptk7,Vangl2,Abr,Dicer1,Ece1,Chd7												7_Member	GO Biological Processes	GO:0043030	regulation of macrophage activation	-2.32941	-0.138403	4/54	14824,16835,16859,21785	Grn,Ldlr,Lgals9,Tff2
6_Member	GO Biological Processes	GO:0003143	embryonic heart tube morphogenesis	-3.98092	-1.97445	8/67	14179,14609,15110,16974,17684,21677,22418,93840	Fgf8,Gja1,Hand1,Lrp6,Cited2,Tead2,Wnt5a,Vangl2												8_Summary	GO Biological Processes	GO:0019674	NAD metabolic process	-3.56965	-0.980008	5/46	15275,16832,56421,319801,333433,16835,70025,100340,114663,329502,11688,13121,13360,18799,19223,20963,68603,69051,76615,110196,224860,231070,55951,228026,12583,13082,15107,19193,23986	Hk1,Ldhb,Pfkp,Tigar,Gpd1l,Ldlr,Acot7,Smpdl3b,Impa2,Pla2g4e,Alox8,Cyp51,Dhcr7,Plcd1,Ptgis,Syk,Pmvk,Pycr2,Got1l1,Fdps,Plcl2,Insig1,Mpc1,Pdk1,Cdo1,Cyp26a1,Hadh,Pipox,Eci2
6_Member	GO Biological Processes	GO:0036514	dopaminergic neuron axon guidance	-3.70207	-1.78863	3/6	20187,22418,93840	Ryk,Wnt5a,Vangl2												8_Member	GO Biological Processes	GO:0019674	NAD metabolic process	-3.56965	-0.980008	5/46	15275,16832,56421,319801,333433	Hk1,Ldhb,Pfkp,Tigar,Gpd1l
6_Member	GO Biological Processes	GO:1904938	planar cell polarity pathway involved in axon guidance	-3.70207	-1.78863	3/6	20187,22418,93840	Ryk,Wnt5a,Vangl2												8_Member	GO Biological Processes	GO:0006734	NADH metabolic process	-3.3475	-0.833948	4/29	15275,56421,319801,333433	Hk1,Pfkp,Tigar,Gpd1l
6_Member	GO Biological Processes	GO:0042471	ear morphogenesis	-3.65959	-1.75738	11/137	12614,14179,14472,17701,22418,57265,58198,71461,93840,109934,320790	Celsr1,Fgf8,Gbx2,Msx1,Wnt5a,Fzd2,Sall1,Ptk7,Vangl2,Abr,Chd7												8_Member	GO Biological Processes	GO:0006007	glucose catabolic process	-3.19275	-0.746583	3/14	15275,56421,319801	Hk1,Pfkp,Tigar
6_Member	GO Biological Processes	GO:0001947	heart looping	-3.48573	-1.61844	7/60	14179,14609,15110,16974,17684,22418,93840	Fgf8,Gja1,Hand1,Lrp6,Cited2,Wnt5a,Vangl2												8_Member	GO Biological Processes	GO:0046434	organophosphate catabolic process	-2.85814	-0.499616	9/210	15275,16835,56421,70025,100340,114663,319801,329502,333433	Hk1,Ldlr,Pfkp,Acot7,Smpdl3b,Impa2,Tigar,Pla2g4e,Gpd1l
6_Member	GO Biological Processes	GO:0060026	convergent extension	-3.47503	-1.61144	4/16	16974,22418,71461,93840	Lrp6,Wnt5a,Ptk7,Vangl2												8_Member	GO Biological Processes	GO:0019320	hexose catabolic process	-2.43634	-0.19198	3/25	15275,56421,319801	Hk1,Pfkp,Tigar
6_Member	GO Biological Processes	GO:0007369	gastrulation	-3.42015	-1.57338	12/170	12614,14042,14179,15110,16974,18193,21815,22418,26554,68151,93840,216850	Celsr1,Ext1,Fgf8,Hand1,Lrp6,Nsd1,Tgif1,Wnt5a,Cul3,Wls,Vangl2,Kdm6b												8_Member	GO Biological Processes	GO:0044283	small molecule biosynthetic process	-2.42841	-0.19198	17/652	11688,13121,13360,15275,16832,18799,19223,20963,56421,68603,69051,70025,76615,110196,224860,231070,319801	Alox8,Cyp51,Dhcr7,Hk1,Ldhb,Plcd1,Ptgis,Syk,Pfkp,Pmvk,Pycr2,Acot7,Got1l1,Fdps,Plcl2,Insig1,Tigar
6_Member	GO Biological Processes	GO:0035050	embryonic heart tube development	-3.36723	-1.53246	8/82	14179,14609,15110,16974,17684,21677,22418,93840	Fgf8,Gja1,Hand1,Lrp6,Cited2,Tead2,Wnt5a,Vangl2												8_Member	GO Biological Processes	GO:0006090	pyruvate metabolic process	-2.42415	-0.191796	6/118	15275,16832,55951,56421,228026,319801	Hk1,Ldhb,Mpc1,Pfkp,Pdk1,Tigar
6_Member	GO Biological Processes	GO:0045995	regulation of embryonic development	-3.25609	-1.46417	10/129	12591,12614,16974,21815,22418,57265,67071,71461,93840,240725	Cdx2,Celsr1,Lrp6,Tgif1,Wnt5a,Fzd2,Rps6ka6,Ptk7,Vangl2,Sulf1												8_Member	GO Biological Processes	GO:0046365	monosaccharide catabolic process	-2.2513	-0.0933674	3/29	15275,56421,319801	Hk1,Pfkp,Tigar
6_Member	GO Biological Processes	GO:0061371	determination of heart left/right asymmetry	-3.19014	-1.41977	7/67	14179,14609,15110,16974,17684,22418,93840	Fgf8,Gja1,Hand1,Lrp6,Cited2,Wnt5a,Vangl2												8_Member	GO Biological Processes	GO:0044282	small molecule catabolic process	-2.20405	-0.0726433	10/312	12583,13082,15107,15275,19193,23986,56421,70025,114663,319801	Cdo1,Cyp26a1,Hadh,Hk1,Pipox,Eci2,Pfkp,Acot7,Impa2,Tigar
6_Member	GO Biological Processes	GO:0042472	inner ear morphogenesis	-3.01348	-1.2883	9/115	12614,14179,14472,22418,57265,71461,93840,109934,320790	Celsr1,Fgf8,Gbx2,Wnt5a,Fzd2,Ptk7,Vangl2,Abr,Chd7												8_Member	GO Biological Processes	GO:0046394	carboxylic acid biosynthetic process	-2.18721	-0.0621949	11/364	11688,15275,16832,19223,20963,56421,69051,70025,76615,231070,319801	Alox8,Hk1,Ldhb,Ptgis,Syk,Pfkp,Pycr2,Acot7,Got1l1,Insig1,Tigar
6_Member	GO Biological Processes	GO:0002011	morphogenesis of an epithelial sheet	-2.78295	-1.13154	6/58	16007,16974,20278,20666,22418,93840	Ccn1,Lrp6,Scnn1g,Sox11,Wnt5a,Vangl2												8_Member	GO Biological Processes	GO:0016053	organic acid biosynthetic process	-2.17863	-0.0567681	11/365	11688,15275,16832,19223,20963,56421,69051,70025,76615,231070,319801	Alox8,Hk1,Ldhb,Ptgis,Syk,Pfkp,Pycr2,Acot7,Got1l1,Insig1,Tigar
6_Member	GO Biological Processes	GO:0003306	Wnt signaling pathway involved in heart development	-2.70328	-1.06891	3/12	16974,22418,93840	Lrp6,Wnt5a,Vangl2												8_Member	KEGG Pathway	mmu05230	Central carbon metabolism in cancer	-2.06859	-0.00551172	4/64	15275,56421,228026,319801	Hk1,Pfkp,Pdk1,Tigar
6_Member	GO Biological Processes	GO:0036342	post-anal tail morphogenesis	-2.63562	-1.01337	4/26	16974,21407,22418,93840	Lrp6,Tcf15,Wnt5a,Vangl2												8_Member	GO Biological Processes	GO:0006732	coenzyme metabolic process	-2.02378	0	10/332	15275,16832,19193,55951,56421,68603,70025,228026,319801,333433	Hk1,Ldhb,Pipox,Mpc1,Pfkp,Pmvk,Acot7,Pdk1,Tigar,Gpd1l
6_Member	GO Biological Processes	GO:0048839	inner ear development	-2.59011	-0.987339	12/212	12614,14179,14472,16918,22418,57265,65107,71461,93840,109934,192119,320790	Celsr1,Fgf8,Gbx2,Mycl,Wnt5a,Fzd2,Lrp10,Ptk7,Vangl2,Abr,Dicer1,Chd7												8_Member	KEGG Pathway	mmu00051	Fructose and mannose metabolism	-2.02209	0	3/35	15275,56421,319801	Hk1,Pfkp,Tigar
6_Member	GO Biological Processes	GO:0090103	cochlea morphogenesis	-2.57347	-0.975431	4/27	22418,57265,71461,93840	Wnt5a,Fzd2,Ptk7,Vangl2												9_Summary	KEGG Pathway	mmu04210	Apoptosis	-3.48735	-0.919112	8/136	12334,13036,13067,16440,17873,18952,22144,22147,14797,14824,16331,16453,18104,18119,19223,19252,20963,22177,66214,83397,319801	Capn2,Ctsh,Cyct,Itpr3,Gadd45b,Sept4,Tuba3a,Tuba3b,Tle5,Grn,Inpp5d,Jak3,Nqo1,Nodal,Ptgis,Dusp1,Syk,Tyrobp,Rgcc,Akap12,Tigar
6_Member	GO Biological Processes	GO:0061311	cell surface receptor signaling pathway involved in heart development	-2.514	-0.931857	4/28	16974,17701,22418,93840	Lrp6,Msx1,Wnt5a,Vangl2												9_Member	KEGG Pathway	mmu04210	Apoptosis	-3.48735	-0.919112	8/136	12334,13036,13067,16440,17873,18952,22144,22147	Capn2,Ctsh,Cyct,Itpr3,Gadd45b,Sept4,Tuba3a,Tuba3b
6_Member	GO Biological Processes	GO:0048644	muscle organ morphogenesis	-2.23901	-0.749361	7/98	15110,16974,21407,22418,57265,93840,320790	Hand1,Lrp6,Tcf15,Wnt5a,Fzd2,Vangl2,Chd7												9_Member	GO Biological Processes	GO:0043065	positive regulation of apoptotic process	-2.95952	-0.578596	18/632	12334,13036,13067,14797,14824,16331,16453,17873,18104,18119,18952,19223,19252,20963,22177,66214,83397,319801	Capn2,Ctsh,Cyct,Tle5,Grn,Inpp5d,Jak3,Gadd45b,Nqo1,Nodal,Sept4,Ptgis,Dusp1,Syk,Tyrobp,Rgcc,Akap12,Tigar
6_Member	GO Biological Processes	GO:0007368	determination of left/right symmetry	-2.20087	-0.719449	8/125	14179,14609,15110,16974,17684,21815,22418,93840	Fgf8,Gja1,Hand1,Lrp6,Cited2,Tgif1,Wnt5a,Vangl2												9_Member	GO Biological Processes	GO:0043068	positive regulation of programmed cell death	-2.92122	-0.545973	18/637	12334,13036,13067,14797,14824,16331,16453,17873,18104,18119,18952,19223,19252,20963,22177,66214,83397,319801	Capn2,Ctsh,Cyct,Tle5,Grn,Inpp5d,Jak3,Gadd45b,Nqo1,Nodal,Sept4,Ptgis,Dusp1,Syk,Tyrobp,Rgcc,Akap12,Tigar
6_Member	GO Biological Processes	GO:0001702	gastrulation with mouth forming second	-2.11469	-0.662567	4/36	12614,16974,18193,22418	Celsr1,Lrp6,Nsd1,Wnt5a												9_Member	GO Biological Processes	GO:0010942	positive regulation of cell death	-2.51099	-0.240474	18/695	12334,13036,13067,14797,14824,16331,16453,17873,18104,18119,18952,19223,19252,20963,22177,66214,83397,319801	Capn2,Ctsh,Cyct,Tle5,Grn,Inpp5d,Jak3,Gadd45b,Nqo1,Nodal,Sept4,Ptgis,Dusp1,Syk,Tyrobp,Rgcc,Akap12,Tigar
6_Member	GO Biological Processes	GO:0003401	axis elongation	-2.11469	-0.662567	4/36	16974,22418,71461,93840	Lrp6,Wnt5a,Ptk7,Vangl2												10_Summary	GO Biological Processes	GO:0010862	positive regulation of pathway-restricted SMAD protein phosphorylation	-3.48188	-0.919112	5/48	13590,13805,16859,18119,320202,21667,15213,67968,170765	Lefty1,Eng,Lgals9,Nodal,Lefty2,Tdgf1,Hey1,Ooep,Ripply3
6_Member	GO Biological Processes	GO:0009855	determination of bilateral symmetry	-2.02562	-0.604618	8/134	14179,14609,15110,16974,17684,21815,22418,93840	Fgf8,Gja1,Hand1,Lrp6,Cited2,Tgif1,Wnt5a,Vangl2												10_Member	GO Biological Processes	GO:0010862	positive regulation of pathway-restricted SMAD protein phosphorylation	-3.48188	-0.919112	5/48	13590,13805,16859,18119,320202	Lefty1,Eng,Lgals9,Nodal,Lefty2
6_Member	GO Biological Processes	GO:0009799	specification of symmetry	-2.0072	-0.590562	8/135	14179,14609,15110,16974,17684,21815,22418,93840	Fgf8,Gja1,Hand1,Lrp6,Cited2,Tgif1,Wnt5a,Vangl2												10_Member	GO Biological Processes	GO:0060393	regulation of pathway-restricted SMAD protein phosphorylation	-2.96631	-0.579636	5/62	13590,13805,16859,18119,320202	Lefty1,Eng,Lgals9,Nodal,Lefty2
7_Summary	GO Biological Processes	GO:0060485	mesenchyme development	-8.7619	-5.74464	25/272	12006,12192,13618,14179,14472,14609,15110,16974,17311,17684,17701,18187,20346,20358,20666,21407,21677,22418,68010,69601,71461,93840,94352,192119,666794,12591,12614,14734,18514,55927,68151,70122,72475,207165,214575,14028,21815,12705	Axin2,Zfp36l1,Ednrb,Fgf8,Gbx2,Gja1,Hand1,Lrp6,Kitl,Cited2,Msx1,Nrp2,Sema3a,Sema6a,Sox11,Tcf15,Tead2,Wnt5a,Bambi,Dab2ip,Ptk7,Vangl2,Loxl2,Dicer1,Rbm24,Cdx2,Celsr1,Gpc3,Pbx1,Hes6,Wls,Mllt3,Ssbp3,Bptf,Tdrd5,Evx1,Tgif1,Cited1												10_Member	GO Biological Processes	GO:0060389	pathway-restricted SMAD protein phosphorylation	-2.87353	-0.503881	5/65	13590,13805,16859,18119,320202	Lefty1,Eng,Lgals9,Nodal,Lefty2
7_Member	GO Biological Processes	GO:0060485	mesenchyme development	-8.7619	-5.74464	25/272	12006,12192,13618,14179,14472,14609,15110,16974,17311,17684,17701,18187,20346,20358,20666,21407,21677,22418,68010,69601,71461,93840,94352,192119,666794	Axin2,Zfp36l1,Ednrb,Fgf8,Gbx2,Gja1,Hand1,Lrp6,Kitl,Cited2,Msx1,Nrp2,Sema3a,Sema6a,Sox11,Tcf15,Tead2,Wnt5a,Bambi,Dab2ip,Ptk7,Vangl2,Loxl2,Dicer1,Rbm24												10_Member	GO Biological Processes	GO:0038092	nodal signaling pathway	-2.85828	-0.499616	3/18	13590,18119,21667	Lefty1,Nodal,Tdgf1
7_Member	GO Biological Processes	GO:0048762	mesenchymal cell differentiation	-6.47225	-3.93479	19/217	12006,13618,14179,14472,14609,16974,17311,17684,17701,18187,20346,20358,20666,22418,68010,69601,93840,94352,192119	Axin2,Ednrb,Fgf8,Gbx2,Gja1,Lrp6,Kitl,Cited2,Msx1,Nrp2,Sema3a,Sema6a,Sox11,Wnt5a,Bambi,Dab2ip,Vangl2,Loxl2,Dicer1												10_Member	GO Biological Processes	GO:0009948	anterior/posterior axis specification	-2.3586	-0.144516	4/53	13590,15213,18119,21667	Lefty1,Hey1,Nodal,Tdgf1
7_Member	GO Biological Processes	GO:0009952	anterior/posterior pattern specification	-5.43531	-3.10299	18/231	12006,12591,12614,14179,14472,14734,16974,17701,18514,21407,22418,55927,68151,70122,72475,93840,207165,214575	Axin2,Cdx2,Celsr1,Fgf8,Gbx2,Gpc3,Lrp6,Msx1,Pbx1,Tcf15,Wnt5a,Hes6,Wls,Mllt3,Ssbp3,Vangl2,Bptf,Tdrd5												10_Member	GO Biological Processes	GO:0009880	embryonic pattern specification	-2.06859	-0.00551172	4/64	18119,21667,67968,170765	Nodal,Tdgf1,Ooep,Ripply3
7_Member	GO Biological Processes	GO:0003002	regionalization	-5.04139	-2.82497	23/373	12006,12591,12614,14028,14179,14472,14734,16974,17684,17701,18187,18514,20346,21407,21815,22418,55927,68151,70122,72475,93840,207165,214575	Axin2,Cdx2,Celsr1,Evx1,Fgf8,Gbx2,Gpc3,Lrp6,Cited2,Msx1,Nrp2,Pbx1,Sema3a,Tcf15,Tgif1,Wnt5a,Hes6,Wls,Mllt3,Ssbp3,Vangl2,Bptf,Tdrd5												11_Summary	GO Biological Processes	GO:0007135	meiosis II	-3.40336	-0.881983	3/12	13164,50878,67981,20871,57746,74434	Dazl,Stag3,Hormad1,Aurkc,Piwil2,Sohlh2
7_Member	GO Biological Processes	GO:0007389	pattern specification process	-4.81734	-2.65251	26/468	12006,12591,12614,12705,14028,14179,14472,14609,14734,15110,16974,17684,17701,18187,18514,20346,21407,21815,22418,55927,68151,70122,72475,93840,207165,214575	Axin2,Cdx2,Celsr1,Cited1,Evx1,Fgf8,Gbx2,Gja1,Gpc3,Hand1,Lrp6,Cited2,Msx1,Nrp2,Pbx1,Sema3a,Tcf15,Tgif1,Wnt5a,Hes6,Wls,Mllt3,Ssbp3,Vangl2,Bptf,Tdrd5												11_Member	GO Biological Processes	GO:0007135	meiosis II	-3.40336	-0.881983	3/12	13164,50878,67981	Dazl,Stag3,Hormad1
7_Member	GO Biological Processes	GO:0009798	axis specification	-3.76664	-1.8275	9/91	12006,12591,12705,14734,16974,17684,22418,68151,214575	Axin2,Cdx2,Cited1,Gpc3,Lrp6,Cited2,Wnt5a,Wls,Tdrd5												11_Member	GO Biological Processes	GO:0061983	meiosis II cell cycle process	-3.40336	-0.881983	3/12	13164,50878,67981	Dazl,Stag3,Hormad1
7_Member	GO Biological Processes	GO:0007350	blastoderm segmentation	-3.36606	-1.53246	4/17	18187,20346,22418,214575	Nrp2,Sema3a,Wnt5a,Tdrd5												11_Member	GO Biological Processes	GO:0048477	oogenesis	-2.15899	-0.0464692	5/95	13164,20871,57746,67981,74434	Dazl,Aurkc,Piwil2,Hormad1,Sohlh2
7_Member	GO Biological Processes	GO:0035282	segmentation	-3.29963	-1.48349	9/105	12006,12591,16974,18187,20346,21407,22418,70122,214575	Axin2,Cdx2,Lrp6,Nrp2,Sema3a,Tcf15,Wnt5a,Mllt3,Tdrd5												12_Summary	GO Biological Processes	GO:0031953	negative regulation of protein autophosphorylation	-3.29345	-0.803327	3/13	13805,74155,378425,20963,57264,66214	Eng,Errfi1,Nlrp12,Syk,Retn,Rgcc
7_Member	GO Biological Processes	GO:0001837	epithelial to mesenchymal transition	-3.10183	-1.35429	10/135	12006,14179,14609,16974,17701,22418,68010,69601,93840,94352	Axin2,Fgf8,Gja1,Lrp6,Msx1,Wnt5a,Bambi,Dab2ip,Vangl2,Loxl2												12_Member	GO Biological Processes	GO:0031953	negative regulation of protein autophosphorylation	-3.29345	-0.803327	3/13	13805,74155,378425	Eng,Errfi1,Nlrp12
7_Member	GO Biological Processes	GO:0009948	anterior/posterior axis specification	-2.9894	-1.27048	6/53	12591,14734,16974,22418,68151,214575	Cdx2,Gpc3,Lrp6,Wnt5a,Wls,Tdrd5												12_Member	GO Biological Processes	GO:0031952	regulation of protein autophosphorylation	-2.61814	-0.324887	4/45	13805,20963,74155,378425	Eng,Syk,Errfi1,Nlrp12
7_Member	GO Biological Processes	GO:0009880	embryonic pattern specification	-2.56289	-0.966735	6/64	12705,16974,18187,20346,22418,214575	Cited1,Lrp6,Nrp2,Sema3a,Wnt5a,Tdrd5												12_Member	GO Biological Processes	GO:0010712	regulation of collagen metabolic process	-2.38845	-0.164139	4/52	13805,57264,66214,74155	Eng,Retn,Rgcc,Errfi1
8_Summary	GO Biological Processes	GO:0007507	heart development	-8.7511	-5.74464	40/629	12006,12192,12370,14179,14200,14609,14734,15110,15901,15902,16007,16476,16974,17390,17684,17701,18015,18187,18479,19401,19645,20666,20677,21677,22418,26398,57265,58198,71461,75547,77044,93840,108655,114715,192119,216850,230857,320790,328365,666794,12520,12558,13618,13653,14281,14605,16669,16691,17387,20661,21407,21833,22634,30963,64009,66860,77578,13383	Axin2,Zfp36l1,Casp8,Fgf8,Fhl2,Gja1,Gpc3,Hand1,Id1,Id2,Ccn1,Jun,Lrp6,Mmp2,Cited2,Msx1,Nf1,Nrp2,Pak1,Rara,Rb1,Sox11,Sox4,Tead2,Wnt5a,Map2k4,Fzd2,Sall1,Ptk7,Akap13,Arid2,Vangl2,Foxp1,Spred1,Dicer1,Kdm6b,Ece1,Chd7,Zmiz1,Rbm24,Cd81,Cdh2,Ednrb,Egr1,Fos,Tsc22d3,Krt19,Krt8,Mmp14,Sort1,Tcf15,Thra,Plagl1,Hacd1,Syne1,Tanc1,Bcl9,Dlg1												12_Member	GO Biological Processes	GO:0010714	positive regulation of collagen metabolic process	-2.05703	0	3/34	13805,57264,66214	Eng,Retn,Rgcc
8_Member	GO Biological Processes	GO:0007507	heart development	-8.7511	-5.74464	40/629	12006,12192,12370,14179,14200,14609,14734,15110,15901,15902,16007,16476,16974,17390,17684,17701,18015,18187,18479,19401,19645,20666,20677,21677,22418,26398,57265,58198,71461,75547,77044,93840,108655,114715,192119,216850,230857,320790,328365,666794	Axin2,Zfp36l1,Casp8,Fgf8,Fhl2,Gja1,Gpc3,Hand1,Id1,Id2,Ccn1,Jun,Lrp6,Mmp2,Cited2,Msx1,Nf1,Nrp2,Pak1,Rara,Rb1,Sox11,Sox4,Tead2,Wnt5a,Map2k4,Fzd2,Sall1,Ptk7,Akap13,Arid2,Vangl2,Foxp1,Spred1,Dicer1,Kdm6b,Ece1,Chd7,Zmiz1,Rbm24												13_Summary	GO Biological Processes	GO:0006084	acetyl-CoA metabolic process	-3.12832	-0.707604	4/33	19193,55951,68603,228026,70025,12334,15275,18160,18799,56421,110196,215456,224860,319801,327942	Pipox,Mpc1,Pmvk,Pdk1,Acot7,Capn2,Hk1,Npr1,Plcd1,Pfkp,Fdps,Gpat2,Plcl2,Tigar,Pigl
8_Member	GO Biological Processes	GO:0061061	muscle structure development	-7.43821	-4.70795	40/701	12192,12520,12558,13618,13653,14179,14200,14281,14605,14609,15110,16669,16691,16974,17387,17684,17701,18015,18479,19401,19645,20661,20666,21407,21833,22418,22634,26398,30963,57265,64009,66860,75547,77578,93840,108655,192119,216850,320790,666794	Zfp36l1,Cd81,Cdh2,Ednrb,Egr1,Fgf8,Fhl2,Fos,Tsc22d3,Gja1,Hand1,Krt19,Krt8,Lrp6,Mmp14,Cited2,Msx1,Nf1,Pak1,Rara,Rb1,Sort1,Sox11,Tcf15,Thra,Wnt5a,Plagl1,Map2k4,Hacd1,Fzd2,Syne1,Tanc1,Akap13,Bcl9,Vangl2,Foxp1,Dicer1,Kdm6b,Chd7,Rbm24												13_Member	GO Biological Processes	GO:0006084	acetyl-CoA metabolic process	-3.12832	-0.707604	4/33	19193,55951,68603,228026	Pipox,Mpc1,Pmvk,Pdk1
8_Member	GO Biological Processes	GO:0003007	heart morphogenesis	-7.16751	-4.47397	23/281	12006,14179,14200,14609,15110,15902,16007,16476,16974,17684,17701,18187,19401,20666,20677,21677,22418,57265,77044,93840,192119,320790,328365	Axin2,Fgf8,Fhl2,Gja1,Hand1,Id2,Ccn1,Jun,Lrp6,Cited2,Msx1,Nrp2,Rara,Sox11,Sox4,Tead2,Wnt5a,Fzd2,Arid2,Vangl2,Dicer1,Chd7,Zmiz1												13_Member	GO Biological Processes	GO:0006637	acyl-CoA metabolic process	-2.42922	-0.19198	5/82	19193,55951,68603,70025,228026	Pipox,Mpc1,Pmvk,Acot7,Pdk1
8_Member	GO Biological Processes	GO:0060537	muscle tissue development	-5.64968	-3.27444	28/474	12370,13383,13653,14179,14200,14281,14605,14609,15110,15902,16974,17684,18015,18479,19401,19645,20666,22418,22634,26398,75547,77044,77578,108655,192119,216850,320790,666794	Casp8,Dlg1,Egr1,Fgf8,Fhl2,Fos,Tsc22d3,Gja1,Hand1,Id2,Lrp6,Cited2,Nf1,Pak1,Rara,Rb1,Sox11,Wnt5a,Plagl1,Map2k4,Akap13,Arid2,Bcl9,Foxp1,Dicer1,Kdm6b,Chd7,Rbm24												13_Member	GO Biological Processes	GO:0035383	thioester metabolic process	-2.42922	-0.19198	5/82	19193,55951,68603,70025,228026	Pipox,Mpc1,Pmvk,Acot7,Pdk1
8_Member	GO Biological Processes	GO:0014706	striated muscle tissue development	-5.57631	-3.21766	27/451	12370,13653,14179,14200,14281,14605,14609,15110,15902,16974,17684,18015,18479,19401,19645,20666,22418,22634,26398,75547,77044,77578,108655,192119,216850,320790,666794	Casp8,Egr1,Fgf8,Fhl2,Fos,Tsc22d3,Gja1,Hand1,Id2,Lrp6,Cited2,Nf1,Pak1,Rara,Rb1,Sox11,Wnt5a,Plagl1,Map2k4,Akap13,Arid2,Bcl9,Foxp1,Dicer1,Kdm6b,Chd7,Rbm24												13_Member	GO Biological Processes	GO:0090407	organophosphate biosynthetic process	-2.32826	-0.138403	14/503	12334,15275,18160,18799,55951,56421,68603,70025,110196,215456,224860,228026,319801,327942	Capn2,Hk1,Npr1,Plcd1,Mpc1,Pfkp,Pmvk,Acot7,Fdps,Gpat2,Plcl2,Pdk1,Tigar,Pigl
8_Member	GO Biological Processes	GO:0051146	striated muscle cell differentiation	-5.14386	-2.89916	21/316	12520,12558,14200,16669,16691,17387,17701,18479,19401,19645,20661,21833,26398,30963,66860,75547,77578,108655,192119,216850,666794	Cd81,Cdh2,Fhl2,Krt19,Krt8,Mmp14,Msx1,Pak1,Rara,Rb1,Sort1,Thra,Map2k4,Hacd1,Tanc1,Akap13,Bcl9,Foxp1,Dicer1,Kdm6b,Rbm24												13_Member	GO Biological Processes	GO:0033865	nucleoside bisphosphate metabolic process	-2.08496	-0.0135517	5/99	19193,55951,68603,70025,228026	Pipox,Mpc1,Pmvk,Acot7,Pdk1
8_Member	GO Biological Processes	GO:0042692	muscle cell differentiation	-5.12757	-2.88702	24/395	12520,12558,13618,14200,16669,16691,17387,17701,18479,19401,19645,20661,21833,26398,30963,64009,66860,75547,77578,93840,108655,192119,216850,666794	Cd81,Cdh2,Ednrb,Fhl2,Krt19,Krt8,Mmp14,Msx1,Pak1,Rara,Rb1,Sort1,Thra,Map2k4,Hacd1,Syne1,Tanc1,Akap13,Bcl9,Vangl2,Foxp1,Dicer1,Kdm6b,Rbm24												13_Member	GO Biological Processes	GO:0033875	ribonucleoside bisphosphate metabolic process	-2.08496	-0.0135517	5/99	19193,55951,68603,70025,228026	Pipox,Mpc1,Pmvk,Acot7,Pdk1
8_Member	GO Biological Processes	GO:0048738	cardiac muscle tissue development	-4.70672	-2.57852	18/261	12370,14179,14200,14609,15110,15902,16974,17684,18479,19401,22418,26398,75547,77044,108655,192119,216850,320790	Casp8,Fgf8,Fhl2,Gja1,Hand1,Id2,Lrp6,Cited2,Pak1,Rara,Wnt5a,Map2k4,Akap13,Arid2,Foxp1,Dicer1,Kdm6b,Chd7												13_Member	GO Biological Processes	GO:0034032	purine nucleoside bisphosphate metabolic process	-2.08496	-0.0135517	5/99	19193,55951,68603,70025,228026	Pipox,Mpc1,Pmvk,Acot7,Pdk1
8_Member	GO Biological Processes	GO:0007517	muscle organ development	-3.7235	-1.79228	22/425	13653,14179,14281,14605,14609,15110,16974,17684,17701,18015,18479,19645,20666,21407,22418,22634,57265,77578,93840,108655,320790,666794	Egr1,Fgf8,Fos,Tsc22d3,Gja1,Hand1,Lrp6,Cited2,Msx1,Nf1,Pak1,Rb1,Sox11,Tcf15,Wnt5a,Plagl1,Fzd2,Bcl9,Vangl2,Foxp1,Chd7,Rbm24												13_Member	GO Biological Processes	GO:0033866	nucleoside bisphosphate biosynthetic process	-2.02209	0	3/35	55951,70025,228026	Mpc1,Acot7,Pdk1
8_Member	GO Biological Processes	GO:0035051	cardiocyte differentiation	-2.59982	-0.992685	11/184	14200,16974,17684,18479,19401,26398,75547,93840,108655,192119,216850	Fhl2,Lrp6,Cited2,Pak1,Rara,Map2k4,Akap13,Vangl2,Foxp1,Dicer1,Kdm6b												13_Member	GO Biological Processes	GO:0034030	ribonucleoside bisphosphate biosynthetic process	-2.02209	0	3/35	55951,70025,228026	Mpc1,Acot7,Pdk1
9_Summary	GO Biological Processes	GO:0070848	response to growth factor	-7.92243	-5.05863	38/619	12192,12193,12361,12402,12512,12705,12741,13653,14171,14179,14281,14734,14783,15587,15901,16001,16007,16476,17684,17701,18187,19268,20340,20358,20661,20666,21413,22418,56320,68010,69601,76089,94093,101706,109624,170676,218952,240725,11576,21815	Zfp36l1,Zfp36l2,Cask,Cbl,Cd63,Cited1,Cldn5,Egr1,Fgf17,Fgf8,Fos,Gpc3,Grb10,Hyal2,Id1,Igf1r,Ccn1,Jun,Cited2,Msx1,Nrp2,Ptprf,Glg1,Sema6a,Sort1,Sox11,Tcf4,Wnt5a,Dbn1,Bambi,Dab2ip,Rapgef2,Trim33,Numa1,Cald1,Peg10,Fermt2,Sulf1,Afp,Tgif1												13_Member	GO Biological Processes	GO:0034033	purine nucleoside bisphosphate biosynthetic process	-2.02209	0	3/35	55951,70025,228026	Mpc1,Acot7,Pdk1
9_Member	GO Biological Processes	GO:0070848	response to growth factor	-7.92243	-5.05863	38/619	12192,12193,12361,12402,12512,12705,12741,13653,14171,14179,14281,14734,14783,15587,15901,16001,16007,16476,17684,17701,18187,19268,20340,20358,20661,20666,21413,22418,56320,68010,69601,76089,94093,101706,109624,170676,218952,240725	Zfp36l1,Zfp36l2,Cask,Cbl,Cd63,Cited1,Cldn5,Egr1,Fgf17,Fgf8,Fos,Gpc3,Grb10,Hyal2,Id1,Igf1r,Ccn1,Jun,Cited2,Msx1,Nrp2,Ptprf,Glg1,Sema6a,Sort1,Sox11,Tcf4,Wnt5a,Dbn1,Bambi,Dab2ip,Rapgef2,Trim33,Numa1,Cald1,Peg10,Fermt2,Sulf1												14_Summary	GO Biological Processes	GO:0001101	response to acid chemical	-3.12424	-0.707604	13/365	12306,12334,12583,13036,13082,13590,16835,18212,71962,224023,622117,100170401,102635415	Anxa2,Capn2,Cdo1,Ctsh,Cyp26a1,Lefty1,Ldlr,Ntrk2,Castor1,Klhl22,Triml2,EU599041,Halr1
9_Member	GO Biological Processes	GO:0071363	cellular response to growth factor stimulus	-7.68352	-4.87548	37/605	12192,12193,12361,12402,12512,12705,12741,13653,14171,14179,14281,14734,14783,15587,15901,16001,16007,16476,17684,17701,18187,19268,20340,20358,20661,20666,21413,22418,56320,68010,69601,76089,94093,101706,170676,218952,240725	Zfp36l1,Zfp36l2,Cask,Cbl,Cd63,Cited1,Cldn5,Egr1,Fgf17,Fgf8,Fos,Gpc3,Grb10,Hyal2,Id1,Igf1r,Ccn1,Jun,Cited2,Msx1,Nrp2,Ptprf,Glg1,Sema6a,Sort1,Sox11,Tcf4,Wnt5a,Dbn1,Bambi,Dab2ip,Rapgef2,Trim33,Numa1,Peg10,Fermt2,Sulf1												14_Member	GO Biological Processes	GO:0001101	response to acid chemical	-3.12424	-0.707604	13/365	12306,12334,12583,13036,13082,13590,16835,18212,71962,224023,622117,100170401,102635415	Anxa2,Capn2,Cdo1,Ctsh,Cyp26a1,Lefty1,Ldlr,Ntrk2,Castor1,Klhl22,Triml2,EU599041,Halr1
9_Member	GO Biological Processes	GO:0090287	regulation of cellular response to growth factor stimulus	-5.03695	-2.82443	19/271	12361,12512,14734,14783,16007,17684,17701,19268,20340,20358,20666,21413,22418,68010,69601,94093,101706,170676,240725	Cask,Cd63,Gpc3,Grb10,Ccn1,Cited2,Msx1,Ptprf,Glg1,Sema6a,Sox11,Tcf4,Wnt5a,Bambi,Dab2ip,Trim33,Numa1,Peg10,Sulf1												14_Member	GO Biological Processes	GO:0032526	response to retinoic acid	-3.02194	-0.623523	6/90	13036,13082,13590,622117,100170401,102635415	Ctsh,Cyp26a1,Lefty1,Triml2,EU599041,Halr1
9_Member	GO Biological Processes	GO:0007178	transmembrane receptor protein serine/threonine kinase signaling pathway	-4.80577	-2.6444	22/359	11576,12705,12741,13653,14179,14281,14734,15901,16007,16476,17684,17701,20340,20666,21815,22418,68010,94093,101706,170676,218952,240725	Afp,Cited1,Cldn5,Egr1,Fgf8,Fos,Gpc3,Id1,Ccn1,Jun,Cited2,Msx1,Glg1,Sox11,Tgif1,Wnt5a,Bambi,Trim33,Numa1,Peg10,Fermt2,Sulf1												15_Summary	GO Biological Processes	GO:0090036	regulation of protein kinase C signaling	-2.78766	-0.453343	3/19	17199,83397,333433	Mc1r,Akap12,Gpd1l
9_Member	GO Biological Processes	GO:0071559	response to transforming growth factor beta	-4.74998	-2.61209	16/211	12192,12193,12705,12741,14281,15587,16001,16476,17684,20340,56320,68010,94093,109624,170676,218952	Zfp36l1,Zfp36l2,Cited1,Cldn5,Fos,Hyal2,Igf1r,Jun,Cited2,Glg1,Dbn1,Bambi,Trim33,Cald1,Peg10,Fermt2												15_Member	GO Biological Processes	GO:0090036	regulation of protein kinase C signaling	-2.78766	-0.453343	3/19	17199,83397,333433	Mc1r,Akap12,Gpd1l
9_Member	GO Biological Processes	GO:0071560	cellular response to transforming growth factor beta stimulus	-4.28653	-2.21791	15/206	12192,12193,12705,12741,14281,15587,16001,16476,17684,20340,56320,68010,94093,170676,218952	Zfp36l1,Zfp36l2,Cited1,Cldn5,Fos,Hyal2,Igf1r,Jun,Cited2,Glg1,Dbn1,Bambi,Trim33,Peg10,Fermt2												16_Summary	KEGG Pathway	mmu04115	p53 signaling pathway	-2.78566	-0.453343	5/68	12450,13067,17873,20438,55948	Ccng1,Cyct,Gadd45b,Siah1b,Sfn
9_Member	GO Biological Processes	GO:0030513	positive regulation of BMP signaling pathway	-3.78933	-1.83723	6/38	14734,16007,17701,20666,101706,240725	Gpc3,Ccn1,Msx1,Sox11,Numa1,Sulf1												16_Member	KEGG Pathway	mmu04115	p53 signaling pathway	-2.78566	-0.453343	5/68	12450,13067,17873,20438,55948	Ccng1,Cyct,Gadd45b,Siah1b,Sfn
9_Member	GO Biological Processes	GO:0030509	BMP signaling pathway	-2.91288	-1.22754	11/168	13653,14179,14734,15901,16007,17701,20666,22418,94093,101706,240725	Egr1,Fgf8,Gpc3,Id1,Ccn1,Msx1,Sox11,Wnt5a,Trim33,Numa1,Sulf1												17_Summary	GO Biological Processes	GO:0048255	mRNA stabilization	-2.72963	-0.402387	4/42	12457,13164,18173,633285,52502,78781,13423,15275,56421,70025,77485,319801	Noct,Dazl,Slc11a1,Rbm46,Carhsp1,Zc3hav1,Dnase2a,Hk1,Pfkp,Acot7,Stk31,Tigar
9_Member	GO Biological Processes	GO:0090288	negative regulation of cellular response to growth factor stimulus	-2.91024	-1.22715	10/143	12361,19268,20340,20358,22418,68010,69601,94093,170676,240725	Cask,Ptprf,Glg1,Sema6a,Wnt5a,Bambi,Dab2ip,Trim33,Peg10,Sulf1												17_Member	GO Biological Processes	GO:0048255	mRNA stabilization	-2.72963	-0.402387	4/42	12457,13164,18173,633285	Noct,Dazl,Slc11a1,Rbm46
9_Member	GO Biological Processes	GO:0030510	regulation of BMP signaling pathway	-2.88262	-1.20859	8/97	14734,16007,17701,20666,22418,94093,101706,240725	Gpc3,Ccn1,Msx1,Sox11,Wnt5a,Trim33,Numa1,Sulf1												17_Member	GO Biological Processes	GO:0043489	RNA stabilization	-2.51494	-0.240474	4/48	12457,13164,18173,633285	Noct,Dazl,Slc11a1,Rbm46
9_Member	GO Biological Processes	GO:0071772	response to BMP	-2.69324	-1.06391	11/179	13653,14179,14734,15901,16007,17701,20666,22418,94093,101706,240725	Egr1,Fgf8,Gpc3,Id1,Ccn1,Msx1,Sox11,Wnt5a,Trim33,Numa1,Sulf1												17_Member	GO Biological Processes	GO:1902373	negative regulation of mRNA catabolic process	-2.45022	-0.192802	4/50	12457,13164,18173,633285	Noct,Dazl,Slc11a1,Rbm46
9_Member	GO Biological Processes	GO:0071773	cellular response to BMP stimulus	-2.69324	-1.06391	11/179	13653,14179,14734,15901,16007,17701,20666,22418,94093,101706,240725	Egr1,Fgf8,Gpc3,Id1,Ccn1,Msx1,Sox11,Wnt5a,Trim33,Numa1,Sulf1												17_Member	GO Biological Processes	GO:0061013	regulation of mRNA catabolic process	-2.35333	-0.144516	6/122	12457,13164,18173,52502,78781,633285	Noct,Dazl,Slc11a1,Carhsp1,Zc3hav1,Rbm46
9_Member	GO Biological Processes	GO:0007179	transforming growth factor beta receptor signaling pathway	-2.41602	-0.85962	10/167	12705,12741,14281,16476,17684,20340,68010,94093,170676,218952	Cited1,Cldn5,Fos,Jun,Cited2,Glg1,Bambi,Trim33,Peg10,Fermt2												17_Member	GO Biological Processes	GO:1902369	negative regulation of RNA catabolic process	-2.21869	-0.0788853	4/58	12457,13164,18173,633285	Noct,Dazl,Slc11a1,Rbm46
9_Member	GO Biological Processes	GO:0090092	regulation of transmembrane receptor protein serine/threonine kinase signaling pathway	-2.24759	-0.755226	12/234	14734,16007,17684,17701,20340,20666,22418,68010,94093,101706,170676,240725	Gpc3,Ccn1,Cited2,Msx1,Glg1,Sox11,Wnt5a,Bambi,Trim33,Numa1,Peg10,Sulf1												17_Member	GO Biological Processes	GO:0034655	nucleobase-containing compound catabolic process	-2.10601	-0.0135517	12/426	12457,13164,13423,15275,18173,52502,56421,70025,77485,78781,319801,633285	Noct,Dazl,Dnase2a,Hk1,Slc11a1,Carhsp1,Pfkp,Acot7,Stk31,Zc3hav1,Tigar,Rbm46
10_Summary	GO Biological Processes	GO:0045664	regulation of neuron differentiation	-7.59564	-4.82526	43/776	11820,12010,12361,12558,13196,13618,15529,15901,15902,16001,16918,16974,18015,18131,18479,18483,18514,19266,19268,19401,20187,20346,20358,20666,20720,21406,21413,21815,22418,56320,58198,64009,69601,69754,71461,76089,83557,105689,140570,192119,226778,233812,259277,13175,13839,17181,93842,14062,14371,14432,18187,53328,54645,66860,99633,268882,18606,24057,77767,319974,13383,68010,69581,218952,382236…	App,B2m,Cask,Cdh2,Asap1,Ednrb,Sdc2,Id1,Id2,Igf1r,Mycl,Lrp6,Nf1,Notch3,Pak1,Palm,Pbx1,Ptprd,Ptprf,Rara,Ryk,Sema3a,Sema6a,Sox11,Serpine2,Tcf12,Tcf4,Tgif1,Wnt5a,Dbn1,Sall1,Syne1,Dab2ip,Fbxo7,Ptk7,Rapgef2,Lin28a,Mycbp2,Plxnb2,Dicer1,Mark1,Mosmo,Klk8,Dclk1,Epha5,Matn2,Igsf9,F2r,Fzd9,Gap43,Nrp2,Pgrmc1,Gripap1,Tanc1,Adgrl2,Fbxo45,Enpp2,Sh3yl1,Ermn,Auts2,Dlg1,Bambi,Rhou,Fermt2,Brwd3,Cldn5												17_Member	GO Biological Processes	GO:0043488	regulation of mRNA stability	-2.10311	-0.0135517	5/98	12457,13164,18173,52502,633285	Noct,Dazl,Slc11a1,Carhsp1,Rbm46
10_Member	GO Biological Processes	GO:0045664	regulation of neuron differentiation	-7.59564	-4.82526	43/776	11820,12010,12361,12558,13196,13618,15529,15901,15902,16001,16918,16974,18015,18131,18479,18483,18514,19266,19268,19401,20187,20346,20358,20666,20720,21406,21413,21815,22418,56320,58198,64009,69601,69754,71461,76089,83557,105689,140570,192119,226778,233812,259277	App,B2m,Cask,Cdh2,Asap1,Ednrb,Sdc2,Id1,Id2,Igf1r,Mycl,Lrp6,Nf1,Notch3,Pak1,Palm,Pbx1,Ptprd,Ptprf,Rara,Ryk,Sema3a,Sema6a,Sox11,Serpine2,Tcf12,Tcf4,Tgif1,Wnt5a,Dbn1,Sall1,Syne1,Dab2ip,Fbxo7,Ptk7,Rapgef2,Lin28a,Mycbp2,Plxnb2,Dicer1,Mark1,Mosmo,Klk8												18_Summary	GO Biological Processes	GO:0070371	ERK1 and ERK2 cascade	-2.52241	-0.242941	11/328	13036,15170,18119,18212,19252,20308,20963,21785,74155,83397,378425	Ctsh,Ptpn6,Nodal,Ntrk2,Dusp1,Ccl9,Syk,Tff2,Errfi1,Akap12,Nlrp12
10_Member	GO Biological Processes	GO:0016358	dendrite development	-4.54236	-2.44497	19/294	11820,12361,13175,13196,13839,15529,15901,17181,18479,18483,19266,19268,20346,56320,64009,69601,76089,93842,226778	App,Cask,Dclk1,Asap1,Epha5,Sdc2,Id1,Matn2,Pak1,Palm,Ptprd,Ptprf,Sema3a,Dbn1,Syne1,Dab2ip,Rapgef2,Igsf9,Mark1												18_Member	GO Biological Processes	GO:0070371	ERK1 and ERK2 cascade	-2.52241	-0.242941	11/328	13036,15170,18119,18212,19252,20308,20963,21785,74155,83397,378425	Ctsh,Ptpn6,Nodal,Ntrk2,Dusp1,Ccl9,Syk,Tff2,Errfi1,Akap12,Nlrp12
10_Member	GO Biological Processes	GO:0050808	synapse organization	-4.16584	-2.11259	24/453	11820,12361,12558,13839,14062,14371,14432,16001,18187,18479,18483,19266,19268,22418,53328,54645,56320,66860,69601,93842,99633,140570,259277,268882	App,Cask,Cdh2,Epha5,F2r,Fzd9,Gap43,Igf1r,Nrp2,Pak1,Palm,Ptprd,Ptprf,Wnt5a,Pgrmc1,Gripap1,Dbn1,Tanc1,Dab2ip,Igsf9,Adgrl2,Plxnb2,Klk8,Fbxo45												18_Member	GO Biological Processes	GO:0070372	regulation of ERK1 and ERK2 cascade	-2.21352	-0.0788853	10/311	15170,18119,18212,19252,20308,20963,21785,74155,83397,378425	Ptpn6,Nodal,Ntrk2,Dusp1,Ccl9,Syk,Tff2,Errfi1,Akap12,Nlrp12
10_Member	GO Biological Processes	GO:0050807	regulation of synapse organization	-4.04624	-2.02003	17/267	11820,12361,12558,14371,14432,18187,19266,19268,22418,53328,54645,56320,66860,69601,93842,99633,259277	App,Cask,Cdh2,Fzd9,Gap43,Nrp2,Ptprd,Ptprf,Wnt5a,Pgrmc1,Gripap1,Dbn1,Tanc1,Dab2ip,Igsf9,Adgrl2,Klk8												19_Summary	GO Biological Processes	GO:0061003	positive regulation of dendritic spine morphogenesis	-2.33995	-0.138403	3/27	27083,108100,574437,14824	Xlr4b,Baiap2,Xlr3b,Grn
10_Member	GO Biological Processes	GO:0050803	regulation of synapse structure or activity	-3.85293	-1.86995	17/277	11820,12361,12558,14371,14432,18187,19266,19268,22418,53328,54645,56320,66860,69601,93842,99633,259277	App,Cask,Cdh2,Fzd9,Gap43,Nrp2,Ptprd,Ptprf,Wnt5a,Pgrmc1,Gripap1,Dbn1,Tanc1,Dab2ip,Igsf9,Adgrl2,Klk8												19_Member	GO Biological Processes	GO:0061003	positive regulation of dendritic spine morphogenesis	-2.33995	-0.138403	3/27	27083,108100,574437	Xlr4b,Baiap2,Xlr3b
10_Member	GO Biological Processes	GO:0010975	regulation of neuron projection development	-3.77472	-1.82806	28/603	12010,12361,12558,13196,15529,15901,16001,16974,18015,18479,18483,19266,19268,20187,20346,20358,20720,22418,56320,64009,69601,69754,71461,76089,105689,140570,226778,259277	B2m,Cask,Cdh2,Asap1,Sdc2,Id1,Igf1r,Lrp6,Nf1,Pak1,Palm,Ptprd,Ptprf,Ryk,Sema3a,Sema6a,Serpine2,Wnt5a,Dbn1,Syne1,Dab2ip,Fbxo7,Ptk7,Rapgef2,Mycbp2,Plxnb2,Mark1,Klk8												19_Member	GO Biological Processes	GO:0060999	positive regulation of dendritic spine development	-2.09241	-0.0135517	4/63	14824,27083,108100,574437	Grn,Xlr4b,Baiap2,Xlr3b
10_Member	GO Biological Processes	GO:0050769	positive regulation of neurogenesis	-3.67704	-1.76749	27/580	12361,15902,16001,16974,18015,18479,18483,18606,19266,19268,19401,20346,20358,20666,20720,21406,21413,21815,22418,56320,58198,69601,71461,76089,83557,140570,192119	Cask,Id2,Igf1r,Lrp6,Nf1,Pak1,Palm,Enpp2,Ptprd,Ptprf,Rara,Sema3a,Sema6a,Sox11,Serpine2,Tcf12,Tcf4,Tgif1,Wnt5a,Dbn1,Sall1,Dab2ip,Ptk7,Rapgef2,Lin28a,Plxnb2,Dicer1												20_Summary	GO Biological Processes	GO:0045604	regulation of epidermal cell differentiation	-2.32941	-0.138403	4/54	11688,15213,55948,74155	Alox8,Hey1,Sfn,Errfi1
10_Member	GO Biological Processes	GO:0031344	regulation of cell projection organization	-3.58565	-1.69498	33/781	12010,12361,12558,13196,14432,15529,15901,16001,16974,18015,18479,18483,18606,19266,19268,20187,20346,20358,20720,22418,24057,56320,64009,69601,69754,71461,76089,77767,105689,140570,226778,259277,319974	B2m,Cask,Cdh2,Asap1,Gap43,Sdc2,Id1,Igf1r,Lrp6,Nf1,Pak1,Palm,Enpp2,Ptprd,Ptprf,Ryk,Sema3a,Sema6a,Serpine2,Wnt5a,Sh3yl1,Dbn1,Syne1,Dab2ip,Fbxo7,Ptk7,Rapgef2,Ermn,Mycbp2,Plxnb2,Mark1,Klk8,Auts2												20_Member	GO Biological Processes	GO:0045604	regulation of epidermal cell differentiation	-2.32941	-0.138403	4/54	11688,15213,55948,74155	Alox8,Hey1,Sfn,Errfi1
10_Member	GO Biological Processes	GO:0120035	regulation of plasma membrane bounded cell projection organization	-3.34936	-1.52059	32/772	12010,12361,12558,13196,14432,15529,15901,16001,16974,18015,18479,18483,18606,19266,19268,20187,20346,20358,20720,22418,24057,56320,64009,69601,69754,71461,76089,105689,140570,226778,259277,319974	B2m,Cask,Cdh2,Asap1,Gap43,Sdc2,Id1,Igf1r,Lrp6,Nf1,Pak1,Palm,Enpp2,Ptprd,Ptprf,Ryk,Sema3a,Sema6a,Serpine2,Wnt5a,Sh3yl1,Dbn1,Syne1,Dab2ip,Fbxo7,Ptk7,Rapgef2,Mycbp2,Plxnb2,Mark1,Klk8,Auts2
10_Member	GO Biological Processes	GO:0099175	regulation of postsynapse organization	-3.33692	-1.50975	10/126	12361,12558,14371,14432,18187,19266,19268,22418,56320,66860	Cask,Cdh2,Fzd9,Gap43,Nrp2,Ptprd,Ptprf,Wnt5a,Dbn1,Tanc1
10_Member	GO Biological Processes	GO:0051962	positive regulation of nervous system development	-3.24226	-1.45617	28/651	12361,15902,16001,16974,18015,18479,18483,18606,19266,19268,19401,20346,20358,20666,20720,21406,21413,21815,22418,56320,58198,69601,71461,76089,83557,99633,140570,192119	Cask,Id2,Igf1r,Lrp6,Nf1,Pak1,Palm,Enpp2,Ptprd,Ptprf,Rara,Sema3a,Sema6a,Sox11,Serpine2,Tcf12,Tcf4,Tgif1,Wnt5a,Dbn1,Sall1,Dab2ip,Ptk7,Rapgef2,Lin28a,Adgrl2,Plxnb2,Dicer1
10_Member	GO Biological Processes	GO:0022604	regulation of cell morphogenesis	-3.24207	-1.45617	24/523	12361,12558,13383,15529,15901,18479,18483,18606,19266,19268,20187,20346,20358,22418,56320,64009,68010,69581,76089,77767,105689,140570,218952,382236	Cask,Cdh2,Dlg1,Sdc2,Id1,Pak1,Palm,Enpp2,Ptprd,Ptprf,Ryk,Sema3a,Sema6a,Wnt5a,Dbn1,Syne1,Bambi,Rhou,Rapgef2,Ermn,Mycbp2,Plxnb2,Fermt2,Brwd3
10_Member	GO Biological Processes	GO:0045666	positive regulation of neuron differentiation	-3.24079	-1.45617	22/461	12361,16001,16974,18015,18479,18483,19266,19268,19401,20666,20720,21406,21413,21815,22418,56320,58198,69601,71461,76089,83557,140570	Cask,Igf1r,Lrp6,Nf1,Pak1,Palm,Ptprd,Ptprf,Rara,Sox11,Serpine2,Tcf12,Tcf4,Tgif1,Wnt5a,Dbn1,Sall1,Dab2ip,Ptk7,Rapgef2,Lin28a,Plxnb2
10_Member	GO Biological Processes	GO:0010720	positive regulation of cell development	-3.16048	-1.39843	28/659	12361,12741,15902,16001,16974,18015,18479,18483,18606,19266,19268,19401,20346,20358,20666,20720,21406,21413,21815,22418,56320,58198,69601,71461,76089,83557,140570,192119	Cask,Cldn5,Id2,Igf1r,Lrp6,Nf1,Pak1,Palm,Enpp2,Ptprd,Ptprf,Rara,Sema3a,Sema6a,Sox11,Serpine2,Tcf12,Tcf4,Tgif1,Wnt5a,Dbn1,Sall1,Dab2ip,Ptk7,Rapgef2,Lin28a,Plxnb2,Dicer1
10_Member	GO Biological Processes	GO:0050773	regulation of dendrite development	-2.97177	-1.25863	12/191	12361,13196,15529,15901,18483,19266,19268,56320,64009,69601,76089,226778	Cask,Asap1,Sdc2,Id1,Palm,Ptprd,Ptprf,Dbn1,Syne1,Dab2ip,Rapgef2,Mark1
10_Member	GO Biological Processes	GO:0099173	postsynapse organization	-2.89439	-1.21812	12/195	12361,12558,13839,14371,14432,16001,18187,19266,19268,22418,56320,66860	Cask,Cdh2,Epha5,Fzd9,Gap43,Igf1r,Nrp2,Ptprd,Ptprf,Wnt5a,Dbn1,Tanc1
10_Member	GO Biological Processes	GO:0010769	regulation of cell morphogenesis involved in differentiation	-2.80167	-1.14739	17/343	12361,12558,15529,15901,18479,18606,19266,19268,20187,20346,20358,22418,56320,64009,76089,105689,140570	Cask,Cdh2,Sdc2,Id1,Pak1,Enpp2,Ptprd,Ptprf,Ryk,Sema3a,Sema6a,Wnt5a,Dbn1,Syne1,Rapgef2,Mycbp2,Plxnb2
10_Member	GO Biological Processes	GO:0048813	dendrite morphogenesis	-2.71239	-1.07233	11/178	12361,13175,13839,15529,15901,19266,19268,20346,56320,64009,76089	Cask,Dclk1,Epha5,Sdc2,Id1,Ptprd,Ptprf,Sema3a,Dbn1,Syne1,Rapgef2
10_Member	GO Biological Processes	GO:0048814	regulation of dendrite morphogenesis	-2.44106	-0.878296	8/114	12361,15529,15901,19266,19268,56320,64009,76089	Cask,Sdc2,Id1,Ptprd,Ptprf,Dbn1,Syne1,Rapgef2
11_Summary	GO Biological Processes	GO:0008285	negative regulation of cell proliferation	-7.30533	-4.59989	39/681	11815,11820,12006,12010,12361,13383,14062,14609,14734,14961,15902,16452,16476,16854,16974,17173,17684,17701,18015,18479,19268,19401,19645,20666,20677,20720,21815,22418,69073,69219,69601,76089,77044,192119,235041,240725,328949,381629,671535,12192,12443,12444,13618,15364,15901,16010,66117,75605,94352,108655,259277	Apod,App,Axin2,B2m,Cask,Dlg1,F2r,Gja1,Gpc3,H2-Ab1,Id2,Jak2,Jun,Lgals3,Lrp6,Ascl2,Cited2,Msx1,Nf1,Pak1,Ptprf,Rara,Rb1,Sox11,Sox4,Serpine2,Tgif1,Wnt5a,Kdf1,Ddah1,Dab2ip,Rapgef2,Arid2,Dicer1,Kank2,Sulf1,Mcc,Atraid,Parp10,Zfp36l1,Ccnd1,Ccnd2,Ednrb,Hmga2,Id1,Igfbp4,Fmc1,Kdm5b,Loxl2,Foxp1,Klk8
11_Member	GO Biological Processes	GO:0008285	negative regulation of cell proliferation	-7.30533	-4.59989	39/681	11815,11820,12006,12010,12361,13383,14062,14609,14734,14961,15902,16452,16476,16854,16974,17173,17684,17701,18015,18479,19268,19401,19645,20666,20677,20720,21815,22418,69073,69219,69601,76089,77044,192119,235041,240725,328949,381629,671535	Apod,App,Axin2,B2m,Cask,Dlg1,F2r,Gja1,Gpc3,H2-Ab1,Id2,Jak2,Jun,Lgals3,Lrp6,Ascl2,Cited2,Msx1,Nf1,Pak1,Ptprf,Rara,Rb1,Sox11,Sox4,Serpine2,Tgif1,Wnt5a,Kdf1,Ddah1,Dab2ip,Rapgef2,Arid2,Dicer1,Kank2,Sulf1,Mcc,Atraid,Parp10
11_Member	GO Biological Processes	GO:0050673	epithelial cell proliferation	-6.5685	-3.99696	28/426	12010,12192,12361,12443,12444,13383,13618,14609,14734,15364,15901,15902,16010,16476,16974,18015,19645,20666,22418,66117,69073,69601,75605,94352,108655,240725,259277,328949	B2m,Zfp36l1,Cask,Ccnd1,Ccnd2,Dlg1,Ednrb,Gja1,Gpc3,Hmga2,Id1,Id2,Igfbp4,Jun,Lrp6,Nf1,Rb1,Sox11,Wnt5a,Fmc1,Kdf1,Dab2ip,Kdm5b,Loxl2,Foxp1,Sulf1,Klk8,Mcc
11_Member	GO Biological Processes	GO:0050678	regulation of epithelial cell proliferation	-5.86196	-3.43908	24/358	12010,12192,12361,12443,12444,13383,13618,14609,14734,15364,15901,16476,16974,18015,19645,20666,22418,66117,69073,69601,75605,108655,240725,328949	B2m,Zfp36l1,Cask,Ccnd1,Ccnd2,Dlg1,Ednrb,Gja1,Gpc3,Hmga2,Id1,Jun,Lrp6,Nf1,Rb1,Sox11,Wnt5a,Fmc1,Kdf1,Dab2ip,Kdm5b,Foxp1,Sulf1,Mcc
11_Member	GO Biological Processes	GO:0050680	negative regulation of epithelial cell proliferation	-4.82309	-2.65478	13/142	12010,12361,13383,14609,14734,16974,18015,19645,22418,69073,69601,240725,328949	B2m,Cask,Dlg1,Gja1,Gpc3,Lrp6,Nf1,Rb1,Wnt5a,Kdf1,Dab2ip,Sulf1,Mcc
12_Summary	GO Biological Processes	GO:0120039	plasma membrane bounded cell projection morphogenesis	-7.1386	-4.45664	39/691	11820,12361,12558,13175,13639,13839,14042,14179,14432,14472,14609,14790,15529,15901,16001,17181,18187,18479,18606,19266,19268,20187,20346,20358,22418,56320,64009,69601,70415,76089,93840,105689,108655,140570,192119,235472,259277,268882,319974,16452,16476,17390,15902,19645,12192,12520,13383,14371,15364,16974,17684,18706,19401,24075,26398,58198,69073,71461,74493,75547,75605,77044,77578,320790,328365…	App,Cask,Cdh2,Dclk1,Efna4,Epha5,Ext1,Fgf8,Gap43,Gbx2,Gja1,Grcc10,Sdc2,Id1,Igf1r,Matn2,Nrp2,Pak1,Enpp2,Ptprd,Ptprf,Ryk,Sema3a,Sema6a,Wnt5a,Dbn1,Syne1,Dab2ip,Stk26,Rapgef2,Vangl2,Mycbp2,Foxp1,Plxnb2,Dicer1,Prtg,Klk8,Fbxo45,Auts2,Jak2,Jun,Mmp2,Id2,Rb1,Zfp36l1,Cd81,Dlg1,Fzd9,Hmga2,Lrp6,Cited2,Pik3ca,Rara,Taf10,Map2k4,Sall1,Kdf1,Ptk7,Tnks2,Akap13,Kdm5b,Arid2,Bcl9,Chd7,Zmiz1,Ednrb,Ccn1,Lgals3,Spp1,Stx3…
12_Member	GO Biological Processes	GO:0120039	plasma membrane bounded cell projection morphogenesis	-7.1386	-4.45664	39/691	11820,12361,12558,13175,13639,13839,14042,14179,14432,14472,14609,14790,15529,15901,16001,17181,18187,18479,18606,19266,19268,20187,20346,20358,22418,56320,64009,69601,70415,76089,93840,105689,108655,140570,192119,235472,259277,268882,319974	App,Cask,Cdh2,Dclk1,Efna4,Epha5,Ext1,Fgf8,Gap43,Gbx2,Gja1,Grcc10,Sdc2,Id1,Igf1r,Matn2,Nrp2,Pak1,Enpp2,Ptprd,Ptprf,Ryk,Sema3a,Sema6a,Wnt5a,Dbn1,Syne1,Dab2ip,Stk26,Rapgef2,Vangl2,Mycbp2,Foxp1,Plxnb2,Dicer1,Prtg,Klk8,Fbxo45,Auts2
12_Member	GO Biological Processes	GO:0048858	cell projection morphogenesis	-7.05665	-4.39697	39/696	11820,12361,12558,13175,13639,13839,14042,14179,14432,14472,14609,14790,15529,15901,16001,17181,18187,18479,18606,19266,19268,20187,20346,20358,22418,56320,64009,69601,70415,76089,93840,105689,108655,140570,192119,235472,259277,268882,319974	App,Cask,Cdh2,Dclk1,Efna4,Epha5,Ext1,Fgf8,Gap43,Gbx2,Gja1,Grcc10,Sdc2,Id1,Igf1r,Matn2,Nrp2,Pak1,Enpp2,Ptprd,Ptprf,Ryk,Sema3a,Sema6a,Wnt5a,Dbn1,Syne1,Dab2ip,Stk26,Rapgef2,Vangl2,Mycbp2,Foxp1,Plxnb2,Dicer1,Prtg,Klk8,Fbxo45,Auts2
12_Member	GO Biological Processes	GO:0048812	neuron projection morphogenesis	-6.90666	-4.28015	38/677	11820,12361,12558,13175,13639,13839,14042,14179,14432,14472,14609,14790,15529,15901,16001,17181,18187,18479,19266,19268,20187,20346,20358,22418,56320,64009,69601,70415,76089,93840,105689,108655,140570,192119,235472,259277,268882,319974	App,Cask,Cdh2,Dclk1,Efna4,Epha5,Ext1,Fgf8,Gap43,Gbx2,Gja1,Grcc10,Sdc2,Id1,Igf1r,Matn2,Nrp2,Pak1,Ptprd,Ptprf,Ryk,Sema3a,Sema6a,Wnt5a,Dbn1,Syne1,Dab2ip,Stk26,Rapgef2,Vangl2,Mycbp2,Foxp1,Plxnb2,Dicer1,Prtg,Klk8,Fbxo45,Auts2
12_Member	GO Biological Processes	GO:0032990	cell part morphogenesis	-6.70695	-4.10797	39/718	11820,12361,12558,13175,13639,13839,14042,14179,14432,14472,14609,14790,15529,15901,16001,17181,18187,18479,18606,19266,19268,20187,20346,20358,22418,56320,64009,69601,70415,76089,93840,105689,108655,140570,192119,235472,259277,268882,319974	App,Cask,Cdh2,Dclk1,Efna4,Epha5,Ext1,Fgf8,Gap43,Gbx2,Gja1,Grcc10,Sdc2,Id1,Igf1r,Matn2,Nrp2,Pak1,Enpp2,Ptprd,Ptprf,Ryk,Sema3a,Sema6a,Wnt5a,Dbn1,Syne1,Dab2ip,Stk26,Rapgef2,Vangl2,Mycbp2,Foxp1,Plxnb2,Dicer1,Prtg,Klk8,Fbxo45,Auts2
12_Member	GO Biological Processes	GO:0061564	axon development	-6.51859	-3.97286	31/507	11820,12558,13175,13639,13839,14042,14179,14432,14472,14790,16001,16452,16476,17181,17390,18187,18479,19268,20187,20346,20358,22418,56320,93840,105689,108655,140570,235472,259277,268882,319974	App,Cdh2,Dclk1,Efna4,Epha5,Ext1,Fgf8,Gap43,Gbx2,Grcc10,Igf1r,Jak2,Jun,Matn2,Mmp2,Nrp2,Pak1,Ptprf,Ryk,Sema3a,Sema6a,Wnt5a,Dbn1,Vangl2,Mycbp2,Foxp1,Plxnb2,Prtg,Klk8,Fbxo45,Auts2
12_Member	GO Biological Processes	GO:0048667	cell morphogenesis involved in neuron differentiation	-6.32828	-3.8069	35/628	11820,12361,12558,13175,13639,13839,14042,14179,14432,14472,14790,15529,15901,15902,16001,17181,18187,18479,19266,19268,19645,20187,20346,20358,22418,56320,64009,76089,93840,105689,108655,140570,235472,268882,319974	App,Cask,Cdh2,Dclk1,Efna4,Epha5,Ext1,Fgf8,Gap43,Gbx2,Grcc10,Sdc2,Id1,Id2,Igf1r,Matn2,Nrp2,Pak1,Ptprd,Ptprf,Rb1,Ryk,Sema3a,Sema6a,Wnt5a,Dbn1,Syne1,Rapgef2,Vangl2,Mycbp2,Foxp1,Plxnb2,Prtg,Fbxo45,Auts2
12_Member	GO Biological Processes	GO:0048589	developmental growth	-5.31847	-3.02464	38/787	11820,12192,12520,13175,13383,14179,14371,14432,14609,15364,16974,17181,17684,18187,18479,18706,19401,20187,20346,20358,22418,24075,26398,56320,58198,69073,71461,74493,75547,75605,77044,77578,93840,108655,192119,319974,320790,328365	App,Zfp36l1,Cd81,Dclk1,Dlg1,Fgf8,Fzd9,Gap43,Gja1,Hmga2,Lrp6,Matn2,Cited2,Nrp2,Pak1,Pik3ca,Rara,Ryk,Sema3a,Sema6a,Wnt5a,Taf10,Map2k4,Dbn1,Sall1,Kdf1,Ptk7,Tnks2,Akap13,Kdm5b,Arid2,Bcl9,Vangl2,Foxp1,Dicer1,Auts2,Chd7,Zmiz1
12_Member	GO Biological Processes	GO:0007411	axon guidance	-5.07973	-2.85141	18/245	11820,13639,13839,14042,14179,14432,14472,17181,18187,20187,20346,20358,22418,93840,105689,108655,140570,235472	App,Efna4,Epha5,Ext1,Fgf8,Gap43,Gbx2,Matn2,Nrp2,Ryk,Sema3a,Sema6a,Wnt5a,Vangl2,Mycbp2,Foxp1,Plxnb2,Prtg
12_Member	GO Biological Processes	GO:0097485	neuron projection guidance	-5.05542	-2.83507	18/246	11820,13639,13839,14042,14179,14432,14472,17181,18187,20187,20346,20358,22418,93840,105689,108655,140570,235472	App,Efna4,Epha5,Ext1,Fgf8,Gap43,Gbx2,Matn2,Nrp2,Ryk,Sema3a,Sema6a,Wnt5a,Vangl2,Mycbp2,Foxp1,Plxnb2,Prtg
12_Member	GO Biological Processes	GO:0007409	axonogenesis	-4.78535	-2.62997	26/470	11820,12558,13175,13639,13839,14042,14179,14432,14472,14790,16001,17181,18187,18479,20187,20346,20358,22418,56320,93840,105689,108655,140570,235472,268882,319974	App,Cdh2,Dclk1,Efna4,Epha5,Ext1,Fgf8,Gap43,Gbx2,Grcc10,Igf1r,Matn2,Nrp2,Pak1,Ryk,Sema3a,Sema6a,Wnt5a,Dbn1,Vangl2,Mycbp2,Foxp1,Plxnb2,Prtg,Fbxo45,Auts2
12_Member	GO Biological Processes	GO:0042330	taxis	-3.81054	-1.84765	28/600	11820,13618,13639,13839,14042,14179,14432,14472,15902,16007,16854,17181,18187,18606,20187,20346,20358,20750,20908,22418,27226,66146,67759,93840,105689,108655,140570,235472	App,Ednrb,Efna4,Epha5,Ext1,Fgf8,Gap43,Gbx2,Id2,Ccn1,Lgals3,Matn2,Nrp2,Enpp2,Ryk,Sema3a,Sema6a,Spp1,Stx3,Wnt5a,Pla2g7,Maco1,Plgrkt,Vangl2,Mycbp2,Foxp1,Plxnb2,Prtg
12_Member	GO Biological Processes	GO:0006935	chemotaxis	-3.47912	-1.61359	27/597	11820,13618,13639,13839,14042,14179,14432,14472,16007,16854,17181,18187,18606,20187,20346,20358,20750,20908,22418,27226,66146,67759,93840,105689,108655,140570,235472	App,Ednrb,Efna4,Epha5,Ext1,Fgf8,Gap43,Gbx2,Ccn1,Lgals3,Matn2,Nrp2,Enpp2,Ryk,Sema3a,Sema6a,Spp1,Stx3,Wnt5a,Pla2g7,Maco1,Plgrkt,Vangl2,Mycbp2,Foxp1,Plxnb2,Prtg
13_Summary	GO Biological Processes	GO:0009611	response to wounding	-6.66935	-4.08886	31/499	11747,11774,12192,12193,12361,12520,12614,14062,14371,14432,14609,16001,16007,16452,16476,17181,17390,18015,18479,19268,20278,20720,22418,26398,66961,71461,72461,77578,93840,192119,259277	Anxa5,Ap3b1,Zfp36l1,Zfp36l2,Cask,Cd81,Celsr1,F2r,Fzd9,Gap43,Gja1,Igf1r,Ccn1,Jak2,Jun,Matn2,Mmp2,Nf1,Pak1,Ptprf,Scnn1g,Serpine2,Wnt5a,Map2k4,Neat1,Ptk7,Prcp,Bcl9,Vangl2,Dicer1,Klk8
13_Member	GO Biological Processes	GO:0009611	response to wounding	-6.66935	-4.08886	31/499	11747,11774,12192,12193,12361,12520,12614,14062,14371,14432,14609,16001,16007,16452,16476,17181,17390,18015,18479,19268,20278,20720,22418,26398,66961,71461,72461,77578,93840,192119,259277	Anxa5,Ap3b1,Zfp36l1,Zfp36l2,Cask,Cd81,Celsr1,F2r,Fzd9,Gap43,Gja1,Igf1r,Ccn1,Jak2,Jun,Matn2,Mmp2,Nf1,Pak1,Ptprf,Scnn1g,Serpine2,Wnt5a,Map2k4,Neat1,Ptk7,Prcp,Bcl9,Vangl2,Dicer1,Klk8
13_Member	GO Biological Processes	GO:0042060	wound healing	-3.78961	-1.83723	20/363	11747,11774,12361,12520,12614,14062,14371,14432,14609,16007,18015,18479,20278,20720,22418,71461,72461,77578,93840,192119	Anxa5,Ap3b1,Cask,Cd81,Celsr1,F2r,Fzd9,Gap43,Gja1,Ccn1,Nf1,Pak1,Scnn1g,Serpine2,Wnt5a,Ptk7,Prcp,Bcl9,Vangl2,Dicer1
13_Member	GO Biological Processes	GO:0042246	tissue regeneration	-2.59771	-0.992685	6/63	12520,14371,14432,14609,77578,192119	Cd81,Fzd9,Gap43,Gja1,Bcl9,Dicer1
14_Summary	KEGG Pathway	mmu05224	Breast cancer	-6.18471	-3.67885	15/144	12006,12443,14171,14179,14281,14371,16001,16476,16974,18131,18706,19645,21414,22418,57265,12370,12402,13618,14062,14702,16777,17311,17390,18798,19401,78134,12444,68010,93840,11576,13383,15901,15902,21677,13653,14961,17701,26398	Axin2,Ccnd1,Fgf17,Fgf8,Fos,Fzd9,Igf1r,Jun,Lrp6,Notch3,Pik3ca,Rb1,Tcf7,Wnt5a,Fzd2,Casp8,Cbl,Ednrb,F2r,Gng2,Lamb1,Kitl,Mmp2,Plcb4,Rara,Lpar4,Ccnd2,Bambi,Vangl2,Afp,Dlg1,Id1,Id2,Tead2,Egr1,H2-Ab1,Msx1,Map2k4
14_Member	KEGG Pathway	mmu05224	Breast cancer	-6.18471	-3.67885	15/144	12006,12443,14171,14179,14281,14371,16001,16476,16974,18131,18706,19645,21414,22418,57265	Axin2,Ccnd1,Fgf17,Fgf8,Fos,Fzd9,Igf1r,Jun,Lrp6,Notch3,Pik3ca,Rb1,Tcf7,Wnt5a,Fzd2
14_Member	KEGG Pathway	mmu05200	Pathways in cancer	-5.1646	-2.9157	24/393	12006,12370,12402,12443,13618,14062,14171,14179,14281,14371,14702,16001,16476,16777,17311,17390,18706,18798,19401,19645,21414,22418,57265,78134	Axin2,Casp8,Cbl,Ccnd1,Ednrb,F2r,Fgf17,Fgf8,Fos,Fzd9,Gng2,Igf1r,Jun,Lamb1,Kitl,Mmp2,Pik3ca,Plcb4,Rara,Rb1,Tcf7,Wnt5a,Fzd2,Lpar4
14_Member	KEGG Pathway	mmu04310	Wnt signaling pathway	-4.03836	-2.01467	12/146	12006,12443,12444,14371,16476,16974,18798,21414,22418,57265,68010,93840	Axin2,Ccnd1,Ccnd2,Fzd9,Jun,Lrp6,Plcb4,Tcf7,Wnt5a,Fzd2,Bambi,Vangl2
14_Member	KEGG Pathway	mmu04390	Hippo signaling pathway	-3.8177	-1.85109	12/154	11576,12006,12443,12444,13383,14371,15901,15902,21414,21677,22418,57265	Afp,Axin2,Ccnd1,Ccnd2,Dlg1,Fzd9,Id1,Id2,Tcf7,Tead2,Wnt5a,Fzd2
14_Member	KEGG Pathway	mmu01522	Endocrine resistance	-3.00178	-1.27911	8/93	12443,14281,16001,16476,17390,18131,18706,19645	Ccnd1,Fos,Igf1r,Jun,Mmp2,Notch3,Pik3ca,Rb1
14_Member	KEGG Pathway	mmu05210	Colorectal cancer	-2.63324	-1.01297	6/62	12006,12443,14281,16476,18706,21414	Axin2,Ccnd1,Fos,Jun,Pik3ca,Tcf7
14_Member	KEGG Pathway	mmu05166	HTLV-I infection	-2.39531	-0.852632	14/283	12443,12444,13383,13653,14281,14371,14961,16476,17701,18706,19645,22418,26398,57265	Ccnd1,Ccnd2,Dlg1,Egr1,Fos,Fzd9,H2-Ab1,Jun,Msx1,Pik3ca,Rb1,Wnt5a,Map2k4,Fzd2
14_Member	KEGG Pathway	mmu04916	Melanogenesis	-2.1917	-0.716019	7/100	13618,14371,17311,18798,21414,22418,57265	Ednrb,Fzd9,Kitl,Plcb4,Tcf7,Wnt5a,Fzd2
14_Member	KEGG Pathway	mmu05217	Basal cell carcinoma	-2.1566	-0.69764	5/55	12006,14371,21414,22418,57265	Axin2,Fzd9,Tcf7,Wnt5a,Fzd2
15_Summary	GO Biological Processes	GO:1990778	protein localization to cell periphery	-6.16959	-3.67128	24/344	12361,12520,12558,13383,13731,16668,16854,16974,17387,18483,19376,20908,53328,54645,56224,56350,56430,67020,74205,76089,76686,94221,101706,329877,14371,14734,18479,56320,68617,117148,75219,218952,11815,13175,15587,18015,19645,20019,22418,80285,209200,216440,229603,64009	Cask,Cd81,Cdh2,Dlg1,Emp2,Krt18,Lgals3,Lrp6,Mmp14,Palm,Rab34,Stx3,Pgrmc1,Gripap1,Tspan5,Arl3,Clip1,Tmem88,Acsl3,Rapgef2,Clip3,Gopc,Numa1,Dennd4c,Fzd9,Gpc3,Pak1,Dbn1,Mtcl1,Necab2,Dusp18,Fermt2,Apod,Dclk1,Hyal2,Nf1,Rb1,Polr1a,Wnt5a,Parp9,Dtx3l,Os9,Otud7b,Syne1
15_Member	GO Biological Processes	GO:1990778	protein localization to cell periphery	-6.16959	-3.67128	24/344	12361,12520,12558,13383,13731,16668,16854,16974,17387,18483,19376,20908,53328,54645,56224,56350,56430,67020,74205,76089,76686,94221,101706,329877	Cask,Cd81,Cdh2,Dlg1,Emp2,Krt18,Lgals3,Lrp6,Mmp14,Palm,Rab34,Stx3,Pgrmc1,Gripap1,Tspan5,Arl3,Clip1,Tmem88,Acsl3,Rapgef2,Clip3,Gopc,Numa1,Dennd4c
15_Member	GO Biological Processes	GO:1905475	regulation of protein localization to membrane	-6.08161	-3.61226	17/187	12520,12558,13383,14371,14734,16854,17387,18479,20908,53328,54645,56320,68617,74205,76686,94221,117148	Cd81,Cdh2,Dlg1,Fzd9,Gpc3,Lgals3,Mmp14,Pak1,Stx3,Pgrmc1,Gripap1,Dbn1,Mtcl1,Acsl3,Clip3,Gopc,Necab2
15_Member	GO Biological Processes	GO:0072659	protein localization to plasma membrane	-5.99689	-3.54238	21/279	12361,12520,12558,13383,13731,16668,16854,16974,17387,18483,19376,20908,53328,54645,56224,67020,74205,76089,76686,94221,329877	Cask,Cd81,Cdh2,Dlg1,Emp2,Krt18,Lgals3,Lrp6,Mmp14,Palm,Rab34,Stx3,Pgrmc1,Gripap1,Tspan5,Tmem88,Acsl3,Rapgef2,Clip3,Gopc,Dennd4c
15_Member	GO Biological Processes	GO:0072657	protein localization to membrane	-5.86599	-3.43908	31/544	12361,12520,12558,13383,13731,14371,14734,16668,16854,16974,17387,18479,18483,19376,20908,53328,54645,56224,56320,56350,56430,67020,68617,74205,75219,76089,76686,94221,117148,218952,329877	Cask,Cd81,Cdh2,Dlg1,Emp2,Fzd9,Gpc3,Krt18,Lgals3,Lrp6,Mmp14,Pak1,Palm,Rab34,Stx3,Pgrmc1,Gripap1,Tspan5,Dbn1,Arl3,Clip1,Tmem88,Mtcl1,Acsl3,Dusp18,Rapgef2,Clip3,Gopc,Necab2,Fermt2,Dennd4c
15_Member	GO Biological Processes	GO:1903827	regulation of cellular protein localization	-5.78612	-3.38222	30/521	11815,12520,12558,13175,13383,14371,14734,15587,16854,17387,18015,18479,19376,19645,20019,20908,22418,53328,54645,56320,68617,74205,76686,80285,94221,101706,117148,209200,216440,229603	Apod,Cd81,Cdh2,Dclk1,Dlg1,Fzd9,Gpc3,Hyal2,Lgals3,Mmp14,Nf1,Pak1,Rab34,Rb1,Polr1a,Stx3,Wnt5a,Pgrmc1,Gripap1,Dbn1,Mtcl1,Acsl3,Clip3,Parp9,Gopc,Numa1,Necab2,Dtx3l,Os9,Otud7b
15_Member	GO Biological Processes	GO:1905477	positive regulation of protein localization to membrane	-4.05564	-2.02179	10/103	12520,13383,16854,18479,20908,53328,68617,74205,76686,117148	Cd81,Dlg1,Lgals3,Pak1,Stx3,Pgrmc1,Mtcl1,Acsl3,Clip3,Necab2
15_Member	GO Biological Processes	GO:1904377	positive regulation of protein localization to cell periphery	-3.22994	-1.44677	7/66	13383,16854,20908,53328,74205,76686,101706	Dlg1,Lgals3,Stx3,Pgrmc1,Acsl3,Clip3,Numa1
15_Member	GO Biological Processes	GO:1903076	regulation of protein localization to plasma membrane	-3.18098	-1.41339	9/109	13383,16854,17387,20908,53328,54645,74205,76686,94221	Dlg1,Lgals3,Mmp14,Stx3,Pgrmc1,Gripap1,Acsl3,Clip3,Gopc
15_Member	GO Biological Processes	GO:1904375	regulation of protein localization to cell periphery	-3.12688	-1.37435	10/134	13383,16854,17387,20908,53328,54645,74205,76686,94221,101706	Dlg1,Lgals3,Mmp14,Stx3,Pgrmc1,Gripap1,Acsl3,Clip3,Gopc,Numa1
15_Member	GO Biological Processes	GO:1903078	positive regulation of protein localization to plasma membrane	-2.74433	-1.09854	6/59	13383,16854,20908,53328,74205,76686	Dlg1,Lgals3,Stx3,Pgrmc1,Acsl3,Clip3
15_Member	GO Biological Processes	GO:1903829	positive regulation of cellular protein localization	-2.59951	-0.992685	15/298	12520,13383,15587,16854,18479,19376,20908,53328,68617,74205,76686,80285,101706,117148,209200	Cd81,Dlg1,Hyal2,Lgals3,Pak1,Rab34,Stx3,Pgrmc1,Mtcl1,Acsl3,Clip3,Parp9,Numa1,Necab2,Dtx3l
15_Member	GO Biological Processes	GO:0051668	localization within membrane	-2.09327	-0.650622	10/186	12520,12558,13383,14371,18479,20908,54645,56320,56430,64009	Cd81,Cdh2,Dlg1,Fzd9,Pak1,Stx3,Gripap1,Dbn1,Clip1,Syne1
16_Summary	GO Biological Processes	GO:0001501	skeletal system development	-6.08726	-3.61226	31/531	12006,13383,14042,14179,14609,15110,15587,16007,16854,16974,17181,17387,17390,17684,17701,18514,19401,20187,20340,20666,20677,21407,21833,22418,29809,71375,75547,94352,192119,240725,320790,13653,15364,15902,18706	Axin2,Dlg1,Ext1,Fgf8,Gja1,Hand1,Hyal2,Ccn1,Lgals3,Lrp6,Matn2,Mmp14,Mmp2,Cited2,Msx1,Pbx1,Rara,Ryk,Glg1,Sox11,Sox4,Tcf15,Thra,Wnt5a,Rabgap1l,Foxn3,Akap13,Loxl2,Dicer1,Sulf1,Chd7,Egr1,Hmga2,Id2,Pik3ca
16_Member	GO Biological Processes	GO:0001501	skeletal system development	-6.08726	-3.61226	31/531	12006,13383,14042,14179,14609,15110,15587,16007,16854,16974,17181,17387,17390,17684,17701,18514,19401,20187,20340,20666,20677,21407,21833,22418,29809,71375,75547,94352,192119,240725,320790	Axin2,Dlg1,Ext1,Fgf8,Gja1,Hand1,Hyal2,Ccn1,Lgals3,Lrp6,Matn2,Mmp14,Mmp2,Cited2,Msx1,Pbx1,Rara,Ryk,Glg1,Sox11,Sox4,Tcf15,Thra,Wnt5a,Rabgap1l,Foxn3,Akap13,Loxl2,Dicer1,Sulf1,Chd7
16_Member	GO Biological Processes	GO:0061448	connective tissue development	-3.70563	-1.78863	17/285	12006,13653,15110,15364,15902,16007,16974,17181,17701,18706,19401,20340,21833,22418,94352,192119,240725	Axin2,Egr1,Hand1,Hmga2,Id2,Ccn1,Lrp6,Matn2,Msx1,Pik3ca,Rara,Glg1,Thra,Wnt5a,Loxl2,Dicer1,Sulf1
16_Member	GO Biological Processes	GO:0048705	skeletal system morphogenesis	-3.63572	-1.73759	16/262	12006,13383,15587,16974,17181,17387,17390,17684,17701,19401,20187,20340,20666,21407,21833,71375	Axin2,Dlg1,Hyal2,Lrp6,Matn2,Mmp14,Mmp2,Cited2,Msx1,Rara,Ryk,Glg1,Sox11,Tcf15,Thra,Foxn3
16_Member	GO Biological Processes	GO:0060348	bone development	-3.20075	-1.42897	14/232	12006,14179,14609,16974,17181,17387,17684,17701,19401,20340,29809,71375,75547,240725	Axin2,Fgf8,Gja1,Lrp6,Matn2,Mmp14,Cited2,Msx1,Rara,Glg1,Rabgap1l,Foxn3,Akap13,Sulf1
16_Member	GO Biological Processes	GO:0051216	cartilage development	-3.09471	-1.35017	13/211	12006,15110,16007,16974,17181,17701,19401,20340,21833,22418,94352,192119,240725	Axin2,Hand1,Ccn1,Lrp6,Matn2,Msx1,Rara,Glg1,Thra,Wnt5a,Loxl2,Dicer1,Sulf1
16_Member	GO Biological Processes	GO:0060349	bone morphogenesis	-2.93408	-1.23463	9/118	12006,16974,17181,17387,17684,17701,19401,20340,71375	Axin2,Lrp6,Matn2,Mmp14,Cited2,Msx1,Rara,Glg1,Foxn3
16_Member	GO Biological Processes	GO:0061035	regulation of cartilage development	-2.39869	-0.85379	6/69	12006,16007,19401,20340,22418,94352	Axin2,Ccn1,Rara,Glg1,Wnt5a,Loxl2
17_Summary	GO Biological Processes	GO:0002521	leukocyte differentiation	-5.88206	-3.4464	32/571	11774,11820,12010,12192,12193,12370,12520,13639,13653,14281,14371,14734,14961,15902,16476,17311,17387,17684,18015,19401,19645,20230,20677,21414,23882,56532,65963,69754,108655,192119,320790,328365,13383,14609,16854,19171	Ap3b1,App,B2m,Zfp36l1,Zfp36l2,Casp8,Cd81,Efna4,Egr1,Fos,Fzd9,Gpc3,H2-Ab1,Id2,Jun,Kitl,Mmp14,Cited2,Nf1,Rara,Rb1,Satb1,Sox4,Tcf7,Gadd45g,Ripk3,Tmem176b,Fbxo7,Foxp1,Dicer1,Chd7,Zmiz1,Dlg1,Gja1,Lgals3,Psmb10
17_Member	GO Biological Processes	GO:0002521	leukocyte differentiation	-5.88206	-3.4464	32/571	11774,11820,12010,12192,12193,12370,12520,13639,13653,14281,14371,14734,14961,15902,16476,17311,17387,17684,18015,19401,19645,20230,20677,21414,23882,56532,65963,69754,108655,192119,320790,328365	Ap3b1,App,B2m,Zfp36l1,Zfp36l2,Casp8,Cd81,Efna4,Egr1,Fos,Fzd9,Gpc3,H2-Ab1,Id2,Jun,Kitl,Mmp14,Cited2,Nf1,Rara,Rb1,Satb1,Sox4,Tcf7,Gadd45g,Ripk3,Tmem176b,Fbxo7,Foxp1,Dicer1,Chd7,Zmiz1
17_Member	GO Biological Processes	GO:0030098	lymphocyte differentiation	-3.27316	-1.4713	20/398	11774,12010,12192,12193,13653,14371,14961,15902,17387,19401,20230,20677,21414,23882,56532,69754,108655,192119,320790,328365	Ap3b1,B2m,Zfp36l1,Zfp36l2,Egr1,Fzd9,H2-Ab1,Id2,Mmp14,Rara,Satb1,Sox4,Tcf7,Gadd45g,Ripk3,Fbxo7,Foxp1,Dicer1,Chd7,Zmiz1
17_Member	GO Biological Processes	GO:0030217	T cell differentiation	-2.98702	-1.26935	15/272	11774,12010,12192,12193,13653,19401,20230,20677,21414,23882,56532,108655,192119,320790,328365	Ap3b1,B2m,Zfp36l1,Zfp36l2,Egr1,Rara,Satb1,Sox4,Tcf7,Gadd45g,Ripk3,Foxp1,Dicer1,Chd7,Zmiz1
17_Member	GO Biological Processes	GO:0042110	T cell activation	-2.49796	-0.921065	21/495	11774,12010,12192,12193,12520,13383,13653,14609,14961,16854,19171,19401,20230,20677,21414,23882,56532,108655,192119,320790,328365	Ap3b1,B2m,Zfp36l1,Zfp36l2,Cd81,Dlg1,Egr1,Gja1,H2-Ab1,Lgals3,Psmb10,Rara,Satb1,Sox4,Tcf7,Gadd45g,Ripk3,Foxp1,Dicer1,Chd7,Zmiz1
18_Summary	GO Biological Processes	GO:0048732	gland development	-5.77473	-3.38222	28/467	12443,14179,14609,15364,15902,16001,16452,16476,16974,17390,17684,17701,18015,18514,18706,19401,20346,20675,20720,21833,22418,24075,26554,56532,68151,75605,78908,240725,11576,17311,18783,21414,218454,320790,13618	Ccnd1,Fgf8,Gja1,Hmga2,Id2,Igf1r,Jak2,Jun,Lrp6,Mmp2,Cited2,Msx1,Nf1,Pbx1,Pik3ca,Rara,Sema3a,Sox3,Serpine2,Thra,Wnt5a,Taf10,Cul3,Ripk3,Wls,Kdm5b,Igsf3,Sulf1,Afp,Kitl,Pla2g4a,Tcf7,Lhfpl2,Chd7,Ednrb
18_Member	GO Biological Processes	GO:0048732	gland development	-5.77473	-3.38222	28/467	12443,14179,14609,15364,15902,16001,16452,16476,16974,17390,17684,17701,18015,18514,18706,19401,20346,20675,20720,21833,22418,24075,26554,56532,68151,75605,78908,240725	Ccnd1,Fgf8,Gja1,Hmga2,Id2,Igf1r,Jak2,Jun,Lrp6,Mmp2,Cited2,Msx1,Nf1,Pbx1,Pik3ca,Rara,Sema3a,Sox3,Serpine2,Thra,Wnt5a,Taf10,Cul3,Ripk3,Wls,Kdm5b,Igsf3,Sulf1
18_Member	GO Biological Processes	GO:0007548	sex differentiation	-4.12724	-2.08298	18/289	11576,12443,14179,14609,15364,16974,17311,17390,17684,18514,18783,19401,20346,20675,21414,22418,218454,320790	Afp,Ccnd1,Fgf8,Gja1,Hmga2,Lrp6,Kitl,Mmp2,Cited2,Pbx1,Pla2g4a,Rara,Sema3a,Sox3,Tcf7,Wnt5a,Lhfpl2,Chd7
18_Member	GO Biological Processes	GO:0045137	development of primary sexual characteristics	-3.4507	-1.5972	14/219	11576,12443,14179,14609,15364,17311,17390,17684,18783,19401,20346,20675,22418,218454	Afp,Ccnd1,Fgf8,Gja1,Hmga2,Kitl,Mmp2,Cited2,Pla2g4a,Rara,Sema3a,Sox3,Wnt5a,Lhfpl2
18_Member	GO Biological Processes	GO:0008406	gonad development	-3.0196	-1.29281	13/215	11576,12443,14179,14609,15364,17311,17390,17684,18783,19401,20346,20675,22418	Afp,Ccnd1,Fgf8,Gja1,Hmga2,Kitl,Mmp2,Cited2,Pla2g4a,Rara,Sema3a,Sox3,Wnt5a
18_Member	GO Biological Processes	GO:0046546	development of primary male sexual characteristics	-2.85737	-1.18723	9/121	12443,14609,15364,17684,19401,20346,20675,22418,218454	Ccnd1,Gja1,Hmga2,Cited2,Rara,Sema3a,Sox3,Wnt5a,Lhfpl2
18_Member	GO Biological Processes	GO:0046661	male sex differentiation	-2.71186	-1.07233	10/152	12443,14179,14609,15364,17684,19401,20346,20675,22418,218454	Ccnd1,Fgf8,Gja1,Hmga2,Cited2,Rara,Sema3a,Sox3,Wnt5a,Lhfpl2
18_Member	GO Biological Processes	GO:2000243	positive regulation of reproductive process	-2.70173	-1.06838	7/81	13618,16001,17684,17701,20346,22418,218454	Ednrb,Igf1r,Cited2,Msx1,Sema3a,Wnt5a,Lhfpl2
18_Member	GO Biological Processes	GO:0008584	male gonad development	-2.30622	-0.785631	8/120	12443,14609,15364,17684,19401,20346,20675,22418	Ccnd1,Gja1,Hmga2,Cited2,Rara,Sema3a,Sox3,Wnt5a
19_Summary	GO Biological Processes	GO:0007498	mesoderm development	-5.75627	-3.36959	13/117	12192,14042,14179,15110,17684,21407,21677,22418,58198,67071,68151,72475,216850	Zfp36l1,Ext1,Fgf8,Hand1,Cited2,Tcf15,Tead2,Wnt5a,Sall1,Rps6ka6,Wls,Ssbp3,Kdm6b
19_Member	GO Biological Processes	GO:0007498	mesoderm development	-5.75627	-3.36959	13/117	12192,14042,14179,15110,17684,21407,21677,22418,58198,67071,68151,72475,216850	Zfp36l1,Ext1,Fgf8,Hand1,Cited2,Tcf15,Tead2,Wnt5a,Sall1,Rps6ka6,Wls,Ssbp3,Kdm6b
20_Summary	GO Biological Processes	GO:0045596	negative regulation of cell differentiation	-5.55741	-3.20948	39/799	11820,12006,12010,12192,12193,12443,12705,13196,13618,15364,15901,15902,16909,16974,17173,17701,18015,18131,18479,18514,19401,19645,20187,20346,20358,20661,20666,22418,58198,65963,69601,69754,76089,83557,108655,192119,235472,240514,259277	App,Axin2,B2m,Zfp36l1,Zfp36l2,Ccnd1,Cited1,Asap1,Ednrb,Hmga2,Id1,Id2,Lmo2,Lrp6,Ascl2,Msx1,Nf1,Notch3,Pak1,Pbx1,Rara,Rb1,Ryk,Sema3a,Sema6a,Sort1,Sox11,Wnt5a,Sall1,Tmem176b,Dab2ip,Fbxo7,Rapgef2,Lin28a,Foxp1,Dicer1,Prtg,Ccdc85b,Klk8
20_Member	GO Biological Processes	GO:0045596	negative regulation of cell differentiation	-5.55741	-3.20948	39/799	11820,12006,12010,12192,12193,12443,12705,13196,13618,15364,15901,15902,16909,16974,17173,17701,18015,18131,18479,18514,19401,19645,20187,20346,20358,20661,20666,22418,58198,65963,69601,69754,76089,83557,108655,192119,235472,240514,259277	App,Axin2,B2m,Zfp36l1,Zfp36l2,Ccnd1,Cited1,Asap1,Ednrb,Hmga2,Id1,Id2,Lmo2,Lrp6,Ascl2,Msx1,Nf1,Notch3,Pak1,Pbx1,Rara,Rb1,Ryk,Sema3a,Sema6a,Sort1,Sox11,Wnt5a,Sall1,Tmem176b,Dab2ip,Fbxo7,Rapgef2,Lin28a,Foxp1,Dicer1,Prtg,Ccdc85b,Klk8
20_Member	GO Biological Processes	GO:0010721	negative regulation of cell development	-4.7845	-2.62997	23/387	11820,12010,13196,13618,15364,15901,15902,17173,18015,18131,18479,18514,20187,20346,20358,20666,22418,76089,83557,108655,192119,235472,259277	App,B2m,Asap1,Ednrb,Hmga2,Id1,Id2,Ascl2,Nf1,Notch3,Pak1,Pbx1,Ryk,Sema3a,Sema6a,Sox11,Wnt5a,Rapgef2,Lin28a,Foxp1,Dicer1,Prtg,Klk8
20_Member	GO Biological Processes	GO:0051961	negative regulation of nervous system development	-4.76852	-2.62405	22/361	11820,12010,13196,13618,15364,15901,15902,16974,17173,18015,18131,18514,20187,20346,20358,20666,22418,76089,83557,192119,235472,259277	App,B2m,Asap1,Ednrb,Hmga2,Id1,Id2,Lrp6,Ascl2,Nf1,Notch3,Pbx1,Ryk,Sema3a,Sema6a,Sox11,Wnt5a,Rapgef2,Lin28a,Dicer1,Prtg,Klk8
20_Member	GO Biological Processes	GO:0050768	negative regulation of neurogenesis	-4.72138	-2.58997	21/337	11820,12010,13196,13618,15364,15901,15902,17173,18015,18131,18514,20187,20346,20358,20666,22418,76089,83557,192119,235472,259277	App,B2m,Asap1,Ednrb,Hmga2,Id1,Id2,Ascl2,Nf1,Notch3,Pbx1,Ryk,Sema3a,Sema6a,Sox11,Wnt5a,Rapgef2,Lin28a,Dicer1,Prtg,Klk8
20_Member	GO Biological Processes	GO:0045665	negative regulation of neuron differentiation	-2.72784	-1.0852	14/260	11820,12010,13196,13618,15901,15902,18131,18514,20187,20346,20358,22418,76089,259277	App,B2m,Asap1,Ednrb,Id1,Id2,Notch3,Pbx1,Ryk,Sema3a,Sema6a,Wnt5a,Rapgef2,Klk8

## Sheet: DEGs #3
DEGs of Mitotic PGCs, Transitional PGCs, Mitotic Arrest PGCs, Post-mitotic PGCs, Q-ProSPG, and T-ProSPG
Gene	p_val	avg_logFC	pct.1	pct.2	p_val_adj	Cluster
BC048679	0	2.29759	0.874	0.093	0	Mitotic PGCs
Gfra1	0	1.93394	0.978	0.161	0	T-ProSPG
Lefty1	0	2.81853	0.985	0.215	0	Mitotic PGCs
Ifitm3	7.63839e-307	2.58049	1	0.426	2.22919e-302	Mitotic PGCs
Lefty2	3.98515e-303	2.65826	0.995	0.38	1.16303e-298	Mitotic PGCs
Gm11747	4.74163e-303	1.47277	0.815	0.063	1.3838e-298	Mitotic PGCs
Gm42047	1.14985e-293	1.71811	0.966	0.233	3.35574e-289	Mitotic PGCs
Tdh	8.11954e-291	2.47873	1	0.591	2.36961e-286	Mitotic PGCs
Smoc2	3.3865e-286	1.93573	0.986	0.332	9.88315e-282	T-ProSPG
L1td1	5.14029e-284	2.47543	0.983	0.417	1.50014e-279	Mitotic PGCs
Ckb	5.18276e-283	2.42474	0.998	0.863	1.51254e-278	Mitotic PGCs
Mup6	9.98329e-282	1.71131	0.85	0.111	2.91352e-277	Mitotic PGCs
Rpl10-ps3	3.22936e-280	1.45355	1	0.976	9.42456e-276	Mitotic PGCs
Kcnj15	1.34122e-277	1.86229	0.914	0.18	3.91421e-273	T-ProSPG
Tet1	3.37959e-277	2.01311	0.998	0.694	9.86299e-273	Mitotic PGCs
Dppa5a	3.48924e-277	1.83393	1	0.995	1.0183e-272	Mitotic PGCs
Mmp9	3.51023e-277	2.14315	0.993	0.458	1.02443e-272	T-ProSPG
Prdx2	3.76746e-276	1.58107	1	0.939	1.09949e-271	Mitotic PGCs
Foxc2	5.50528e-274	1.40351	0.865	0.118	1.60666e-269	T-ProSPG
Ret	5.36377e-271	2.04574	0.991	0.516	1.56536e-266	T-ProSPG
Rpl10	1.16662e-268	1.1618	1	0.995	3.40467e-264	Mitotic PGCs
Tuba1b	1.36562e-268	0.982976	1	0.998	3.98542e-264	Mitotic PGCs
Gjb3	1.41155e-268	1.91086	0.993	0.603	4.11947e-264	Mitotic PGCs
Id3	1.59082e-268	2.51874	0.991	0.623	4.64264e-264	Mitotic PGCs
Egr2	2.43303e-266	1.82365	0.98	0.368	7.10055e-262	T-ProSPG
Gdf3	1.52483e-265	1.85656	0.981	0.381	4.45006e-261	Mitotic PGCs
Ramp2	1.57733e-265	2.01685	0.998	0.479	4.60329e-261	T-ProSPG
Set	4.17334e-263	1.16409	1	1	1.21795e-258	Mitotic PGCs
Trp53	2.19126e-262	1.63906	0.998	0.847	6.39497e-258	Mitotic PGCs
Gpx4	3.04017e-261	0.955228	1	0.999	8.87243e-257	Mitotic PGCs
Alg13	2.4261e-260	1.49856	0.998	0.914	7.08033e-256	Mitotic PGCs
Cbx1	6.00715e-260	1.31331	0.998	0.958	1.75313e-255	Mitotic PGCs
Mrpl15	1.61376e-259	0.960134	0.998	0.994	4.7096e-255	Mitotic PGCs
Tcea1	1.1967e-258	1.45499	0.997	0.938	3.49244e-254	Mitotic PGCs
9230117E06Rik	5.78902e-258	1.65716	0.878	0.159	1.68947e-253	T-ProSPG
Tmem254b	3.10344e-257	1.72756	0.995	0.842	9.05708e-253	Mitotic PGCs
Ccnd2	4.13344e-257	1.75327	1	0.809	1.2063e-252	T-ProSPG
Tmem254a	4.15499e-257	1.72618	0.995	0.843	1.21259e-252	Mitotic PGCs
Ruvbl2	1.88929e-256	1.30667	0.995	0.958	5.5137e-252	Mitotic PGCs
Tmem59l	4.01509e-256	1.97068	0.978	0.372	1.17176e-251	T-ProSPG
Gm43409	7.26854e-256	2.43429	0.986	0.503	2.12125e-251	T-ProSPG
Gapdh	1.1002e-255	0.929003	0.998	0.997	3.21083e-251	Mitotic PGCs
Mybl2	3.51764e-255	1.60124	0.993	0.791	1.02659e-250	Mitotic PGCs
Dtymk	6.81996e-255	1.34014	0.997	0.934	1.99034e-250	Mitotic PGCs
Tmem254c	6.83446e-255	1.73993	0.993	0.823	1.99457e-250	Mitotic PGCs
Calm3	9.40799e-255	1.14628	1	0.979	2.74563e-250	Mitotic PGCs
Pmm1	2.84212e-254	1.0669	1	0.992	8.29445e-250	Mitotic PGCs
Snrpn	4.68856e-254	1.66414	0.991	0.742	1.36831e-249	Mitotic PGCs
Nanog	3.44462e-253	1.96578	0.983	0.68	1.00528e-248	Mitotic PGCs
Ube2c	5.88801e-253	1.36068	1	0.978	1.71836e-248	Mitotic PGCs
Psma3	1.26825e-250	0.888778	1	0.999	3.70127e-246	Mitotic PGCs
Nop58	5.42825e-250	0.946861	1	0.991	1.58418e-245	Mitotic PGCs
Sox18	6.60217e-250	1.25936	0.794	0.107	1.92678e-245	T-ProSPG
Hspd1	2.31721e-249	0.889194	0.998	0.995	6.76256e-245	Mitotic PGCs
2310043M15Rik	6.27985e-249	1.82374	0.948	0.137	1.83271e-244	Post-arrest PGCs
Tnfrsf25	1.01855e-248	1.29705	0.786	0.103	2.97252e-244	T-ProSPG
C330021F23Rik	7.52307e-247	0.839668	0.998	0.997	2.19553e-242	Mitotic PGCs
Dkc1	1.03436e-246	1.27983	0.995	0.928	3.01867e-242	Mitotic PGCs
Pycr2	1.261e-245	1.35992	0.997	0.927	3.68009e-241	Mitotic PGCs
Uhrf1	2.78612e-245	1.77218	0.995	0.768	8.13102e-241	T-ProSPG
C1qbp	3.84975e-245	0.769347	1	0.997	1.12351e-240	Mitotic PGCs
Etv4	2.08933e-244	1.57359	1	0.695	6.09749e-240	T-ProSPG
Txn1	2.86395e-244	1.45157	0.998	0.941	8.35817e-240	Mitotic PGCs
Cd82	1.80712e-242	1.51861	0.948	0.308	5.27391e-238	T-ProSPG
Mkx	2.98602e-242	1.30858	0.784	0.115	8.71441e-238	Mitotic PGCs
H2afx	3.20408e-242	1.45009	1	0.974	9.35079e-238	Mitotic PGCs
Hmox1	2.02159e-241	1.50668	1	0.903	5.8998e-237	T-ProSPG
Ifitm1	3.65728e-241	1.95127	1	0.571	1.06734e-236	Mitotic PGCs
Cartpt	4.52334e-241	1.72007	0.923	0.268	1.32009e-236	Q-ProSPG
Pitx2	8.84476e-241	1.97276	0.859	0.195	2.58125e-236	Mitotic PGCs
Ropn1l	1.21067e-240	1.27429	0.998	0.695	3.53323e-236	Q-ProSPG
Zbtb16	1.47206e-240	1.42445	0.932	0.218	4.29605e-236	T-ProSPG
Gstm3	3.13636e-240	1.85698	0.973	0.498	9.15314e-236	Mitotic PGCs
Gm10036	1.187e-238	1.08478	0.995	0.943	3.46414e-234	Mitotic PGCs
Zic3	1.58687e-237	1.47067	0.881	0.201	4.63112e-233	Mitotic PGCs
Slc25a5	2.69449e-237	0.954179	0.998	0.996	7.8636e-233	Mitotic PGCs
Dlx3	5.15414e-237	1.49773	0.901	0.232	1.50418e-232	T-ProSPG
Socs2	2.57172e-236	1.31636	0.997	0.937	7.50532e-232	Mitotic PGCs
Hikeshi	9.1147e-236	1.13459	0.998	0.95	2.66003e-231	Mitotic PGCs
Pcdh1	3.18251e-235	1.67988	0.944	0.328	9.28783e-231	T-ProSPG
Ccnb2	1.98538e-234	1.03578	1	0.988	5.79413e-230	Mitotic PGCs
Ndufs2	3.67788e-234	1.09227	0.997	0.953	1.07335e-229	Mitotic PGCs
Gm36028	3.75995e-234	1.61373	0.939	0.262	1.0973e-229	T-ProSPG
Id4	4.80715e-233	1.60174	0.996	0.764	1.40292e-228	T-ProSPG
Rps27l	4.83648e-233	0.653246	1	0.999	1.41148e-228	Mitotic PGCs
Ap3b2	1.32639e-232	1.49597	0.986	0.734	3.87095e-228	Mitotic PGCs
Nutf2-ps1	9.89963e-232	0.737712	1	0.997	2.88911e-227	Mitotic PGCs
Marveld2	1.83316e-231	1.71742	0.998	0.67	5.34991e-227	T-ProSPG
Gm15441	3.30225e-231	1.57254	0.983	0.494	9.63728e-227	Q-ProSPG
Nutf2	1.01017e-230	0.734866	1	0.998	2.94807e-226	Mitotic PGCs
Snrpd1	4.84252e-230	0.691893	1	0.995	1.41324e-225	Mitotic PGCs
Necab2	8.21828e-230	1.59289	0.977	0.485	2.39842e-225	Q-ProSPG
Rpl22	4.82326e-229	0.794425	1	0.997	1.40762e-224	Mitotic PGCs
Hist1h4c	1.17764e-228	1.50301	0.91	0.255	3.43682e-224	T-ProSPG
1700092E19Rik	1.02479e-227	1.49426	0.84	0.164	2.99074e-223	Q-ProSPG
Arl5c	1.11823e-227	1.68119	1	0.969	3.26345e-223	T-ProSPG
Rnaseh2c	5.42597e-227	1.14361	0.998	0.938	1.58352e-222	Mitotic PGCs
Slc25a4	8.92605e-227	0.702564	1	0.999	2.60498e-222	Mitotic PGCs
Rdx	1.56222e-226	1.2195	0.995	0.919	4.55918e-222	Mitotic PGCs
Ldhb	2.30154e-226	1.20814	0.998	0.965	6.71681e-222	Mitotic PGCs
Eif2s1	1.11627e-225	0.706428	1	0.997	3.25773e-221	Mitotic PGCs
Dusp4	2.28526e-225	1.47007	0.912	0.293	6.66931e-221	Mitotic PGCs
Sfrp5	3.26331e-225	1.14772	0.718	0.084	9.52363e-221	T-ProSPG
Tie1	3.9632e-225	1.58432	0.959	0.405	1.15662e-220	Q-ProSPG
C3	7.3567e-225	1.38056	0.986	0.482	2.14698e-220	Q-ProSPG
Sec61b	7.83597e-225	0.728236	1	0.996	2.28685e-220	Mitotic PGCs
Hmgb2	1.13174e-224	0.841742	1	0.998	3.30288e-220	Mitotic PGCs
Bax	4.06618e-224	0.783444	1	0.996	1.18667e-219	Mitotic PGCs
Rbmxl1	5.54768e-224	1.18972	0.991	0.924	1.61904e-219	Mitotic PGCs
Tsen34	1.02866e-223	1.41708	0.991	0.927	3.00205e-219	Mitotic PGCs
Amt	1.23699e-223	1.88838	0.838	0.218	3.61003e-219	Mitotic PGCs
Tmc6	1.02365e-222	1.5966	0.98	0.486	2.98742e-218	T-ProSPG
Dennd1c	1.525e-222	1.62481	0.891	0.287	4.45057e-218	Mitotic PGCs
Exosc5	1.54132e-222	1.06406	0.995	0.957	4.49818e-218	Mitotic PGCs
Eif4a2	2.37476e-222	1.1523	1	0.95	6.9305e-218	Mitotic PGCs
Tnnt2	1.05864e-221	1.45878	0.797	0.135	3.08954e-217	T-ProSPG
Gm16286	1.16374e-221	0.890539	0.998	0.985	3.39625e-217	Mitotic PGCs
Rhox5	1.3948e-221	1.17206	1	0.983	4.0706e-217	Mitotic PGCs
Slc25a39	1.85406e-221	0.81664	1	0.993	5.4109e-217	Mitotic PGCs
Pla2g7	2.38783e-221	1.55283	0.998	0.646	6.96865e-217	T-ProSPG
Degs1	2.5201e-221	1.22226	0.997	0.929	7.35465e-217	Mitotic PGCs
Pdgfb	2.91396e-221	1.31916	0.912	0.247	8.50409e-217	T-ProSPG
Cd9	3.02923e-221	0.960731	1	0.988	8.8405e-217	T-ProSPG
Nop56	3.17672e-221	0.629897	1	0.999	9.27095e-217	Mitotic PGCs
Mycn	3.18302e-220	1.37806	0.991	0.692	9.28933e-216	Mitotic PGCs
Gatsl3	1.07449e-219	1.70427	0.961	0.48	3.13578e-215	Mitotic PGCs
Serping1	2.03107e-219	1.4117	0.978	0.532	5.92747e-215	Q-ProSPG
Eif2s3x	2.19966e-219	1.38351	0.988	0.76	6.41949e-215	Mitotic PGCs
Gm44983	2.78168e-219	0.978528	0.799	0.159	8.11805e-215	T-ProSPG
Prb1	3.18073e-219	1.38358	0.882	0.24	9.28266e-215	Q-ProSPG
Gm9780	9.20147e-219	1.19689	0.998	0.946	2.68536e-214	Mitotic PGCs
Plac9a	1.08843e-218	1.18987	0.998	0.948	3.17648e-214	Mitotic PGCs
Plac9b	1.19312e-218	1.19304	0.998	0.948	3.48201e-214	Mitotic PGCs
Spc24	1.90437e-218	1.41357	0.995	0.793	5.5577e-214	Mitotic PGCs
Gm10457	5.70398e-218	1.96727	0.989	0.504	1.66465e-213	T-ProSPG
Nolc1	7.85818e-218	0.814985	0.998	0.991	2.29333e-213	Mitotic PGCs
Wdr18	9.77025e-218	0.835032	0.998	0.988	2.85135e-213	Mitotic PGCs
Cox6b2	1.72631e-217	1.5441	0.993	0.747	5.03807e-213	Mitotic PGCs
Cldn18	2.05556e-217	1.38561	0.9	0.245	5.99896e-213	Q-ProSPG
Rpl13a	4.29581e-217	1.24493	0.995	0.854	1.25369e-212	Mitotic PGCs
Gm5148	5.44185e-217	0.649843	0.998	0.999	1.58815e-212	Mitotic PGCs
Atp5g2	2.29007e-216	0.8337	1	0.998	6.68335e-212	Mitotic PGCs
Pgk1	3.60148e-216	1.36577	0.993	0.848	1.05106e-211	Mitotic PGCs
Tpgs1	8.14239e-216	1.59521	0.985	0.626	2.37628e-211	Mitotic PGCs
Chchd10	1.10852e-215	0.740799	0.998	0.996	3.23511e-211	Mitotic PGCs
Platr5	2.8527e-215	1.12129	0.768	0.122	8.32531e-211	T-ProSPG
Procr	5.61129e-215	1.56331	0.987	0.453	1.6376e-210	T-ProSPG
Cox7b	1.52582e-214	0.741065	1	0.996	4.45296e-210	Mitotic PGCs
Ifitm2	1.56615e-214	1.4154	1	0.956	4.57066e-210	Mitotic PGCs
Exosc7	3.32607e-214	1.07164	1	0.914	9.70682e-210	Mitotic PGCs
Pa2g4	5.09822e-214	0.630329	1	0.998	1.48786e-209	Mitotic PGCs
Gm12735	1.17372e-213	2.17513	0.935	0.174	3.4254e-209	Post-arrest PGCs
Calr	8.71881e-213	0.790836	1	0.999	2.5445e-208	Mitotic PGCs
Rpa3	2.73368e-212	0.914071	0.997	0.978	7.97796e-208	Mitotic PGCs
Sox2	3.275e-212	1.6873	0.968	0.436	9.55775e-208	Mitotic PGCs
Timm13	1.53049e-211	0.636979	1	0.999	4.46658e-207	Mitotic PGCs
Scg5	2.27319e-211	1.51979	0.942	0.361	6.63409e-207	Q-ProSPG
Pcsk1n	3.60743e-211	1.20172	1	0.579	1.05279e-206	Q-ProSPG
Nodal	1.05047e-210	1.48009	0.847	0.225	3.06568e-206	Mitotic PGCs
Dppa3	1.07902e-210	1.65343	1	0.69	3.14901e-206	Mitotic PGCs
Rpl39	1.41904e-210	0.845211	1	0.999	4.14133e-206	Mitotic PGCs
Mmp2	2.31049e-210	1.32987	0.992	0.709	6.74293e-206	Q-ProSPG
Sephs2	5.14754e-210	1.387	0.981	0.699	1.50226e-205	Mitotic PGCs
Hbs1l	1.51034e-209	0.840197	1	0.993	4.40778e-205	Q-ProSPG
Mthfd1	1.94233e-209	1.2961	0.988	0.801	5.66848e-205	Mitotic PGCs
Eny2	4.57561e-209	0.850784	0.997	0.987	1.33535e-204	Mitotic PGCs
Phlda1	5.49501e-209	1.55429	0.939	0.382	1.60366e-204	T-ProSPG
Bik	6.77648e-209	1.3908	0.975	0.436	1.97765e-204	T-ProSPG
Bola1	7.9322e-209	1.24672	0.997	0.87	2.31493e-204	Mitotic PGCs
Snhg9	1.24823e-208	1.18643	0.998	0.963	3.64284e-204	T-ProSPG
Cd93	1.67136e-208	0.928262	0.702	0.089	4.87771e-204	T-ProSPG
Ccdc113	1.67998e-208	1.2411	0.998	0.636	4.90284e-204	Q-ProSPG
Hnrnpa1	2.05591e-208	0.695231	1	0.998	5.99996e-204	Mitotic PGCs
Mrpl51	2.05683e-208	0.861833	0.998	0.986	6.00266e-204	Mitotic PGCs
Mapk13	2.50405e-208	1.32644	0.995	0.873	7.30783e-204	Mitotic PGCs
Dbi	4.17561e-208	0.733991	1	0.997	1.21861e-203	T-ProSPG
Jph3	7.13361e-208	1.45597	0.962	0.416	2.08187e-203	Q-ProSPG
Suclg2	8.4479e-208	1.41842	0.973	0.641	2.46543e-203	Mitotic PGCs
Tyms	3.53092e-207	1.17245	0.997	0.905	1.03046e-202	Mitotic PGCs
1700047M11Rik	5.47994e-207	1.17318	0.758	0.128	1.59927e-202	T-ProSPG
Sms	6.40293e-207	1.20251	0.997	0.922	1.86863e-202	Mitotic PGCs
Smc2	6.73897e-207	0.815864	0.998	0.994	1.9667e-202	Mitotic PGCs
Gm26678	6.79177e-207	0.984663	0.774	0.127	1.98211e-202	T-ProSPG
Birc5	8.78286e-207	1.20324	0.997	0.929	2.56319e-202	Mitotic PGCs
Gstp2	9.61881e-207	0.812456	1	0.995	2.80715e-202	T-ProSPG
Peg3	1.09185e-206	1.55524	0.981	0.79	3.18645e-202	Mitotic PGCs
Amy1	1.27459e-206	1.31396	0.628	0.064	3.71977e-202	Q-ProSPG
Rif1	4.062e-206	0.972026	0.997	0.976	1.18545e-201	Mitotic PGCs
Prdm14	4.32251e-206	1.25375	0.876	0.257	1.26148e-201	Mitotic PGCs
Sox15	6.16984e-206	1.55819	0.927	0.413	1.80061e-201	Mitotic PGCs
Zmynd15	9.95804e-206	1.30415	0.926	0.278	2.90615e-201	T-ProSPG
AC125141.3	1.08565e-205	1.11461	0.951	0.44	3.16837e-201	Mitotic PGCs
Ttc34	1.71861e-205	1.36697	0.991	0.644	5.0156e-201	T-ProSPG
Fam183b	2.33017e-205	1.35424	0.995	0.583	6.80036e-201	Q-ProSPG
Gart	2.65102e-205	1.32799	0.988	0.794	7.73675e-201	Mitotic PGCs
Ccnb1	3.65439e-205	0.990154	0.998	0.993	1.0665e-200	Mitotic PGCs
Hk2	5.07917e-205	1.19813	0.996	0.863	1.48231e-200	T-ProSPG
Rab11a	6.69441e-205	0.737134	1	0.998	1.9537e-200	T-ProSPG
Lage3	6.76681e-205	1.22969	0.997	0.852	1.97483e-200	Mitotic PGCs
H2-Ab1	1.23605e-204	1.44077	0.948	0.407	3.60727e-200	Q-ProSPG
Snrpd3	1.63005e-204	0.666944	1	0.997	4.75712e-200	Mitotic PGCs
Msh2	2.40004e-204	0.791677	0.998	0.987	7.00429e-200	Mitotic PGCs
1700021F07Rik	3.32576e-204	1.39843	0.972	0.443	9.7059e-200	Q-ProSPG
St8sia3	3.87872e-204	1.32202	0.826	0.197	1.13197e-199	Q-ProSPG
Gstp1	6.21318e-204	0.798614	1	0.995	1.81325e-199	T-ProSPG
Snx5	7.53795e-204	0.770573	0.998	0.987	2.19987e-199	Mitotic PGCs
Pea15a	1.14587e-202	1.40281	0.971	0.465	3.3441e-198	T-ProSPG
Slc51a	1.3674e-202	1.64294	0.909	0.172	3.99062e-198	Post-arrest PGCs
Cpsf4l	1.7021e-202	1.42778	0.964	0.422	4.9674e-198	Mitotic PGCs
Trim28	1.99955e-202	0.879491	1	0.993	5.8355e-198	Mitotic PGCs
Morf4l2	6.89309e-202	0.722268	0.998	0.995	2.01168e-197	Mitotic PGCs
Psmc4	7.52011e-202	0.655677	1	0.994	2.19467e-197	Mitotic PGCs
Cirbp	7.63459e-202	0.891159	1	0.984	2.22808e-197	T-ProSPG
Hnrnpm	1.16084e-201	0.652781	0.997	0.997	3.3878e-197	Mitotic PGCs
Lgr4	1.17776e-201	1.49433	0.988	0.674	3.43717e-197	Mitotic PGCs
Psmd6	1.97272e-201	0.686485	0.998	0.993	5.7572e-197	Mitotic PGCs
Tmem120a	2.63967e-201	0.912273	0.995	0.937	7.70362e-197	Q-ProSPG
Syce3	4.33322e-201	1.18258	1	0.786	1.26461e-196	T-ProSPG
Sphk1	1.23325e-200	1.43279	0.975	0.457	3.59912e-196	T-ProSPG
Ttc9b	6.25518e-200	1.39483	0.829	0.212	1.82551e-195	Q-ProSPG
Timp1	1.78685e-199	1.80463	0.957	0.508	5.21475e-195	T-ProSPG
Pcbp1	2.32983e-199	1.15354	1	0.914	6.79938e-195	Mitotic PGCs
Pnkd	4.48275e-199	0.880518	0.997	0.975	1.30825e-194	Mitotic PGCs
Gm33651	6.11947e-199	1.36774	0.791	0.164	1.78591e-194	Q-ProSPG
Rheb	8.36182e-199	0.811773	0.995	0.982	2.44031e-194	Mitotic PGCs
Rps23	1.24874e-198	0.586736	1	1	3.64431e-194	Mitotic PGCs
Arhgap36	1.49641e-198	1.24305	0.88	0.292	4.36713e-194	Q-ProSPG
Gpx1	1.66395e-198	0.873088	1	0.994	4.85607e-194	Mitotic PGCs
Tra2a	1.8295e-198	0.982189	0.995	0.965	5.33921e-194	Mitotic PGCs
Fbxo5	3.27893e-198	1.75048	0.963	0.642	9.56922e-194	Mitotic PGCs
Pou5f1	5.97103e-198	0.95216	0.998	0.958	1.74259e-193	Mitotic PGCs
Taf7l	6.28722e-198	0.999862	1	0.78	1.83486e-193	T-ProSPG
Hist1h2bj	1.29277e-197	1.24081	0.826	0.203	3.77282e-193	T-ProSPG
Eif3m	1.30605e-197	0.726338	0.991	0.987	3.81157e-193	Mitotic PGCs
Gngt2	2.36409e-197	1.52434	0.996	0.59	6.89937e-193	T-ProSPG
F2rl1	2.78341e-197	1.28236	0.899	0.303	8.12311e-193	T-ProSPG
Dut	3.62676e-197	0.654459	1	0.997	1.05843e-192	Mitotic PGCs
Gadd45gip1	6.61527e-197	0.845519	0.998	0.983	1.9306e-192	Mitotic PGCs
Ptgr1	1.0941e-196	1.24466	1	0.831	3.19302e-192	T-ProSPG
Mrps28	2.10799e-196	0.995093	0.997	0.965	6.15194e-192	Mitotic PGCs
Hbb-bt	7.20126e-196	1.47919	0.946	0.409	2.10162e-191	Q-ProSPG
Selenoh	7.83007e-196	0.618131	1	0.999	2.28513e-191	Mitotic PGCs
Rack1	8.72707e-196	0.598085	1	1	2.54691e-191	Mitotic PGCs
Itih2	1.35239e-195	1.33128	0.886	0.266	3.94683e-191	Q-ProSPG
Acaa2	2.89945e-195	0.909426	0.998	0.95	8.46176e-191	Q-ProSPG
D830039M14Rik	3.55451e-195	1.00363	0.819	0.176	1.03735e-190	T-ProSPG
Glrx	3.78649e-195	1.54237	0.918	0.432	1.10505e-190	Mitotic PGCs
Exosc4	4.06734e-195	1.14359	0.997	0.895	1.18701e-190	Mitotic PGCs
Smkr-ps	1.33402e-194	1.29833	0.899	0.273	3.89321e-190	T-ProSPG
Btf3l4	2.29495e-194	0.747235	0.998	0.984	6.69757e-190	Mitotic PGCs
Tmc8	3.69813e-194	1.00148	0.842	0.217	1.07926e-189	T-ProSPG
Nmral1	3.70229e-194	1.38695	0.971	0.708	1.08048e-189	Mitotic PGCs
Ppdpf	4.59232e-194	0.812725	0.997	0.988	1.34022e-189	Mitotic PGCs
Gm8186	5.25682e-194	0.512646	0.998	0.997	1.53415e-189	Mitotic PGCs
Fam136a	6.9433e-194	1.12673	0.997	0.886	2.02633e-189	Mitotic PGCs
Psme2	8.3782e-194	0.858704	0.998	0.977	2.44509e-189	Mitotic PGCs
Ecm1	1.3874e-193	1.58084	0.978	0.531	4.04898e-189	T-ProSPG
Cplx3	1.54571e-193	1.13971	0.687	0.101	4.51099e-189	Q-ProSPG
Cenpa	1.77924e-193	0.947282	1	0.988	5.19253e-189	Mitotic PGCs
Hnrnpc	1.95607e-193	0.552029	1	0.999	5.7086e-189	Mitotic PGCs
Top2a	2.05224e-193	1.09678	1	0.981	5.98925e-189	Mitotic PGCs
Ppp1r15a	2.45858e-193	0.925213	0.994	0.904	7.17511e-189	Q-ProSPG
Epp13	3.5536e-193	1.34792	0.942	0.386	1.03708e-188	Mitotic PGCs
Sez6	4.2225e-193	1.26443	0.908	0.336	1.2323e-188	T-ProSPG
Cisd1	7.16794e-193	0.69131	1	0.994	2.09189e-188	Mitotic PGCs
Mchr1	1.17983e-192	0.959647	0.74	0.121	3.44323e-188	T-ProSPG
Pspc1	1.28835e-192	1.14831	0.997	0.809	3.75993e-188	Mitotic PGCs
Usp50	1.87399e-192	0.664332	1	0.998	5.46904e-188	Mitotic PGCs
Hint2	3.00904e-192	1.06532	0.995	0.931	8.78159e-188	Mitotic PGCs
Mrps2	4.12509e-192	1.27481	0.968	0.634	1.20387e-187	Mitotic PGCs
Tmem256	5.26791e-192	0.699238	0.997	0.996	1.53739e-187	Mitotic PGCs
Lars	1.23241e-191	0.818242	0.998	0.985	3.59665e-187	Mitotic PGCs
Spout1	1.68171e-191	1.1588	0.98	0.791	4.90789e-187	Mitotic PGCs
Krt18	1.70724e-191	1.12113	0.995	0.718	4.9824e-187	Q-ProSPG
Rest	7.22346e-191	0.892893	1	0.977	2.1081e-186	Mitotic PGCs
Avil	7.42486e-191	1.20889	0.877	0.271	2.16687e-186	Q-ProSPG
G3bp1	7.8548e-191	0.625159	1	0.999	2.29235e-186	Mitotic PGCs
Nedd4	8.09806e-191	0.670318	1	0.992	2.36334e-186	Mitotic PGCs
Myh8	1.0774e-190	1.15693	0.886	0.267	3.14429e-186	Q-ProSPG
Stoml2	1.43877e-190	0.718806	1	0.99	4.1989e-186	Mitotic PGCs
Rpl11	3.35095e-190	0.667135	1	1	9.77941e-186	Mitotic PGCs
Ndufc1	3.62031e-190	0.694997	1	0.994	1.05655e-185	Mitotic PGCs
R3hdml	4.20119e-190	1.29102	0.84	0.219	1.22608e-185	Q-ProSPG
Hnrnph1	5.44956e-190	0.742954	1	0.991	1.5904e-185	Mitotic PGCs
Chchd1	9.691e-190	0.733931	1	0.992	2.82822e-185	Mitotic PGCs
Fam234b	1.97133e-189	1.31052	0.995	0.654	5.75312e-185	T-ProSPG
Esrrb	2.67188e-189	1.48302	0.896	0.352	7.79761e-185	Mitotic PGCs
Snx3	3.26324e-189	0.643265	0.998	0.995	9.52345e-185	Mitotic PGCs
Zscan10	3.78246e-189	1.17668	0.779	0.167	1.10387e-184	Mitotic PGCs
Ndufa6	8.04317e-189	0.533331	1	0.999	2.34732e-184	Mitotic PGCs
Spaca9	1.24623e-188	1.31017	0.988	0.546	3.63698e-184	Q-ProSPG
Gm7324	1.56839e-188	1.02573	0.976	0.852	4.5772e-184	Mitotic PGCs
Cox7a2	2.08555e-188	0.551037	1	1	6.08646e-184	Mitotic PGCs
Mcrs1	2.80027e-188	0.517196	1	0.998	8.1723e-184	Q-ProSPG
Bckdk	3.33198e-188	1.18212	0.993	0.791	9.72405e-184	Mitotic PGCs
Psmb3	4.62242e-188	0.583045	1	0.998	1.34901e-183	Mitotic PGCs
Lipg	1.24859e-187	1.15863	0.846	0.24	3.64389e-183	T-ProSPG
Abr	1.42505e-187	1.22088	0.986	0.57	4.15886e-183	T-ProSPG
Grb10	1.857e-187	1.17407	0.997	0.653	5.41948e-183	Q-ProSPG
AC102334.1	2.03987e-187	0.943882	0.627	0.07	5.95317e-183	T-ProSPG
Efna5	2.44316e-187	1.45478	0.966	0.483	7.13011e-183	Q-ProSPG
Pecam1	2.80496e-187	1.30083	0.973	0.716	8.18601e-183	Mitotic PGCs
Myh1	3.32005e-187	1.02458	0.753	0.149	9.68925e-183	Q-ProSPG
Pin1	3.83843e-187	0.619353	1	0.996	1.12021e-182	Mitotic PGCs
Rpl36a-ps1	9.31506e-187	0.833667	0.998	0.987	2.71851e-182	Mitotic PGCs
Mrpl34	9.79837e-187	1.05494	0.988	0.913	2.85956e-182	Mitotic PGCs
Trub1	1.90823e-186	1.31016	0.949	0.475	5.56898e-182	Mitotic PGCs
Man2a1	2.32438e-186	1.23614	0.937	0.383	6.78348e-182	T-ProSPG
Mcam	3.22793e-186	1.39744	0.978	0.714	9.4204e-182	T-ProSPG
Ocln	3.31353e-186	1.19037	0.978	0.531	9.67022e-182	T-ProSPG
Bcl6b	5.83636e-186	1.35848	0.943	0.417	1.70328e-181	T-ProSPG
Rpl27a	8.16753e-186	0.59406	1	0.999	2.38361e-181	Mitotic PGCs
Odf2	9.02195e-186	1.08252	0.988	0.897	2.63297e-181	Mitotic PGCs
Rhox9	1.32084e-185	2.22105	0.976	0.715	3.85473e-181	Mitotic PGCs
Ccs	3.44775e-185	1.2639	0.983	0.734	1.00619e-180	Mitotic PGCs
Krt25	3.96031e-185	1.25874	0.943	0.362	1.15578e-180	Q-ProSPG
Gsn	4.46703e-185	1.16226	0.988	0.675	1.30366e-180	Q-ProSPG
Gnl3	9.17564e-185	0.588022	1	0.998	2.67782e-180	Mitotic PGCs
Ncaph2	1.0646e-184	0.914973	0.995	0.939	3.10693e-180	Mitotic PGCs
Lat	1.36886e-184	1.3119	0.995	0.643	3.99487e-180	T-ProSPG
Tomm7	5.0005e-184	0.503576	1	0.999	1.45935e-179	Mitotic PGCs
4930461G14Rik	5.31554e-184	1.20605	0.704	0.12	1.55129e-179	Mitotic PGCs
Coro1c	1.11413e-183	0.968577	0.996	0.916	3.25147e-179	T-ProSPG
Tpm2	1.39551e-183	1.35919	0.934	0.435	4.07264e-179	Q-ProSPG
Gm20075	1.44403e-183	0.732943	0.998	0.983	4.21425e-179	Mitotic PGCs
Cdkn1c	1.61928e-183	1.17931	0.989	0.87	4.72571e-179	Q-ProSPG
Gm26800	1.67523e-183	0.977256	0.961	0.357	4.88898e-179	T-ProSPG
Nacad	2.00569e-183	1.29754	0.883	0.313	5.85341e-179	Q-ProSPG
Ktn1	3.51e-183	0.800447	1	0.981	1.02436e-178	Mitotic PGCs
Cetn1	4.26298e-183	1.23458	0.91	0.321	1.24411e-178	T-ProSPG
Cdca5	4.30214e-183	1.1121	0.993	0.77	1.25554e-178	Mitotic PGCs
Esx1	6.70018e-183	1.06752	0.969	0.496	1.95538e-178	Q-ProSPG
Fam217a	9.47038e-183	1.2024	0.935	0.401	2.76384e-178	Q-ProSPG
Slc35f2	1.13831e-182	1.11226	1	0.884	3.32204e-178	T-ProSPG
Hhex	1.27458e-182	1.31834	0.987	0.607	3.71974e-178	T-ProSPG
Smagp	1.64961e-182	1.19052	0.993	0.746	4.81421e-178	T-ProSPG
Fuca1	1.97892e-182	1.02943	1	0.921	5.77528e-178	T-ProSPG
Rbm3	3.00182e-182	0.595296	1	0.997	8.76051e-178	T-ProSPG
Atp5c1	3.23027e-182	0.522426	1	0.998	9.42723e-178	Mitotic PGCs
Mef2c	3.57069e-182	1.25499	0.946	0.45	1.04207e-177	Q-ProSPG
Cenpm	5.13234e-182	1.10602	0.993	0.817	1.49782e-177	Mitotic PGCs
Arpc5l	7.13785e-182	0.641272	1	0.996	2.08311e-177	T-ProSPG
Nrap	9.05178e-182	1.09093	0.811	0.204	2.64167e-177	Q-ProSPG
Adm	1.53434e-181	1.25007	0.72	0.135	4.47781e-177	T-ProSPG
Hdac1	1.58125e-181	0.773173	1	0.993	4.61473e-177	Mitotic PGCs
Cct3	2.06406e-181	0.466558	1	0.999	6.02376e-177	Mitotic PGCs
Adss	2.64946e-181	0.887603	0.988	0.952	7.73219e-177	Mitotic PGCs
Cyp2c55	4.06684e-181	1.26148	0.96	0.492	1.18687e-176	Q-ProSPG
Klf5	5.70955e-181	1.25812	0.98	0.648	1.66628e-176	Mitotic PGCs
Plekho2	5.92568e-181	1.24362	0.932	0.468	1.72935e-176	T-ProSPG
Sgk3	6.26049e-181	0.902821	1	0.954	1.82706e-176	T-ProSPG
Cln3	6.82279e-181	0.956673	1	0.939	1.99116e-176	Q-ProSPG
Lrrfip1	6.92206e-181	1.30682	0.99	0.804	2.02014e-176	Mitotic PGCs
Pou3f1	8.73749e-181	1.18488	0.925	0.326	2.54995e-176	T-ProSPG
Polr2l	1.26485e-180	0.602951	1	0.998	3.69135e-176	Mitotic PGCs
Tceal9	1.53054e-180	1.05469	0.993	0.958	4.46674e-176	Mitotic PGCs
Arl1	1.54349e-180	0.88724	0.998	0.958	4.50452e-176	T-ProSPG
Vars	2.04294e-180	0.741082	0.997	0.988	5.96211e-176	Mitotic PGCs
Gas8	2.29842e-180	1.03595	0.995	0.89	6.7077e-176	Q-ProSPG
Entpd6	2.35253e-180	0.975777	0.995	0.904	6.86562e-176	T-ProSPG
Ldha	2.4e-180	0.796642	0.998	0.972	7.00416e-176	Q-ProSPG
Myo1a	2.40245e-180	1.15449	0.988	0.578	7.01132e-176	Q-ProSPG
Dhrs7	4.36204e-180	1.36214	0.956	0.613	1.27302e-175	Mitotic PGCs
Mrpl41	5.71649e-180	0.805808	0.995	0.977	1.6683e-175	Mitotic PGCs
Psma1	6.24667e-180	0.46153	0.997	0.998	1.82303e-175	Mitotic PGCs
Gm8882	1.19955e-179	1.05656	0.783	0.184	3.50077e-175	Q-ProSPG
Npepl1	3.79018e-179	1.29015	0.984	0.666	1.10613e-174	T-ProSPG
Fyn	4.08505e-179	1.2169	0.996	0.673	1.19218e-174	T-ProSPG
Scd3	4.98433e-179	1.17636	0.982	0.602	1.45463e-174	Q-ProSPG
Fabp3	8.98847e-179	1.16182	0.962	0.567	2.6232e-174	Q-ProSPG
Gm10655	8.99011e-179	1.47903	0.886	0.36	2.62367e-174	Q-ProSPG
Krt27	1.1128e-178	1.18679	0.98	0.539	3.24758e-174	Q-ProSPG
AC149090.1	1.76538e-178	1.06282	1	0.902	5.15209e-174	Q-ProSPG
5330417C22Rik	1.97465e-178	1.24678	0.971	0.409	5.76281e-174	Q-ProSPG
Smpd3	2.16179e-178	1.37306	0.84	0.277	6.30897e-174	Q-ProSPG
Egr1	4.80055e-178	1.26562	0.998	0.809	1.40099e-173	T-ProSPG
Klf2	5.2206e-178	1.71693	0.842	0.302	1.52358e-173	Mitotic PGCs
Dars	1.01985e-177	0.523974	0.998	0.995	2.97634e-173	Mitotic PGCs
2810425M01Rik	1.24844e-177	0.692969	0.767	0.17	3.64345e-173	T-ProSPG
Dock1	1.53826e-177	1.23507	0.952	0.494	4.48925e-173	Mitotic PGCs
Zswim1	2.30387e-177	0.983568	0.985	0.858	6.72361e-173	Mitotic PGCs
Gm6169	2.62764e-177	0.937723	0.993	0.924	7.66849e-173	Mitotic PGCs
Mrpl17	4.07255e-177	0.656739	0.998	0.991	1.18853e-172	Mitotic PGCs
Smarcad1	4.76026e-177	1.08524	0.991	0.859	1.38924e-172	Mitotic PGCs
Gmpr	5.47067e-177	1.03163	0.998	0.853	1.59656e-172	T-ProSPG
Dnajc8	6.83298e-177	0.612315	1	0.997	1.99414e-172	Mitotic PGCs
Sult2a3	7.20339e-177	1.05907	0.558	0.052	2.10224e-172	Q-ProSPG
Atp5f1	8.52922e-177	0.644962	0.998	0.996	2.48917e-172	Mitotic PGCs
Asb9	8.95664e-177	1.48196	0.977	0.5	2.61391e-172	T-ProSPG
Cdca3	1.00332e-176	1.06286	0.995	0.91	2.92809e-172	Mitotic PGCs
Npm1	1.41204e-176	0.548708	1	0.999	4.12088e-172	Mitotic PGCs
Nanos2	1.56014e-176	1.82411	0.917	0.199	4.55312e-172	Mitotic arrest PGCs
Ptma	2.8316e-176	0.730211	1	1	8.26375e-172	Mitotic PGCs
Mcm2	2.84738e-176	0.912751	0.997	0.965	8.30979e-172	Mitotic PGCs
Rhobtb1	3.98287e-176	1.19444	0.954	0.511	1.16236e-171	Q-ProSPG
1700047I17Rik2	6.87008e-176	0.686824	0.998	0.993	2.00496e-171	Q-ProSPG
Sqor	7.296e-176	1.16449	0.899	0.335	2.12927e-171	Q-ProSPG
Spata4	8.40721e-176	1.19737	0.705	0.138	2.45356e-171	Q-ProSPG
Fam177a	1.19625e-175	0.686895	0.998	0.993	3.49113e-171	Q-ProSPG
Cdk1	1.39496e-175	1.13234	0.998	0.875	4.07104e-171	Mitotic PGCs
Spag7	1.60828e-175	0.769077	0.997	0.983	4.6936e-171	Mitotic PGCs
Lgals1	2.81525e-175	0.64786	0.998	0.999	8.21604e-171	Mitotic PGCs
Atox1	4.84999e-175	0.668139	1	0.997	1.41542e-170	T-ProSPG
Cfl1	6.01728e-175	0.61353	1	0.998	1.75608e-170	Mitotic PGCs
Gm10076	8.12662e-175	0.652232	1	0.998	2.37167e-170	Mitotic PGCs
D330045A20Rik	1.29613e-174	1.31312	0.935	0.43	3.78263e-170	Q-ProSPG
Grb14	1.38428e-174	1.1766	0.948	0.476	4.03989e-170	Q-ProSPG
Rrn3	1.4667e-174	0.963663	0.998	0.963	4.28041e-170	Mitotic PGCs
4933435F18Rik	1.53589e-174	1.2301	0.932	0.324	4.48234e-170	T-ProSPG
Krt71	1.63112e-174	0.989083	0.797	0.19	4.76026e-170	Q-ProSPG
Ubl4a	1.76114e-174	1.05829	0.997	0.871	5.13971e-170	Mitotic PGCs
Myh2	2.0685e-174	1.07201	0.799	0.205	6.03672e-170	Q-ProSPG
Hmgn5	2.98319e-174	1.98772	0.957	0.686	8.70615e-170	Mitotic PGCs
C330004P14Rik	3.2657e-174	1.07605	0.52	0.037	9.53063e-170	Mitotic PGCs
Cdc34	6.08976e-174	0.796029	0.997	0.976	1.77724e-169	Mitotic PGCs
Pfdn6	6.67757e-174	0.563832	0.998	0.994	1.94878e-169	Mitotic PGCs
5033426E14Rik	7.44367e-174	1.21137	0.9	0.311	2.17236e-169	Q-ProSPG
2810004N23Rik	8.47488e-174	0.613626	0.998	0.996	2.47331e-169	Mitotic PGCs
Pdlim4	1.03339e-173	1.00725	0.992	0.889	3.01583e-169	Q-ProSPG
Atxn10	2.4344e-173	0.724916	0.995	0.988	7.10455e-169	Mitotic PGCs
Serpina3c	4.65352e-173	0.932827	0.519	0.029	1.35808e-168	Post-arrest PGCs
Mrpl57	4.83644e-173	0.688292	1	0.987	1.41147e-168	Mitotic PGCs
Rbm27	5.04213e-173	0.81374	0.993	0.964	1.4715e-168	Mitotic PGCs
Hnrnpr	1.00921e-172	0.67575	0.998	0.993	2.94528e-168	Mitotic PGCs
Inca1	1.36149e-172	1.01526	0.808	0.22	3.97339e-168	T-ProSPG
Hmgn2	1.41414e-172	0.726993	1	0.993	4.12704e-168	Mitotic PGCs
Glmp	1.60269e-172	1.14694	0.981	0.682	4.67728e-168	Mitotic PGCs
Tomm20	1.86583e-172	0.493793	1	0.997	5.44522e-168	Mitotic PGCs
Sapcd2	2.01292e-172	1.20735	0.961	0.539	5.87451e-168	Mitotic PGCs
Tma7	2.39054e-172	0.795412	0.998	0.991	6.97654e-168	Mitotic PGCs
Faxc	3.29998e-172	1.18849	0.828	0.255	9.63065e-168	Q-ProSPG
2510002D24Rik	3.93714e-172	1.29694	0.832	0.272	1.14902e-167	Mitotic PGCs
Ndrg2	5.85681e-172	1.21503	0.972	0.623	1.70925e-167	Q-ProSPG
Dusp6	6.83842e-172	1.18707	0.996	0.677	1.99572e-167	T-ProSPG
Srp9	8.61264e-172	0.541297	1	0.998	2.51351e-167	T-ProSPG
Ssna1	8.97236e-172	0.688661	1	0.986	2.61849e-167	T-ProSPG
Mrps35	1.28446e-171	1.02326	0.991	0.866	3.74858e-167	Mitotic PGCs
Pml	1.47818e-171	1.19008	0.969	0.66	4.31392e-167	Mitotic PGCs
Eif3a	2.37959e-171	0.50732	0.998	0.998	6.94461e-167	Mitotic PGCs
Rps9	3.62501e-171	0.502333	1	1	1.05792e-166	Mitotic PGCs
Akap8l	3.88965e-171	0.777408	0.992	0.982	1.13516e-166	Q-ProSPG
Sssca1	6.861e-171	1.03064	0.993	0.869	2.00231e-166	Mitotic PGCs
Tkt	7.49779e-171	0.78854	0.997	0.977	2.18815e-166	Q-ProSPG
Tceal8	8.53676e-171	1.50136	0.946	0.697	2.49137e-166	Mitotic PGCs
Cmtm6	8.633e-171	1.07339	0.986	0.663	2.51946e-166	T-ProSPG
Midn	2.16866e-170	1.35949	0.966	0.484	6.32903e-166	T-ProSPG
Immt	2.4635e-170	0.606247	0.997	0.993	7.18947e-166	Mitotic PGCs
Mat2a	3.4441e-170	0.707922	0.998	0.983	1.00513e-165	Mitotic PGCs
Btf3	3.5723e-170	0.454317	1	1	1.04254e-165	Mitotic PGCs
Stk38	3.7122e-170	0.89372	0.995	0.959	1.08337e-165	Mitotic PGCs
Sgo2a	7.01973e-170	1.28914	0.963	0.605	2.04864e-165	Mitotic PGCs
Aurkaip1	8.09083e-170	0.592246	0.997	0.996	2.36123e-165	Mitotic PGCs
Glud1	1.1212e-169	0.887711	0.995	0.945	3.27211e-165	Mitotic PGCs
Rhox4b	1.21536e-169	1.07144	0.952	0.606	3.54691e-165	Q-ProSPG
Aldob	1.37564e-169	1.19223	0.796	0.217	4.01468e-165	Q-ProSPG
Glrx2	2.47743e-169	0.673314	0.998	0.993	7.23013e-165	Mitotic PGCs
Apbb1	2.68271e-169	1.01762	0.98	0.792	7.82921e-165	Q-ProSPG
Telo2	3.12724e-169	1.02903	0.996	0.915	9.12655e-165	T-ProSPG
Faap20	3.18419e-169	1.10319	0.993	0.768	9.29274e-165	T-ProSPG
Mlf2	3.71179e-169	0.924584	0.998	0.984	1.08325e-164	Mitotic PGCs
Capg	4.89539e-169	0.911673	1	0.937	1.42867e-164	T-ProSPG
Prr14	5.7005e-169	1.15386	0.942	0.473	1.66364e-164	Mitotic PGCs
Blvra	8.4869e-169	1.19868	0.977	0.623	2.47682e-164	T-ProSPG
Gm32255	1.01234e-168	0.77002	0.596	0.076	2.95442e-164	T-ProSPG
B4galnt1	1.27928e-168	0.817592	0.68	0.12	3.73345e-164	T-ProSPG
Phf7	1.57274e-168	0.889015	0.997	0.916	4.58988e-164	Q-ProSPG
Spint1	2.07926e-168	1.02042	0.991	0.686	6.0681e-164	T-ProSPG
Deup1	2.49545e-168	1.11636	0.794	0.215	7.28272e-164	Q-ProSPG
Dohh	4.11589e-168	0.660448	0.998	0.99	1.20118e-163	Mitotic PGCs
Dach1	5.06441e-168	1.09516	0.555	0.06	1.478e-163	Q-ProSPG
Ndufv2	7.07227e-168	0.593641	0.997	0.997	2.06397e-163	Mitotic PGCs
Atrx	1.18246e-167	0.67924	0.998	0.994	3.45089e-163	Mitotic PGCs
Wdr1	1.66447e-167	0.772652	1	0.975	4.85758e-163	T-ProSPG
Wbp11	1.69005e-167	0.561845	1	0.999	4.93226e-163	Mitotic PGCs
Smpdl3a	1.8102e-167	1.18173	0.914	0.414	5.2829e-163	Q-ProSPG
Pax5	2.57332e-167	1.10086	0.725	0.16	7.50998e-163	Q-ProSPG
Rpl41	2.62159e-167	0.542849	1	1	7.65084e-163	Mitotic PGCs
Pmf1	4.00793e-167	0.775798	0.998	0.983	1.16967e-162	Mitotic PGCs
Mkrn1	4.28725e-167	0.772529	0.997	0.989	1.25119e-162	Mitotic PGCs
Serbp1	4.84518e-167	0.535633	1	0.999	1.41402e-162	Mitotic PGCs
Hbb-bs	6.32791e-167	1.32367	0.949	0.517	1.84674e-162	Q-ProSPG
Uqcr10	6.4984e-167	0.573805	1	0.998	1.89649e-162	Mitotic PGCs
Nelfb	8.66027e-167	0.803324	1	0.955	2.52741e-162	T-ProSPG
Ighm	1.45692e-166	1.92791	0.993	0.384	4.25187e-162	Mitotic arrest PGCs
Gm11033	1.67761e-166	1.17938	0.977	0.496	4.89594e-162	T-ProSPG
Srm	1.67919e-166	0.723977	0.995	0.991	4.90054e-162	Mitotic PGCs
Nptx2	1.91516e-166	1.1077	0.964	0.512	5.5892e-162	T-ProSPG
Gosr2	2.16285e-166	0.768227	0.998	0.966	6.31206e-162	T-ProSPG
Pfdn4	2.32172e-166	1.06236	0.988	0.893	6.77571e-162	Mitotic PGCs
Krt4	3.30903e-166	0.974307	0.707	0.138	9.65707e-162	Q-ProSPG
Epcam	3.53618e-166	0.763881	0.998	0.988	1.032e-161	Mitotic PGCs
Jakmip2	4.19054e-166	1.23836	0.946	0.486	1.22297e-161	Q-ProSPG
Ankrd37	4.81882e-166	1.12525	0.969	0.703	1.40632e-161	Q-ProSPG
Mbd3	7.12219e-166	0.939245	0.993	0.964	2.07854e-161	Mitotic PGCs
Hspa4	1.08956e-165	0.539975	1	0.997	3.17977e-161	Mitotic PGCs
Lmna	1.30174e-165	1.20821	1	0.621	3.79901e-161	T-ProSPG
Serp2	1.40852e-165	1.01366	0.992	0.642	4.11064e-161	Q-ProSPG
Tpm3-rs7	1.50474e-165	0.719321	1	0.98	4.39143e-161	T-ProSPG
Chn2	2.19166e-165	1.10347	0.919	0.374	6.39613e-161	T-ProSPG
Pfas	2.43409e-165	1.16374	0.997	0.853	7.10365e-161	Mitotic PGCs
Sult1c1	2.86545e-165	1.14898	0.823	0.247	8.36252e-161	Q-ProSPG
Eva1b	2.99108e-165	1.11563	0.995	0.785	8.72915e-161	T-ProSPG
Dnajc19	3.29045e-165	0.622015	0.998	0.994	9.60285e-161	Mitotic PGCs
Tmem167	5.65612e-165	0.822656	0.995	0.974	1.65068e-160	Mitotic PGCs
Duxbl3	7.79437e-165	0.990621	0.837	0.252	2.27471e-160	Mitotic PGCs
Aldh1a2	8.4747e-165	1.01207	0.988	0.788	2.47326e-160	Q-ProSPG
Duxbl2	1.6208e-164	0.988823	0.835	0.25	4.73016e-160	Mitotic PGCs
Lyzl4os	2.03266e-164	0.880284	0.464	0.02	5.93211e-160	Post-arrest PGCs
Selenok	4.29913e-164	0.616971	1	0.999	1.25466e-159	T-ProSPG
Klhl36	4.93601e-164	1.21827	0.971	0.556	1.44053e-159	T-ProSPG
Cidea	4.98282e-164	1.1432	0.885	0.33	1.45419e-159	Q-ProSPG
Actg2	5.4282e-164	1.13915	0.823	0.264	1.58417e-159	Q-ProSPG
Pmp22	5.71361e-164	1.19896	0.955	0.592	1.66746e-159	Q-ProSPG
Fkbp3	7.29335e-164	0.515844	1	0.997	2.12849e-159	Mitotic PGCs
Pphln1	8.32507e-164	0.942494	0.991	0.927	2.42959e-159	T-ProSPG
Srsf6	9.11345e-164	0.426923	0.998	0.999	2.65967e-159	Mitotic PGCs
Lims2	1.05459e-163	1.09703	0.8	0.247	3.07773e-159	Q-ProSPG
Spns1	1.33465e-163	0.978997	0.991	0.888	3.89503e-159	Mitotic PGCs
Aldh7a1	1.89378e-163	0.704176	0.997	0.985	5.52681e-159	Mitotic PGCs
Cd7	2.02632e-163	0.999657	0.72	0.147	5.91362e-159	T-ProSPG
Sly	2.06782e-163	1.13688	0.897	0.353	6.03472e-159	Q-ProSPG
Srsf11	2.15839e-163	0.497582	1	0.999	6.29903e-159	Mitotic PGCs
Exoc1	2.16593e-163	1.20218	0.996	0.942	6.32104e-159	T-ProSPG
2310061I04Rik	2.70162e-163	0.555134	0.995	0.998	7.8844e-159	Q-ProSPG
Snrpa1	3.8715e-163	0.595823	1	0.996	1.12986e-158	Mitotic PGCs
Tcf7l2	1.02593e-162	1.34992	0.984	0.58	2.99407e-158	T-ProSPG
Cyc1	1.06911e-162	0.541129	1	0.999	3.1201e-158	Mitotic PGCs
A430005L14Rik	1.12894e-162	0.88957	0.997	0.97	3.29471e-158	Mitotic PGCs
Dtx4	1.19618e-162	0.934741	0.814	0.247	3.49092e-158	Q-ProSPG
Saal1	1.2984e-162	1.13002	0.969	0.685	3.78926e-158	Mitotic PGCs
Spry4	1.54789e-162	1.1251	0.878	0.32	4.51737e-158	T-ProSPG
Gmfb	1.55602e-162	0.633149	1	0.99	4.54109e-158	T-ProSPG
Psme2b	2.07797e-162	0.866743	0.995	0.938	6.06435e-158	Mitotic PGCs
Togaram2	3.39017e-162	1.23025	0.873	0.196	9.89387e-158	Post-arrest PGCs
Rpl7a-ps5	3.58701e-162	0.735767	0.985	0.95	1.04683e-157	Mitotic PGCs
Ddx3x	3.83612e-162	0.866092	0.997	0.979	1.11953e-157	Mitotic PGCs
Stoml1	4.00611e-162	1.14374	0.922	0.432	1.16914e-157	Mitotic PGCs
Prkar1a	4.74158e-162	0.502005	1	0.997	1.38378e-157	T-ProSPG
Arl6ip1	1.0747e-161	0.72198	1	0.995	3.1364e-157	Mitotic PGCs
Brk1	1.19146e-161	0.522433	1	0.997	3.47715e-157	T-ProSPG
Gtsf1l	1.242e-161	1.05696	0.827	0.19	3.62464e-157	Mitotic PGCs
Rhox4a	1.34028e-161	1.14726	0.962	0.624	3.91147e-157	Q-ProSPG
Tmem59	1.80971e-161	0.815787	1	0.954	5.28147e-157	T-ProSPG
Terf1	1.93112e-161	0.766969	0.998	0.978	5.63577e-157	Mitotic PGCs
Tomm40	3.17522e-161	0.54768	1	0.998	9.26657e-157	Mitotic PGCs
Ptges3	3.2051e-161	0.440133	1	0.999	9.35377e-157	Mitotic PGCs
Duxbl1	3.42268e-161	0.972994	0.821	0.241	9.98874e-157	Mitotic PGCs
Dlx4os	3.53328e-161	0.709378	0.51	0.043	1.03115e-156	T-ProSPG
Mllt3	4.02857e-161	1.07622	0.985	0.697	1.1757e-156	Q-ProSPG
Pacrg	5.54563e-161	1.10445	0.955	0.508	1.61844e-156	Q-ProSPG
Cfi	6.39877e-161	1.24334	0.825	0.269	1.86742e-156	Q-ProSPG
Mapk8ip1	7.96729e-161	1.05374	0.966	0.612	2.32517e-156	Q-ProSPG
AC168977.1	8.70034e-161	1.21573	0.877	0.346	2.53911e-156	Q-ProSPG
Dppa2	9.87758e-161	1.07297	0.993	0.779	2.88267e-156	Mitotic PGCs
Ect2	1.31874e-160	1.09742	0.985	0.838	3.84862e-156	Mitotic PGCs
Ppia	2.45681e-160	0.47357	1	1	7.16996e-156	Mitotic PGCs
Aurka	2.66844e-160	1.11941	0.991	0.951	7.78756e-156	Mitotic PGCs
Cxcl16	3.19595e-160	0.984493	0.79	0.209	9.32706e-156	T-ProSPG
Oca2	3.28799e-160	1.09713	0.78	0.206	9.59567e-156	Q-ProSPG
Cmtm8	3.45175e-160	1.20952	0.984	0.567	1.00736e-155	T-ProSPG
Thbs4	3.63351e-160	1.03346	0.939	0.408	1.0604e-155	Q-ProSPG
Ier2	3.7652e-160	1.19494	0.988	0.864	1.09884e-155	Mitotic PGCs
Crip1	4.25347e-160	1.33633	0.976	0.905	1.24133e-155	Mitotic PGCs
Ak1	4.539e-160	1.73771	0.861	0.463	1.32466e-155	Mitotic PGCs
Rhox4a2	5.09394e-160	1.14414	0.962	0.625	1.48662e-155	Q-ProSPG
C130026I21Rik	5.694e-160	1.09872	0.909	0.367	1.66174e-155	Q-ProSPG
Mki67	5.69839e-160	1.26254	0.983	0.697	1.66302e-155	Mitotic PGCs
Gpr161	5.71548e-160	1.07301	0.887	0.325	1.66801e-155	T-ProSPG
Pla1a	9.04009e-160	1.19341	0.665	0.124	2.63826e-155	Mitotic PGCs
Nipsnap1	1.0639e-159	1.11951	0.978	0.745	3.10489e-155	Mitotic PGCs
Gm37696	1.8777e-159	1.10966	1	0.899	5.47989e-155	T-ProSPG
Coa3	1.9343e-159	0.928157	0.998	0.905	5.64506e-155	Mitotic PGCs
Kifc2	2.28855e-159	1.18245	0.968	0.833	6.6789e-155	Mitotic PGCs
Ssbp1	2.66741e-159	0.463889	1	0.999	7.78456e-155	Mitotic PGCs
Etf1	3.08722e-159	0.547678	1	0.995	9.00975e-155	T-ProSPG
Gm49262	3.28244e-159	0.656207	0.99	0.972	9.57946e-155	Mitotic PGCs
Uchl3	3.41342e-159	0.570216	0.998	0.997	9.96173e-155	Mitotic PGCs
Gm19866	4.67478e-159	1.00909	0.743	0.185	1.36429e-154	Mitotic PGCs
Perp	6.57421e-159	1.14836	0.952	0.583	1.91862e-154	Q-ProSPG
Tdgf1	8.25137e-159	1.28573	0.821	0.3	2.40808e-154	Mitotic PGCs
Tpx2	9.77378e-159	1.14295	0.995	0.849	2.85238e-154	Mitotic PGCs
Rhox4e	1.05561e-158	1.0929	0.94	0.569	3.0807e-154	Q-ProSPG
Gm29243	1.46574e-158	1.08045	0.883	0.309	4.27761e-154	T-ProSPG
Lamtor2	1.83236e-158	0.710053	0.998	0.978	5.34757e-154	Mitotic PGCs
Rac3	2.22669e-158	1.19414	0.952	0.541	6.49838e-154	Q-ProSPG
Cdca2	2.64794e-158	1.00553	0.991	0.928	7.72775e-154	Mitotic PGCs
Gatd1	3.46636e-158	0.939734	0.99	0.836	1.01162e-153	Mitotic PGCs
Uqcrq	5.32889e-158	0.47975	0.998	1	1.55518e-153	Mitotic PGCs
Lsm3	5.99454e-158	0.540947	0.998	0.997	1.74945e-153	Mitotic PGCs
Ss18	6.81119e-158	1.01776	0.986	0.861	1.98778e-153	Mitotic PGCs
Myh3	7.27215e-158	1.09687	0.928	0.435	2.1223e-153	Q-ProSPG
Ccna2	9.35403e-158	0.984764	0.995	0.917	2.72988e-153	Mitotic PGCs
Lgals3	1.06134e-157	1.10284	0.854	0.295	3.09742e-153	Q-ProSPG
Pax6	1.08438e-157	1.18174	0.76	0.204	3.16464e-153	Mitotic PGCs
Etv5	1.38446e-157	1.00254	0.988	0.772	4.04042e-153	Mitotic PGCs
Usp10	1.94921e-157	0.969281	0.976	0.881	5.68857e-153	Mitotic PGCs
Znhit2	2.09085e-157	1.15882	0.961	0.547	6.10195e-153	Mitotic PGCs
Ccdc124	2.90119e-157	0.708818	0.998	0.979	8.46685e-153	Mitotic PGCs
Fcer1g	3.23215e-157	1.24938	0.995	0.617	9.43272e-153	T-ProSPG
Arhgdib	3.96721e-157	0.942469	0.88	0.375	1.15779e-152	Q-ProSPG
Fam60a	4.34359e-157	0.849009	0.997	0.966	1.26763e-152	Mitotic PGCs
Mcm7	5.34935e-157	0.654371	0.995	0.985	1.56115e-152	Mitotic PGCs
Nucb2	8.19115e-157	0.994269	0.991	0.758	2.3905e-152	Q-ProSPG
Bclaf1	1.49589e-156	0.524155	0.997	0.998	4.36561e-152	Mitotic PGCs
Foxa1	1.51e-156	1.08264	0.762	0.208	4.40678e-152	Q-ProSPG
Rhox6	1.76122e-156	2.06484	0.951	0.743	5.13995e-152	Mitotic PGCs
Mpc2	1.80723e-156	0.627265	1	0.988	5.27422e-152	T-ProSPG
Cryga	1.89468e-156	1.02685	0.793	0.229	5.52944e-152	Q-ProSPG
Gm28578	2.39454e-156	0.843757	0.698	0.152	6.98823e-152	T-ProSPG
Hist1h3a	2.91862e-156	0.913551	0.709	0.155	8.5177e-152	T-ProSPG
Gm20897	3.18002e-156	0.774165	0.873	0.364	9.28056e-152	Q-ProSPG
Cope	3.23296e-156	0.734385	0.995	0.972	9.43508e-152	Mitotic PGCs
Gtf2a2	3.27104e-156	0.851079	0.995	0.937	9.54621e-152	Mitotic PGCs
Gm45716	4.54637e-156	0.972816	1	0.957	1.32681e-151	T-ProSPG
Ndufa12	5.2693e-156	0.528948	0.997	0.996	1.53779e-151	Mitotic PGCs
Cry1	6.25485e-156	0.745951	0.998	0.976	1.82542e-151	Q-ProSPG
Tnfsf12	7.12188e-156	1.13902	0.867	0.331	2.07845e-151	T-ProSPG
Serpinc1	7.78452e-156	1.07756	0.806	0.253	2.27183e-151	Q-ProSPG
Ptcd3	8.49803e-156	0.773058	0.993	0.95	2.48006e-151	Mitotic PGCs
CK137956	1.00762e-155	0.881114	0.687	0.143	2.94064e-151	Q-ProSPG
D5Ertd605e	1.08048e-155	0.79114	0.637	0.103	3.15328e-151	T-ProSPG
Plekhg2	1.1773e-155	1.06214	0.978	0.558	3.43584e-151	T-ProSPG
Plcg2	1.30116e-155	0.907686	1	0.961	3.79731e-151	T-ProSPG
Crlf1	1.62593e-155	1.22539	0.925	0.431	4.74512e-151	T-ProSPG
Tmem145	1.63293e-155	1.08422	0.808	0.258	4.76554e-151	Q-ProSPG
Ppp5c	1.767e-155	0.775341	0.995	0.968	5.15682e-151	Mitotic PGCs
Srsf5	1.84865e-155	0.539589	1	0.996	5.39511e-151	Mitotic PGCs
Gm28874	2.38275e-155	1.16716	0.851	0.194	6.95383e-151	Post-arrest PGCs
Nup62cl	2.55591e-155	0.865898	0.992	0.865	7.45916e-151	Q-ProSPG
Uqcc3	2.72016e-155	1.05135	0.986	0.829	7.93852e-151	Mitotic PGCs
Mcm6	3.68264e-155	0.615154	0.998	0.994	1.07474e-150	Mitotic PGCs
Ranbp1	3.70312e-155	0.489225	1	0.999	1.08072e-150	Mitotic PGCs
Gm20109	4.12959e-155	0.585371	0.474	0.034	1.20518e-150	T-ProSPG
Col4a4	5.39537e-155	1.03241	0.88	0.346	1.57459e-150	Q-ProSPG
Lrrn4	5.489e-155	0.785954	0.587	0.084	1.60191e-150	Mitotic PGCs
Gm3020	9.31896e-155	0.926571	0.76	0.21	2.71965e-150	Q-ProSPG
Cse1l	1.04503e-154	0.655156	0.991	0.987	3.04981e-150	Mitotic PGCs
Ift52	1.19362e-154	1.05544	0.973	0.699	3.48346e-150	Mitotic PGCs
Abcb11	1.90453e-154	1.11255	0.711	0.109	5.55817e-150	Post-arrest PGCs
Nasp	1.97005e-154	0.665144	1	0.998	5.7494e-150	Mitotic PGCs
Irak1bp1	2.01576e-154	0.898532	0.994	0.88	5.88278e-150	Q-ProSPG
Lrrc27	2.11698e-154	1.03237	0.978	0.579	6.17818e-150	Q-ProSPG
Ndufb5	2.29332e-154	0.612874	0.997	0.991	6.69281e-150	Mitotic PGCs
Sdhaf4	2.91587e-154	0.750158	0.997	0.978	8.50968e-150	Mitotic PGCs
Wfdc15a	3.74824e-154	1.13338	0.987	0.682	1.09389e-149	T-ProSPG
Podxl2	4.15672e-154	0.933685	0.989	0.699	1.2131e-149	Q-ProSPG
Cited1	5.01113e-154	1.01914	0.989	0.694	1.46245e-149	Q-ProSPG
Cyth4	5.82829e-154	0.964522	0.835	0.27	1.70093e-149	T-ProSPG
Gtse1	8.40394e-154	1.00154	0.99	0.894	2.45261e-149	Mitotic PGCs
Akap12	8.8309e-154	0.898611	0.991	0.962	2.57721e-149	Mitotic PGCs
Gm10409	1.05193e-153	0.904106	0.739	0.193	3.06996e-149	Q-ProSPG
Pcnp	2.16021e-153	0.636429	1	0.993	6.30436e-149	Mitotic PGCs
Elfn1	2.28569e-153	0.775822	0.738	0.177	6.67055e-149	T-ProSPG
Dnajb3	2.59741e-153	1.07328	0.962	0.55	7.58028e-149	T-ProSPG
Coch	2.92007e-153	1.00156	0.971	0.587	8.52194e-149	Q-ProSPG
Psme1	4.27422e-153	0.663773	0.995	0.977	1.24739e-148	Mitotic PGCs
Rpl3	4.4917e-153	0.450757	1	0.999	1.31086e-148	Mitotic PGCs
Arpc5	6.60723e-153	0.570149	1	0.992	1.92826e-148	T-ProSPG
Usmg5	6.99025e-153	0.522886	0.998	0.999	2.04004e-148	Mitotic PGCs
Irak1	7.02992e-153	1.19259	0.991	0.901	2.05161e-148	T-ProSPG
1700011M02Rik	9.69218e-153	1.2595	0.969	0.486	2.82857e-148	T-ProSPG
Grhpr	1.33641e-152	0.787814	0.993	0.98	3.90017e-148	Mitotic PGCs
1700018B24Rik	1.52163e-152	0.924458	1	0.841	4.44073e-148	T-ProSPG
Fh1	1.70642e-152	0.674802	0.99	0.979	4.98002e-148	Mitotic PGCs
Mlf1	1.77616e-152	0.811142	0.998	0.913	5.18354e-148	Q-ProSPG
Nkx2-3	1.93186e-152	1.06212	0.727	0.163	5.63793e-148	T-ProSPG
Mrpl54	2.24893e-152	0.562061	1	0.991	6.56328e-148	Mitotic PGCs
Actn3	2.46931e-152	1.00857	0.975	0.661	7.20643e-148	Q-ProSPG
Asap1	2.50821e-152	0.665767	0.998	0.972	7.31997e-148	Q-ProSPG
Cyp46a1	2.76854e-152	0.996148	0.969	0.5	8.0797e-148	Q-ProSPG
Tsc22d3	2.80093e-152	0.909439	0.998	0.831	8.17423e-148	T-ProSPG
Trib1	2.92405e-152	1.11989	0.93	0.454	8.53355e-148	T-ProSPG
4930550L24Rik	3.22452e-152	0.914964	0.996	0.89	9.41044e-148	T-ProSPG
Abcc3	3.32947e-152	1.08958	0.84	0.284	9.71671e-148	T-ProSPG
Sf3b5	3.56024e-152	0.568993	0.998	0.989	1.03902e-147	Mitotic PGCs
Tpst2	4.06754e-152	0.805188	0.998	0.946	1.18707e-147	T-ProSPG
Snu13	6.33133e-152	0.447397	1	0.998	1.84774e-147	Mitotic PGCs
Myog	6.37177e-152	1.18815	0.869	0.36	1.85954e-147	Q-ProSPG
Sdcbp2	6.53023e-152	1.12706	0.984	0.601	1.90578e-147	T-ProSPG
Tmc2	8.73898e-152	1.95023	0.896	0.243	2.55038e-147	Post-arrest PGCs
Adpgk	1.10021e-151	0.933411	0.978	0.81	3.21086e-147	Mitotic PGCs
Gemin4	1.10131e-151	0.989418	0.741	0.18	3.21407e-147	T-ProSPG
AA467197	1.1576e-151	1.08689	0.974	0.638	3.37835e-147	Q-ProSPG
Cryab	1.34026e-151	1.15534	0.909	0.422	3.9114e-147	Q-ProSPG
Snhg6	1.67322e-151	0.981645	0.98	0.833	4.88311e-147	Mitotic PGCs
Oip5	1.99471e-151	1.16555	0.971	0.741	5.82137e-147	Mitotic PGCs
Cd52	2.20369e-151	0.948158	0.682	0.146	6.43124e-147	T-ProSPG
Msh6	2.65133e-151	0.839672	0.99	0.949	7.73764e-147	Mitotic PGCs
Des	2.80989e-151	1.12182	0.919	0.486	8.20038e-147	Q-ProSPG
Liph	3.37745e-151	1.0251	0.98	0.58	9.85675e-147	Mitotic PGCs
Mapk11	4.40183e-151	0.884467	0.874	0.316	1.28463e-146	T-ProSPG
Lsamp	4.76024e-151	1.06692	0.72	0.176	1.38923e-146	Q-ProSPG
Tsta3	5.19542e-151	0.963019	0.983	0.832	1.51623e-146	Mitotic PGCs
Lonrf3	8.23956e-151	1.13742	0.916	0.443	2.40463e-146	Q-ProSPG
Rnf6	1.02436e-150	0.691652	0.998	0.979	2.98948e-146	Q-ProSPG
Adam19	1.06616e-150	1.37231	0.883	0.45	3.11147e-146	Mitotic PGCs
Phpt1	1.78574e-150	0.828189	0.986	0.891	5.21151e-146	Mitotic PGCs
Armcx2	2.04811e-150	1.00697	0.928	0.549	5.97719e-146	Q-ProSPG
Majin	2.17926e-150	0.95213	0.763	0.206	6.35994e-146	T-ProSPG
Pnpla6	2.2349e-150	1.16659	0.968	0.777	6.52233e-146	Mitotic PGCs
St3gal1	2.58564e-150	0.743131	0.7	0.17	7.54594e-146	T-ProSPG
Pex7	2.90172e-150	0.969693	0.988	0.885	8.46838e-146	Mitotic PGCs
Rab1b	2.99485e-150	0.669821	0.998	0.981	8.74017e-146	T-ProSPG
BC003965	3.28316e-150	0.89031	0.993	0.887	9.58157e-146	Mitotic PGCs
Smu1	3.89911e-150	0.715961	0.985	0.963	1.13792e-145	Mitotic PGCs
Dntt	5.00853e-150	1.38969	0.935	0.261	1.46169e-145	Post-arrest PGCs
Rpl13	6.58455e-150	0.476793	1	1	1.92163e-145	Mitotic PGCs
Nxnl2	1.04321e-149	1.07849	0.847	0.293	3.0445e-145	T-ProSPG
Slc37a4	1.40411e-149	1.04399	0.899	0.405	4.09776e-145	Q-ProSPG
Alx1	1.41917e-149	1.01981	0.813	0.249	4.1417e-145	Q-ProSPG
Ubqln4	1.75139e-149	1.11968	0.92	0.586	5.11125e-145	Mitotic PGCs
Prtg	1.78393e-149	1.12795	0.974	0.642	5.20623e-145	Q-ProSPG
Gys2	1.79836e-149	1.10202	0.717	0.176	5.24832e-145	Q-ProSPG
Gnat2	2.57146e-149	1.01647	0.98	0.618	7.50455e-145	T-ProSPG
Ywhaq	2.98404e-149	0.442903	1	0.999	8.70862e-145	Mitotic PGCs
Prrx1	3.86027e-149	1.09145	0.757	0.229	1.12658e-144	Q-ProSPG
Prnp	4.11176e-149	1.00229	0.901	0.381	1.19998e-144	T-ProSPG
4933405L10Rik	4.26203e-149	1.05329	0.833	0.309	1.24383e-144	Q-ProSPG
Lbp	4.67206e-149	1.00994	0.834	0.28	1.36349e-144	Q-ProSPG
Gnal	5.45759e-149	1.08514	0.919	0.443	1.59274e-144	Q-ProSPG
Prok2	8.43753e-149	1.03315	0.897	0.36	2.46241e-144	Q-ProSPG
Ttc5	9.39545e-149	0.899693	0.983	0.903	2.74197e-144	Mitotic PGCs
Tpm3	1.23932e-148	0.525672	1	0.999	3.61683e-144	T-ProSPG
Dynlrb2	2.8735e-148	1.21735	0.925	0.445	8.38602e-144	Q-ProSPG
Tekt1	3.13895e-148	1.07807	0.962	0.521	9.16071e-144	Q-ProSPG
Dtd2	3.42195e-148	0.956462	0.981	0.821	9.98661e-144	Mitotic PGCs
Ssr2	6.5795e-148	0.712296	0.998	0.985	1.92016e-143	Mitotic PGCs
Rrp1b	6.76874e-148	0.744838	0.99	0.967	1.97539e-143	Mitotic PGCs
Ywhag	7.74003e-148	1.06721	0.983	0.834	2.25885e-143	Mitotic PGCs
Bex2	7.9156e-148	0.839876	0.995	0.935	2.31009e-143	Q-ProSPG
Tpi1	9.07339e-148	0.918096	0.993	0.943	2.64798e-143	Mitotic PGCs
Gm12589	1.04733e-147	1.47553	0.958	0.288	3.05653e-143	Post-arrest PGCs
Lypla2	1.46328e-147	0.764212	1	0.943	4.27044e-143	T-ProSPG
Chd3	2.11693e-147	0.947764	0.986	0.794	6.17804e-143	Q-ProSPG
Pomp	2.55807e-147	0.630959	1	0.995	7.46546e-143	T-ProSPG
Plk1	2.6725e-147	1.30223	0.981	0.741	7.79941e-143	Mitotic PGCs
Utf1	2.85172e-147	0.710865	1	0.996	8.32246e-143	Mitotic PGCs
Rps17	3.11861e-147	0.488001	1	0.999	9.10134e-143	Mitotic PGCs
Mta1	3.4184e-147	1.18333	0.94	0.6	9.97626e-143	Mitotic PGCs
Aebp1	3.53502e-147	1.10592	0.908	0.447	1.03166e-142	T-ProSPG
Rbfa	4.02917e-147	0.645788	1	0.973	1.17587e-142	T-ProSPG
Oard1	4.23479e-147	0.72272	0.997	0.975	1.23588e-142	Mitotic PGCs
Cnmd	6.88593e-147	1.01521	0.81	0.264	2.00959e-142	Q-ProSPG
Glipr1l3	8.01945e-147	1.13388	0.962	0.54	2.3404e-142	Q-ProSPG
Acy3	9.10099e-147	0.976608	0.996	0.839	2.65603e-142	T-ProSPG
C1qtnf4	1.32045e-146	0.822483	0.998	0.792	3.85359e-142	T-ProSPG
Tuba1c	1.43735e-146	0.921501	0.997	0.984	4.19476e-142	Mitotic PGCs
Naa25	1.75338e-146	0.949207	0.985	0.811	5.11706e-142	Mitotic PGCs
Ppid	1.97075e-146	0.448738	1	0.999	5.75144e-142	Mitotic PGCs
Hs3st3b1	2.03324e-146	0.842513	0.652	0.132	5.93382e-142	T-ProSPG
Jak3	2.19586e-146	1.12785	0.724	0.216	6.40839e-142	Mitotic PGCs
Zfp42	2.39793e-146	1.06217	0.983	0.848	6.99812e-142	Mitotic PGCs
Cpa2	2.66915e-146	1.1916	0.935	0.546	7.78964e-142	Q-ProSPG
Adtrp	2.835e-146	1.54233	0.984	0.425	8.27366e-142	Post-arrest PGCs
Hmmr	3.12372e-146	1.17279	0.988	0.815	9.11626e-142	Mitotic PGCs
Fxyd5	4.53127e-146	0.761573	0.995	0.898	1.32241e-141	Q-ProSPG
Etfa	4.53904e-146	0.58678	0.993	0.994	1.32467e-141	Mitotic PGCs
Vdac1	4.88116e-146	1.05341	0.974	0.804	1.42452e-141	Mitotic PGCs
Noa1	6.75939e-146	0.798602	0.997	0.966	1.97266e-141	Q-ProSPG
Prkcd	6.83786e-146	0.837174	0.983	0.814	1.99556e-141	Q-ProSPG
Cd47	7.44781e-146	0.758082	1	0.966	2.17357e-141	Q-ProSPG
Tubb6	9.27954e-146	1.05442	0.989	0.717	2.70814e-141	T-ProSPG
Lgals9	1.1989e-145	1.56323	0.721	0.238	3.49886e-141	Mitotic PGCs
Sar1a	1.30392e-145	0.473444	1	0.997	3.80536e-141	T-ProSPG
Pole4	1.35229e-145	0.651688	0.998	0.975	3.94652e-141	T-ProSPG
Rprml	1.59316e-145	1.02721	0.986	0.57	4.64948e-141	T-ProSPG
1700097N02Rik	1.70082e-145	1.11681	0.959	0.466	4.96368e-141	T-ProSPG
Psmb5	1.81298e-145	0.502076	1	0.998	5.291e-141	Mitotic PGCs
Mak16	2.07754e-145	0.779363	0.993	0.939	6.06308e-141	Mitotic PGCs
Myh6	2.69704e-145	0.81702	0.92	0.406	7.87105e-141	Q-ProSPG
Gmnn	2.91859e-145	0.817817	0.993	0.968	8.51761e-141	Mitotic PGCs
Zfp330	3.26855e-145	0.806806	0.998	0.961	9.53894e-141	T-ProSPG
Sh3glb1	5.97134e-145	0.699589	1	0.982	1.74268e-140	Q-ProSPG
Kif11	1.13855e-144	1.0373	0.988	0.877	3.32274e-140	Mitotic PGCs
Gm5914	1.23974e-144	0.768522	0.826	0.294	3.61806e-140	T-ProSPG
Hepacam	1.25623e-144	0.535333	0.42	0.024	3.66618e-140	T-ProSPG
Drg1	1.33124e-144	0.460945	1	0.996	3.88508e-140	Mitotic PGCs
A2m	1.57491e-144	0.805972	0.803	0.255	4.59623e-140	Q-ProSPG
Wdr77	1.8916e-144	0.633682	0.998	0.985	5.52045e-140	Mitotic PGCs
Svip	2.01631e-144	0.87981	0.986	0.86	5.8844e-140	Q-ProSPG
Ndufa4	2.2653e-144	0.443837	1	1	6.61105e-140	Mitotic PGCs
Ptprn	2.49589e-144	0.70368	0.578	0.088	7.284e-140	T-ProSPG
Eif4a1	3.03943e-144	0.484712	0.998	0.999	8.87026e-140	Mitotic PGCs
Plekhg6	4.40967e-144	0.595196	0.519	0.06	1.28692e-139	T-ProSPG
Api5	4.49841e-144	0.646251	0.993	0.984	1.31282e-139	Mitotic PGCs
Orc3	4.99114e-144	0.79002	0.988	0.934	1.45661e-139	Mitotic PGCs
Rps13	5.98589e-144	0.456859	1	1	1.74692e-139	Mitotic PGCs
Rpl7a	6.02839e-144	0.479288	1	1	1.75932e-139	Mitotic PGCs
Rpl36al	8.84509e-144	0.593949	0.997	0.988	2.58135e-139	Mitotic PGCs
Dlk1	9.50654e-144	0.856785	0.992	0.698	2.77439e-139	Q-ProSPG
Smyd2	9.62774e-144	0.937941	0.79	0.254	2.80976e-139	T-ProSPG
Krcc1	1.41133e-143	1.12357	0.956	0.632	4.11883e-139	Mitotic PGCs
Nucks1	1.447e-143	0.99038	0.99	0.881	4.22292e-139	Mitotic PGCs
Rad23a	1.74206e-143	1.04001	0.957	0.763	5.08403e-139	Mitotic PGCs
Dnmt3l	2.0423e-143	1.36676	1	0.644	5.96024e-139	Post-arrest PGCs
Dlx4	2.10863e-143	1.05188	0.864	0.325	6.15384e-139	T-ProSPG
Sgo1	2.19395e-143	0.944888	0.988	0.902	6.40283e-139	Mitotic PGCs
Rpp25	2.47886e-143	1.07214	0.959	0.706	7.23429e-139	Mitotic PGCs
Gm12166	2.52081e-143	0.70183	1	0.969	7.35672e-139	T-ProSPG
1110004F10Rik	4.06314e-143	0.579715	0.998	0.991	1.18579e-138	Mitotic PGCs
B230217C12Rik	4.95174e-143	1.02996	0.957	0.451	1.44512e-138	T-ProSPG
Cnn1	6.54501e-143	1.10141	0.8	0.272	1.9101e-138	Q-ProSPG
Sult5a1	7.12746e-143	0.873888	1	0.664	2.08008e-138	Q-ProSPG
Chd3os	7.74569e-143	0.893302	0.995	0.826	2.2605e-138	T-ProSPG
Scml2	8.90281e-143	0.739325	1	0.914	2.5982e-138	T-ProSPG
Vamp4	9.4714e-143	0.748086	0.997	0.952	2.76413e-138	Q-ProSPG
Urah	1.14181e-142	1.01481	0.879	0.376	3.33226e-138	Q-ProSPG
Grwd1	1.35305e-142	0.751857	0.991	0.944	3.94875e-138	Mitotic PGCs
1700017N19Rik	1.66121e-142	1.04401	0.627	0.131	4.84807e-138	Q-ProSPG
Nrg1	1.77773e-142	1.07523	0.889	0.402	5.18811e-138	Q-ProSPG
Platr10	1.92308e-142	1.13448	0.74	0.237	5.61233e-138	Mitotic PGCs
Bhlhe40	2.08927e-142	1.09427	0.82	0.291	6.09734e-138	T-ProSPG
Gm10093	2.5698e-142	0.896005	0.981	0.896	7.49971e-138	Mitotic PGCs
Abcg1	2.62243e-142	0.973538	0.988	0.878	7.6533e-138	Mitotic PGCs
Dhfr	2.77014e-142	0.885679	0.99	0.905	8.08438e-138	Mitotic PGCs
Syngap1	2.95843e-142	0.866962	0.971	0.631	8.63389e-138	Q-ProSPG
Ccdc152	2.97015e-142	0.794722	0.994	0.903	8.66807e-138	Q-ProSPG
Larp1b	3.20343e-142	1.08674	0.985	0.688	9.34889e-138	Q-ProSPG
1810022K09Rik	3.45983e-142	0.448578	1	0.997	1.00972e-137	Mitotic PGCs
Cacng8	3.96209e-142	1.05765	0.825	0.313	1.1563e-137	Q-ProSPG
Calm1	4.08129e-142	0.585851	1	0.996	1.19108e-137	Mitotic PGCs
Dctpp1	4.23475e-142	0.441626	1	1	1.23587e-137	Mitotic PGCs
D230030E09Rik	4.47922e-142	0.743607	0.44	0.032	1.30722e-137	Mitotic PGCs
Sohlh1	6.46198e-142	0.816855	0.997	0.671	1.88586e-137	Q-ProSPG
Mtf2	7.52054e-142	0.527366	1	0.997	2.19479e-137	Mitotic PGCs
Pitpnm1	7.73569e-142	0.989272	0.912	0.511	2.25759e-137	Q-ProSPG
Pnma2	7.81007e-142	0.944383	0.667	0.147	2.27929e-137	Q-ProSPG
Ak8	8.10434e-142	1.08259	0.934	0.539	2.36517e-137	Q-ProSPG
Akap5	8.59692e-142	0.98546	0.961	0.593	2.50893e-137	T-ProSPG
1700102P08Rik	8.93177e-142	1.06106	0.889	0.384	2.60665e-137	Q-ProSPG
Lrp10	1.07594e-141	1.0435	0.982	0.686	3.14002e-137	T-ProSPG
Smn1	1.10181e-141	0.734363	0.988	0.954	3.21552e-137	Mitotic PGCs
Mrpl19	1.10797e-141	0.816902	0.991	0.908	3.2335e-137	Mitotic PGCs
Egr3	1.2592e-141	0.581604	0.571	0.092	3.67485e-137	T-ProSPG
Vim	1.48569e-141	0.986486	0.975	0.817	4.33585e-137	Q-ProSPG
Abcd2	1.92746e-141	1.07238	0.954	0.551	5.62511e-137	Q-ProSPG
Phactr1	2.24176e-141	0.967742	0.954	0.523	6.54234e-137	Q-ProSPG
Lrrfip2	2.52792e-141	0.696417	0.997	0.965	7.37748e-137	Q-ProSPG
Eif1ad	3.50183e-141	0.629647	1	0.974	1.02197e-136	T-ProSPG
1190007I07Rik	5.72355e-141	1.0561	0.976	0.754	1.67036e-136	Mitotic PGCs
Cul2	6.15988e-141	0.606669	0.995	0.99	1.7977e-136	Mitotic PGCs
Gnpda1	6.59885e-141	0.948906	0.978	0.819	1.92581e-136	Mitotic PGCs
Kit	7.53384e-141	1.20175	0.956	0.769	2.19867e-136	Mitotic PGCs
Ptcra	1.17994e-140	1.38884	0.98	0.662	3.44353e-136	T-ProSPG
Slc39a4	1.35319e-140	1.0476	0.966	0.631	3.94915e-136	Q-ProSPG
Aqp2	1.55824e-140	0.909217	0.705	0.177	4.54756e-136	Q-ProSPG
Fbxl16	1.72595e-140	0.907612	0.834	0.291	5.03702e-136	Q-ProSPG
Car13	2.10339e-140	1.04166	0.693	0.179	6.13853e-136	Q-ProSPG
Uaca	2.34294e-140	0.777445	0.994	0.923	6.83763e-136	Q-ProSPG
Aurkb	2.58884e-140	1.08668	0.983	0.814	7.55527e-136	Mitotic PGCs
Tdrd5	2.6736e-140	1.26417	1	0.965	7.80265e-136	Mitotic arrest PGCs
Spocd1	3.27415e-140	0.994257	0.998	0.621	9.55527e-136	Q-ProSPG
AC154607.1	4.55873e-140	0.739872	0.439	0.035	1.33042e-135	Mitotic PGCs
Hmgcs2	4.58829e-140	0.999054	0.845	0.413	1.33905e-135	Q-ProSPG
Piwil4	5.32703e-140	1.37138	1	0.808	1.55464e-135	Post-arrest PGCs
Rbfox3	5.77912e-140	1.00112	0.959	0.505	1.68658e-135	Q-ProSPG
Clns1a	6.1441e-140	0.614993	0.995	0.985	1.79309e-135	Mitotic PGCs
Arhgef40	7.86004e-140	1.18835	0.996	0.882	2.29387e-135	T-ProSPG
Olfr373	9.08985e-140	0.971543	0.953	0.713	2.65278e-135	T-ProSPG
Gm37933	1.13883e-139	0.845577	0.619	0.119	3.32357e-135	T-ProSPG
Gm36899	1.34392e-139	1.02692	0.975	0.617	3.92208e-135	Q-ProSPG
Zfp750	1.38734e-139	0.782414	0.628	0.123	4.0488e-135	Mitotic PGCs
Rgl2	1.8701e-139	1.08684	0.954	0.658	5.45769e-135	Mitotic PGCs
Kcnab3	1.88885e-139	0.961066	0.867	0.351	5.51243e-135	T-ProSPG
Rem2	2.3228e-139	1.03015	0.785	0.261	6.77886e-135	Q-ProSPG
Pet2	2.50838e-139	0.979615	0.988	0.699	7.32047e-135	Q-ProSPG
Arhgap42	2.80486e-139	1.00975	0.968	0.68	8.18569e-135	Mitotic PGCs
2010005H15Rik	3.1946e-139	1.45647	0.877	0.245	9.32311e-135	Post-arrest PGCs
Spc25	3.26802e-139	0.623825	0.998	0.995	9.53738e-135	Mitotic PGCs
Rhox4f	3.73992e-139	1.01859	0.946	0.621	1.09146e-134	Q-ProSPG
Agbl2	4.20892e-139	0.916607	0.791	0.287	1.22833e-134	Q-ProSPG
Gm12031	4.56814e-139	1.35089	0.98	0.847	1.33317e-134	T-ProSPG
BC028528	5.19376e-139	1.10779	0.971	0.704	1.51575e-134	T-ProSPG
Map3k11	6.32585e-139	0.956935	0.977	0.772	1.84613e-134	T-ProSPG
Sugt1	6.95239e-139	0.62979	1	0.988	2.02899e-134	Mitotic PGCs
Gm44196	7.59224e-139	0.904236	0.935	0.444	2.21572e-134	T-ProSPG
Srrt	7.67203e-139	0.748464	0.995	0.941	2.239e-134	Mitotic PGCs
Apoe	8.26195e-139	1.456	0.971	0.839	2.41117e-134	Mitotic PGCs
Spp1	8.78016e-139	1.11983	0.954	0.682	2.5624e-134	Q-ProSPG
Sh2b3	1.42628e-138	0.983743	0.98	0.823	4.16244e-134	T-ProSPG
Myo18a	1.4643e-138	1.09142	0.962	0.576	4.27341e-134	T-ProSPG
Atxn7l2	2.1259e-138	0.891255	0.991	0.777	6.20423e-134	Q-ProSPG
Irf2bpl	2.36251e-138	0.974662	0.987	0.731	6.89476e-134	T-ProSPG
Cxcl14	3.15213e-138	1.36794	0.892	0.382	9.19918e-134	T-ProSPG
Unc45b	3.50946e-138	1.13871	0.793	0.283	1.0242e-133	Q-ProSPG
Fbp2	3.85434e-138	1.01884	0.684	0.173	1.12485e-133	Q-ProSPG
Srrm1	4.34911e-138	0.411696	1	1	1.26924e-133	Mitotic PGCs
Rorb	5.22227e-138	0.994929	0.618	0.126	1.52407e-133	Q-ProSPG
Srp68	5.42706e-138	0.775346	0.986	0.931	1.58383e-133	Mitotic PGCs
Tfap2c	5.776e-138	1.37224	0.915	0.668	1.68567e-133	Mitotic PGCs
Trip10	6.63758e-138	0.974962	0.976	0.853	1.93711e-133	Mitotic PGCs
Umodl1	6.92045e-138	0.859052	0.594	0.114	2.01966e-133	Mitotic PGCs
Naa50	7.01055e-138	0.642459	0.997	0.987	2.04596e-133	Mitotic PGCs
Gm32061	7.13025e-138	0.779396	0.731	0.232	2.08089e-133	T-ProSPG
Gm11551	7.49059e-138	0.881757	0.46	0.043	2.18605e-133	T-ProSPG
Ifi27	7.99912e-138	1.09264	1	0.977	2.33446e-133	Mitotic arrest PGCs
Mmachc	8.30737e-138	1.00563	0.889	0.44	2.42442e-133	Mitotic PGCs
Rhox4d	8.5083e-138	1.05942	0.825	0.325	2.48306e-133	Q-ProSPG
Eloc	8.66122e-138	0.476133	1	0.996	2.52769e-133	Mitotic PGCs
Clpp	9.40245e-138	0.563443	0.998	0.993	2.74401e-133	Mitotic PGCs
Rps3	1.22195e-137	0.455218	1	1	3.56613e-133	Mitotic PGCs
Mtdh	1.57408e-137	0.618661	0.998	0.995	4.59379e-133	Mitotic PGCs
Ube2s	1.6057e-137	0.731692	1	0.996	4.68608e-133	Mitotic PGCs
Ubr7	1.77782e-137	0.920497	0.983	0.862	5.18839e-133	Mitotic PGCs
Plekhg3	1.90107e-137	1.08041	0.842	0.376	5.54809e-133	Mitotic PGCs
Ctbp2	2.83542e-137	1.17736	0.917	0.585	8.27488e-133	Mitotic PGCs
Gm48657	3.2733e-137	1.0638	0.797	0.279	9.55279e-133	Q-ProSPG
Mlip	3.46254e-137	1.06066	0.888	0.373	1.01051e-132	Q-ProSPG
Adssl1	3.61689e-137	0.96506	0.82	0.29	1.05555e-132	Q-ProSPG
Elp2	5.03521e-137	0.710981	0.995	0.959	1.46948e-132	Mitotic PGCs
Gml	5.56147e-137	0.840988	0.996	0.843	1.62306e-132	T-ProSPG
Gm10800	5.69427e-137	1.27895	0.971	0.706	1.66181e-132	Q-ProSPG
Olfr46	6.81911e-137	0.922973	0.76	0.175	1.99009e-132	Post-arrest PGCs
Lama4	7.5608e-137	1.02134	0.833	0.325	2.20654e-132	Q-ProSPG
Gm3002	8.22221e-137	0.802711	0.664	0.161	2.39957e-132	Q-ProSPG
Rab36	9.75306e-137	0.961279	0.959	0.575	2.84633e-132	Q-ProSPG
Nop10	1.03353e-136	0.45412	1	0.998	3.01624e-132	Mitotic PGCs
Erbb2	1.06564e-136	0.593347	0.688	0.164	3.10997e-132	T-ProSPG
Pla2g16	1.6248e-136	1.00097	0.951	0.546	4.74182e-132	Q-ProSPG
Clec1b	1.7048e-136	0.947062	0.644	0.142	4.97528e-132	Q-ProSPG
Exosc3	1.73092e-136	0.7815	0.988	0.932	5.05151e-132	Mitotic PGCs
AC122556.1	1.75591e-136	0.654919	0.587	0.103	5.12445e-132	T-ProSPG
Ighe	1.77929e-136	0.65916	0.437	0.026	5.19267e-132	Mitotic arrest PGCs
Spag6l	1.80082e-136	1.00465	0.711	0.195	5.25551e-132	Q-ProSPG
Camta1	1.88131e-136	0.582877	1	0.992	5.49043e-132	Q-ProSPG
Hnrnpa3	2.90096e-136	0.946083	0.985	0.922	8.46617e-132	Mitotic PGCs
Rpl36a	4.59563e-136	0.500524	1	0.999	1.34119e-131	Mitotic PGCs
Mycbp	4.83661e-136	0.43316	1	0.995	1.41152e-131	T-ProSPG
Smarcd1	4.85009e-136	0.909699	0.981	0.857	1.41545e-131	Mitotic PGCs
Dek	5.22784e-136	0.554561	0.998	0.996	1.52569e-131	Mitotic PGCs
Serinc3	1.02772e-135	0.734253	0.996	0.963	2.99928e-131	T-ProSPG
Cwf19l2	1.31471e-135	0.778476	0.993	0.951	3.83685e-131	Mitotic PGCs
Smim22	1.48618e-135	0.867128	1	0.89	4.33727e-131	T-ProSPG
Etfb	1.88103e-135	0.65361	0.997	0.987	5.48961e-131	Mitotic PGCs
Cdh15	2.03775e-135	1.071	0.991	0.694	5.94697e-131	T-ProSPG
Aprt	2.14379e-135	0.619277	1	0.98	6.25644e-131	T-ProSPG
Stxbp1	2.28352e-135	0.842398	0.98	0.832	6.66423e-131	Q-ProSPG
Fn1	2.79557e-135	0.889667	0.995	0.921	8.1586e-131	Mitotic PGCs
Gaa	2.86515e-135	1.29509	1	0.817	8.36164e-131	Post-arrest PGCs
Txndc12	3.10919e-135	0.980722	0.976	0.799	9.07387e-131	Mitotic PGCs
Cyp2c70	3.20008e-135	1.0105	0.697	0.19	9.33912e-131	Q-ProSPG
Sec14l1	3.39503e-135	0.703142	1	0.991	9.90805e-131	Q-ProSPG
Kif2c	3.61808e-135	0.918925	0.983	0.839	1.0559e-130	Mitotic PGCs
Anp32a	4.97678e-135	1.15596	0.971	0.832	1.45242e-130	Mitotic PGCs
Gpx3	5.40974e-135	0.921777	0.972	0.781	1.57878e-130	Q-ProSPG
Serpinh1	6.26738e-135	0.881046	0.98	0.824	1.82907e-130	Mitotic PGCs
Reep5	6.97403e-135	0.748699	0.997	0.845	2.0353e-130	Q-ProSPG
Gtf3c6	8.13301e-135	0.833084	0.995	0.917	2.37354e-130	Mitotic PGCs
Ivns1abp	1.03698e-134	0.468007	1	0.998	3.02631e-130	T-ProSPG
Slc35b2	1.08979e-134	1.07991	0.942	0.727	3.18044e-130	Mitotic PGCs
B4gat1	1.24329e-134	1.00325	0.919	0.519	3.62843e-130	T-ProSPG
Adcy10	1.25863e-134	0.835458	0.729	0.2	3.67318e-130	T-ProSPG
Nudt16l1	1.44071e-134	0.906245	0.988	0.894	4.20457e-130	Mitotic PGCs
Cenpx	1.52419e-134	0.733015	0.997	0.97	4.44821e-130	Mitotic PGCs
Psmd7	1.52723e-134	0.523421	0.997	0.993	4.45707e-130	Mitotic PGCs
Mex3a	2.12811e-134	1.04036	0.973	0.643	6.21069e-130	T-ProSPG
Wipf3	2.65551e-134	1.05727	0.906	0.46	7.74984e-130	Q-ProSPG
Smpd2	2.80216e-134	0.812246	0.992	0.88	8.17782e-130	Q-ProSPG
Ide	2.8537e-134	0.759057	0.991	0.941	8.32825e-130	Mitotic PGCs
Uxs1	3.15927e-134	0.917531	0.978	0.76	9.22002e-130	T-ProSPG
Grip1os3	4.288e-134	0.546609	0.713	0.195	1.25141e-129	T-ProSPG
Klrb1	4.90896e-134	0.728573	0.435	0.028	1.43263e-129	Post-arrest PGCs
Rrm2	5.54957e-134	1.28768	0.963	0.678	1.61959e-129	Mitotic PGCs
Clca1	6.524e-134	0.864741	0.802	0.274	1.90396e-129	Q-ProSPG
Cpn1	6.53633e-134	0.892217	0.989	0.62	1.90756e-129	Q-ProSPG
Spint2	6.72827e-134	0.494645	1	0.993	1.96358e-129	T-ProSPG
Defb36	8.40673e-134	1.00893	0.975	0.562	2.45342e-129	Q-ProSPG
Cbx8	9.13544e-134	1.00801	0.949	0.611	2.66609e-129	Q-ProSPG
Cabcoco1	1.00921e-133	1.06571	0.916	0.483	2.94529e-129	Q-ProSPG
Rpl3l	1.01961e-133	0.985036	0.954	0.555	2.97563e-129	Q-ProSPG
Bfsp2	1.15008e-133	1.14984	0.802	0.186	3.35638e-129	Post-arrest PGCs
C9	1.20492e-133	0.88771	0.487	0.059	3.51644e-129	Q-ProSPG
Ptpn22	1.21955e-133	1.08595	0.862	0.392	3.55914e-129	Q-ProSPG
Hey1	1.28443e-133	1.19437	0.922	0.681	3.74847e-129	Mitotic PGCs
Dstn	1.44919e-133	0.418023	1	0.998	4.22932e-129	T-ProSPG
Ggnbp2	1.60418e-133	0.54526	1	0.994	4.68163e-129	Q-ProSPG
Eftud2	1.9227e-133	0.494776	1	0.991	5.61122e-129	Mitotic PGCs
Thnsl2	2.20403e-133	0.987784	0.853	0.342	6.43223e-129	Q-ProSPG
Sft2d1	2.23056e-133	0.630138	1	0.984	6.50967e-129	T-ProSPG
Bend4	2.33079e-133	0.984576	0.997	0.858	6.80218e-129	Q-ProSPG
Palmd	3.55973e-133	0.832276	0.575	0.105	1.03887e-128	Q-ProSPG
Hspb9	4.02372e-133	0.593179	0.521	0.072	1.17428e-128	T-ProSPG
Sfrp1	4.96191e-133	0.785962	0.997	0.919	1.44808e-128	Q-ProSPG
Tnfrsf1a	5.79112e-133	0.883136	0.745	0.259	1.69008e-128	T-ProSPG
C2cd6	6.44795e-133	0.841629	0.725	0.199	1.88177e-128	T-ProSPG
Ccnd1	6.91334e-133	1.21897	0.912	0.448	2.01759e-128	T-ProSPG
Trim54	6.96819e-133	0.89549	0.896	0.404	2.0336e-128	Q-ProSPG
Tle6	7.14983e-133	0.803281	0.988	0.832	2.08661e-128	Q-ProSPG
Sumo1	7.66059e-133	0.419988	1	0.998	2.23567e-128	Mitotic PGCs
Pkp3	1.17217e-132	0.908807	0.859	0.349	3.42086e-128	Q-ProSPG
Rhox4g	1.49666e-132	0.98756	0.945	0.63	4.36784e-128	Q-ProSPG
Gm28783	1.6902e-132	0.523676	0.677	0.161	4.93267e-128	T-ProSPG
Fkbp8	1.72359e-132	0.714345	0.993	0.972	5.03013e-128	Mitotic PGCs
Tph2	1.83696e-132	0.82638	0.551	0.097	5.36099e-128	Q-ProSPG
Upk1b	2.13382e-132	0.900719	0.761	0.229	6.22733e-128	T-ProSPG
Isg15	2.14475e-132	1.39902	0.744	0.15	6.25923e-128	Mitotic arrest PGCs
D1Pas1	2.60327e-132	0.757778	0.833	0.326	7.5974e-128	T-ProSPG
Cd300ld5	2.86856e-132	0.89497	0.477	0.04	8.37161e-128	Post-arrest PGCs
Sccpdh	2.99544e-132	0.625788	0.992	0.971	8.74188e-128	Q-ProSPG
Rsl24d1	3.0511e-132	0.543566	0.997	0.985	8.90432e-128	Mitotic PGCs
Osgep	3.28292e-132	0.540449	0.998	0.991	9.58087e-128	Mitotic PGCs
Ccdc181	3.42537e-132	0.836852	0.989	0.871	9.99661e-128	Q-ProSPG
Nrxn1	3.94786e-132	0.938061	0.911	0.438	1.15214e-127	Q-ProSPG
Nme8	3.99018e-132	1.38445	1	0.659	1.1645e-127	Post-arrest PGCs
Aldoc	4.07044e-132	0.855632	0.985	0.718	1.18792e-127	Q-ProSPG
Afp	4.08223e-132	0.762186	1	0.718	1.19136e-127	T-ProSPG
Gm48614	4.38346e-132	0.60225	0.391	0.024	1.27927e-127	T-ProSPG
Zmat2	5.22048e-132	0.557616	1	0.987	1.52355e-127	Mitotic PGCs
Gpd1l	6.51458e-132	1.02058	0.943	0.554	1.90122e-127	T-ProSPG
Slc39a13	6.52001e-132	0.909031	0.856	0.359	1.9028e-127	T-ProSPG
Uck2	6.67214e-132	0.816192	0.99	0.933	1.9472e-127	Mitotic PGCs
Ctsa	7.82031e-132	0.910033	0.942	0.598	2.28228e-127	Mitotic PGCs
Mrto4	7.86201e-132	0.529751	0.997	0.987	2.29445e-127	Mitotic PGCs
Dusp26	8.30132e-132	0.901877	0.962	0.528	2.42266e-127	Q-ProSPG
Stmnd1	1.158e-131	0.897273	0.614	0.128	3.37952e-127	Q-ProSPG
Zbtb38	1.31143e-131	0.884456	0.997	0.962	3.82727e-127	Q-ProSPG
Ccdc80	1.39134e-131	0.953794	0.708	0.213	4.0605e-127	Q-ProSPG
Gm2694	1.73347e-131	0.716829	0.998	0.954	5.05895e-127	Q-ProSPG
Leprotl1	1.75152e-131	0.61027	1	0.976	5.11164e-127	T-ProSPG
Rpl38	2.10163e-131	0.415117	1	1	6.13339e-127	Mitotic PGCs
Mrpl50	2.11418e-131	0.815834	0.986	0.897	6.17003e-127	Mitotic PGCs
Uchl5	2.20592e-131	0.730003	0.993	0.969	6.43776e-127	Mitotic PGCs
Tm4sf5	2.30128e-131	0.858647	0.988	0.591	6.71606e-127	Q-ProSPG
Cox4i2	2.34846e-131	0.93076	0.724	0.212	6.85376e-127	Q-ProSPG
Btg2	2.68159e-131	1.06631	0.975	0.832	7.82595e-127	T-ProSPG
Bysl	2.94101e-131	0.811317	0.98	0.911	8.58305e-127	Mitotic PGCs
Cdc42se1	3.03842e-131	0.882985	0.989	0.781	8.86734e-127	T-ProSPG
Gm21865	3.51932e-131	0.831524	0.717	0.204	1.02708e-126	Q-ProSPG
Gm30737	3.74657e-131	0.870537	0.716	0.2	1.0934e-126	Q-ProSPG
Blm	3.92536e-131	0.89896	0.985	0.869	1.14558e-126	Mitotic PGCs
Cblc	5.23344e-131	0.907203	0.679	0.18	1.52733e-126	Q-ProSPG
Meg3	5.56266e-131	0.99059	0.974	0.66	1.62341e-126	Q-ProSPG
Cd3eap	5.6452e-131	1.01548	0.954	0.695	1.64749e-126	Mitotic PGCs
Gm35134	5.89052e-131	0.870361	0.716	0.201	1.71909e-126	Q-ProSPG
Gemin6	6.04761e-131	0.950264	0.968	0.786	1.76493e-126	Mitotic PGCs
Rab18	6.11779e-131	0.726048	0.995	0.963	1.78542e-126	Mitotic PGCs
Cd300ld3	7.41844e-131	0.889627	0.474	0.04	2.165e-126	Post-arrest PGCs
Cd300ld4	7.87141e-131	0.891449	0.474	0.04	2.29719e-126	Post-arrest PGCs
Khdc3	8.32138e-131	1.5044	0.74	0.271	2.42851e-126	Mitotic PGCs
Dnajc11	9.94613e-131	0.794467	0.983	0.917	2.90268e-126	Mitotic PGCs
Letmd1	1.07189e-130	0.958169	0.902	0.516	3.1282e-126	Q-ProSPG
Bco1	1.11627e-130	1.00623	0.899	0.416	3.25772e-126	Q-ProSPG
Tor3a	1.24744e-130	1.03376	0.946	0.587	3.64052e-126	Mitotic PGCs
Zfp771	1.32398e-130	1.05918	0.959	0.67	3.8639e-126	Mitotic PGCs
Vil1	1.50607e-130	0.838864	0.762	0.267	4.3953e-126	Q-ProSPG
Stra8	1.85483e-130	1.25974	0.925	0.443	5.41315e-126	T-ProSPG
Lhx1	2.11409e-130	1.04328	0.959	0.565	6.16976e-126	Mitotic PGCs
Rsph14	3.03342e-130	0.655235	0.786	0.223	8.85273e-126	T-ProSPG
Pus1	3.66802e-130	0.928403	0.969	0.757	1.07047e-125	Mitotic PGCs
6330403K07Rik	3.95382e-130	1.06596	0.909	0.518	1.15388e-125	Q-ProSPG
Pdpn	4.12371e-130	0.968232	0.969	0.755	1.20346e-125	Mitotic PGCs
Pdha1	5.22533e-130	0.762295	0.991	0.924	1.52496e-125	Mitotic PGCs
Brd2	5.43563e-130	0.458299	0.998	0.997	1.58633e-125	Q-ProSPG
Bc1	6.52846e-130	1.09469	0.969	0.653	1.90527e-125	T-ProSPG
Stip1	6.97205e-130	0.524312	1	0.998	2.03472e-125	Mitotic PGCs
Kif20b	1.12005e-129	0.712298	0.995	0.972	3.26876e-125	Mitotic PGCs
Rapgef3	1.54039e-129	0.740417	0.797	0.263	4.49549e-125	T-ProSPG
Zfp64	1.65345e-129	0.875498	0.974	0.793	4.82541e-125	Mitotic PGCs
Gfer	1.67957e-129	0.946699	0.986	0.876	4.90165e-125	Mitotic PGCs
Naa15	1.71898e-129	0.632638	0.997	0.989	5.01667e-125	Mitotic PGCs
Arhgap26	1.74017e-129	0.96522	0.953	0.582	5.07852e-125	T-ProSPG
Pcx	2.10366e-129	0.7075	0.986	0.935	6.13932e-125	Q-ProSPG
Cfap206	2.11466e-129	0.929067	0.79	0.282	6.17143e-125	Q-ProSPG
Gstm6	3.50956e-129	0.821309	0.988	0.887	1.02423e-124	Q-ProSPG
Gm44210	4.18248e-129	0.762577	0.539	0.085	1.22061e-124	T-ProSPG
Arf4	5.01712e-129	0.500377	1	0.993	1.4642e-124	T-ProSPG
Rab31	5.46186e-129	0.946637	0.932	0.508	1.59399e-124	T-ProSPG
Xrcc5	5.9056e-129	0.581433	0.993	0.989	1.72349e-124	Mitotic PGCs
Rnf112	5.99901e-129	0.755838	0.625	0.147	1.75075e-124	Q-ProSPG
Fam159a	6.14654e-129	1.0007	0.874	0.407	1.79381e-124	Q-ProSPG
Afap1	8.01884e-129	1.25847	0.849	0.46	2.34022e-124	Mitotic PGCs
Mri1	9.33114e-129	0.896971	0.985	0.785	2.7232e-124	Mitotic PGCs
Gstm1	1.03545e-128	0.733893	0.993	0.976	3.02186e-124	Mitotic PGCs
[truncated: 6,665 more rows]

## Sheet: GO Terms of DEGs #3
GO Terms of DEGs of Mitotic PGCs, Transitional PGCs, Mitotic Arrest PGCs, Post-mitotic PGCs, Q-ProSPG, and T-ProSPG
[truncated: 438 more rows]
[truncated: 9 more columns]

[truncated: 5 more sheets: DEGs #4, DEGs #5, GO Terms of DEGs #5, Gene Modules, GO Terms of Gene Modules]
