# Supplementary material for: Cell-fate transition and determination analysis of mouse male germ cells throughout development
Source: Nat Commun. 2021 Nov 25;12:6839. doi: 10.1038/s41467-021-27172-0 (PMC8617176; doi:10.1038/s41467-021-27172-0)
Supplement: Supplementary file 6 — Supplementary Data 3 [file 41467_2021_27172_MOESM6_ESM.xlsx]

## Sheet: 156 cell cycle-related genes
156 Cell Cycle-Related Genes Associated with Male Infertility or Testicular Cancer
Topbp1
Fancd2
Parp3
Setd2
Meiob
Atrx
Fanca
Brca2
Blm
Top2b
Mcm2
Rfwd3
Atr
Tex15
Xpc
Atrip
Mbd4
Msh4
Mlh1
Fancm
Rec8
Atm
Smc4
Dmc1
Brca1
Actr8
Ruvbl1
Nek11
Mad1l1
Ctdspl
Arl8b
Rpl24
Cdc25a
Cep63
Mir26a-1
Camk1
Nr2c2
Syce1
Tex14
Topaz1
Poc1a
Cep97
Senp5
Tfdp2
Plk4
Bap1
Rhoa
Tgfb1
Tuba1a
Hes1
Il12a
Klhl18
Dmrt1
Tiprl
Sycp2
Azi2
Fgfr1
Sox9
Map4
Eif4g1
Uhmk1
Uba3
Dicer1
Chmp3
Gata4
Stag1
Dnmt3c
Ccnl1
Dync1li1
Senp2
Epb41
Pbx1
Appl1
Dlg1
Skil
Chmp2b
Ctnnb1
Mael
Ncapg2
Bak1
Mns1
Lats1
Ect2
Cenpe
Dazl
Hyal1
Katna1
Tpra1
Trim71
Fgfr3
Rsph1
Usp29
Sox2
Pik3r4
Usp39
Drd3
Ofd1
Aurkc
Pkhd1
Zwilch
Usp19
Xrn1
Prkcd
Mei1
Brdt
Sgo1
Mecom
M1ap
Stk11
Rassf1
Tada3
Klhdc8b
Syce1l
Fam107a
Gmnc
Spice1
Naa50
Nek10
Tdrd9
Pkd1
Trp63
Mir214
Gsk3b
Clasp2
Slc26a8
Lmln
Ube2e2
Anapc13
Tert
Nme6
Tex11
Mlf1
Siah2
Wdr6
Gnai2
Cep135
Wnt5a
Nuf2
Nek4
Tipin
Kat2b
Stag3
Rfc4
Rnf168
Rad18
Hmces
Wdr48
Npas2
Ogg1
Prrx1
Chchd4
Parp9
Actl6a
Dtx3l
Trex1
Polq

## Sheet: GO Terms of the 156 genes
GroupID	Category	Term	Description	LogP	Log(q-value)	InTerm_InList	Genes	Symbols
1_Summary	GO Biological Processes	GO:1903047	mitotic cell cycle process	-52.6991	-48.4218	64/682	11848,11920,12144,12189,12190,12530,13490,13605,14182,14184,15586,16798,17120,17193,17216,17758,18514,18763,20842,20871,21752,21803,21974,22589,22591,24100,50796,54369,56739,57775,66131,66700,66977,68014,68193,68942,69274,70099,70235,72117,72415,72993,74201,75826,76044,76499,78267,83560,208583,208643,211651,212514,218793,229841,234736,235559,235587,235626,235661,237222,268709,270201,387218,636931…	Rhoa,Atm,Blm,Brca1,Brca2,Cdc25a,Drd3,Ect2,Fgfr1,Fgfr3,Hyal1,Lats1,Mad1l1,Mbd4,Mcm2,Map4,Pbx1,Pkd1,Stag1,Aurkc,Tert,Tgfb1,Top2b,Atrx,Xpc,Tpra1,Dmrt1,Nme6,Rec8,Usp29,Tipin,Chmp3,Nuf2,Zwilch,Rpl24,Chmp2b,Ctdspl,Smc4,Poc1a,Naa50,Sgo1,Appl1,Cep97,Senp2,Ncapg2,Clasp2,Klhdc8b,Tex14,Nek11,Eif4g1,Fancd2,Spice1,Ube2e2,Cenpe,Rfwd3,Topbp1,Parp3,Setd2,Dync1li1,Ofd1,Fam107a,Klhl18,Mir26a-1,Trim71,Ctnnb1,Dazl,K…
1_Member	GO Biological Processes	GO:1903047	mitotic cell cycle process	-52.6991	-48.4218	64/682	11848,11920,12144,12189,12190,12530,13490,13605,14182,14184,15586,16798,17120,17193,17216,17758,18514,18763,20842,20871,21752,21803,21974,22589,22591,24100,50796,54369,56739,57775,66131,66700,66977,68014,68193,68942,69274,70099,70235,72117,72415,72993,74201,75826,76044,76499,78267,83560,208583,208643,211651,212514,218793,229841,234736,235559,235587,235626,235661,237222,268709,270201,387218,636931	Rhoa,Atm,Blm,Brca1,Brca2,Cdc25a,Drd3,Ect2,Fgfr1,Fgfr3,Hyal1,Lats1,Mad1l1,Mbd4,Mcm2,Map4,Pbx1,Pkd1,Stag1,Aurkc,Tert,Tgfb1,Top2b,Atrx,Xpc,Tpra1,Dmrt1,Nme6,Rec8,Usp29,Tipin,Chmp3,Nuf2,Zwilch,Rpl24,Chmp2b,Ctdspl,Smc4,Poc1a,Naa50,Sgo1,Appl1,Cep97,Senp2,Ncapg2,Clasp2,Klhdc8b,Tex14,Nek11,Eif4g1,Fancd2,Spice1,Ube2e2,Cenpe,Rfwd3,Topbp1,Parp3,Setd2,Dync1li1,Ofd1,Fam107a,Klhl18,Mir26a-1,Trim71
1_Member	GO Biological Processes	GO:0010564	regulation of cell cycle process	-47.1715	-43.1953	57/588	11848,11920,12144,12189,12190,12387,12530,13164,13490,13605,14182,14184,15586,17120,17193,18514,18519,18763,20682,20871,20873,21752,21803,22061,22418,22589,22591,24100,50796,54369,56289,66700,68942,69274,70235,71472,72993,74201,75669,75826,83560,208583,208643,212514,218793,229841,234736,235559,235587,235626,235661,241035,268709,270201,387218,671232,674895	Rhoa,Atm,Blm,Brca1,Brca2,Ctnnb1,Cdc25a,Dazl,Drd3,Ect2,Fgfr1,Fgfr3,Hyal1,Mad1l1,Mbd4,Pbx1,Kat2b,Pkd1,Sox9,Aurkc,Plk4,Tert,Tgfb1,Trp63,Wnt5a,Atrx,Xpc,Tpra1,Dmrt1,Nme6,Rassf1,Chmp3,Chmp2b,Ctdspl,Poc1a,Usp19,Appl1,Cep97,Pik3r4,Senp2,Tex14,Nek11,Eif4g1,Spice1,Ube2e2,Cenpe,Rfwd3,Topbp1,Parp3,Setd2,Dync1li1,Pkhd1,Fam107a,Klhl18,Mir26a-1,Topaz1,Nek10
1_Member	GO Biological Processes	GO:0045786	negative regulation of cell cycle	-35.8039	-32.5266	44/452	11920,12144,12189,12387,13383,14184,16159,16589,16798,17120,17193,17349,18519,18763,20482,20674,20869,21803,21974,22040,22589,22591,24100,50796,54369,56289,66131,68014,68193,69274,83560,83669,208583,211651,226591,229841,234736,235559,235610,235661,245000,268709,387210,387218	Atm,Blm,Brca1,Ctnnb1,Dlg1,Fgfr3,Il12a,Uhmk1,Lats1,Mad1l1,Mbd4,Mlf1,Kat2b,Pkd1,Skil,Sox2,Stk11,Tgfb1,Top2b,Trex1,Atrx,Xpc,Tpra1,Dmrt1,Nme6,Rassf1,Tipin,Zwilch,Rpl24,Ctdspl,Tex14,Wdr6,Nek11,Fancd2,Tiprl,Cenpe,Rfwd3,Topbp1,Atrip,Dync1li1,Atr,Fam107a,Mir214,Mir26a-1
1_Member	GO Biological Processes	GO:0007346	regulation of mitotic cell cycle	-35.0678	-31.8319	45/502	11920,12144,12189,12190,12387,12530,13383,13490,14182,14184,15205,15586,17120,17193,18514,18763,21752,21803,21974,22589,22591,24100,50796,54369,66131,68014,68193,68942,69274,72993,74201,75826,83560,208583,208643,211651,218793,229841,234736,235559,235587,235661,268709,270201,387218	Atm,Blm,Brca1,Brca2,Ctnnb1,Cdc25a,Dlg1,Drd3,Fgfr1,Fgfr3,Hes1,Hyal1,Mad1l1,Mbd4,Pbx1,Pkd1,Tert,Tgfb1,Top2b,Atrx,Xpc,Tpra1,Dmrt1,Nme6,Tipin,Zwilch,Rpl24,Chmp2b,Ctdspl,Appl1,Cep97,Senp2,Tex14,Nek11,Eif4g1,Fancd2,Ube2e2,Cenpe,Rfwd3,Topbp1,Parp3,Dync1li1,Fam107a,Klhl18,Mir26a-1
1_Member	GO Biological Processes	GO:0044770	cell cycle phase transition	-27.2218	-24.175	36/416	11920,12144,12189,12530,15586,16798,17120,17193,18514,18763,21752,21803,22061,22591,24100,57775,66131,68193,69274,72993,75826,76499,83560,208583,208643,218793,229841,234736,235559,235661,268709,270201,387218,636931,671232,674895	Atm,Blm,Brca1,Cdc25a,Hyal1,Lats1,Mad1l1,Mbd4,Pbx1,Pkd1,Tert,Tgfb1,Trp63,Xpc,Tpra1,Usp29,Tipin,Rpl24,Ctdspl,Appl1,Senp2,Clasp2,Tex14,Nek11,Eif4g1,Ube2e2,Cenpe,Rfwd3,Topbp1,Dync1li1,Fam107a,Klhl18,Mir26a-1,Trim71,Topaz1,Nek10
1_Member	GO Biological Processes	GO:1901987	regulation of cell cycle phase transition	-24.5196	-21.521	30/298	11920,12144,12189,12530,15586,17120,17193,18514,18763,21752,21803,22061,22591,24100,69274,72993,75826,83560,208583,208643,218793,229841,234736,235559,235661,268709,270201,387218,671232,674895	Atm,Blm,Brca1,Cdc25a,Hyal1,Mad1l1,Mbd4,Pbx1,Pkd1,Tert,Tgfb1,Trp63,Xpc,Tpra1,Ctdspl,Appl1,Senp2,Tex14,Nek11,Eif4g1,Ube2e2,Cenpe,Rfwd3,Topbp1,Dync1li1,Fam107a,Klhl18,Mir26a-1,Topaz1,Nek10
1_Member	GO Biological Processes	GO:0044772	mitotic cell cycle phase transition	-23.8538	-20.8776	32/377	11920,12144,12189,12530,15586,16798,17120,17193,18514,18763,21752,21803,22591,24100,57775,68193,69274,72993,75826,76499,83560,208583,208643,218793,229841,234736,235559,235661,268709,270201,387218,636931	Atm,Blm,Brca1,Cdc25a,Hyal1,Lats1,Mad1l1,Mbd4,Pbx1,Pkd1,Tert,Tgfb1,Xpc,Tpra1,Usp29,Rpl24,Ctdspl,Appl1,Senp2,Clasp2,Tex14,Nek11,Eif4g1,Ube2e2,Cenpe,Rfwd3,Topbp1,Dync1li1,Fam107a,Klhl18,Mir26a-1,Trim71
1_Member	GO Biological Processes	GO:0045930	negative regulation of mitotic cell cycle	-23.5384	-20.6229	27/236	11920,12144,12189,12387,13383,14184,17120,17193,21803,21974,22589,22591,24100,54369,66131,68014,68193,69274,83560,208583,211651,229841,234736,235559,235661,268709,387218	Atm,Blm,Brca1,Ctnnb1,Dlg1,Fgfr3,Mad1l1,Mbd4,Tgfb1,Top2b,Atrx,Xpc,Tpra1,Nme6,Tipin,Zwilch,Rpl24,Ctdspl,Tex14,Nek11,Fancd2,Cenpe,Rfwd3,Topbp1,Dync1li1,Fam107a,Mir26a-1
1_Member	GO Biological Processes	GO:1901990	regulation of mitotic cell cycle phase transition	-22.1361	-19.2737	27/266	11920,12144,12189,12530,15586,17120,17193,18514,18763,21752,21803,22591,24100,69274,72993,75826,83560,208583,208643,218793,229841,234736,235559,235661,268709,270201,387218	Atm,Blm,Brca1,Cdc25a,Hyal1,Mad1l1,Mbd4,Pbx1,Pkd1,Tert,Tgfb1,Xpc,Tpra1,Ctdspl,Appl1,Senp2,Tex14,Nek11,Eif4g1,Ube2e2,Cenpe,Rfwd3,Topbp1,Dync1li1,Fam107a,Klhl18,Mir26a-1
1_Member	GO Biological Processes	GO:0000075	cell cycle checkpoint	-19.7626	-16.9766	22/181	11920,12144,12189,17120,17193,21803,21974,22040,22591,66131,68014,68193,83560,208583,211651,226591,229841,234736,235559,235610,235661,245000	Atm,Blm,Brca1,Mad1l1,Mbd4,Tgfb1,Top2b,Trex1,Xpc,Tipin,Zwilch,Rpl24,Tex14,Nek11,Fancd2,Tiprl,Cenpe,Rfwd3,Topbp1,Atrip,Dync1li1,Atr
1_Member	GO Biological Processes	GO:0007093	mitotic cell cycle checkpoint	-17.1887	-14.4555	18/131	11920,12144,12189,17120,17193,21803,21974,22591,66131,68014,68193,83560,208583,211651,229841,234736,235559,235661	Atm,Blm,Brca1,Mad1l1,Mbd4,Tgfb1,Top2b,Xpc,Tipin,Zwilch,Rpl24,Tex14,Nek11,Fancd2,Cenpe,Rfwd3,Topbp1,Dync1li1
1_Member	GO Biological Processes	GO:0010948	negative regulation of cell cycle process	-15.4	-12.7459	20/222	11920,12144,12189,14184,17120,17193,18519,22589,24100,50796,54369,56289,69274,83560,229841,234736,235559,235661,268709,387218	Atm,Blm,Brca1,Fgfr3,Mad1l1,Mbd4,Kat2b,Atrx,Tpra1,Dmrt1,Nme6,Rassf1,Ctdspl,Tex14,Cenpe,Rfwd3,Topbp1,Dync1li1,Fam107a,Mir26a-1
1_Member	GO Biological Processes	GO:1901991	negative regulation of mitotic cell cycle phase transition	-11.3479	-8.92788	14/144	11920,12144,12189,17120,17193,24100,69274,83560,229841,234736,235559,235661,268709,387218	Atm,Blm,Brca1,Mad1l1,Mbd4,Tpra1,Ctdspl,Tex14,Cenpe,Rfwd3,Topbp1,Dync1li1,Fam107a,Mir26a-1
1_Member	GO Biological Processes	GO:1901988	negative regulation of cell cycle phase transition	-10.7228	-8.33199	14/160	11920,12144,12189,17120,17193,24100,69274,83560,229841,234736,235559,235661,268709,387218	Atm,Blm,Brca1,Mad1l1,Mbd4,Tpra1,Ctdspl,Tex14,Cenpe,Rfwd3,Topbp1,Dync1li1,Fam107a,Mir26a-1
2_Summary	GO Biological Processes	GO:0000280	nuclear division	-45.4326	-41.6325	50/420	11848,11920,12190,13164,13404,13490,14087,14184,17120,17350,20842,21803,21974,22418,22589,28135,50796,50878,54369,55993,56739,66977,68193,68942,70099,72117,72415,74075,74201,74369,74691,75178,76044,76499,78267,83558,83560,98558,104271,104806,110958,114642,211651,212514,229841,235559,235661,237222,320558,668110,12530,17427,20871,22026,22092,24127,192119,224661,671232,12189,12387,13605,16798,58186,…	Rhoa,Atm,Brca2,Dazl,Dmc1,Drd3,Fanca,Fgfr3,Mad1l1,Mlh1,Stag1,Tgfb1,Top2b,Wnt5a,Atrx,Cep63,Dmrt1,Stag3,Nme6,Msh4,Rec8,Nuf2,Rpl24,Chmp2b,Smc4,Naa50,Sgo1,Syce1,Cep97,Mei1,Tdrd9,Meiob,Ncapg2,Clasp2,Klhdc8b,Tex11,Tex14,Mael,Tex15,Fancm,M1ap,Brdt,Fancd2,Spice1,Cenpe,Topbp1,Dync1li1,Ofd1,Sycp2,Syce1l,Cdc25a,Mns1,Aurkc,Nr2c2,Rsph1,Xrn1,Dicer1,Slc26a8,Topaz1,Brca1,Ctnnb1,Ect2,Lats1,Rad18,Arl8b,Nek11,Gata4,…
2_Member	GO Biological Processes	GO:0000280	nuclear division	-45.4326	-41.6325	50/420	11848,11920,12190,13164,13404,13490,14087,14184,17120,17350,20842,21803,21974,22418,22589,28135,50796,50878,54369,55993,56739,66977,68193,68942,70099,72117,72415,74075,74201,74369,74691,75178,76044,76499,78267,83558,83560,98558,104271,104806,110958,114642,211651,212514,229841,235559,235661,237222,320558,668110	Rhoa,Atm,Brca2,Dazl,Dmc1,Drd3,Fanca,Fgfr3,Mad1l1,Mlh1,Stag1,Tgfb1,Top2b,Wnt5a,Atrx,Cep63,Dmrt1,Stag3,Nme6,Msh4,Rec8,Nuf2,Rpl24,Chmp2b,Smc4,Naa50,Sgo1,Syce1,Cep97,Mei1,Tdrd9,Meiob,Ncapg2,Clasp2,Klhdc8b,Tex11,Tex14,Mael,Tex15,Fancm,M1ap,Brdt,Fancd2,Spice1,Cenpe,Topbp1,Dync1li1,Ofd1,Sycp2,Syce1l
2_Member	GO Biological Processes	GO:0048285	organelle fission	-42.7704	-39.0952	50/474	11848,11920,12190,13164,13404,13490,14087,14184,17120,17350,20842,21803,21974,22418,22589,28135,50796,50878,54369,55993,56739,66977,68193,68942,70099,72117,72415,74075,74201,74369,74691,75178,76044,76499,78267,83558,83560,98558,104271,104806,110958,114642,211651,212514,229841,235559,235661,237222,320558,668110	Rhoa,Atm,Brca2,Dazl,Dmc1,Drd3,Fanca,Fgfr3,Mad1l1,Mlh1,Stag1,Tgfb1,Top2b,Wnt5a,Atrx,Cep63,Dmrt1,Stag3,Nme6,Msh4,Rec8,Nuf2,Rpl24,Chmp2b,Smc4,Naa50,Sgo1,Syce1,Cep97,Mei1,Tdrd9,Meiob,Ncapg2,Clasp2,Klhdc8b,Tex11,Tex14,Mael,Tex15,Fancm,M1ap,Brdt,Fancd2,Spice1,Cenpe,Topbp1,Dync1li1,Ofd1,Sycp2,Syce1l
2_Member	GO Biological Processes	GO:0051321	meiotic cell cycle	-39.7814	-36.2031	42/317	11920,12190,12530,13164,13404,14087,17350,17427,20871,21974,22026,22092,22418,22589,24127,28135,50796,50878,55993,56739,66977,70099,72415,74075,74369,74691,75178,76499,83558,83560,98558,104271,104806,110958,114642,192119,211651,224661,235559,320558,668110,671232	Atm,Brca2,Cdc25a,Dazl,Dmc1,Fanca,Mlh1,Mns1,Aurkc,Top2b,Nr2c2,Rsph1,Wnt5a,Atrx,Xrn1,Cep63,Dmrt1,Stag3,Msh4,Rec8,Nuf2,Smc4,Sgo1,Syce1,Mei1,Tdrd9,Meiob,Clasp2,Tex11,Tex14,Mael,Tex15,Fancm,M1ap,Brdt,Dicer1,Fancd2,Slc26a8,Topbp1,Sycp2,Syce1l,Topaz1
2_Member	GO Biological Processes	GO:1903046	meiotic cell cycle process	-37.1878	-33.8136	35/202	11920,12190,12530,13164,13404,14087,17350,21974,22418,22589,28135,50796,50878,55993,56739,66977,70099,72415,74075,74369,74691,75178,83558,83560,98558,104271,104806,110958,114642,192119,211651,235559,320558,668110,671232	Atm,Brca2,Cdc25a,Dazl,Dmc1,Fanca,Mlh1,Top2b,Wnt5a,Atrx,Cep63,Dmrt1,Stag3,Msh4,Rec8,Nuf2,Smc4,Sgo1,Syce1,Mei1,Tdrd9,Meiob,Tex11,Tex14,Mael,Tex15,Fancm,M1ap,Brdt,Dicer1,Fancd2,Topbp1,Sycp2,Syce1l,Topaz1
2_Member	GO Biological Processes	GO:0007059	chromosome segregation	-36.4408	-33.1177	40/326	11920,12189,12190,12387,13404,13605,16798,17120,17350,20842,21974,22589,28135,50878,55993,56739,58186,66977,67166,68942,70099,72117,72415,74075,74369,75178,76044,78267,83558,83560,98558,104271,104806,110958,208583,211651,212514,229841,235661,668110	Atm,Brca1,Brca2,Ctnnb1,Dmc1,Ect2,Lats1,Mad1l1,Mlh1,Stag1,Top2b,Atrx,Cep63,Stag3,Msh4,Rec8,Rad18,Nuf2,Arl8b,Chmp2b,Smc4,Naa50,Sgo1,Syce1,Mei1,Meiob,Ncapg2,Klhdc8b,Tex11,Tex14,Mael,Tex15,Fancm,M1ap,Nek11,Fancd2,Spice1,Cenpe,Dync1li1,Syce1l
2_Member	GO Biological Processes	GO:0098813	nuclear chromosome segregation	-34.362	-31.1639	36/264	11920,12190,12387,13404,13605,16798,17120,17350,20842,21974,22589,28135,50878,55993,56739,66977,68942,70099,72117,72415,74075,74369,75178,76044,78267,83558,83560,98558,104271,104806,110958,211651,212514,229841,235661,668110	Atm,Brca2,Ctnnb1,Dmc1,Ect2,Lats1,Mad1l1,Mlh1,Stag1,Top2b,Atrx,Cep63,Stag3,Msh4,Rec8,Nuf2,Chmp2b,Smc4,Naa50,Sgo1,Syce1,Mei1,Meiob,Ncapg2,Klhdc8b,Tex11,Tex14,Mael,Tex15,Fancm,M1ap,Fancd2,Spice1,Cenpe,Dync1li1,Syce1l
2_Member	GO Biological Processes	GO:0140013	meiotic nuclear division	-32.4509	-29.2875	31/184	11920,12190,13164,13404,14087,17350,21974,22418,28135,50796,50878,55993,56739,66977,70099,72415,74075,74369,74691,75178,83558,83560,98558,104271,104806,110958,114642,211651,235559,320558,668110	Atm,Brca2,Dazl,Dmc1,Fanca,Mlh1,Top2b,Wnt5a,Cep63,Dmrt1,Stag3,Msh4,Rec8,Nuf2,Smc4,Sgo1,Syce1,Mei1,Tdrd9,Meiob,Tex11,Tex14,Mael,Tex15,Fancm,M1ap,Brdt,Fancd2,Topbp1,Sycp2,Syce1l
2_Member	GO Biological Processes	GO:0061982	meiosis I cell cycle process	-28.3856	-25.2844	25/122	11920,12190,12530,13404,17350,21974,28135,50796,50878,55993,56739,72415,74075,74369,74691,75178,83558,98558,104271,104806,110958,114642,211651,235559,668110	Atm,Brca2,Cdc25a,Dmc1,Mlh1,Top2b,Cep63,Dmrt1,Stag3,Msh4,Rec8,Sgo1,Syce1,Mei1,Tdrd9,Meiob,Tex11,Mael,Tex15,Fancm,M1ap,Brdt,Fancd2,Topbp1,Syce1l
2_Member	GO Biological Processes	GO:0007127	meiosis I	-27.2591	-24.1859	24/117	11920,12190,13404,17350,21974,28135,50796,50878,55993,56739,72415,74075,74369,74691,75178,83558,98558,104271,104806,110958,114642,211651,235559,668110	Atm,Brca2,Dmc1,Mlh1,Top2b,Cep63,Dmrt1,Stag3,Msh4,Rec8,Sgo1,Syce1,Mei1,Tdrd9,Meiob,Tex11,Mael,Tex15,Fancm,M1ap,Brdt,Fancd2,Topbp1,Syce1l
2_Member	GO Biological Processes	GO:0045132	meiotic chromosome segregation	-25.8236	-22.8015	22/99	11920,12190,13404,17350,21974,28135,50878,55993,56739,66977,70099,72415,74075,74369,75178,83558,98558,104271,104806,110958,211651,668110	Atm,Brca2,Dmc1,Mlh1,Top2b,Cep63,Stag3,Msh4,Rec8,Nuf2,Smc4,Sgo1,Syce1,Mei1,Meiob,Tex11,Mael,Tex15,Fancm,M1ap,Fancd2,Syce1l
2_Member	GO Biological Processes	GO:0007140	male meiotic nuclear division	-23.5755	-20.6406	17/50	11920,12190,13404,14087,17350,50878,56739,74369,74691,75178,83558,83560,98558,104271,110958,114642,320558	Atm,Brca2,Dmc1,Fanca,Mlh1,Stag3,Rec8,Mei1,Tdrd9,Meiob,Tex11,Tex14,Mael,Tex15,M1ap,Brdt,Sycp2
2_Member	GO Biological Processes	GO:0070192	chromosome organization involved in meiotic cell cycle	-21.7121	-18.8662	18/76	11920,13404,17350,22589,28135,50878,55993,56739,70099,72415,74075,74369,75178,83558,98558,104271,211651,668110	Atm,Dmc1,Mlh1,Atrx,Cep63,Stag3,Msh4,Rec8,Smc4,Sgo1,Syce1,Mei1,Meiob,Tex11,Mael,Tex15,Fancd2,Syce1l
2_Member	GO Biological Processes	GO:0045143	homologous chromosome segregation	-21.088	-18.2579	17/67	11920,12190,13404,17350,28135,50878,55993,56739,72415,74075,74369,75178,83558,98558,104271,211651,668110	Atm,Brca2,Dmc1,Mlh1,Cep63,Stag3,Msh4,Rec8,Sgo1,Syce1,Mei1,Meiob,Tex11,Mael,Tex15,Fancd2,Syce1l
2_Member	GO Biological Processes	GO:0048232	male gamete generation	-19.6906	-16.9318	34/601	11920,12190,13164,13404,14087,14463,17350,17427,20682,20869,20871,22026,22092,22589,50796,50878,55993,56739,58186,67561,70235,74369,74691,75178,83558,83560,98558,104271,110958,114642,192119,224661,320558,671232	Atm,Brca2,Dazl,Dmc1,Fanca,Gata4,Mlh1,Mns1,Sox9,Stk11,Aurkc,Nr2c2,Rsph1,Atrx,Dmrt1,Stag3,Msh4,Rec8,Rad18,Wdr48,Poc1a,Mei1,Tdrd9,Meiob,Tex11,Tex14,Mael,Tex15,M1ap,Brdt,Dicer1,Slc26a8,Sycp2,Topaz1
2_Member	GO Biological Processes	GO:0007276	gamete generation	-19.4956	-16.7497	37/749	11920,12190,12387,13164,13404,14087,14463,17350,17427,20682,20869,20871,21803,22026,22092,22589,50796,50878,55993,56739,58186,67561,70235,74369,74691,75178,83558,83560,98558,104271,110958,114642,192119,211651,224661,320558,671232	Atm,Brca2,Ctnnb1,Dazl,Dmc1,Fanca,Gata4,Mlh1,Mns1,Sox9,Stk11,Aurkc,Tgfb1,Nr2c2,Rsph1,Atrx,Dmrt1,Stag3,Msh4,Rec8,Rad18,Wdr48,Poc1a,Mei1,Tdrd9,Meiob,Tex11,Tex14,Mael,Tex15,M1ap,Brdt,Dicer1,Fancd2,Slc26a8,Sycp2,Topaz1
2_Member	GO Biological Processes	GO:0022412	cellular process involved in reproduction in multicellular organism	-15.9259	-13.2284	27/462	11920,12190,12387,13164,13404,14087,17350,20869,20871,21803,22092,50796,50878,56739,74369,74691,75178,83558,83560,98558,104271,110958,114642,192119,224661,320558,671232	Atm,Brca2,Ctnnb1,Dazl,Dmc1,Fanca,Mlh1,Stk11,Aurkc,Tgfb1,Rsph1,Dmrt1,Stag3,Rec8,Mei1,Tdrd9,Meiob,Tex11,Tex14,Mael,Tex15,M1ap,Brdt,Dicer1,Slc26a8,Sycp2,Topaz1
2_Member	GO Biological Processes	GO:0007129	synapsis	-14.3487	-11.7435	12/53	13404,17350,50878,55993,56739,74075,75178,83558,98558,104271,211651,668110	Dmc1,Mlh1,Stag3,Msh4,Rec8,Syce1,Meiob,Tex11,Mael,Tex15,Fancd2,Syce1l
2_Member	GO Biological Processes	GO:0007283	spermatogenesis	-13.5042	-10.9344	27/580	12190,13164,13404,14463,17350,17427,20682,20869,20871,22026,22092,22589,50796,55993,56739,58186,67561,70235,74369,74691,98558,104271,110958,114642,192119,224661,671232	Brca2,Dazl,Dmc1,Gata4,Mlh1,Mns1,Sox9,Stk11,Aurkc,Nr2c2,Rsph1,Atrx,Dmrt1,Msh4,Rec8,Rad18,Wdr48,Poc1a,Mei1,Tdrd9,Mael,Tex15,M1ap,Brdt,Dicer1,Slc26a8,Topaz1
3_Summary	GO Biological Processes	GO:0051301	cell division	-38.1492	-34.6501	50/587	11848,12144,12190,12530,13490,13605,14182,14678,16798,17120,17758,20842,20871,20873,21803,22061,23924,23955,24100,28035,28135,56249,56505,66131,66700,66977,67166,68014,68942,69010,70099,72415,74075,74369,75669,76044,76499,78267,83560,192119,212514,229841,235626,235661,239833,269587,270201,320213,320558,671232	Rhoa,Blm,Brca2,Cdc25a,Drd3,Ect2,Fgfr1,Gnai2,Lats1,Mad1l1,Map4,Stag1,Aurkc,Plk4,Tgfb1,Trp63,Katna1,Nek4,Tpra1,Usp39,Cep63,Actr8,Ruvbl1,Tipin,Chmp3,Nuf2,Arl8b,Zwilch,Chmp2b,Anapc13,Smc4,Sgo1,Syce1,Mei1,Pik3r4,Ncapg2,Clasp2,Klhdc8b,Tex14,Dicer1,Spice1,Cenpe,Setd2,Dync1li1,Lmln,Epb41,Klhl18,Senp5,Sycp2,Topaz1
3_Member	GO Biological Processes	GO:0051301	cell division	-38.1492	-34.6501	50/587	11848,12144,12190,12530,13490,13605,14182,14678,16798,17120,17758,20842,20871,20873,21803,22061,23924,23955,24100,28035,28135,56249,56505,66131,66700,66977,67166,68014,68942,69010,70099,72415,74075,74369,75669,76044,76499,78267,83560,192119,212514,229841,235626,235661,239833,269587,270201,320213,320558,671232	Rhoa,Blm,Brca2,Cdc25a,Drd3,Ect2,Fgfr1,Gnai2,Lats1,Mad1l1,Map4,Stag1,Aurkc,Plk4,Tgfb1,Trp63,Katna1,Nek4,Tpra1,Usp39,Cep63,Actr8,Ruvbl1,Tipin,Chmp3,Nuf2,Arl8b,Zwilch,Chmp2b,Anapc13,Smc4,Sgo1,Syce1,Mei1,Pik3r4,Ncapg2,Clasp2,Klhdc8b,Tex14,Dicer1,Spice1,Cenpe,Setd2,Dync1li1,Lmln,Epb41,Klhl18,Senp5,Sycp2,Topaz1
4_Summary	GO Biological Processes	GO:0006974	cellular response to DNA damage stimulus	-37.5831	-34.1509	54/751	11920,12018,12144,12189,12190,13404,14087,17193,17216,17350,18143,18294,18753,18933,20482,20869,21974,22040,22061,22589,22591,23955,28135,55993,56249,56289,56456,56505,56739,58186,66131,67561,70238,72170,75178,75826,77782,80285,98558,104271,104806,106344,208583,209200,211651,218793,226591,232210,234736,235559,235587,235610,235626,245000,21803,83558	Atm,Bak1,Blm,Brca1,Brca2,Dmc1,Fanca,Mbd4,Mcm2,Mlh1,Npas2,Ogg1,Prkcd,Prrx1,Skil,Stk11,Top2b,Trex1,Trp63,Atrx,Xpc,Nek4,Cep63,Msh4,Actr8,Rassf1,Actl6a,Ruvbl1,Rec8,Rad18,Tipin,Wdr48,Rnf168,Chchd4,Meiob,Senp2,Polq,Parp9,Mael,Tex15,Fancm,Rfc4,Nek11,Dtx3l,Fancd2,Ube2e2,Tiprl,Hmces,Rfwd3,Topbp1,Parp3,Atrip,Setd2,Atr,Tgfb1,Tex11
4_Member	GO Biological Processes	GO:0006974	cellular response to DNA damage stimulus	-37.5831	-34.1509	54/751	11920,12018,12144,12189,12190,13404,14087,17193,17216,17350,18143,18294,18753,18933,20482,20869,21974,22040,22061,22589,22591,23955,28135,55993,56249,56289,56456,56505,56739,58186,66131,67561,70238,72170,75178,75826,77782,80285,98558,104271,104806,106344,208583,209200,211651,218793,226591,232210,234736,235559,235587,235610,235626,245000	Atm,Bak1,Blm,Brca1,Brca2,Dmc1,Fanca,Mbd4,Mcm2,Mlh1,Npas2,Ogg1,Prkcd,Prrx1,Skil,Stk11,Top2b,Trex1,Trp63,Atrx,Xpc,Nek4,Cep63,Msh4,Actr8,Rassf1,Actl6a,Ruvbl1,Rec8,Rad18,Tipin,Wdr48,Rnf168,Chchd4,Meiob,Senp2,Polq,Parp9,Mael,Tex15,Fancm,Rfc4,Nek11,Dtx3l,Fancd2,Ube2e2,Tiprl,Hmces,Rfwd3,Topbp1,Parp3,Atrip,Setd2,Atr
4_Member	GO Biological Processes	GO:0006281	DNA repair	-29.6642	-26.533	40/482	11920,12144,12189,12190,13404,14087,17193,17216,17350,18143,18294,18933,21974,22040,22589,22591,55993,56249,56456,56505,56739,58186,67561,70238,72170,75178,77782,80285,104271,104806,106344,209200,211651,232210,234736,235559,235587,235610,235626,245000	Atm,Blm,Brca1,Brca2,Dmc1,Fanca,Mbd4,Mcm2,Mlh1,Npas2,Ogg1,Prrx1,Top2b,Trex1,Atrx,Xpc,Msh4,Actr8,Actl6a,Ruvbl1,Rec8,Rad18,Wdr48,Rnf168,Chchd4,Meiob,Polq,Parp9,Tex15,Fancm,Rfc4,Dtx3l,Fancd2,Hmces,Rfwd3,Topbp1,Parp3,Atrip,Setd2,Atr
4_Member	GO Biological Processes	GO:0006310	DNA recombination	-23.6933	-20.7382	29/288	11920,12144,12189,12190,13404,17216,17350,21803,21974,28135,55993,56249,56456,56505,56739,58186,67561,70238,75178,77782,83558,104271,104806,211651,232210,234736,235559,235587,235626	Atm,Blm,Brca1,Brca2,Dmc1,Mcm2,Mlh1,Tgfb1,Top2b,Cep63,Msh4,Actr8,Actl6a,Ruvbl1,Rec8,Rad18,Wdr48,Rnf168,Meiob,Polq,Tex11,Tex15,Fancm,Fancd2,Hmces,Rfwd3,Topbp1,Parp3,Setd2
4_Member	GO Biological Processes	GO:0006302	double-strand break repair	-19.7336	-16.9614	24/235	11920,12144,12189,12190,13404,17216,17350,18294,21974,56249,56739,67561,70238,75178,77782,80285,104271,104806,209200,211651,232210,234736,235587,235626	Atm,Blm,Brca1,Brca2,Dmc1,Mcm2,Mlh1,Ogg1,Top2b,Actr8,Rec8,Wdr48,Rnf168,Meiob,Polq,Parp9,Tex15,Fancm,Dtx3l,Fancd2,Hmces,Rfwd3,Parp3,Setd2
4_Member	Reactome Gene Sets	R-MMU-73894	DNA Repair	-14.7847	-12.1508	22/308	11920,12144,12189,12190,14087,17193,17350,18294,22591,56249,56456,56505,58186,66131,67561,70238,77782,104806,106344,211651,235559,235610	Atm,Blm,Brca1,Brca2,Fanca,Mbd4,Mlh1,Ogg1,Xpc,Actr8,Actl6a,Ruvbl1,Rad18,Tipin,Wdr48,Rnf168,Polq,Fancm,Rfc4,Fancd2,Topbp1,Atrip
4_Member	GO Biological Processes	GO:0000724	double-strand break repair via homologous recombination	-11.9159	-9.45155	14/131	11920,12144,12189,12190,13404,17216,56739,67561,75178,77782,104271,104806,234736,235626	Atm,Blm,Brca1,Brca2,Dmc1,Mcm2,Rec8,Wdr48,Meiob,Polq,Tex15,Fancm,Rfwd3,Setd2
4_Member	GO Biological Processes	GO:0000725	recombinational repair	-11.8701	-9.41229	14/132	11920,12144,12189,12190,13404,17216,56739,67561,75178,77782,104271,104806,234736,235626	Atm,Blm,Brca1,Brca2,Dmc1,Mcm2,Rec8,Wdr48,Meiob,Polq,Tex15,Fancm,Rfwd3,Setd2
5_Summary	GO Biological Processes	GO:0000226	microtubule cytoskeleton organization	-22.8109	-19.9138	37/599	11848,12189,12190,12387,13383,17350,17758,18519,18763,20842,20871,20873,22092,22142,22589,23924,28135,56289,56637,66700,66977,68942,70235,72415,74201,74369,76499,192119,212514,229841,235587,235626,235661,237222,241035,268709,381644,20869,13605,16798,18753,21803	Rhoa,Brca1,Brca2,Ctnnb1,Dlg1,Mlh1,Map4,Kat2b,Pkd1,Stag1,Aurkc,Plk4,Rsph1,Tuba1a,Atrx,Katna1,Cep63,Rassf1,Gsk3b,Chmp3,Nuf2,Chmp2b,Poc1a,Sgo1,Cep97,Mei1,Clasp2,Dicer1,Spice1,Cenpe,Parp3,Setd2,Dync1li1,Ofd1,Pkhd1,Fam107a,Cep135,Stk11,Ect2,Lats1,Prkcd,Tgfb1
5_Member	GO Biological Processes	GO:0000226	microtubule cytoskeleton organization	-22.8109	-19.9138	37/599	11848,12189,12190,12387,13383,17350,17758,18519,18763,20842,20871,20873,22092,22142,22589,23924,28135,56289,56637,66700,66977,68942,70235,72415,74201,74369,76499,192119,212514,229841,235587,235626,235661,237222,241035,268709,381644	Rhoa,Brca1,Brca2,Ctnnb1,Dlg1,Mlh1,Map4,Kat2b,Pkd1,Stag1,Aurkc,Plk4,Rsph1,Tuba1a,Atrx,Katna1,Cep63,Rassf1,Gsk3b,Chmp3,Nuf2,Chmp2b,Poc1a,Sgo1,Cep97,Mei1,Clasp2,Dicer1,Spice1,Cenpe,Parp3,Setd2,Dync1li1,Ofd1,Pkhd1,Fam107a,Cep135
5_Member	GO Biological Processes	GO:0031023	microtubule organizing center organization	-14.38	-11.7654	16/133	12189,12190,12387,18519,20873,28135,66700,68942,70235,72415,76499,212514,235661,237222,241035,381644	Brca1,Brca2,Ctnnb1,Kat2b,Plk4,Cep63,Chmp3,Chmp2b,Poc1a,Sgo1,Clasp2,Spice1,Dync1li1,Ofd1,Pkhd1,Cep135
5_Member	GO Biological Processes	GO:0007098	centrosome cycle	-13.5965	-11.0181	15/123	12189,12190,12387,18519,20873,28135,66700,68942,70235,72415,212514,235661,237222,241035,381644	Brca1,Brca2,Ctnnb1,Kat2b,Plk4,Cep63,Chmp3,Chmp2b,Poc1a,Sgo1,Spice1,Dync1li1,Ofd1,Pkhd1,Cep135
5_Member	GO Biological Processes	GO:0051298	centrosome duplication	-12.9546	-10.4177	12/68	12189,12190,18519,20873,28135,66700,68942,70235,212514,237222,241035,381644	Brca1,Brca2,Kat2b,Plk4,Cep63,Chmp3,Chmp2b,Poc1a,Spice1,Ofd1,Pkhd1,Cep135
5_Member	GO Biological Processes	GO:0070507	regulation of microtubule cytoskeleton organization	-12.6863	-10.1649	17/201	11848,12387,18519,18763,20873,56289,56637,66700,68942,70235,74201,76499,212514,235587,235661,241035,268709	Rhoa,Ctnnb1,Kat2b,Pkd1,Plk4,Rassf1,Gsk3b,Chmp3,Chmp2b,Poc1a,Cep97,Clasp2,Spice1,Parp3,Dync1li1,Pkhd1,Fam107a
5_Member	GO Biological Processes	GO:0032886	regulation of microtubule-based process	-12.5097	-10.0105	18/240	11848,12387,18519,18763,20869,20873,56289,56637,66700,68942,70235,74201,76499,212514,235587,235661,241035,268709	Rhoa,Ctnnb1,Kat2b,Pkd1,Stk11,Plk4,Rassf1,Gsk3b,Chmp3,Chmp2b,Poc1a,Cep97,Clasp2,Spice1,Parp3,Dync1li1,Pkhd1,Fam107a
5_Member	GO Biological Processes	GO:0051493	regulation of cytoskeleton organization	-9.63947	-7.29158	22/558	11848,12387,13383,13605,16798,18519,18753,18763,20873,21803,56289,56637,66700,68942,70235,74201,76499,212514,235587,235661,241035,268709	Rhoa,Ctnnb1,Dlg1,Ect2,Lats1,Kat2b,Prkcd,Pkd1,Plk4,Tgfb1,Rassf1,Gsk3b,Chmp3,Chmp2b,Poc1a,Cep97,Clasp2,Spice1,Parp3,Dync1li1,Pkhd1,Fam107a
5_Member	GO Biological Processes	GO:0046605	regulation of centrosome cycle	-9.17809	-6.9051	9/60	12387,18519,20873,66700,68942,70235,212514,235661,241035	Ctnnb1,Kat2b,Plk4,Chmp3,Chmp2b,Poc1a,Spice1,Dync1li1,Pkhd1
5_Member	GO Biological Processes	GO:0010824	regulation of centrosome duplication	-7.36513	-5.24172	7/45	18519,20873,66700,68942,70235,212514,241035	Kat2b,Plk4,Chmp3,Chmp2b,Poc1a,Spice1,Pkhd1
5_Member	GO Biological Processes	GO:0046599	regulation of centriole replication	-3.17627	-1.71254	3/23	18519,20873,212514	Kat2b,Plk4,Spice1
6_Summary	GO Biological Processes	GO:0045787	positive regulation of cell cycle	-22.1723	-19.293	30/358	11848,12189,12190,12530,13164,13490,13605,14182,14463,15205,15586,18514,18763,20873,21752,21803,22061,22418,22589,50796,56289,66700,70235,71472,208643,218793,229841,235661,270201,671232,16798,57775,69274,72993,75826,234736,268709,387218,636931	Rhoa,Brca1,Brca2,Cdc25a,Dazl,Drd3,Ect2,Fgfr1,Gata4,Hes1,Hyal1,Pbx1,Pkd1,Plk4,Tert,Tgfb1,Trp63,Wnt5a,Atrx,Dmrt1,Rassf1,Chmp3,Poc1a,Usp19,Eif4g1,Ube2e2,Cenpe,Dync1li1,Klhl18,Topaz1,Lats1,Usp29,Ctdspl,Appl1,Senp2,Rfwd3,Fam107a,Mir26a-1,Trim71
6_Member	GO Biological Processes	GO:0045787	positive regulation of cell cycle	-22.1723	-19.293	30/358	11848,12189,12190,12530,13164,13490,13605,14182,14463,15205,15586,18514,18763,20873,21752,21803,22061,22418,22589,50796,56289,66700,70235,71472,208643,218793,229841,235661,270201,671232	Rhoa,Brca1,Brca2,Cdc25a,Dazl,Drd3,Ect2,Fgfr1,Gata4,Hes1,Hyal1,Pbx1,Pkd1,Plk4,Tert,Tgfb1,Trp63,Wnt5a,Atrx,Dmrt1,Rassf1,Chmp3,Poc1a,Usp19,Eif4g1,Ube2e2,Cenpe,Dync1li1,Klhl18,Topaz1
6_Member	GO Biological Processes	GO:0090068	positive regulation of cell cycle process	-20.1586	-17.3584	25/254	11848,12189,12530,13164,13490,13605,14182,15586,18514,20873,21752,21803,22061,22418,22589,50796,66700,70235,71472,208643,218793,229841,235661,270201,671232	Rhoa,Brca1,Cdc25a,Dazl,Drd3,Ect2,Fgfr1,Hyal1,Pbx1,Plk4,Tert,Tgfb1,Trp63,Wnt5a,Atrx,Dmrt1,Chmp3,Poc1a,Usp19,Eif4g1,Ube2e2,Cenpe,Dync1li1,Klhl18,Topaz1
6_Member	GO Biological Processes	GO:0044843	cell cycle G1/S phase transition	-11.558	-9.11317	16/201	12530,15586,16798,18763,21752,22061,57775,69274,72993,75826,208643,218793,234736,268709,387218,636931	Cdc25a,Hyal1,Lats1,Pkd1,Tert,Trp63,Usp29,Ctdspl,Appl1,Senp2,Eif4g1,Ube2e2,Rfwd3,Fam107a,Mir26a-1,Trim71
6_Member	GO Biological Processes	GO:0045931	positive regulation of mitotic cell cycle	-11.4724	-9.04014	15/171	12190,12530,13490,14182,15205,15586,18514,21752,21803,50796,208643,218793,229841,235661,270201	Brca2,Cdc25a,Drd3,Fgfr1,Hes1,Hyal1,Pbx1,Tert,Tgfb1,Dmrt1,Eif4g1,Ube2e2,Cenpe,Dync1li1,Klhl18
6_Member	GO Biological Processes	GO:0000082	G1/S transition of mitotic cell cycle	-11.0455	-8.63745	15/183	12530,15586,16798,18763,21752,57775,69274,72993,75826,208643,218793,234736,268709,387218,636931	Cdc25a,Hyal1,Lats1,Pkd1,Tert,Usp29,Ctdspl,Appl1,Senp2,Eif4g1,Ube2e2,Rfwd3,Fam107a,Mir26a-1,Trim71
6_Member	GO Biological Processes	GO:1901989	positive regulation of cell cycle phase transition	-9.50959	-7.18166	11/102	12530,15586,18514,21752,21803,22061,208643,218793,229841,270201,671232	Cdc25a,Hyal1,Pbx1,Tert,Tgfb1,Trp63,Eif4g1,Ube2e2,Cenpe,Klhl18,Topaz1
6_Member	GO Biological Processes	GO:1902806	regulation of cell cycle G1/S phase transition	-9.37706	-7.06823	12/134	15586,18763,21752,22061,69274,72993,75826,208643,218793,234736,268709,387218	Hyal1,Pkd1,Tert,Trp63,Ctdspl,Appl1,Senp2,Eif4g1,Ube2e2,Rfwd3,Fam107a,Mir26a-1
6_Member	GO Biological Processes	GO:2000045	regulation of G1/S transition of mitotic cell cycle	-8.9041	-6.65209	11/116	15586,18763,21752,69274,72993,75826,208643,218793,234736,268709,387218	Hyal1,Pkd1,Tert,Ctdspl,Appl1,Senp2,Eif4g1,Ube2e2,Rfwd3,Fam107a,Mir26a-1
6_Member	GO Biological Processes	GO:1901992	positive regulation of mitotic cell cycle phase transition	-7.66884	-5.50547	9/88	12530,15586,18514,21752,21803,208643,218793,229841,270201	Cdc25a,Hyal1,Pbx1,Tert,Tgfb1,Eif4g1,Ube2e2,Cenpe,Klhl18
6_Member	GO Biological Processes	GO:1902808	positive regulation of cell cycle G1/S phase transition	-4.47723	-2.77971	5/49	15586,21752,22061,208643,218793	Hyal1,Tert,Trp63,Eif4g1,Ube2e2
6_Member	GO Biological Processes	GO:1900087	positive regulation of G1/S transition of mitotic cell cycle	-3.68155	-2.13903	4/39	15586,21752,208643,218793	Hyal1,Tert,Eif4g1,Ube2e2
7_Summary	GO Biological Processes	GO:0140014	mitotic nuclear division	-20.7234	-17.9085	26/270	11848,11920,13490,14184,17120,20842,21803,22589,50796,54369,56739,66977,68193,68942,70099,72117,72415,74201,76044,76499,78267,83560,212514,229841,235661,237222,12144,12189,12530,17216,20873,21752,22142,28135,56505,66700,68014,70238,106344,235559,235610,381644,12387,16798,21974,50878,13164,22418,12190,17350,74369,15205,17758,18519,18753,20682,23924,56637,72993,268709,13605,75669,58186,13383,20869,…	Rhoa,Atm,Drd3,Fgfr3,Mad1l1,Stag1,Tgfb1,Atrx,Dmrt1,Nme6,Rec8,Nuf2,Rpl24,Chmp2b,Smc4,Naa50,Sgo1,Cep97,Ncapg2,Clasp2,Klhdc8b,Tex14,Spice1,Cenpe,Dync1li1,Ofd1,Blm,Brca1,Cdc25a,Mcm2,Plk4,Tert,Tuba1a,Cep63,Ruvbl1,Chmp3,Zwilch,Rnf168,Rfc4,Topbp1,Atrip,Cep135,Ctnnb1,Lats1,Top2b,Stag3,Dazl,Wnt5a,Brca2,Mlh1,Mei1,Hes1,Map4,Kat2b,Prkcd,Sox9,Katna1,Gsk3b,Appl1,Fam107a,Ect2,Pik3r4,Rad18,Dlg1,Stk11,Arl8b
7_Member	GO Biological Processes	GO:0140014	mitotic nuclear division	-20.7234	-17.9085	26/270	11848,11920,13490,14184,17120,20842,21803,22589,50796,54369,56739,66977,68193,68942,70099,72117,72415,74201,76044,76499,78267,83560,212514,229841,235661,237222	Rhoa,Atm,Drd3,Fgfr3,Mad1l1,Stag1,Tgfb1,Atrx,Dmrt1,Nme6,Rec8,Nuf2,Rpl24,Chmp2b,Smc4,Naa50,Sgo1,Cep97,Ncapg2,Clasp2,Klhdc8b,Tex14,Spice1,Cenpe,Dync1li1,Ofd1
7_Member	Reactome Gene Sets	R-MMU-1640170	Cell Cycle	-14.9532	-12.3093	29/599	11920,12144,12189,12530,17120,17216,20842,20873,21752,22142,22589,28135,56505,66700,66977,68014,68942,70099,70238,72415,76044,76499,106344,229841,235559,235610,235661,237222,381644	Atm,Blm,Brca1,Cdc25a,Mad1l1,Mcm2,Stag1,Plk4,Tert,Tuba1a,Atrx,Cep63,Ruvbl1,Chmp3,Nuf2,Zwilch,Chmp2b,Smc4,Rnf168,Sgo1,Ncapg2,Clasp2,Rfc4,Cenpe,Topbp1,Atrip,Dync1li1,Ofd1,Cep135
7_Member	GO Biological Processes	GO:0000819	sister chromatid segregation	-14.563	-11.9389	18/183	11920,12387,16798,17120,20842,21974,22589,50878,56739,66977,68942,70099,72117,72415,76044,83560,229841,235661	Atm,Ctnnb1,Lats1,Mad1l1,Stag1,Top2b,Atrx,Stag3,Rec8,Nuf2,Chmp2b,Smc4,Naa50,Sgo1,Ncapg2,Tex14,Cenpe,Dync1li1
7_Member	GO Biological Processes	GO:0051783	regulation of nuclear division	-10.7456	-8.3491	15/192	11920,13164,13490,14184,17120,21803,22418,22589,50796,54369,68942,74201,83560,229841,235661	Atm,Dazl,Drd3,Fgfr3,Mad1l1,Tgfb1,Wnt5a,Atrx,Dmrt1,Nme6,Chmp2b,Cep97,Tex14,Cenpe,Dync1li1
7_Member	GO Biological Processes	GO:0000070	mitotic sister chromatid segregation	-9.83022	-7.4614	13/153	11920,17120,22589,56739,66977,68942,70099,72117,72415,76044,83560,229841,235661	Atm,Mad1l1,Atrx,Rec8,Nuf2,Chmp2b,Smc4,Naa50,Sgo1,Ncapg2,Tex14,Cenpe,Dync1li1
7_Member	Reactome Gene Sets	R-MMU-68877	Mitotic Prometaphase	-9.75116	-7.39293	14/189	17120,20842,20873,22142,28135,66977,68014,70099,72415,76499,229841,235661,237222,381644	Mad1l1,Stag1,Plk4,Tuba1a,Cep63,Nuf2,Zwilch,Smc4,Sgo1,Clasp2,Cenpe,Dync1li1,Ofd1,Cep135
7_Member	GO Biological Processes	GO:0007088	regulation of mitotic nuclear division	-9.55325	-7.22043	13/161	11920,13490,14184,17120,21803,22589,50796,54369,68942,74201,83560,229841,235661	Atm,Drd3,Fgfr3,Mad1l1,Tgfb1,Atrx,Dmrt1,Nme6,Chmp2b,Cep97,Tex14,Cenpe,Dync1li1
7_Member	GO Biological Processes	GO:0050000	chromosome localization	-9.44449	-7.12622	10/78	11920,12190,17120,17350,28135,66977,68942,74369,212514,229841	Atm,Brca2,Mad1l1,Mlh1,Cep63,Nuf2,Chmp2b,Mei1,Spice1,Cenpe
7_Member	GO Biological Processes	GO:0051303	establishment of chromosome localization	-9.44449	-7.12622	10/78	11920,12190,17120,17350,28135,66977,68942,74369,212514,229841	Atm,Brca2,Mad1l1,Mlh1,Cep63,Nuf2,Chmp2b,Mei1,Spice1,Cenpe
7_Member	Reactome Gene Sets	R-MMU-69620	Cell Cycle Checkpoints	-9.33056	-7.03098	16/283	11920,12144,12189,12530,17120,17216,66977,68014,70238,72415,76499,106344,229841,235559,235610,235661	Atm,Blm,Brca1,Cdc25a,Mad1l1,Mcm2,Nuf2,Zwilch,Rnf168,Sgo1,Clasp2,Rfc4,Cenpe,Topbp1,Atrip,Dync1li1
7_Member	GO Biological Processes	GO:0051129	negative regulation of cellular component organization	-8.96789	-6.71177	25/786	11848,11920,12189,14184,15205,17120,17216,17758,18519,18753,20682,21803,22418,22589,23924,50796,54369,56637,72993,74201,76499,83560,229841,235661,268709	Rhoa,Atm,Brca1,Fgfr3,Hes1,Mad1l1,Mcm2,Map4,Kat2b,Prkcd,Sox9,Tgfb1,Wnt5a,Atrx,Katna1,Dmrt1,Nme6,Gsk3b,Appl1,Cep97,Clasp2,Tex14,Cenpe,Dync1li1,Fam107a
7_Member	GO Biological Processes	GO:0051784	negative regulation of nuclear division	-8.85707	-6.61318	9/65	11920,14184,17120,22589,50796,54369,83560,229841,235661	Atm,Fgfr3,Mad1l1,Atrx,Dmrt1,Nme6,Tex14,Cenpe,Dync1li1
7_Member	Reactome Gene Sets	R-MMU-69278	Cell Cycle, Mitotic	-8.66335	-6.42744	20/516	12530,17120,17216,20842,20873,22142,28135,66700,66977,68014,68942,70099,72415,76044,76499,106344,229841,235661,237222,381644	Cdc25a,Mad1l1,Mcm2,Stag1,Plk4,Tuba1a,Cep63,Chmp3,Nuf2,Zwilch,Chmp2b,Smc4,Sgo1,Ncapg2,Clasp2,Rfc4,Cenpe,Dync1li1,Ofd1,Cep135
7_Member	GO Biological Processes	GO:0008608	attachment of spindle microtubules to kinetochore	-8.45927	-6.22728	7/32	12190,13605,17120,66977,72415,83560,229841	Brca2,Ect2,Mad1l1,Nuf2,Sgo1,Tex14,Cenpe
7_Member	GO Biological Processes	GO:0045839	negative regulation of mitotic nuclear division	-8.17045	-5.96114	8/54	11920,14184,17120,22589,54369,83560,229841,235661	Atm,Fgfr3,Mad1l1,Atrx,Nme6,Tex14,Cenpe,Dync1li1
7_Member	Reactome Gene Sets	R-MMU-68886	M Phase	-8.00702	-5.81607	17/400	17120,20842,20873,22142,28135,66700,66977,68014,68942,70099,72415,76044,76499,229841,235661,237222,381644	Mad1l1,Stag1,Plk4,Tuba1a,Cep63,Chmp3,Nuf2,Zwilch,Chmp2b,Smc4,Sgo1,Ncapg2,Clasp2,Cenpe,Dync1li1,Ofd1,Cep135
7_Member	Reactome Gene Sets	R-MMU-195258	RHO GTPase Effectors	-7.09978	-4.98682	12/213	11848,12387,17120,18753,22142,66977,68014,72415,75669,76499,229841,235661	Rhoa,Ctnnb1,Mad1l1,Prkcd,Tuba1a,Nuf2,Zwilch,Sgo1,Pik3r4,Clasp2,Cenpe,Dync1li1
7_Member	GO Biological Processes	GO:0051983	regulation of chromosome segregation	-6.99516	-4.89682	9/105	11920,12387,13605,17120,22589,58186,83560,229841,235661	Atm,Ctnnb1,Ect2,Mad1l1,Atrx,Rad18,Tex14,Cenpe,Dync1li1
7_Member	GO Biological Processes	GO:0010639	negative regulation of organelle organization	-6.85208	-4.7651	16/424	11920,12189,14184,17120,17216,17758,18519,18753,22589,50796,54369,74201,76499,83560,229841,235661	Atm,Brca1,Fgfr3,Mad1l1,Mcm2,Map4,Kat2b,Prkcd,Atrx,Dmrt1,Nme6,Cep97,Clasp2,Tex14,Cenpe,Dync1li1
7_Member	Reactome Gene Sets	R-MMU-2500257	Resolution of Sister Chromatid Cohesion	-6.55776	-4.49529	9/118	17120,20842,22142,66977,68014,72415,76499,229841,235661	Mad1l1,Stag1,Tuba1a,Nuf2,Zwilch,Sgo1,Clasp2,Cenpe,Dync1li1
7_Member	GO Biological Processes	GO:0051310	metaphase plate congression	-6.47624	-4.43682	7/60	12190,17120,17350,66977,68942,212514,229841	Brca2,Mad1l1,Mlh1,Nuf2,Chmp2b,Spice1,Cenpe
7_Member	Reactome Gene Sets	R-MMU-5663220	RHO GTPases Activate Formins	-6.14369	-4.15864	9/132	11848,17120,22142,66977,68014,72415,76499,229841,235661	Rhoa,Mad1l1,Tuba1a,Nuf2,Zwilch,Sgo1,Clasp2,Cenpe,Dync1li1
7_Member	Reactome Gene Sets	R-MMU-68882	Mitotic Anaphase	-6.03531	-4.06651	11/220	17120,20842,22142,66700,66977,68014,68942,72415,76499,229841,235661	Mad1l1,Stag1,Tuba1a,Chmp3,Nuf2,Zwilch,Chmp2b,Sgo1,Clasp2,Cenpe,Dync1li1
7_Member	GO Biological Processes	GO:0033048	negative regulation of mitotic sister chromatid segregation	-6.03207	-4.06651	6/44	11920,17120,22589,83560,229841,235661	Atm,Mad1l1,Atrx,Tex14,Cenpe,Dync1li1
7_Member	Reactome Gene Sets	R-MMU-2555396	Mitotic Metaphase and Anaphase	-6.01593	-4.05249	11/221	17120,20842,22142,66700,66977,68014,68942,72415,76499,229841,235661	Mad1l1,Stag1,Tuba1a,Chmp3,Nuf2,Zwilch,Chmp2b,Sgo1,Clasp2,Cenpe,Dync1li1
7_Member	GO Biological Processes	GO:0033046	negative regulation of sister chromatid segregation	-5.91462	-3.96569	6/46	11920,17120,22589,83560,229841,235661	Atm,Mad1l1,Atrx,Tex14,Cenpe,Dync1li1
7_Member	Reactome Gene Sets	R-MMU-194315	Signaling by Rho GTPases	-5.8627	-3.91985	13/330	11848,12387,13605,17120,18753,22142,66977,68014,72415,75669,76499,229841,235661	Rhoa,Ctnnb1,Ect2,Mad1l1,Prkcd,Tuba1a,Nuf2,Zwilch,Sgo1,Pik3r4,Clasp2,Cenpe,Dync1li1
7_Member	GO Biological Processes	GO:0051656	establishment of organelle localization	-5.83266	-3.89777	16/506	11920,12190,12387,13383,17120,17350,17758,20869,28135,56637,66977,68942,74369,76499,212514,229841	Atm,Brca2,Ctnnb1,Dlg1,Mad1l1,Mlh1,Map4,Stk11,Cep63,Gsk3b,Nuf2,Chmp2b,Mei1,Clasp2,Spice1,Cenpe
7_Member	Reactome Gene Sets	R-MMU-9648025	EML4 and NUDC in mitotic spindle formation	-5.82093	-3.88997	8/107	17120,22142,66977,68014,72415,76499,229841,235661	Mad1l1,Tuba1a,Nuf2,Zwilch,Sgo1,Clasp2,Cenpe,Dync1li1
7_Member	GO Biological Processes	GO:0051985	negative regulation of chromosome segregation	-5.80271	-3.87564	6/48	11920,17120,22589,83560,229841,235661	Atm,Mad1l1,Atrx,Tex14,Cenpe,Dync1li1
7_Member	GO Biological Processes	GO:0033045	regulation of sister chromatid segregation	-5.47264	-3.59501	7/84	11920,12387,17120,22589,83560,229841,235661	Atm,Ctnnb1,Mad1l1,Atrx,Tex14,Cenpe,Dync1li1
7_Member	Reactome Gene Sets	R-MMU-141424	Amplification of signal from the kinetochores	-5.23964	-3.39556	7/91	17120,66977,68014,72415,76499,229841,235661	Mad1l1,Nuf2,Zwilch,Sgo1,Clasp2,Cenpe,Dync1li1
7_Member	Reactome Gene Sets	R-MMU-141444	Amplification of signal from unattached kinetochores via a MAD2 inhibitory signal	-5.23964	-3.39556	7/91	17120,66977,68014,72415,76499,229841,235661	Mad1l1,Nuf2,Zwilch,Sgo1,Clasp2,Cenpe,Dync1li1
7_Member	GO Biological Processes	GO:0051640	organelle localization	-5.19587	-3.35789	17/635	11920,12190,12387,13383,17120,17350,17758,20869,28135,56637,66977,67166,68942,74369,76499,212514,229841	Atm,Brca2,Ctnnb1,Dlg1,Mad1l1,Mlh1,Map4,Stk11,Cep63,Gsk3b,Nuf2,Arl8b,Chmp2b,Mei1,Clasp2,Spice1,Cenpe
7_Member	GO Biological Processes	GO:0007094	mitotic spindle assembly checkpoint	-5.14696	-3.32601	5/36	11920,17120,83560,229841,235661	Atm,Mad1l1,Tex14,Cenpe,Dync1li1
7_Member	GO Biological Processes	GO:0071173	spindle assembly checkpoint	-5.14696	-3.32601	5/36	11920,17120,83560,229841,235661	Atm,Mad1l1,Tex14,Cenpe,Dync1li1
7_Member	GO Biological Processes	GO:0071174	mitotic spindle checkpoint	-5.02791	-3.21895	5/38	11920,17120,83560,229841,235661	Atm,Mad1l1,Tex14,Cenpe,Dync1li1
7_Member	Reactome Gene Sets	R-MMU-2467813	Separation of Sister Chromatids	-4.97404	-3.16948	9/183	17120,20842,22142,66977,68014,72415,76499,229841,235661	Mad1l1,Stag1,Tuba1a,Nuf2,Zwilch,Sgo1,Clasp2,Cenpe,Dync1li1
7_Member	GO Biological Processes	GO:0031577	spindle checkpoint	-4.91561	-3.1226	5/40	11920,17120,83560,229841,235661	Atm,Mad1l1,Tex14,Cenpe,Dync1li1
7_Member	GO Biological Processes	GO:0045841	negative regulation of mitotic metaphase/anaphase transition	-4.91561	-3.1226	5/40	11920,17120,83560,229841,235661	Atm,Mad1l1,Tex14,Cenpe,Dync1li1
7_Member	GO Biological Processes	GO:1902100	negative regulation of metaphase/anaphase transition of cell cycle	-4.86177	-3.08439	5/41	11920,17120,83560,229841,235661	Atm,Mad1l1,Tex14,Cenpe,Dync1li1
7_Member	GO Biological Processes	GO:2000816	negative regulation of mitotic sister chromatid separation	-4.86177	-3.08439	5/41	11920,17120,83560,229841,235661	Atm,Mad1l1,Tex14,Cenpe,Dync1li1
7_Member	GO Biological Processes	GO:1905819	negative regulation of chromosome separation	-4.80935	-3.04526	5/42	11920,17120,83560,229841,235661	Atm,Mad1l1,Tex14,Cenpe,Dync1li1
7_Member	GO Biological Processes	GO:0033047	regulation of mitotic sister chromatid segregation	-4.79756	-3.04008	6/71	11920,17120,22589,83560,229841,235661	Atm,Mad1l1,Atrx,Tex14,Cenpe,Dync1li1
7_Member	GO Biological Processes	GO:2001251	negative regulation of chromosome organization	-4.75288	-3.00191	8/149	11920,12189,17120,17216,22589,83560,229841,235661	Atm,Brca1,Mad1l1,Mcm2,Atrx,Tex14,Cenpe,Dync1li1
7_Member	Reactome Gene Sets	R-MMU-69618	Mitotic Spindle Checkpoint	-4.74885	-2.99917	7/108	17120,66977,68014,72415,76499,229841,235661	Mad1l1,Nuf2,Zwilch,Sgo1,Clasp2,Cenpe,Dync1li1
7_Member	GO Biological Processes	GO:0030071	regulation of mitotic metaphase/anaphase transition	-4.19394	-2.55211	5/56	11920,17120,83560,229841,235661	Atm,Mad1l1,Tex14,Cenpe,Dync1li1
7_Member	GO Biological Processes	GO:1902099	regulation of metaphase/anaphase transition of cell cycle	-4.12018	-2.49122	5/58	11920,17120,83560,229841,235661	Atm,Mad1l1,Tex14,Cenpe,Dync1li1
7_Member	GO Biological Processes	GO:0007091	metaphase/anaphase transition of mitotic cell cycle	-4.08435	-2.46025	5/59	11920,17120,83560,229841,235661	Atm,Mad1l1,Tex14,Cenpe,Dync1li1
7_Member	GO Biological Processes	GO:0010965	regulation of mitotic sister chromatid separation	-4.04919	-2.43084	5/60	11920,17120,83560,229841,235661	Atm,Mad1l1,Tex14,Cenpe,Dync1li1
7_Member	GO Biological Processes	GO:0044784	metaphase/anaphase transition of cell cycle	-4.01468	-2.40295	5/61	11920,17120,83560,229841,235661	Atm,Mad1l1,Tex14,Cenpe,Dync1li1
7_Member	GO Biological Processes	GO:0051306	mitotic sister chromatid separation	-3.9475	-2.35162	5/63	11920,17120,83560,229841,235661	Atm,Mad1l1,Tex14,Cenpe,Dync1li1
7_Member	GO Biological Processes	GO:1905818	regulation of chromosome separation	-3.88267	-2.30171	5/65	11920,17120,83560,229841,235661	Atm,Mad1l1,Tex14,Cenpe,Dync1li1
7_Member	GO Biological Processes	GO:0051315	attachment of mitotic spindle microtubules to kinetochore	-3.84176	-2.26774	3/14	17120,66977,229841	Mad1l1,Nuf2,Cenpe
7_Member	GO Biological Processes	GO:0007080	mitotic metaphase plate congression	-3.47664	-1.96723	4/44	17120,66977,68942,229841	Mad1l1,Nuf2,Chmp2b,Cenpe
7_Member	GO Biological Processes	GO:0051383	kinetochore organization	-3.29584	-1.81371	3/21	66977,70099,229841	Nuf2,Smc4,Cenpe
8_Summary	GO Biological Processes	GO:0051052	regulation of DNA metabolic process	-17.0778	-14.3568	28/456	11920,12144,12189,12190,12387,14182,17350,18143,18294,18753,18933,21803,21974,22589,56637,58186,66131,70238,75826,77782,80285,104271,106344,209200,232210,235587,235626,245000,20482,23955,234736,12018,13383,14013,14463,21752,22061,22418,71472	Atm,Blm,Brca1,Brca2,Ctnnb1,Fgfr1,Mlh1,Npas2,Ogg1,Prkcd,Prrx1,Tgfb1,Top2b,Atrx,Gsk3b,Rad18,Tipin,Rnf168,Senp2,Polq,Parp9,Tex15,Rfc4,Dtx3l,Hmces,Parp3,Setd2,Atr,Skil,Nek4,Rfwd3,Bak1,Dlg1,Mecom,Gata4,Tert,Trp63,Wnt5a,Usp19
8_Member	GO Biological Processes	GO:0051052	regulation of DNA metabolic process	-17.0778	-14.3568	28/456	11920,12144,12189,12190,12387,14182,17350,18143,18294,18753,18933,21803,21974,22589,56637,58186,66131,70238,75826,77782,80285,104271,106344,209200,232210,235587,235626,245000	Atm,Blm,Brca1,Brca2,Ctnnb1,Fgfr1,Mlh1,Npas2,Ogg1,Prkcd,Prrx1,Tgfb1,Top2b,Atrx,Gsk3b,Rad18,Tipin,Rnf168,Senp2,Polq,Parp9,Tex15,Rfc4,Dtx3l,Hmces,Parp3,Setd2,Atr
8_Member	GO Biological Processes	GO:2001020	regulation of response to DNA damage stimulus	-15.4	-12.7459	20/222	11920,12144,12189,18143,18294,18753,18933,20482,21974,23955,70238,75826,77782,80285,104271,209200,234736,235587,235626,245000	Atm,Blm,Brca1,Npas2,Ogg1,Prkcd,Prrx1,Skil,Top2b,Nek4,Rnf168,Senp2,Polq,Parp9,Tex15,Dtx3l,Rfwd3,Parp3,Setd2,Atr
8_Member	GO Biological Processes	GO:0051054	positive regulation of DNA metabolic process	-14.0745	-11.4874	20/260	11920,12144,12189,12387,14182,17350,18143,18753,18933,21803,21974,22589,56637,70238,80285,106344,209200,232210,235587,245000	Atm,Blm,Brca1,Ctnnb1,Fgfr1,Mlh1,Npas2,Prkcd,Prrx1,Tgfb1,Top2b,Atrx,Gsk3b,Rnf168,Parp9,Rfc4,Dtx3l,Hmces,Parp3,Atr
8_Member	GO Biological Processes	GO:0080135	regulation of cellular response to stress	-13.1675	-10.6226	29/703	11920,12018,12144,12189,12387,13383,14013,14463,18143,18294,18753,18933,20482,21752,21974,22061,22418,23955,70238,71472,75826,77782,80285,104271,209200,234736,235587,235626,245000	Atm,Bak1,Blm,Brca1,Ctnnb1,Dlg1,Mecom,Gata4,Npas2,Ogg1,Prkcd,Prrx1,Skil,Tert,Top2b,Trp63,Wnt5a,Nek4,Rnf168,Usp19,Senp2,Polq,Parp9,Tex15,Dtx3l,Rfwd3,Parp3,Setd2,Atr
8_Member	GO Biological Processes	GO:2001022	positive regulation of response to DNA damage stimulus	-11.6654	-9.21412	13/110	11920,12144,12189,18143,18753,18933,20482,21974,70238,80285,209200,235587,245000	Atm,Blm,Brca1,Npas2,Prkcd,Prrx1,Skil,Top2b,Rnf168,Parp9,Dtx3l,Parp3,Atr
8_Member	GO Biological Processes	GO:0006282	regulation of DNA repair	-10.8135	-8.41125	13/128	12144,12189,18143,18294,18933,21974,70238,77782,80285,104271,209200,235587,235626	Blm,Brca1,Npas2,Ogg1,Prrx1,Top2b,Rnf168,Polq,Parp9,Tex15,Dtx3l,Parp3,Setd2
8_Member	GO Biological Processes	GO:0045739	positive regulation of DNA repair	-8.39689	-6.16879	9/73	12144,12189,18143,18933,21974,70238,80285,209200,235587	Blm,Brca1,Npas2,Prrx1,Top2b,Rnf168,Parp9,Dtx3l,Parp3
8_Member	GO Biological Processes	GO:2000779	regulation of double-strand break repair	-7.94211	-5.76171	9/82	12144,18294,21974,77782,80285,104271,209200,235587,235626	Blm,Ogg1,Top2b,Polq,Parp9,Tex15,Dtx3l,Parp3,Setd2
8_Member	GO Biological Processes	GO:0000726	non-recombinational repair	-7.40921	-5.27492	8/67	17350,18294,21974,77782,80285,209200,232210,235587	Mlh1,Ogg1,Top2b,Polq,Parp9,Dtx3l,Hmces,Parp3
8_Member	GO Biological Processes	GO:0006303	double-strand break repair via nonhomologous end joining	-6.47624	-4.43682	7/60	17350,21974,77782,80285,209200,232210,235587	Mlh1,Top2b,Polq,Parp9,Dtx3l,Hmces,Parp3
8_Member	GO Biological Processes	GO:2001034	positive regulation of double-strand break repair via nonhomologous end joining	-5.16407	-3.33547	4/17	21974,80285,209200,235587	Top2b,Parp9,Dtx3l,Parp3
8_Member	GO Biological Processes	GO:2000781	positive regulation of double-strand break repair	-5.08655	-3.27163	5/37	12144,21974,80285,209200,235587	Blm,Top2b,Parp9,Dtx3l,Parp3
8_Member	GO Biological Processes	GO:2001032	regulation of double-strand break repair via nonhomologous end joining	-4.25748	-2.60548	4/28	21974,80285,209200,235587	Top2b,Parp9,Dtx3l,Parp3
9_Summary	GO Biological Processes	GO:0007051	spindle organization	-15.9308	-13.2284	19/180	11848,13383,17350,17758,18763,20842,20871,22589,66977,68942,70235,74201,74369,76499,192119,212514,229841,235587,237222,235626	Rhoa,Dlg1,Mlh1,Map4,Pkd1,Stag1,Aurkc,Atrx,Nuf2,Chmp2b,Poc1a,Cep97,Mei1,Clasp2,Dicer1,Spice1,Cenpe,Parp3,Ofd1,Setd2
9_Member	GO Biological Processes	GO:0007051	spindle organization	-15.9308	-13.2284	19/180	11848,13383,17350,17758,18763,20842,20871,22589,66977,68942,70235,74201,74369,76499,192119,212514,229841,235587,237222	Rhoa,Dlg1,Mlh1,Map4,Pkd1,Stag1,Aurkc,Atrx,Nuf2,Chmp2b,Poc1a,Cep97,Mei1,Clasp2,Dicer1,Spice1,Cenpe,Parp3,Ofd1
9_Member	GO Biological Processes	GO:1902850	microtubule cytoskeleton organization involved in mitosis	-12.6148	-10.1009	15/143	11848,17758,18763,20842,20871,66977,68942,70235,74201,76499,212514,229841,235587,235626,237222	Rhoa,Map4,Pkd1,Stag1,Aurkc,Nuf2,Chmp2b,Poc1a,Cep97,Clasp2,Spice1,Cenpe,Parp3,Setd2,Ofd1
9_Member	GO Biological Processes	GO:0007052	mitotic spindle organization	-12.603	-10.0965	14/117	11848,17758,18763,20842,20871,66977,68942,70235,74201,76499,212514,229841,235587,237222	Rhoa,Map4,Pkd1,Stag1,Aurkc,Nuf2,Chmp2b,Poc1a,Cep97,Clasp2,Spice1,Cenpe,Parp3,Ofd1
9_Member	GO Biological Processes	GO:0051225	spindle assembly	-7.849	-5.67549	10/113	11848,17350,20842,20871,68942,74201,76499,192119,212514,237222	Rhoa,Mlh1,Stag1,Aurkc,Chmp2b,Cep97,Clasp2,Dicer1,Spice1,Ofd1
9_Member	GO Biological Processes	GO:0090307	mitotic spindle assembly	-6.09842	-4.11777	7/68	11848,20842,68942,74201,76499,212514,237222	Rhoa,Stag1,Chmp2b,Cep97,Clasp2,Spice1,Ofd1
9_Member	GO Biological Processes	GO:0060236	regulation of mitotic spindle organization	-3.86752	-2.28918	4/35	18763,68942,74201,235587	Pkd1,Chmp2b,Cep97,Parp3
9_Member	GO Biological Processes	GO:0090224	regulation of spindle organization	-3.68155	-2.13903	4/39	18763,68942,74201,235587	Pkd1,Chmp2b,Cep97,Parp3
10_Summary	GO Biological Processes	GO:0048608	reproductive structure development	-15.5579	-12.8716	27/478	11920,12018,12190,12387,13383,13404,14087,14463,15205,18763,20674,20682,20869,20873,22061,22418,22589,50796,55993,56739,67561,75826,83558,104271,192119,235626,320558,18514	Atm,Bak1,Brca2,Ctnnb1,Dlg1,Dmc1,Fanca,Gata4,Hes1,Pkd1,Sox2,Sox9,Stk11,Plk4,Trp63,Wnt5a,Atrx,Dmrt1,Msh4,Rec8,Wdr48,Senp2,Tex11,Tex15,Dicer1,Setd2,Sycp2,Pbx1
10_Member	GO Biological Processes	GO:0048608	reproductive structure development	-15.5579	-12.8716	27/478	11920,12018,12190,12387,13383,13404,14087,14463,15205,18763,20674,20682,20869,20873,22061,22418,22589,50796,55993,56739,67561,75826,83558,104271,192119,235626,320558	Atm,Bak1,Brca2,Ctnnb1,Dlg1,Dmc1,Fanca,Gata4,Hes1,Pkd1,Sox2,Sox9,Stk11,Plk4,Trp63,Wnt5a,Atrx,Dmrt1,Msh4,Rec8,Wdr48,Senp2,Tex11,Tex15,Dicer1,Setd2,Sycp2
10_Member	GO Biological Processes	GO:0061458	reproductive system development	-15.4681	-12.7928	27/482	11920,12018,12190,12387,13383,13404,14087,14463,15205,18763,20674,20682,20869,20873,22061,22418,22589,50796,55993,56739,67561,75826,83558,104271,192119,235626,320558	Atm,Bak1,Brca2,Ctnnb1,Dlg1,Dmc1,Fanca,Gata4,Hes1,Pkd1,Sox2,Sox9,Stk11,Plk4,Trp63,Wnt5a,Atrx,Dmrt1,Msh4,Rec8,Wdr48,Senp2,Tex11,Tex15,Dicer1,Setd2,Sycp2
10_Member	GO Biological Processes	GO:0007548	sex differentiation	-12.4497	-9.95773	20/317	11920,12018,12190,12387,13404,14087,14463,18514,20674,20682,22061,22418,22589,50796,55993,56739,67561,83558,104271,320558	Atm,Bak1,Brca2,Ctnnb1,Dmc1,Fanca,Gata4,Pbx1,Sox2,Sox9,Trp63,Wnt5a,Atrx,Dmrt1,Msh4,Rec8,Wdr48,Tex11,Tex15,Sycp2
10_Member	GO Biological Processes	GO:0046661	male sex differentiation	-9.22809	-6.95078	13/171	12387,14087,14463,20674,20682,22418,22589,50796,56739,67561,83558,104271,320558	Ctnnb1,Fanca,Gata4,Sox2,Sox9,Wnt5a,Atrx,Dmrt1,Rec8,Wdr48,Tex11,Tex15,Sycp2
10_Member	GO Biological Processes	GO:0008406	gonad development	-7.51259	-5.36561	13/237	11920,12190,13404,14087,14463,20682,22418,22589,50796,55993,56739,67561,83558	Atm,Brca2,Dmc1,Fanca,Gata4,Sox9,Wnt5a,Atrx,Dmrt1,Msh4,Rec8,Wdr48,Tex11
10_Member	GO Biological Processes	GO:0045137	development of primary sexual characteristics	-7.42685	-5.28942	13/241	11920,12190,13404,14087,14463,20682,22418,22589,50796,55993,56739,67561,83558	Atm,Brca2,Dmc1,Fanca,Gata4,Sox9,Wnt5a,Atrx,Dmrt1,Msh4,Rec8,Wdr48,Tex11
10_Member	GO Biological Processes	GO:0008584	male gonad development	-5.95494	-3.99984	9/139	14087,14463,20682,22418,22589,50796,56739,67561,83558	Fanca,Gata4,Sox9,Wnt5a,Atrx,Dmrt1,Rec8,Wdr48,Tex11
10_Member	GO Biological Processes	GO:0046546	development of primary male sexual characteristics	-5.92886	-3.97583	9/140	14087,14463,20682,22418,22589,50796,56739,67561,83558	Fanca,Gata4,Sox9,Wnt5a,Atrx,Dmrt1,Rec8,Wdr48,Tex11
10_Member	GO Biological Processes	GO:0072520	seminiferous tubule development	-4.86301	-3.08439	4/20	14463,22589,56739,67561	Gata4,Atrx,Rec8,Wdr48
11_Summary	GO Biological Processes	GO:0031570	DNA integrity checkpoint	-14.0983	-11.5022	15/114	11920,12144,12189,17193,21974,22040,22591,66131,208583,211651,226591,234736,235559,235610,245000,12190,106344,70238,77782,12530,18514,674895,16798,22589,20869,17216,22061	Atm,Blm,Brca1,Mbd4,Top2b,Trex1,Xpc,Tipin,Nek11,Fancd2,Tiprl,Rfwd3,Topbp1,Atrip,Atr,Brca2,Rfc4,Rnf168,Polq,Cdc25a,Pbx1,Nek10,Lats1,Atrx,Stk11,Mcm2,Trp63
11_Member	GO Biological Processes	GO:0031570	DNA integrity checkpoint	-14.0983	-11.5022	15/114	11920,12144,12189,17193,21974,22040,22591,66131,208583,211651,226591,234736,235559,235610,245000	Atm,Blm,Brca1,Mbd4,Top2b,Trex1,Xpc,Tipin,Nek11,Fancd2,Tiprl,Rfwd3,Topbp1,Atrip,Atr
11_Member	GO Biological Processes	GO:0000077	DNA damage checkpoint	-13.2107	-10.6577	14/106	11920,12144,12189,17193,22040,22591,66131,208583,211651,226591,234736,235559,235610,245000	Atm,Blm,Brca1,Mbd4,Trex1,Xpc,Tipin,Nek11,Fancd2,Tiprl,Rfwd3,Topbp1,Atrip,Atr
11_Member	GO Biological Processes	GO:0044774	mitotic DNA integrity checkpoint	-10.2551	-7.8754	10/65	11920,12144,17193,21974,22591,66131,208583,211651,234736,235559	Atm,Blm,Mbd4,Top2b,Xpc,Tipin,Nek11,Fancd2,Rfwd3,Topbp1
11_Member	GO Biological Processes	GO:0044773	mitotic DNA damage checkpoint	-9.24589	-6.9598	9/59	11920,12144,17193,22591,66131,208583,211651,234736,235559	Atm,Blm,Mbd4,Xpc,Tipin,Nek11,Fancd2,Rfwd3,Topbp1
11_Member	Reactome Gene Sets	R-MMU-5693616	Presynaptic phase of homologous DNA pairing and strand exchange	-8.2611	-6.03686	7/34	11920,12144,12189,12190,106344,235559,235610	Atm,Blm,Brca1,Brca2,Rfc4,Topbp1,Atrip
11_Member	Reactome Gene Sets	R-MMU-5693579	Homologous DNA Pairing and Strand Exchange	-7.98742	-5.80002	7/37	11920,12144,12189,12190,106344,235559,235610	Atm,Blm,Brca1,Brca2,Rfc4,Topbp1,Atrip
11_Member	Reactome Gene Sets	R-MMU-5693538	Homology Directed Repair	-7.46005	-5.31946	10/124	11920,12144,12189,12190,66131,70238,77782,106344,235559,235610	Atm,Blm,Brca1,Brca2,Tipin,Rnf168,Polq,Rfc4,Topbp1,Atrip
11_Member	Reactome Gene Sets	R-MMU-5685938	HDR through Single Strand Annealing (SSA)	-7.0694	-4.9594	6/30	11920,12144,12189,106344,235559,235610	Atm,Blm,Brca1,Rfc4,Topbp1,Atrip
11_Member	Reactome Gene Sets	R-MMU-5693532	DNA Double-Strand Break Repair	-6.67724	-4.60133	10/150	11920,12144,12189,12190,66131,70238,77782,106344,235559,235610	Atm,Blm,Brca1,Brca2,Tipin,Rnf168,Polq,Rfc4,Topbp1,Atrip
11_Member	Reactome Gene Sets	R-MMU-5685942	HDR through Homologous Recombination (HRR)	-6.52737	-4.47017	7/59	11920,12144,12189,12190,106344,235559,235610	Atm,Blm,Brca1,Brca2,Rfc4,Topbp1,Atrip
11_Member	Reactome Gene Sets	R-MMU-5693607	Processing of DNA double-strand break ends	-6.47358	-4.43682	8/88	11920,12144,12189,66131,70238,106344,235559,235610	Atm,Blm,Brca1,Tipin,Rnf168,Rfc4,Topbp1,Atrip
11_Member	Reactome Gene Sets	R-MMU-5693567	HDR through Homologous Recombination (HRR) or Single Strand Annealing (SSA)	-6.46451	-4.43024	9/121	11920,12144,12189,12190,66131,70238,106344,235559,235610	Atm,Blm,Brca1,Brca2,Tipin,Rnf168,Rfc4,Topbp1,Atrip
11_Member	GO Biological Processes	GO:1902749	regulation of cell cycle G2/M phase transition	-6.14655	-4.15927	8/97	11920,12144,12189,12530,17193,18514,235559,674895	Atm,Blm,Brca1,Cdc25a,Mbd4,Pbx1,Topbp1,Nek10
11_Member	GO Biological Processes	GO:0044839	cell cycle G2/M phase transition	-6.08862	-4.11016	9/134	11920,12144,12189,12530,16798,17193,18514,235559,674895	Atm,Blm,Brca1,Cdc25a,Lats1,Mbd4,Pbx1,Topbp1,Nek10
11_Member	KEGG Pathway	mmu03440	Homologous recombination	-6.03207	-4.06651	6/44	11920,12144,12189,12190,22589,235559	Atm,Blm,Brca1,Brca2,Atrx,Topbp1
11_Member	GO Biological Processes	GO:0010389	regulation of G2/M transition of mitotic cell cycle	-5.57925	-3.68933	7/81	11920,12144,12189,12530,17193,18514,235559	Atm,Blm,Brca1,Cdc25a,Mbd4,Pbx1,Topbp1
11_Member	Reactome Gene Sets	R-MMU-6804756	Regulation of TP53 Activity through Phosphorylation	-5.57925	-3.68933	7/81	11920,12144,12189,20869,106344,235559,235610	Atm,Blm,Brca1,Stk11,Rfc4,Topbp1,Atrip
11_Member	GO Biological Processes	GO:0000086	G2/M transition of mitotic cell cycle	-5.52792	-3.64331	8/117	11920,12144,12189,12530,16798,17193,18514,235559	Atm,Blm,Brca1,Cdc25a,Lats1,Mbd4,Pbx1,Topbp1
11_Member	GO Biological Processes	GO:0031573	intra-S DNA damage checkpoint	-5.40041	-3.53134	4/15	22591,66131,208583,211651	Xpc,Tipin,Nek11,Fancd2
11_Member	Reactome Gene Sets	R-MMU-69481	G2/M Checkpoints	-5.38178	-3.51752	9/163	11920,12144,12189,12530,17216,70238,106344,235559,235610	Atm,Blm,Brca1,Cdc25a,Mcm2,Rnf168,Rfc4,Topbp1,Atrip
11_Member	GO Biological Processes	GO:0044818	mitotic G2/M transition checkpoint	-5.34001	-3.48266	5/33	11920,12144,12189,17193,235559	Atm,Blm,Brca1,Mbd4,Topbp1
11_Member	Reactome Gene Sets	R-MMU-69473	G2/M DNA damage checkpoint	-5.23964	-3.39556	7/91	11920,12144,12189,70238,106344,235559,235610	Atm,Blm,Brca1,Rnf168,Rfc4,Topbp1,Atrip
11_Member	GO Biological Processes	GO:0031572	G2 DNA damage checkpoint	-5.14696	-3.32601	5/36	11920,12144,12189,17193,235559	Atm,Blm,Brca1,Mbd4,Topbp1
11_Member	KEGG Pathway	ko03440	Homologous recombination	-4.86177	-3.08439	5/41	11920,12144,12189,12190,235559	Atm,Blm,Brca1,Brca2,Topbp1
11_Member	Reactome Gene Sets	R-MMU-5633007	Regulation of TP53 Activity	-4.86064	-3.08439	8/144	11920,12144,12189,20869,22061,106344,235559,235610	Atm,Blm,Brca1,Stk11,Trp63,Rfc4,Topbp1,Atrip
11_Member	GO Biological Processes	GO:0010972	negative regulation of G2/M transition of mitotic cell cycle	-4.70855	-2.96527	5/44	11920,12144,12189,17193,235559	Atm,Blm,Brca1,Mbd4,Topbp1
11_Member	GO Biological Processes	GO:0007095	mitotic G2 DNA damage checkpoint	-4.45897	-2.76712	4/25	11920,12144,17193,235559	Atm,Blm,Mbd4,Topbp1
11_Member	GO Biological Processes	GO:1902750	negative regulation of cell cycle G2/M phase transition	-4.23193	-2.58402	5/55	11920,12144,12189,17193,235559	Atm,Blm,Brca1,Mbd4,Topbp1
11_Member	Reactome Gene Sets	R-MMU-5693537	Resolution of D-Loop Structures	-4.13596	-2.50013	4/30	11920,12144,12189,12190	Atm,Blm,Brca1,Brca2
11_Member	Reactome Gene Sets	R-MMU-5693568	Resolution of D-loop Structures through Holliday Junction Intermediates	-4.13596	-2.50013	4/30	11920,12144,12189,12190	Atm,Blm,Brca1,Brca2
11_Member	Reactome Gene Sets	R-MMU-3700989	Transcriptional Regulation by TP53	-3.08746	-1.63558	8/260	11920,12144,12189,20869,22061,106344,235559,235610	Atm,Blm,Brca1,Stk11,Trp63,Rfc4,Topbp1,Atrip
11_Member	GO Biological Processes	GO:0010165	response to X-ray	-3.06756	-1.61891	3/25	11920,12144,12190	Atm,Blm,Brca2
12_Summary	GO Biological Processes	GO:0009314	response to radiation	-13.4022	-10.8408	23/401	11920,12018,12144,12189,12190,12530,13404,13490,13605,15586,16159,17193,18294,20869,22040,22591,58186,66131,70238,211651,234736,235559,245000,12387,20682,56637,387210,387218	Atm,Bak1,Blm,Brca1,Brca2,Cdc25a,Dmc1,Drd3,Ect2,Hyal1,Il12a,Mbd4,Ogg1,Stk11,Trex1,Xpc,Rad18,Tipin,Rnf168,Fancd2,Rfwd3,Topbp1,Atr,Ctnnb1,Sox9,Gsk3b,Mir214,Mir26a-1
12_Member	GO Biological Processes	GO:0009314	response to radiation	-13.4022	-10.8408	23/401	11920,12018,12144,12189,12190,12530,13404,13490,13605,15586,16159,17193,18294,20869,22040,22591,58186,66131,70238,211651,234736,235559,245000	Atm,Bak1,Blm,Brca1,Brca2,Cdc25a,Dmc1,Drd3,Ect2,Hyal1,Il12a,Mbd4,Ogg1,Stk11,Trex1,Xpc,Rad18,Tipin,Rnf168,Fancd2,Rfwd3,Topbp1,Atr
12_Member	GO Biological Processes	GO:0010212	response to ionizing radiation	-12.1998	-9.72185	14/125	11920,12018,12144,12189,12190,13404,13605,20869,22040,70238,211651,234736,235559,245000	Atm,Bak1,Blm,Brca1,Brca2,Dmc1,Ect2,Stk11,Trex1,Rnf168,Fancd2,Rfwd3,Topbp1,Atr
12_Member	GO Biological Processes	GO:0009411	response to UV	-9.2284	-6.95078	12/138	12018,12190,12530,15586,16159,20869,22040,22591,58186,66131,70238,245000	Bak1,Brca2,Cdc25a,Hyal1,Il12a,Stk11,Trex1,Xpc,Rad18,Tipin,Rnf168,Atr
12_Member	GO Biological Processes	GO:0071214	cellular response to abiotic stimulus	-9.08914	-6.82886	16/294	11920,12018,12144,12387,12530,13605,15586,20682,20869,22040,22591,56637,70238,245000,387210,387218	Atm,Bak1,Blm,Ctnnb1,Cdc25a,Ect2,Hyal1,Sox9,Stk11,Trex1,Xpc,Gsk3b,Rnf168,Atr,Mir214,Mir26a-1
12_Member	GO Biological Processes	GO:0104004	cellular response to environmental stimulus	-9.08914	-6.82886	16/294	11920,12018,12144,12387,12530,13605,15586,20682,20869,22040,22591,56637,70238,245000,387210,387218	Atm,Bak1,Blm,Ctnnb1,Cdc25a,Ect2,Hyal1,Sox9,Stk11,Trex1,Xpc,Gsk3b,Rnf168,Atr,Mir214,Mir26a-1
12_Member	GO Biological Processes	GO:0071478	cellular response to radiation	-7.63245	-5.47571	11/153	11920,12018,12144,12530,13605,15586,20869,22040,22591,70238,245000	Atm,Bak1,Blm,Cdc25a,Ect2,Hyal1,Stk11,Trex1,Xpc,Rnf168,Atr
12_Member	GO Biological Processes	GO:0034644	cellular response to UV	-6.84032	-4.75613	8/79	12018,12530,15586,20869,22040,22591,70238,245000	Bak1,Cdc25a,Hyal1,Stk11,Trex1,Xpc,Rnf168,Atr
12_Member	GO Biological Processes	GO:0009416	response to light stimulus	-6.36022	-4.34298	13/298	12018,12190,12530,13490,15586,16159,20869,22040,22591,58186,66131,70238,245000	Bak1,Brca2,Cdc25a,Drd3,Hyal1,Il12a,Stk11,Trex1,Xpc,Rad18,Tipin,Rnf168,Atr
12_Member	GO Biological Processes	GO:0071482	cellular response to light stimulus	-6.11233	-4.12948	8/98	12018,12530,15586,20869,22040,22591,70238,245000	Bak1,Cdc25a,Hyal1,Stk11,Trex1,Xpc,Rnf168,Atr
12_Member	GO Biological Processes	GO:0010224	response to UV-B	-5.27802	-3.42396	4/16	15586,16159,20869,22591	Hyal1,Il12a,Stk11,Xpc
13_Summary	KEGG Pathway	ko03460	Fanconi anemia pathway	-12.9398	-10.4107	11/51	12144,12189,12190,14087,15205,17350,67561,104806,211651,235610,245000,234736	Blm,Brca1,Brca2,Fanca,Hes1,Mlh1,Wdr48,Fancm,Fancd2,Atrip,Atr,Rfwd3
13_Member	KEGG Pathway	ko03460	Fanconi anemia pathway	-12.9398	-10.4107	11/51	12144,12189,12190,14087,15205,17350,67561,104806,211651,235610,245000	Blm,Brca1,Brca2,Fanca,Hes1,Mlh1,Wdr48,Fancm,Fancd2,Atrip,Atr
13_Member	KEGG Pathway	mmu03460	Fanconi anemia pathway	-12.2799	-9.79497	11/58	12144,12189,12190,14087,15205,17350,67561,104806,211651,235610,245000	Blm,Brca1,Brca2,Fanca,Hes1,Mlh1,Wdr48,Fancm,Fancd2,Atrip,Atr
13_Member	Reactome Gene Sets	R-MMU-6783310	Fanconi Anemia Pathway	-5.27357	-3.42123	5/34	14087,67561,104806,211651,235610	Fanca,Wdr48,Fancm,Fancd2,Atrip
13_Member	GO Biological Processes	GO:0036297	interstrand cross-link repair	-4.07851	-2.45826	4/31	14087,104806,211651,234736	Fanca,Fancm,Fancd2,Rfwd3
14_Summary	GO Biological Processes	GO:0007292	female gamete generation	-12.0558	-9.58469	15/156	11920,12190,12387,13164,13404,17350,20871,50796,50878,55993,56739,74369,75178,110958,320558,74691,114642,20869,22092,224661,671232,11848,14182,14184,15205,22418,56637	Atm,Brca2,Ctnnb1,Dazl,Dmc1,Mlh1,Aurkc,Dmrt1,Stag3,Msh4,Rec8,Mei1,Meiob,M1ap,Sycp2,Tdrd9,Brdt,Stk11,Rsph1,Slc26a8,Topaz1,Rhoa,Fgfr1,Fgfr3,Hes1,Wnt5a,Gsk3b
14_Member	GO Biological Processes	GO:0007292	female gamete generation	-12.0558	-9.58469	15/156	11920,12190,12387,13164,13404,17350,20871,50796,50878,55993,56739,74369,75178,110958,320558	Atm,Brca2,Ctnnb1,Dazl,Dmc1,Mlh1,Aurkc,Dmrt1,Stag3,Msh4,Rec8,Mei1,Meiob,M1ap,Sycp2
14_Member	GO Biological Processes	GO:0007141	male meiosis I	-9.72711	-7.37408	7/22	12190,13404,56739,74369,74691,75178,114642	Brca2,Dmc1,Rec8,Mei1,Tdrd9,Meiob,Brdt
14_Member	GO Biological Processes	GO:0048477	oogenesis	-8.24134	-6.02093	10/103	11920,12190,12387,13164,13404,17350,20871,50796,56739,74369	Atm,Brca2,Ctnnb1,Dazl,Dmc1,Mlh1,Aurkc,Dmrt1,Rec8,Mei1
14_Member	GO Biological Processes	GO:0048599	oocyte development	-8.23732	-6.0207	8/53	11920,12190,12387,13164,13404,20871,50796,56739	Atm,Brca2,Ctnnb1,Dazl,Dmc1,Aurkc,Dmrt1,Rec8
14_Member	GO Biological Processes	GO:0009994	oocyte differentiation	-7.97785	-5.79396	8/57	11920,12190,12387,13164,13404,20871,50796,56739	Atm,Brca2,Ctnnb1,Dazl,Dmc1,Aurkc,Dmrt1,Rec8
14_Member	GO Biological Processes	GO:0007281	germ cell development	-6.22363	-4.22735	14/359	11920,12190,12387,13164,13404,17350,20869,20871,22092,50796,56739,74369,224661,671232	Atm,Brca2,Ctnnb1,Dazl,Dmc1,Mlh1,Stk11,Aurkc,Rsph1,Dmrt1,Rec8,Mei1,Slc26a8,Topaz1
14_Member	GO Biological Processes	GO:0021700	developmental maturation	-5.12324	-3.30532	12/328	11848,12190,12387,13164,13404,14182,14184,15205,22418,56637,56739,224661	Rhoa,Brca2,Ctnnb1,Dazl,Dmc1,Fgfr1,Fgfr3,Hes1,Wnt5a,Gsk3b,Rec8,Slc26a8
14_Member	GO Biological Processes	GO:0071695	anatomical structure maturation	-4.71845	-2.97389	9/197	11848,12190,12387,13164,13404,14184,22418,56637,56739	Rhoa,Brca2,Ctnnb1,Dazl,Dmc1,Fgfr3,Wnt5a,Gsk3b,Rec8
14_Member	GO Biological Processes	GO:0048469	cell maturation	-4.56521	-2.85375	9/206	12190,12387,13164,13404,14182,15205,56637,56739,224661	Brca2,Ctnnb1,Dazl,Dmc1,Fgfr1,Hes1,Gsk3b,Rec8,Slc26a8
14_Member	GO Biological Processes	GO:0001556	oocyte maturation	-4.02307	-2.40946	4/32	12190,13164,13404,56739	Brca2,Dazl,Dmc1,Rec8
14_Member	GO Biological Processes	GO:0007286	spermatid development	-2.76809	-1.37895	7/227	13404,20869,22092,56739,74369,224661,671232	Dmc1,Stk11,Rsph1,Rec8,Mei1,Slc26a8,Topaz1
14_Member	GO Biological Processes	GO:0048515	spermatid differentiation	-2.67262	-1.30753	7/236	13404,20869,22092,56739,74369,224661,671232	Dmc1,Stk11,Rsph1,Rec8,Mei1,Slc26a8,Topaz1
15_Summary	GO Biological Processes	GO:0007131	reciprocal meiotic recombination	-11.5485	-9.11005	10/49	13404,17350,21974,28135,55993,75178,83558,104806,211651,235559,11920,17120,83560,110958,229841,235661	Dmc1,Mlh1,Top2b,Cep63,Msh4,Meiob,Tex11,Fancm,Fancd2,Topbp1,Atm,Mad1l1,Tex14,M1ap,Cenpe,Dync1li1
15_Member	GO Biological Processes	GO:0007131	reciprocal meiotic recombination	-11.5485	-9.11005	10/49	13404,17350,21974,28135,55993,75178,83558,104806,211651,235559	Dmc1,Mlh1,Top2b,Cep63,Msh4,Meiob,Tex11,Fancm,Fancd2,Topbp1
15_Member	GO Biological Processes	GO:0035825	homologous recombination	-11.4544	-9.02834	10/50	13404,17350,21974,28135,55993,75178,83558,104806,211651,235559	Dmc1,Mlh1,Top2b,Cep63,Msh4,Meiob,Tex11,Fancm,Fancd2,Topbp1
15_Member	GO Biological Processes	GO:0051304	chromosome separation	-11.2106	-8.79666	12/94	11920,17120,17350,21974,55993,75178,83558,83560,104806,110958,229841,235661	Atm,Mad1l1,Mlh1,Top2b,Msh4,Meiob,Tex11,Tex14,Fancm,M1ap,Cenpe,Dync1li1
15_Member	GO Biological Processes	GO:0051307	meiotic chromosome separation	-9.15182	-6.88311	7/26	17350,21974,55993,75178,83558,104806,110958	Mlh1,Top2b,Msh4,Meiob,Tex11,Fancm,M1ap
15_Member	GO Biological Processes	GO:0000712	resolution of meiotic recombination intermediates	-8.7153	-6.47541	6/17	17350,21974,55993,75178,83558,104806	Mlh1,Top2b,Msh4,Meiob,Tex11,Fancm
15_Member	GO Biological Processes	GO:0007060	male meiosis chromosome segregation	-5.77669	-3.85541	3/4	17350,83558,110958	Mlh1,Tex11,M1ap
16_Summary	GO Biological Processes	GO:0006261	DNA-dependent DNA replication	-10.559	-8.17379	13/134	12144,12190,14182,17216,22589,66131,75826,77782,104806,106344,234736,235559,239789,22040,245000	Blm,Brca2,Fgfr1,Mcm2,Atrx,Tipin,Senp2,Polq,Fancm,Rfc4,Rfwd3,Topbp1,Gmnc,Trex1,Atr
16_Member	GO Biological Processes	GO:0006261	DNA-dependent DNA replication	-10.559	-8.17379	13/134	12144,12190,14182,17216,22589,66131,75826,77782,104806,106344,234736,235559,239789	Blm,Brca2,Fgfr1,Mcm2,Atrx,Tipin,Senp2,Polq,Fancm,Rfc4,Rfwd3,Topbp1,Gmnc
16_Member	GO Biological Processes	GO:0006260	DNA replication	-9.2519	-6.96136	15/245	12144,12190,14182,17216,22040,22589,66131,75826,77782,104806,106344,234736,235559,239789,245000	Blm,Brca2,Fgfr1,Mcm2,Trex1,Atrx,Tipin,Senp2,Polq,Fancm,Rfc4,Rfwd3,Topbp1,Gmnc,Atr
16_Member	GO Biological Processes	GO:0090329	regulation of DNA-dependent DNA replication	-7.16316	-5.04721	7/48	12144,12190,14182,22589,66131,75826,106344	Blm,Brca2,Fgfr1,Atrx,Tipin,Senp2,Rfc4
16_Member	GO Biological Processes	GO:0045005	DNA-dependent DNA replication maintenance of fidelity	-6.28587	-4.28272	6/40	12144,12190,22589,66131,104806,234736	Blm,Brca2,Atrx,Tipin,Fancm,Rfwd3
16_Member	GO Biological Processes	GO:0006275	regulation of DNA replication	-5.72988	-3.81241	8/110	12144,12190,14182,22589,66131,75826,106344,245000	Blm,Brca2,Fgfr1,Atrx,Tipin,Senp2,Rfc4,Atr
16_Member	GO Biological Processes	GO:0031297	replication fork processing	-5.40873	-3.53625	5/32	12144,12190,22589,104806,234736	Blm,Brca2,Atrx,Fancm,Rfwd3
16_Member	GO Biological Processes	GO:0044786	cell cycle DNA replication	-4.86177	-3.08439	5/41	12190,14182,17216,22589,75826	Brca2,Fgfr1,Mcm2,Atrx,Senp2
16_Member	GO Biological Processes	GO:0033260	nuclear DNA replication	-3.81891	-2.25172	4/36	12190,14182,17216,22589	Brca2,Fgfr1,Mcm2,Atrx
16_Member	GO Biological Processes	GO:1902969	mitotic DNA replication	-3.74725	-2.191	3/15	12190,14182,17216	Brca2,Fgfr1,Mcm2
16_Member	GO Biological Processes	GO:0008156	negative regulation of DNA replication	-2.92113	-1.50205	3/28	12190,66131,245000	Brca2,Tipin,Atr
17_Summary	GO Biological Processes	GO:0044848	biological phase	-10.0899	-7.71567	9/48	12387,17350,22040,22418,74075,74369,320558,668110,671232,11920,13164,50878,75178,28135,24127,192119,636931	Ctnnb1,Mlh1,Trex1,Wnt5a,Syce1,Mei1,Sycp2,Syce1l,Topaz1,Atm,Dazl,Stag3,Meiob,Cep63,Xrn1,Dicer1,Trim71
17_Member	GO Biological Processes	GO:0044848	biological phase	-10.0899	-7.71567	9/48	12387,17350,22040,22418,74075,74369,320558,668110,671232	Ctnnb1,Mlh1,Trex1,Wnt5a,Syce1,Mei1,Sycp2,Syce1l,Topaz1
17_Member	GO Biological Processes	GO:0022403	cell cycle phase	-9.42522	-7.1117	7/24	17350,22040,74075,74369,320558,668110,671232	Mlh1,Trex1,Syce1,Mei1,Sycp2,Syce1l,Topaz1
17_Member	GO Biological Processes	GO:0007143	female meiotic nuclear division	-8.07576	-5.87763	7/36	11920,13164,17350,50878,74369,75178,320558	Atm,Dazl,Mlh1,Stag3,Mei1,Meiob,Sycp2
17_Member	GO Biological Processes	GO:0007128	meiotic prophase I	-7.76114	-5.59442	5/12	17350,74075,74369,668110,671232	Mlh1,Syce1,Mei1,Syce1l,Topaz1
17_Member	GO Biological Processes	GO:0051324	prophase	-7.76114	-5.59442	5/12	17350,74075,74369,668110,671232	Mlh1,Syce1,Mei1,Syce1l,Topaz1
17_Member	GO Biological Processes	GO:0098762	meiotic cell cycle phase	-7.55294	-5.40273	5/13	17350,74075,74369,668110,671232	Mlh1,Syce1,Mei1,Syce1l,Topaz1
17_Member	GO Biological Processes	GO:0098764	meiosis I cell cycle phase	-7.55294	-5.40273	5/13	17350,74075,74369,668110,671232	Mlh1,Syce1,Mei1,Syce1l,Topaz1
17_Member	GO Biological Processes	GO:0000279	M phase	-7.3637	-5.24172	5/14	17350,74075,74369,668110,671232	Mlh1,Syce1,Mei1,Syce1l,Topaz1
17_Member	GO Biological Processes	GO:0045141	meiotic telomere clustering	-5.83327	-3.89777	4/12	11920,17350,28135,74369	Atm,Mlh1,Cep63,Mei1
17_Member	GO Biological Processes	GO:0034397	telomere localization	-5.67612	-3.76803	4/13	11920,17350,28135,74369	Atm,Mlh1,Cep63,Mei1
17_Member	GO Biological Processes	GO:0090220	chromosome localization to nuclear envelope involved in homologous chromosome segregation	-5.67612	-3.76803	4/13	11920,17350,28135,74369	Atm,Mlh1,Cep63,Mei1
17_Member	GO Biological Processes	GO:0006402	mRNA catabolic process	-2.20264	-0.913561	6/218	11920,13164,17350,24127,192119,636931	Atm,Dazl,Mlh1,Xrn1,Dicer1,Trim71
18_Summary	GO Biological Processes	GO:0006325	chromatin organization	-9.81728	-7.45378	26/775	11920,12189,12190,12387,14013,17216,18519,18753,20682,21752,21803,22061,22589,56249,56456,56505,70238,72117,101206,104416,110958,114642,192119,208583,209200,235626,17120,83560,229841,235661,245000,52163,56637,75826,320213	Atm,Brca1,Brca2,Ctnnb1,Mecom,Mcm2,Kat2b,Prkcd,Sox9,Tert,Tgfb1,Trp63,Atrx,Actr8,Actl6a,Ruvbl1,Rnf168,Naa50,Tada3,Bap1,M1ap,Brdt,Dicer1,Nek11,Dtx3l,Setd2,Mad1l1,Tex14,Cenpe,Dync1li1,Atr,Camk1,Gsk3b,Senp2,Senp5
18_Member	GO Biological Processes	GO:0006325	chromatin organization	-9.81728	-7.45378	26/775	11920,12189,12190,12387,14013,17216,18519,18753,20682,21752,21803,22061,22589,56249,56456,56505,70238,72117,101206,104416,110958,114642,192119,208583,209200,235626	Atm,Brca1,Brca2,Ctnnb1,Mecom,Mcm2,Kat2b,Prkcd,Sox9,Tert,Tgfb1,Trp63,Atrx,Actr8,Actl6a,Ruvbl1,Rnf168,Naa50,Tada3,Bap1,M1ap,Brdt,Dicer1,Nek11,Dtx3l,Setd2
18_Member	GO Biological Processes	GO:0016570	histone modification	-8.0595	-5.86498	18/449	11920,12189,12190,12387,18519,18753,21752,21803,22589,56456,56505,70238,72117,101206,104416,208583,209200,235626	Atm,Brca1,Brca2,Ctnnb1,Kat2b,Prkcd,Tert,Tgfb1,Atrx,Actl6a,Ruvbl1,Rnf168,Naa50,Tada3,Bap1,Nek11,Dtx3l,Setd2
18_Member	GO Biological Processes	GO:0016569	covalent chromatin modification	-7.85386	-5.67692	18/463	11920,12189,12190,12387,18519,18753,21752,21803,22589,56456,56505,70238,72117,101206,104416,208583,209200,235626	Atm,Brca1,Brca2,Ctnnb1,Kat2b,Prkcd,Tert,Tgfb1,Atrx,Actl6a,Ruvbl1,Rnf168,Naa50,Tada3,Bap1,Nek11,Dtx3l,Setd2
18_Member	GO Biological Processes	GO:0033044	regulation of chromosome organization	-6.0537	-4.07958	14/371	11920,12189,12387,17120,17216,18519,21752,21803,22589,83560,101206,229841,235661,245000	Atm,Brca1,Ctnnb1,Mad1l1,Mcm2,Kat2b,Tert,Tgfb1,Atrx,Tex14,Tada3,Cenpe,Dync1li1,Atr
18_Member	GO Biological Processes	GO:0006473	protein acetylation	-5.67233	-3.76608	10/193	12189,12190,18519,21803,52163,56456,56505,56637,72117,101206	Brca1,Brca2,Kat2b,Tgfb1,Camk1,Actl6a,Ruvbl1,Gsk3b,Naa50,Tada3
18_Member	GO Biological Processes	GO:0018205	peptidyl-lysine modification	-5.38158	-3.51752	13/365	12189,12190,12387,18519,21803,22589,56456,56505,72117,75826,101206,235626,320213	Brca1,Brca2,Ctnnb1,Kat2b,Tgfb1,Atrx,Actl6a,Ruvbl1,Naa50,Senp2,Tada3,Setd2,Senp5
18_Member	GO Biological Processes	GO:0043543	protein acylation	-4.86777	-3.08439	10/238	12189,12190,18519,21803,52163,56456,56505,56637,72117,101206	Brca1,Brca2,Kat2b,Tgfb1,Camk1,Actl6a,Ruvbl1,Gsk3b,Naa50,Tada3
18_Member	GO Biological Processes	GO:0016573	histone acetylation	-4.79548	-3.03931	8/147	12189,12190,18519,21803,56456,56505,72117,101206	Brca1,Brca2,Kat2b,Tgfb1,Actl6a,Ruvbl1,Naa50,Tada3
18_Member	GO Biological Processes	GO:0006475	internal protein amino acid acetylation	-4.66965	-2.9349	8/153	12189,12190,18519,21803,56456,56505,72117,101206	Brca1,Brca2,Kat2b,Tgfb1,Actl6a,Ruvbl1,Naa50,Tada3
18_Member	GO Biological Processes	GO:0018393	internal peptidyl-lysine acetylation	-4.66965	-2.9349	8/153	12189,12190,18519,21803,56456,56505,72117,101206	Brca1,Brca2,Kat2b,Tgfb1,Actl6a,Ruvbl1,Naa50,Tada3
18_Member	GO Biological Processes	GO:0031056	regulation of histone modification	-4.47216	-2.77578	8/163	11920,12189,12387,18519,21752,21803,22589,101206	Atm,Brca1,Ctnnb1,Kat2b,Tert,Tgfb1,Atrx,Tada3
18_Member	GO Biological Processes	GO:0018394	peptidyl-lysine acetylation	-4.45319	-2.76247	8/164	12189,12190,18519,21803,56456,56505,72117,101206	Brca1,Brca2,Kat2b,Tgfb1,Actl6a,Ruvbl1,Naa50,Tada3
18_Member	GO Biological Processes	GO:2001252	positive regulation of chromosome organization	-3.97138	-2.36693	8/192	11920,12189,12387,18519,21803,22589,229841,245000	Atm,Brca1,Ctnnb1,Kat2b,Tgfb1,Atrx,Cenpe,Atr
18_Member	GO Biological Processes	GO:0043967	histone H4 acetylation	-3.82002	-2.25172	5/67	12189,12190,56456,56505,101206	Brca1,Brca2,Actl6a,Ruvbl1,Tada3
18_Member	GO Biological Processes	GO:1902275	regulation of chromatin organization	-3.70389	-2.15507	8/210	11920,12189,12387,18519,21752,21803,22589,101206	Atm,Brca1,Ctnnb1,Kat2b,Tert,Tgfb1,Atrx,Tada3
18_Member	GO Biological Processes	GO:1901983	regulation of protein acetylation	-3.50925	-1.99236	5/78	12189,18519,21803,52163,56637	Brca1,Kat2b,Tgfb1,Camk1,Gsk3b
18_Member	GO Biological Processes	GO:1901985	positive regulation of protein acetylation	-3.40178	-1.90657	4/46	12189,18519,21803,52163	Brca1,Kat2b,Tgfb1,Camk1
18_Member	GO Biological Processes	GO:0043966	histone H3 acetylation	-2.88251	-1.4703	4/63	12189,12190,18519,101206	Brca1,Brca2,Kat2b,Tada3
18_Member	GO Biological Processes	GO:0035066	positive regulation of histone acetylation	-2.75057	-1.36675	3/32	12189,18519,21803	Brca1,Kat2b,Tgfb1
18_Member	GO Biological Processes	GO:1905269	positive regulation of chromatin organization	-2.71156	-1.33842	5/117	11920,12189,12387,18519,21803	Atm,Brca1,Ctnnb1,Kat2b,Tgfb1
18_Member	GO Biological Processes	GO:2000758	positive regulation of peptidyl-lysine acetylation	-2.60191	-1.25146	3/36	12189,18519,21803	Brca1,Kat2b,Tgfb1
18_Member	GO Biological Processes	GO:0061647	histone H3-K9 modification	-2.29818	-0.993996	3/46	12189,18519,22589	Brca1,Kat2b,Atrx
18_Member	GO Biological Processes	GO:0031058	positive regulation of histone modification	-2.14215	-0.868735	4/101	11920,12189,18519,21803	Atm,Brca1,Kat2b,Tgfb1
18_Member	GO Biological Processes	GO:0035065	regulation of histone acetylation	-2.01861	-0.769462	3/58	12189,18519,21803	Brca1,Kat2b,Tgfb1
19_Summary	GO Biological Processes	GO:0000910	cytokinesis	-9.58702	-7.24923	13/160	11848,12190,13490,13605,20871,20873,66700,68942,74369,75669,78267,83560,235626,12144,21803,22061,11920,22142,235661,21974	Rhoa,Brca2,Drd3,Ect2,Aurkc,Plk4,Chmp3,Chmp2b,Mei1,Pik3r4,Klhdc8b,Tex14,Setd2,Blm,Tgfb1,Trp63,Atm,Tuba1a,Dync1li1,Top2b
19_Member	GO Biological Processes	GO:0000910	cytokinesis	-9.58702	-7.24923	13/160	11848,12190,13490,13605,20871,20873,66700,68942,74369,75669,78267,83560,235626	Rhoa,Brca2,Drd3,Ect2,Aurkc,Plk4,Chmp3,Chmp2b,Mei1,Pik3r4,Klhdc8b,Tex14,Setd2
19_Member	GO Biological Processes	GO:0051302	regulation of cell division	-9.58702	-7.24923	13/160	11848,12144,12190,13490,13605,20871,20873,21803,22061,66700,75669,83560,235626	Rhoa,Blm,Brca2,Drd3,Ect2,Aurkc,Plk4,Tgfb1,Trp63,Chmp3,Pik3r4,Tex14,Setd2
19_Member	GO Biological Processes	GO:0032465	regulation of cytokinesis	-9.33331	-7.03098	10/80	11848,12190,13490,13605,20871,20873,66700,75669,83560,235626	Rhoa,Brca2,Drd3,Ect2,Aurkc,Plk4,Chmp3,Pik3r4,Tex14,Setd2
19_Member	GO Biological Processes	GO:0032506	cytokinetic process	-4.97097	-3.16787	5/39	11848,13605,66700,68942,78267	Rhoa,Ect2,Chmp3,Chmp2b,Klhdc8b
19_Member	GO Biological Processes	GO:1902410	mitotic cytokinetic process	-4.53214	-2.82886	4/24	11848,66700,68942,78267	Rhoa,Chmp3,Chmp2b,Klhdc8b
19_Member	GO Biological Processes	GO:0061640	cytoskeleton-dependent cytokinesis	-4.07899	-2.45826	6/95	11848,13605,66700,68942,74369,78267	Rhoa,Ect2,Chmp3,Chmp2b,Mei1,Klhdc8b
19_Member	GO Biological Processes	GO:0032467	positive regulation of cytokinesis	-3.96949	-2.36693	4/33	11848,13490,13605,66700	Rhoa,Drd3,Ect2,Chmp3
19_Member	GO Biological Processes	GO:0000281	mitotic cytokinesis	-3.72988	-2.17684	5/70	11848,13605,66700,68942,78267	Rhoa,Ect2,Chmp3,Chmp2b,Klhdc8b
19_Member	Reactome Gene Sets	R-MMU-1632852	Macroautophagy	-3.50305	-1.98767	6/121	11920,22142,66700,68942,75669,235661	Atm,Tuba1a,Chmp3,Chmp2b,Pik3r4,Dync1li1
19_Member	Reactome Gene Sets	R-MMU-9612973	Autophagy	-3.50305	-1.98767	6/121	11920,22142,66700,68942,75669,235661	Atm,Tuba1a,Chmp3,Chmp2b,Pik3r4,Dync1li1
19_Member	GO Biological Processes	GO:0051781	positive regulation of cell division	-3.48348	-1.97332	5/79	11848,13490,13605,21803,66700	Rhoa,Drd3,Ect2,Tgfb1,Chmp3
19_Member	GO Biological Processes	GO:0045324	late endosome to vacuole transport	-3.12068	-1.66422	3/24	66700,68942,75669	Chmp3,Chmp2b,Pik3r4
19_Member	Reactome Gene Sets	R-MMU-9668328	Sealing of the nuclear envelope (NE) by ESCRT-III	-2.96795	-1.5345	3/27	22142,66700,68942	Tuba1a,Chmp3,Chmp2b
19_Member	GO Biological Processes	GO:1903902	positive regulation of viral life cycle	-2.01861	-0.769462	3/58	21974,66700,68942	Top2b,Chmp3,Chmp2b
20_Summary	GO Biological Processes	GO:0007050	cell cycle arrest	-9.2651	-6.97006	12/137	11920,12189,16159,16589,17349,18763,20482,20674,20869,21803,56289,83669	Atm,Brca1,Il12a,Uhmk1,Mlf1,Pkd1,Skil,Sox2,Stk11,Tgfb1,Rassf1,Wdr6
20_Member	GO Biological Processes	GO:0007050	cell cycle arrest	-9.2651	-6.97006	12/137	11920,12189,16159,16589,17349,18763,20482,20674,20869,21803,56289,83669	Atm,Brca1,Il12a,Uhmk1,Mlf1,Pkd1,Skil,Sox2,Stk11,Tgfb1,Rassf1,Wdr6

## Sheet: All sequenced cells (Helq null)
Sample	Library	Barcode	Time-point	Gender	Genotype	Replicate	Genital_ridge_position	Gene_Number	Transcript_Number
E11.5_Male_KOHelq_BVSC_2N_None_R1_s050581_1	s050581	AACGTGAT	E11.5	Male	Helq null	R1	None	8769	287593
E11.5_Male_KOHelq_BVSC_2N_None_R1_s050581_2	s050581	AAACATCG	E11.5	Male	Helq null	R1	None	8426	220695
E11.5_Male_KOHelq_BVSC_2N_None_R1_s050581_3	s050581	ATGCCTAA	E11.5	Male	Helq null	R1	None	9294	298995
E11.5_Male_KOHelq_BVSC_2N_None_R1_s050581_4	s050581	AGTGGTCA	E11.5	Male	Helq null	R1	None	9652	389858
E11.5_Male_KOHelq_BVSC_2N_None_R1_s050581_5	s050581	ACCACTGT	E11.5	Male	Helq null	R1	None	651	866
E11.5_Male_KOHelq_BVSC_2N_None_R1_s050581_6	s050581	ACATTGGC	E11.5	Male	Helq null	R1	None	7056	85940
E11.5_Male_KOHelq_BVSC_2N_None_R1_s050581_7	s050581	CAGATCTG	E11.5	Male	Helq null	R1	None	7844	133810
E11.5_Male_KOHelq_BVSC_2N_None_R1_s050581_8	s050581	CATCAAGT	E11.5	Male	Helq null	R1	None	7776	148739
E11.5_Male_KOHelq_BVSC_2N_None_R1_s050581_9	s050581	CGCTGATC	E11.5	Male	Helq null	R1	None	7011	126346
E11.5_Male_KOHelq_BVSC_2N_None_R1_s050581_10	s050581	ACAAGCTA	E11.5	Male	Helq null	R1	None	8960	313967
E11.5_Male_KOHelq_BVSC_2N_None_R1_s050581_11	s050581	CTGTAGCC	E11.5	Male	Helq null	R1	None	8569	171649
E11.5_Male_KOHelq_BVSC_2N_None_R1_s050581_12	s050581	AGTACAAG	E11.5	Male	Helq null	R1	None	4974	45744
E11.5_Male_KOHelq_BVSC_2N_None_R1_s050581_13	s050581	AACAACCA	E11.5	Male	Helq null	R1	None	8876	254566
E11.5_Male_KOHelq_BVSC_2N_None_R1_s050581_14	s050581	AACCGAGA	E11.5	Male	Helq null	R1	None	8513	252177
E11.5_Male_KOHelq_BVSC_2N_None_R1_s050581_15	s050581	AACGCTTA	E11.5	Male	Helq null	R1	None	9024	274517
E11.5_Male_KOHelq_BVSC_2N_None_R1_s050581_16	s050581	AAGACGGA	E11.5	Male	Helq null	R1	None	8372	189384
E11.5_Male_KOHelq_BVSC_2N_None_R1_s050581_17	s050581	AAGGTACA	E11.5	Male	Helq null	R1	None	9829	350920
E11.5_Male_KOHelq_BVSC_2N_None_R1_s050581_18	s050581	ACACAGAA	E11.5	Male	Helq null	R1	None	9192	238009
E11.5_Male_KOHelq_BVSC_2N_None_R1_s050581_19	s050581	ACAGCAGA	E11.5	Male	Helq null	R1	None	7943	210815
E11.5_Male_KOHelq_BVSC_2N_None_R1_s050581_20	s050581	ACCTCCAA	E11.5	Male	Helq null	R1	None	7219	109578
E11.5_Male_KOHelq_BVSC_2N_None_R1_s050581_21	s050581	ACGCTCGA	E11.5	Male	Helq null	R1	None	7650	141599
E11.5_Male_KOHelq_BVSC_2N_None_R1_s050581_22	s050581	ACGTATCA	E11.5	Male	Helq null	R1	None	8655	233725
E11.5_Male_KOHelq_BVSC_2N_None_R1_s050581_23	s050581	ACTATGCA	E11.5	Male	Helq null	R1	None	3954	17551
E11.5_Male_KOHelq_BVSC_2N_None_R1_s050581_24	s050581	AGAGTCAA	E11.5	Male	Helq null	R1	None	9295	309203
E11.5_Male_KOHelq_BVSC_2N_None_R1_s050581_25	s050581	AGATCGCA	E11.5	Male	Helq null	R1	None	8530	291146
E11.5_Male_KOHelq_BVSC_2N_None_R1_s050581_26	s050581	AGCAGGAA	E11.5	Male	Helq null	R1	None	8146	185460
E11.5_Male_KOHelq_BVSC_2N_None_R1_s050581_27	s050581	AGTCACTA	E11.5	Male	Helq null	R1	None	9672	298891
E11.5_Male_KOHelq_BVSC_2N_None_R1_s050581_28	s050581	ATCCTGTA	E11.5	Male	Helq null	R1	None	8035	124599
E11.5_Male_KOHelq_BVSC_2N_None_R1_s050581_29	s050581	ATTGAGGA	E11.5	Male	Helq null	R1	None	9824	291678
E11.5_Male_KOHelq_BVSC_2N_None_R1_s050581_30	s050581	CAACCACA	E11.5	Male	Helq null	R1	None	10183	475411
E11.5_Male_KOHelq_BVSC_2N_None_R1_s050581_31	s050581	CAAGACTA	E11.5	Male	Helq null	R1	None	7396	88669
E11.5_Male_KOHelq_BVSC_2N_None_R1_s050581_32	s050581	CAATGGAA	E11.5	Male	Helq null	R1	None	9143	236948
E11.5_Male_KOHelq_BVSC_2N_None_R1_s050581_33	s050581	CACTTCGA	E11.5	Male	Helq null	R1	None	7957	207634
E11.5_Male_KOHelq_BVSC_2N_None_R1_s050581_34	s050581	CAGCGTTA	E11.5	Male	Helq null	R1	None	5059	29440
E11.5_Male_KOHelq_BVSC_2N_None_R1_s050581_35	s050581	CATACCAA	E11.5	Male	Helq null	R1	None	7906	148326
E11.5_Male_KOHelq_BVSC_2N_None_R1_s050581_36	s050581	CCAGTTCA	E11.5	Male	Helq null	R1	None	8688	243052
E11.5_Male_KOHelq_BVSC_2N_None_R1_s050581_37	s050581	CCGAAGTA	E11.5	Male	Helq null	R1	None	8665	218638
E11.5_Male_KOHelq_BVSC_2N_None_R1_s050581_38	s050581	CCGTGAGA	E11.5	Male	Helq null	R1	None	8340	293745
E11.5_Male_KOHelq_BVSC_2N_None_R1_s050581_39	s050581	CCTCCTGA	E11.5	Male	Helq null	R1	None	6557	72679
E11.5_Male_KOHelq_BVSC_2N_None_R1_s050581_40	s050581	CGAACTTA	E11.5	Male	Helq null	R1	None	8529	209375
E11.5_Male_KOHelq_BVSC_2N_None_R1_s050581_41	s050581	CGACTGGA	E11.5	Male	Helq null	R1	None	8857	376985
E11.5_Male_KOHelq_BVSC_2N_None_R1_s050581_42	s050581	CGCATACA	E11.5	Male	Helq null	R1	None	8661	339880
E11.5_Male_KOHelq_BVSC_2N_None_R1_s050581_43	s050581	CTCAATGA	E11.5	Male	Helq null	R1	None	8082	168081
E11.5_Male_KOHelq_BVSC_2N_None_R1_s050581_44	s050581	CTGAGCCA	E11.5	Male	Helq null	R1	None	8671	301959
E11.5_Male_KOHelq_BVSC_2N_None_R1_s050581_45	s050581	CTGGCATA	E11.5	Male	Helq null	R1	None	9354	427463
E11.5_Male_KOHelq_BVSC_2N_None_R1_s050581_46	s050581	GAATCTGA	E11.5	Male	Helq null	R1	None	7123	84851
E11.5_Male_KOHelq_BVSC_2N_None_R1_s050581_47	s050581	GACTAGTA	E11.5	Male	Helq null	R1	None	8609	253020
E11.5_Male_KOHelq_BVSC_2N_None_R1_s050581_48	s050581	GAGCTGAA	E11.5	Male	Helq null	R1	None	8590	335212
E11.5_Male_KOHelq_BVSC_2N_None_R1_s050581_49	s050581	GATAGACA	E11.5	Male	Helq null	R1	None	9188	347510
E11.5_Male_KOHelq_BVSC_2N_None_R1_s050581_50	s050581	GCCACATA	E11.5	Male	Helq null	R1	None	8540	339225
E11.5_Male_KOHelq_BVSC_2N_None_R1_s050581_51	s050581	GCGAGTAA	E11.5	Male	Helq null	R1	None	7725	218391
E11.5_Male_KOHelq_BVSC_2N_None_R1_s050581_52	s050581	GCTAACGA	E11.5	Male	Helq null	R1	None	9099	351904
E11.5_Male_KOHelq_BVSC_2N_None_R1_s050581_53	s050581	GCTCGGTA	E11.5	Male	Helq null	R1	None	8028	158338
E11.5_Male_KOHelq_BVSC_2N_None_R1_s050581_54	s050581	GGAGAACA	E11.5	Male	Helq null	R1	None	9246	363393
E11.5_Male_KOHelq_BVSC_2N_None_R1_s050581_55	s050581	GGTGCGAA	E11.5	Male	Helq null	R1	None	8096	247888
E11.5_Male_KOHelq_BVSC_2N_None_R1_s050581_56	s050581	GTACGCAA	E11.5	Male	Helq null	R1	None	7105	104093
E11.5_Male_KOHelq_BVSC_2N_None_R1_s050581_57	s050581	GTCGTAGA	E11.5	Male	Helq null	R1	None	9308	353794
E11.5_Male_KOHelq_BVSC_2N_None_R1_s050581_58	s050581	GTCTGTCA	E11.5	Male	Helq null	R1	None	9419	380527
E11.5_Male_KOHelq_BVSC_2N_None_R1_s050581_59	s050581	GTGTTCTA	E11.5	Male	Helq null	R1	None	8166	145003
E11.5_Male_KOHelq_BVSC_2N_None_R1_s050581_60	s050581	TAGGATGA	E11.5	Male	Helq null	R1	None	9250	326719
E11.5_Male_KOHelq_BVSC_2N_None_R1_s050581_61	s050581	TATCAGCA	E11.5	Male	Helq null	R1	None	10037	458985
E11.5_Male_KOHelq_BVSC_2N_None_R1_s050581_62	s050581	TCCGTCTA	E11.5	Male	Helq null	R1	None	9087	262866
E11.5_Male_KOHelq_BVSC_2N_None_R1_s050581_63	s050581	TCTTCACA	E11.5	Male	Helq null	R1	None	9873	439077
E11.5_Male_KOHelq_BVSC_2N_None_R1_s050581_64	s050581	TGAAGAGA	E11.5	Male	Helq null	R1	None	8759	319217
E11.5_Male_KOHelq_BVSC_2N_None_R1_s050581_65	s050581	TGGAACAA	E11.5	Male	Helq null	R1	None	9128	345087
E11.5_Male_KOHelq_BVSC_2N_None_R1_s050581_66	s050581	TGGCTTCA	E11.5	Male	Helq null	R1	None	9552	467914
E11.5_Male_KOHelq_BVSC_2N_None_R1_s050581_67	s050581	TGGTGGTA	E11.5	Male	Helq null	R1	None	9313	396701
E11.5_Male_KOHelq_BVSC_2N_None_R1_s050581_68	s050581	TTCACGCA	E11.5	Male	Helq null	R1	None	9618	449366
E11.5_Male_KOHelq_BVSC_2N_None_R1_s050581_69	s050581	AACTCACC	E11.5	Male	Helq null	R1	None	6713	90394
E11.5_Male_KOHelq_BVSC_2N_None_R1_s050581_70	s050581	AAGAGATC	E11.5	Male	Helq null	R1	None	9675	411537
E11.5_Male_KOHelq_BVSC_2N_None_R1_s050581_71	s050581	AAGGACAC	E11.5	Male	Helq null	R1	None	8119	247890
E11.5_Male_KOHelq_BVSC_2N_None_R1_s050581_72	s050581	AATCCGTC	E11.5	Male	Helq null	R1	None	7238	120529
E11.5_Male_KOHelq_Negative_2N_None_R1_s050581_73	s050581	AATGTTGC	E11.5	Male	Helq null	R1	None	3467	13763
E11.5_Male_KOHelq_Negative_2N_None_R1_s050581_74	s050581	ACACGACC	E11.5	Male	Helq null	R1	None	6171	125470
E11.5_Male_KOHelq_Negative_2N_None_R1_s050581_75	s050581	ACAGATTC	E11.5	Male	Helq null	R1	None	8104	191151
E11.5_Male_KOHelq_Negative_2N_None_R1_s050581_76	s050581	AGATGTAC	E11.5	Male	Helq null	R1	None	4517	20565
E11.5_Male_KOHelq_Negative_2N_None_R1_s050581_77	s050581	AGCACCTC	E11.5	Male	Helq null	R1	None	7142	152026
E11.5_Male_KOHelq_Negative_2N_None_R1_s050581_78	s050581	AGCCATGC	E11.5	Male	Helq null	R1	None	6851	93644
E11.5_Male_KOHelq_Negative_2N_None_R1_s050581_79	s050581	AGGCTAAC	E11.5	Male	Helq null	R1	None	6931	161108
E11.5_Male_KOHelq_Negative_2N_None_R1_s050581_80	s050581	ATAGCGAC	E11.5	Male	Helq null	R1	None	8706	283665
E11.5_Male_KOHelq_Negative_2N_None_R1_s050581_81	s050581	ATCATTCC	E11.5	Male	Helq null	R1	None	6449	75466
E11.5_Male_KOHelq_Negative_2N_None_R1_s050581_82	s050581	ATTGGCTC	E11.5	Male	Helq null	R1	None	4894	28850
E11.5_Male_KOHelq_Negative_2N_None_R1_s050581_83	s050581	CAAGGAGC	E11.5	Male	Helq null	R1	None	5575	65758
E11.5_Male_KOHelq_Negative_2N_None_R1_s050581_84	s050581	CACCTTAC	E11.5	Male	Helq null	R1	None	6057	89012
E11.5_Male_KOHelq_Negative_2N_None_R1_s050581_85	s050581	CCATCCTC	E11.5	Male	Helq null	R1	None	3850	14575
E11.5_Male_KOHelq_Negative_2N_None_R1_s050581_86	s050581	CCGACAAC	E11.5	Male	Helq null	R1	None	9221	303136
E11.5_Male_KOHelq_Negative_2N_None_R1_s050581_87	s050581	CCTAATCC	E11.5	Male	Helq null	R1	None	5392	47829
E11.5_Male_KOHelq_Negative_2N_None_R1_s050581_88	s050581	CCTCTATC	E11.5	Male	Helq null	R1	None	6634	57509
E11.5_Male_KOHelq_Negative_2N_None_R1_s050581_89	s050581	CGACACAC	E11.5	Male	Helq null	R1	None	7234	192562
E11.5_Male_KOHelq_Negative_2N_None_R1_s050581_90	s050581	CGGATTGC	E11.5	Male	Helq null	R1	None	7619	144305
E11.5_Male_KOHelq_Negative_2N_None_R1_s050581_91	s050581	CTAAGGTC	E11.5	Male	Helq null	R1	None	7829	119920
E11.5_Male_KOHelq_Negative_2N_None_R1_s050581_92	s050581	GAACAGGC	E11.5	Male	Helq null	R1	None	8263	256644
E11.5_Male_KOHelq_Negative_2N_None_R1_s050581_93	s050581	GACAGTGC	E11.5	Male	Helq null	R1	None	4132	19894
E11.5_Male_KOHelq_Negative_2N_None_R1_s050581_94	s050581	GAGTTAGC	E11.5	Male	Helq null	R1	None	7730	176733
E11.5_Male_KOHelq_Negative_2N_None_R1_s050581_95	s050581	GATGAATC	E11.5	Male	Helq null	R1	None	7346	107311
E11.5_Male_KOHelq_Negative_2N_None_R1_s050581_96	s050581	GCCAAGAC	E11.5	Male	Helq null	R1	None	6883	170651
E12.5_Male_KOHelq_BVSC_2N_None_R1_s050584_1	s050584	AACGTGAT	E12.5	Male	Helq null	R1	None	10531	644015
E12.5_Male_KOHelq_BVSC_2N_None_R1_s050584_2	s050584	AAACATCG	E12.5	Male	Helq null	R1	None	9659	343315
E12.5_Male_KOHelq_BVSC_2N_None_R1_s050584_3	s050584	ATGCCTAA	E12.5	Male	Helq null	R1	None	10135	495987
E12.5_Male_KOHelq_BVSC_2N_None_R1_s050584_4	s050584	AGTGGTCA	E12.5	Male	Helq null	R1	None	9269	379028
E12.5_Male_KOHelq_BVSC_2N_None_R1_s050584_5	s050584	ACCACTGT	E12.5	Male	Helq null	R1	None	8744	234947
E12.5_Male_KOHelq_BVSC_2N_None_R1_s050584_6	s050584	ACATTGGC	E12.5	Male	Helq null	R1	None	8718	174454
E12.5_Male_KOHelq_BVSC_2N_None_R1_s050584_7	s050584	CAGATCTG	E12.5	Male	Helq null	R1	None	8263	196639
E12.5_Male_KOHelq_BVSC_2N_None_R1_s050584_8	s050584	CATCAAGT	E12.5	Male	Helq null	R1	None	8989	244889
E12.5_Male_KOHelq_BVSC_2N_None_R1_s050584_9	s050584	CGCTGATC	E12.5	Male	Helq null	R1	None	8622	300360
E12.5_Male_KOHelq_BVSC_2N_None_R1_s050584_10	s050584	ACAAGCTA	E12.5	Male	Helq null	R1	None	9374	474598
E12.5_Male_KOHelq_BVSC_2N_None_R1_s050584_11	s050584	CTGTAGCC	E12.5	Male	Helq null	R1	None	7006	162618
E12.5_Male_KOHelq_BVSC_2N_None_R1_s050584_12	s050584	AGTACAAG	E12.5	Male	Helq null	R1	None	9180	253992
E12.5_Male_KOHelq_BVSC_2N_None_R1_s050584_13	s050584	AACAACCA	E12.5	Male	Helq null	R1	None	10000	442999
E12.5_Male_KOHelq_BVSC_2N_None_R1_s050584_14	s050584	AACCGAGA	E12.5	Male	Helq null	R1	None	9975	572374
E12.5_Male_KOHelq_BVSC_2N_None_R1_s050584_15	s050584	AACGCTTA	E12.5	Male	Helq null	R1	None	9991	495156
E12.5_Male_KOHelq_BVSC_2N_None_R1_s050584_16	s050584	AAGACGGA	E12.5	Male	Helq null	R1	None	9698	474419
E12.5_Male_KOHelq_BVSC_2N_None_R1_s050584_17	s050584	AAGGTACA	E12.5	Male	Helq null	R1	None	8980	329866
E12.5_Male_KOHelq_BVSC_2N_None_R1_s050584_18	s050584	ACACAGAA	E12.5	Male	Helq null	R1	None	8696	309804
E12.5_Male_KOHelq_BVSC_2N_None_R1_s050584_19	s050584	ACAGCAGA	E12.5	Male	Helq null	R1	None	10049	553168
E12.5_Male_KOHelq_BVSC_2N_None_R1_s050584_20	s050584	ACCTCCAA	E12.5	Male	Helq null	R1	None	7580	176992
E12.5_Male_KOHelq_BVSC_2N_None_R1_s050584_21	s050584	ACGCTCGA	E12.5	Male	Helq null	R1	None	7660	191652
E12.5_Male_KOHelq_BVSC_2N_None_R1_s050584_22	s050584	ACGTATCA	E12.5	Male	Helq null	R1	None	3756	29314
E12.5_Male_KOHelq_BVSC_2N_None_R1_s050584_23	s050584	ACTATGCA	E12.5	Male	Helq null	R1	None	5887	42449
E12.5_Male_KOHelq_BVSC_2N_None_R1_s050584_24	s050584	AGAGTCAA	E12.5	Male	Helq null	R1	None	9963	434539
E12.5_Male_KOHelq_BVSC_2N_None_R1_s050584_25	s050584	AGATCGCA	E12.5	Male	Helq null	R1	None	8442	326794
E12.5_Male_KOHelq_BVSC_2N_None_R1_s050584_26	s050584	AGCAGGAA	E12.5	Male	Helq null	R1	None	7979	274553
E12.5_Male_KOHelq_BVSC_2N_None_R1_s050584_27	s050584	AGTCACTA	E12.5	Male	Helq null	R1	None	9150	343025
E12.5_Male_KOHelq_BVSC_2N_None_R1_s050584_28	s050584	ATCCTGTA	E12.5	Male	Helq null	R1	None	8696	215468
E12.5_Male_KOHelq_BVSC_2N_None_R1_s050584_29	s050584	ATTGAGGA	E12.5	Male	Helq null	R1	None	9220	287247
E12.5_Male_KOHelq_BVSC_2N_None_R1_s050584_30	s050584	CAACCACA	E12.5	Male	Helq null	R1	None	8708	323183
E12.5_Male_KOHelq_BVSC_2N_None_R1_s050584_31	s050584	CAAGACTA	E12.5	Male	Helq null	R1	None	6335	79389
E12.5_Male_KOHelq_BVSC_2N_None_R1_s050584_32	s050584	CAATGGAA	E12.5	Male	Helq null	R1	None	8620	224624
E12.5_Male_KOHelq_BVSC_2N_None_R1_s050584_33	s050584	CACTTCGA	E12.5	Male	Helq null	R1	None	5877	119601
E12.5_Male_KOHelq_BVSC_2N_None_R1_s050584_34	s050584	CAGCGTTA	E12.5	Male	Helq null	R1	None	5250	40915
E12.5_Male_KOHelq_BVSC_2N_None_R1_s050584_35	s050584	CATACCAA	E12.5	Male	Helq null	R1	None	8209	160914
E12.5_Male_KOHelq_BVSC_2N_None_R1_s050584_36	s050584	CCAGTTCA	E12.5	Male	Helq null	R1	None	9229	320501
E12.5_Male_KOHelq_BVSC_2N_None_R1_s050584_37	s050584	CCGAAGTA	E12.5	Male	Helq null	R1	None	9725	495881
E12.5_Male_KOHelq_BVSC_2N_None_R1_s050584_38	s050584	CCGTGAGA	E12.5	Male	Helq null	R1	None	8865	418732
E12.5_Male_KOHelq_BVSC_2N_None_R1_s050584_39	s050584	CCTCCTGA	E12.5	Male	Helq null	R1	None	7376	143752
E12.5_Male_KOHelq_BVSC_2N_None_R1_s050584_40	s050584	CGAACTTA	E12.5	Male	Helq null	R1	None	7737	254648
E12.5_Male_KOHelq_BVSC_2N_None_R1_s050584_41	s050584	CGACTGGA	E12.5	Male	Helq null	R1	None	7086	219622
E12.5_Male_KOHelq_BVSC_2N_None_R1_s050584_42	s050584	CGCATACA	E12.5	Male	Helq null	R1	None	8130	328019
E12.5_Male_KOHelq_BVSC_2N_None_R1_s050584_43	s050584	CTCAATGA	E12.5	Male	Helq null	R1	None	8169	175488
E12.5_Male_KOHelq_BVSC_2N_None_R1_s050584_44	s050584	CTGAGCCA	E12.5	Male	Helq null	R1	None	7612	279861
E12.5_Male_KOHelq_BVSC_2N_None_R1_s050584_45	s050584	CTGGCATA	E12.5	Male	Helq null	R1	None	8315	336661
E12.5_Male_KOHelq_BVSC_2N_None_R1_s050584_46	s050584	GAATCTGA	E12.5	Male	Helq null	R1	None	7812	177886
E12.5_Male_KOHelq_BVSC_2N_None_R1_s050584_47	s050584	GACTAGTA	E12.5	Male	Helq null	R1	None	9280	316356
E12.5_Male_KOHelq_BVSC_2N_None_R1_s050584_48	s050584	GAGCTGAA	E12.5	Male	Helq null	R1	None	8859	435035
E12.5_Male_KOHelq_BVSC_2N_None_R1_s050584_49	s050584	GATAGACA	E12.5	Male	Helq null	R1	None	7810	275051
E12.5_Male_KOHelq_BVSC_2N_None_R1_s050584_50	s050584	GCCACATA	E12.5	Male	Helq null	R1	None	7409	265153
E12.5_Male_KOHelq_BVSC_2N_None_R1_s050584_51	s050584	GCGAGTAA	E12.5	Male	Helq null	R1	None	9029	443838
E12.5_Male_KOHelq_BVSC_2N_None_R1_s050584_52	s050584	GCTAACGA	E12.5	Male	Helq null	R1	None	3196	10289
E12.5_Male_KOHelq_BVSC_2N_None_R1_s050584_53	s050584	GCTCGGTA	E12.5	Male	Helq null	R1	None	6537	122407
E12.5_Male_KOHelq_BVSC_2N_None_R1_s050584_54	s050584	GGAGAACA	E12.5	Male	Helq null	R1	None	8482	325225
E12.5_Male_KOHelq_BVSC_2N_None_R1_s050584_55	s050584	GGTGCGAA	E12.5	Male	Helq null	R1	None	7380	233457
E12.5_Male_KOHelq_BVSC_2N_None_R1_s050584_56	s050584	GTACGCAA	E12.5	Male	Helq null	R1	None	7405	177965
E12.5_Male_KOHelq_BVSC_2N_None_R1_s050584_57	s050584	GTCGTAGA	E12.5	Male	Helq null	R1	None	8913	363128
E12.5_Male_KOHelq_BVSC_2N_None_R1_s050584_58	s050584	GTCTGTCA	E12.5	Male	Helq null	R1	None	7883	244337
E12.5_Male_KOHelq_BVSC_2N_None_R1_s050584_59	s050584	GTGTTCTA	E12.5	Male	Helq null	R1	None	9365	252030
E12.5_Male_KOHelq_BVSC_2N_None_R1_s050584_60	s050584	TAGGATGA	E12.5	Male	Helq null	R1	None	7892	221643
E12.5_Male_KOHelq_BVSC_2N_None_R1_s050584_61	s050584	TATCAGCA	E12.5	Male	Helq null	R1	None	8152	235600
E12.5_Male_KOHelq_BVSC_2N_None_R1_s050584_62	s050584	TCCGTCTA	E12.5	Male	Helq null	R1	None	2492	7178
E12.5_Male_KOHelq_BVSC_2N_None_R1_s050584_63	s050584	TCTTCACA	E12.5	Male	Helq null	R1	None	9244	381134
E12.5_Male_KOHelq_BVSC_2N_None_R1_s050584_64	s050584	TGAAGAGA	E12.5	Male	Helq null	R1	None	8435	247665
E12.5_Male_KOHelq_BVSC_2N_None_R1_s050584_65	s050584	TGGAACAA	E12.5	Male	Helq null	R1	None	8473	304583
E12.5_Male_KOHelq_BVSC_2N_None_R1_s050584_66	s050584	TGGCTTCA	E12.5	Male	Helq null	R1	None	8541	326095
E12.5_Male_KOHelq_BVSC_2N_None_R1_s050584_67	s050584	TGGTGGTA	E12.5	Male	Helq null	R1	None	8686	300548
E12.5_Male_KOHelq_BVSC_2N_None_R1_s050584_68	s050584	TTCACGCA	E12.5	Male	Helq null	R1	None	9296	510383
E12.5_Male_KOHelq_BVSC_2N_None_R1_s050584_69	s050584	AACTCACC	E12.5	Male	Helq null	R1	None	7504	178129
E12.5_Male_KOHelq_BVSC_2N_None_R1_s050584_70	s050584	AAGAGATC	E12.5	Male	Helq null	R1	None	8347	267069
E12.5_Male_KOHelq_BVSC_2N_None_R1_s050584_71	s050584	AAGGACAC	E12.5	Male	Helq null	R1	None	6954	201666
E12.5_Male_KOHelq_BVSC_2N_None_R1_s050584_72	s050584	AATCCGTC	E12.5	Male	Helq null	R1	None	1742	4078
E12.5_Male_KOHelq_Negative_2N_None_R1_s050584_73	s050584	AATGTTGC	E12.5	Male	Helq null	R1	None	3830	23235
E12.5_Male_KOHelq_Negative_2N_None_R1_s050584_74	s050584	ACACGACC	E12.5	Male	Helq null	R1	None	7045	236931
E12.5_Male_KOHelq_Negative_2N_None_R1_s050584_75	s050584	ACAGATTC	E12.5	Male	Helq null	R1	None	7022	153325
E12.5_Male_KOHelq_Negative_2N_None_R1_s050584_76	s050584	AGATGTAC	E12.5	Male	Helq null	R1	None	4194	27581
E12.5_Male_KOHelq_Negative_2N_None_R1_s050584_77	s050584	AGCACCTC	E12.5	Male	Helq null	R1	None	5222	121847
E12.5_Male_KOHelq_Negative_2N_None_R1_s050584_78	s050584	AGCCATGC	E12.5	Male	Helq null	R1	None	7684	213377
E12.5_Male_KOHelq_Negative_2N_None_R1_s050584_79	s050584	AGGCTAAC	E12.5	Male	Helq null	R1	None	7437	210260
E12.5_Male_KOHelq_Negative_2N_None_R1_s050584_80	s050584	ATAGCGAC	E12.5	Male	Helq null	R1	None	8447	339757
E12.5_Male_KOHelq_Negative_2N_None_R1_s050584_81	s050584	ATCATTCC	E12.5	Male	Helq null	R1	None	6564	113372
E12.5_Male_KOHelq_Negative_2N_None_R1_s050584_82	s050584	ATTGGCTC	E12.5	Male	Helq null	R1	None	5719	35833
E12.5_Male_KOHelq_Negative_2N_None_R1_s050584_83	s050584	CAAGGAGC	E12.5	Male	Helq null	R1	None	6634	162449
E12.5_Male_KOHelq_Negative_2N_None_R1_s050584_84	s050584	CACCTTAC	E12.5	Male	Helq null	R1	None	5393	132045
E12.5_Male_KOHelq_Negative_2N_None_R1_s050584_85	s050584	CCATCCTC	E12.5	Male	Helq null	R1	None	4641	29005
E12.5_Male_KOHelq_Negative_2N_None_R1_s050584_86	s050584	CCGACAAC	E12.5	Male	Helq null	R1	None	7776	295573
E12.5_Male_KOHelq_Negative_2N_None_R1_s050584_87	s050584	CCTAATCC	E12.5	Male	Helq null	R1	None	7160	130718
E12.5_Male_KOHelq_Negative_2N_None_R1_s050584_88	s050584	CCTCTATC	E12.5	Male	Helq null	R1	None	4790	34100
E12.5_Male_KOHelq_Negative_2N_None_R1_s050584_89	s050584	CGACACAC	E12.5	Male	Helq null	R1	None	7698	287297
E12.5_Male_KOHelq_Negative_2N_None_R1_s050584_90	s050584	CGGATTGC	E12.5	Male	Helq null	R1	None	7072	155856
E12.5_Male_KOHelq_Negative_2N_None_R1_s050584_91	s050584	CTAAGGTC	E12.5	Male	Helq null	R1	None	8911	214962
E12.5_Male_KOHelq_Negative_2N_None_R1_s050584_92	s050584	GAACAGGC	E12.5	Male	Helq null	R1	None	6142	144695
E12.5_Male_KOHelq_Negative_2N_None_R1_s050584_93	s050584	GACAGTGC	E12.5	Male	Helq null	R1	None	5606	52014
E12.5_Male_KOHelq_Negative_2N_None_R1_s050584_94	s050584	GAGTTAGC	E12.5	Male	Helq null	R1	None	7468	212867
E12.5_Male_KOHelq_Negative_2N_None_R1_s050584_95	s050584	GATGAATC	E12.5	Male	Helq null	R1	None	5505	106088
E12.5_Male_KOHelq_Negative_2N_None_R1_s050584_96	s050584	GCCAAGAC	E12.5	Male	Helq null	R1	None	6335	150583
E13.5_Male_KOHelq_BVSC_2N_D_R1_s030706_49	s030706	GATAGACA	E13.5	Male	Helq null	R1	D	2580	15549
E13.5_Male_KOHelq_BVSC_2N_D_R1_s030706_50	s030706	GCCACATA	E13.5	Male	Helq null	R1	D	8641	394507
E13.5_Male_KOHelq_BVSC_2N_D_R1_s030706_51	s030706	GCGAGTAA	E13.5	Male	Helq null	R1	D	9025	389108
E13.5_Male_KOHelq_BVSC_2N_D_R1_s030706_52	s030706	GCTAACGA	E13.5	Male	Helq null	R1	D	8702	371827
E13.5_Male_KOHelq_BVSC_2N_D_R1_s030706_53	s030706	GCTCGGTA	E13.5	Male	Helq null	R1	D	7843	218479
E13.5_Male_KOHelq_BVSC_2N_D_R1_s030706_54	s030706	GGAGAACA	E13.5	Male	Helq null	R1	D	9361	423306
E13.5_Male_KOHelq_BVSC_2N_D_R1_s030706_55	s030706	GGTGCGAA	E13.5	Male	Helq null	R1	D	7539	279177
E13.5_Male_KOHelq_BVSC_2N_D_R1_s030706_56	s030706	GTACGCAA	E13.5	Male	Helq null	R1	D	8322	154004
E13.5_Male_KOHelq_BVSC_2N_D_R1_s030706_57	s030706	GTCGTAGA	E13.5	Male	Helq null	R1	D	5820	128716
E13.5_Male_KOHelq_BVSC_2N_D_R1_s030706_58	s030706	GTCTGTCA	E13.5	Male	Helq null	R1	D	9610	478251
E13.5_Male_KOHelq_BVSC_2N_D_R1_s030706_59	s030706	GTGTTCTA	E13.5	Male	Helq null	R1	D	8728	182345
E13.5_Male_KOHelq_BVSC_2N_D_R1_s030706_60	s030706	TAGGATGA	E13.5	Male	Helq null	R1	D	9791	314814
E13.5_Male_KOHelq_BVSC_2N_D_R1_s030706_61	s030706	TATCAGCA	E13.5	Male	Helq null	R1	D	8746	316876
E13.5_Male_KOHelq_BVSC_2N_D_R1_s030706_62	s030706	TCCGTCTA	E13.5	Male	Helq null	R1	D	9551	487200
E13.5_Male_KOHelq_BVSC_2N_D_R1_s030706_63	s030706	TCTTCACA	E13.5	Male	Helq null	R1	D	8904	306819
E13.5_Male_KOHelq_BVSC_2N_D_R1_s030706_64	s030706	TGAAGAGA	E13.5	Male	Helq null	R1	D	9229	362628
E13.5_Male_KOHelq_BVSC_2N_D_R1_s030706_65	s030706	TGGAACAA	E13.5	Male	Helq null	R1	D	8997	379872
E13.5_Male_KOHelq_BVSC_2N_D_R1_s030706_66	s030706	TGGCTTCA	E13.5	Male	Helq null	R1	D	9749	499151
E13.5_Male_KOHelq_BVSC_2N_D_R1_s030706_67	s030706	TGGTGGTA	E13.5	Male	Helq null	R1	D	10404	600855
E13.5_Male_KOHelq_BVSC_2N_D_R1_s030706_68	s030706	TTCACGCA	E13.5	Male	Helq null	R1	D	9113	396566
E13.5_Male_KOHelq_BVSC_2N_D_R1_s030706_69	s030706	AACTCACC	E13.5	Male	Helq null	R1	D	7526	216752
E13.5_Male_KOHelq_BVSC_2N_D_R1_s030706_70	s030706	AAGAGATC	E13.5	Male	Helq null	R1	D	9127	348457
E13.5_Male_KOHelq_BVSC_2N_D_R1_s030706_71	s030706	AAGGACAC	E13.5	Male	Helq null	R1	D	8417	345209
E13.5_Male_KOHelq_BVSC_2N_D_R1_s030706_72	s030706	AATCCGTC	E13.5	Male	Helq null	R1	D	8478	287688
E13.5_Male_KOHelq_BVSC_2N_D_R1_s030706_73	s030706	AATGTTGC	E13.5	Male	Helq null	R1	D	6947	84384
E13.5_Male_KOHelq_BVSC_2N_D_R1_s030706_74	s030706	ACACGACC	E13.5	Male	Helq null	R1	D	8974	482497
E13.5_Male_KOHelq_BVSC_2N_D_R1_s030706_75	s030706	ACAGATTC	E13.5	Male	Helq null	R1	D	9682	400911
E13.5_Male_KOHelq_BVSC_2N_D_R1_s030706_76	s030706	AGATGTAC	E13.5	Male	Helq null	R1	D	7858	102732
E13.5_Male_KOHelq_BVSC_2N_D_R1_s030706_77	s030706	AGCACCTC	E13.5	Male	Helq null	R1	D	8271	414485
E13.5_Male_KOHelq_BVSC_2N_D_R1_s030706_78	s030706	AGCCATGC	E13.5	Male	Helq null	R1	D	8003	215532
E13.5_Male_KOHelq_BVSC_2N_D_R1_s030706_79	s030706	AGGCTAAC	E13.5	Male	Helq null	R1	D	9901	593813
E13.5_Male_KOHelq_BVSC_2N_D_R1_s030706_80	s030706	ATAGCGAC	E13.5	Male	Helq null	R1	D	9592	610748
E13.5_Male_KOHelq_Negative_2N_D_R1_s030706_81	s030706	ATCATTCC	E13.5	Male	Helq null	R1	D	7468	196219
E13.5_Male_KOHelq_Negative_2N_D_R1_s030706_82	s030706	ATTGGCTC	E13.5	Male	Helq null	R1	D	6816	99330
E13.5_Male_KOHelq_Negative_2N_D_R1_s030706_83	s030706	CAAGGAGC	E13.5	Male	Helq null	R1	D	6587	162255
E13.5_Male_KOHelq_Negative_2N_D_R1_s030706_84	s030706	CACCTTAC	E13.5	Male	Helq null	R1	D	9726	448379
E13.5_Male_KOHelq_Negative_2N_D_R1_s030706_85	s030706	CCATCCTC	E13.5	Male	Helq null	R1	D	2774	11082
E13.5_Male_KOHelq_Negative_2N_D_R1_s030706_86	s030706	CCGACAAC	E13.5	Male	Helq null	R1	D	7999	304142
E13.5_Male_KOHelq_Negative_2N_D_R1_s030706_87	s030706	CCTAATCC	E13.5	Male	Helq null	R1	D	5295	70014
E13.5_Male_KOHelq_Negative_2N_D_R1_s030706_88	s030706	CCTCTATC	E13.5	Male	Helq null	R1	D	5764	58158
E13.5_Male_KOHelq_Negative_2N_D_R1_s030706_89	s030706	CGACACAC	E13.5	Male	Helq null	R1	D	6473	208118
E13.5_Male_KOHelq_Negative_2N_D_R1_s030706_90	s030706	CGGATTGC	E13.5	Male	Helq null	R1	D	4621	59790
E13.5_Male_KOHelq_Negative_2N_D_R1_s030706_91	s030706	CTAAGGTC	E13.5	Male	Helq null	R1	D	5254	84011
E13.5_Male_KOHelq_Negative_2N_D_R1_s030706_92	s030706	GAACAGGC	E13.5	Male	Helq null	R1	D	6977	221439
E13.5_Male_KOHelq_Negative_2N_D_R1_s030706_93	s030706	GACAGTGC	E13.5	Male	Helq null	R1	D	4433	25826
E13.5_Male_KOHelq_Negative_2N_D_R1_s030706_94	s030706	GAGTTAGC	E13.5	Male	Helq null	R1	D	6944	205913
E13.5_Male_KOHelq_Negative_2N_D_R1_s030706_95	s030706	GATGAATC	E13.5	Male	Helq null	R1	D	6459	118114
E13.5_Male_KOHelq_Negative_2N_D_R1_s030706_96	s030706	GCCAAGAC	E13.5	Male	Helq null	R1	D	45	49
E13.5_Male_KOHelq_BVSC_2N_P_R1_s030709_1	s030709	AACGTGAT	E13.5	Male	Helq null	R1	P	9607	462654
E13.5_Male_KOHelq_BVSC_2N_P_R1_s030709_2	s030709	AAACATCG	E13.5	Male	Helq null	R1	P	8908	386995
E13.5_Male_KOHelq_BVSC_2N_P_R1_s030709_3	s030709	ATGCCTAA	E13.5	Male	Helq null	R1	P	8951	384970
E13.5_Male_KOHelq_BVSC_2N_P_R1_s030709_4	s030709	AGTGGTCA	E13.5	Male	Helq null	R1	P	8751	324093
E13.5_Male_KOHelq_BVSC_2N_P_R1_s030709_5	s030709	ACCACTGT	E13.5	Male	Helq null	R1	P	7345	122630
E13.5_Male_KOHelq_BVSC_2N_P_R1_s030709_6	s030709	ACATTGGC	E13.5	Male	Helq null	R1	P	8046	140099
E13.5_Male_KOHelq_BVSC_2N_P_R1_s030709_7	s030709	CAGATCTG	E13.5	Male	Helq null	R1	P	7388	134545
E13.5_Male_KOHelq_BVSC_2N_P_R1_s030709_8	s030709	CATCAAGT	E13.5	Male	Helq null	R1	P	6490	82689
E13.5_Male_KOHelq_BVSC_2N_P_R1_s030709_9	s030709	CGCTGATC	E13.5	Male	Helq null	R1	P	8152	221254
E13.5_Male_KOHelq_BVSC_2N_P_R1_s030709_10	s030709	ACAAGCTA	E13.5	Male	Helq null	R1	P	9433	438463
E13.5_Male_KOHelq_BVSC_2N_P_R1_s030709_11	s030709	CTGTAGCC	E13.5	Male	Helq null	R1	P	8006	179675
E13.5_Male_KOHelq_BVSC_2N_P_R1_s030709_12	s030709	AGTACAAG	E13.5	Male	Helq null	R1	P	8513	288207
E13.5_Male_KOHelq_BVSC_2N_P_R1_s030709_13	s030709	AACAACCA	E13.5	Male	Helq null	R1	P	9175	373311
E13.5_Male_KOHelq_BVSC_2N_P_R1_s030709_14	s030709	AACCGAGA	E13.5	Male	Helq null	R1	P	10865	827073
E13.5_Male_KOHelq_BVSC_2N_P_R1_s030709_15	s030709	AACGCTTA	E13.5	Male	Helq null	R1	P	9600	484712
E13.5_Male_KOHelq_BVSC_2N_P_R1_s030709_16	s030709	AAGACGGA	E13.5	Male	Helq null	R1	P	9671	505453
E13.5_Male_KOHelq_BVSC_2N_P_R1_s030709_17	s030709	AAGGTACA	E13.5	Male	Helq null	R1	P	5868	80685
E13.5_Male_KOHelq_BVSC_2N_P_R1_s030709_18	s030709	ACACAGAA	E13.5	Male	Helq null	R1	P	8832	348506
E13.5_Male_KOHelq_BVSC_2N_P_R1_s030709_19	s030709	ACAGCAGA	E13.5	Male	Helq null	R1	P	9828	560617
E13.5_Male_KOHelq_BVSC_2N_P_R1_s030709_20	s030709	ACCTCCAA	E13.5	Male	Helq null	R1	P	7679	158888
E13.5_Male_KOHelq_BVSC_2N_P_R1_s030709_21	s030709	ACGCTCGA	E13.5	Male	Helq null	R1	P	6946	142408
E13.5_Male_KOHelq_BVSC_2N_P_R1_s030709_22	s030709	ACGTATCA	E13.5	Male	Helq null	R1	P	9238	433652
E13.5_Male_KOHelq_BVSC_2N_P_R1_s030709_23	s030709	ACTATGCA	E13.5	Male	Helq null	R1	P	4086	16877
E13.5_Male_KOHelq_BVSC_2N_P_R1_s030709_24	s030709	AGAGTCAA	E13.5	Male	Helq null	R1	P	9166	385997
E13.5_Male_KOHelq_BVSC_2N_P_R1_s030709_25	s030709	AGATCGCA	E13.5	Male	Helq null	R1	P	8553	399526
E13.5_Male_KOHelq_BVSC_2N_P_R1_s030709_26	s030709	AGCAGGAA	E13.5	Male	Helq null	R1	P	9007	445926
E13.5_Male_KOHelq_BVSC_2N_P_R1_s030709_27	s030709	AGTCACTA	E13.5	Male	Helq null	R1	P	9130	416020
E13.5_Male_KOHelq_BVSC_2N_P_R1_s030709_28	s030709	ATCCTGTA	E13.5	Male	Helq null	R1	P	7969	175951
E13.5_Male_KOHelq_BVSC_2N_P_R1_s030709_29	s030709	ATTGAGGA	E13.5	Male	Helq null	R1	P	8866	332021
E13.5_Male_KOHelq_BVSC_2N_P_R1_s030709_30	s030709	CAACCACA	E13.5	Male	Helq null	R1	P	9189	430150
E13.5_Male_KOHelq_BVSC_2N_P_R1_s030709_31	s030709	CAAGACTA	E13.5	Male	Helq null	R1	P	6823	89969
E13.5_Male_KOHelq_BVSC_2N_P_R1_s030709_32	s030709	CAATGGAA	E13.5	Male	Helq null	R1	P	8983	305981
E13.5_Male_KOHelq_Negative_2N_P_R1_s030709_33	s030709	CACTTCGA	E13.5	Male	Helq null	R1	P	5851	121126
E13.5_Male_KOHelq_Negative_2N_P_R1_s030709_34	s030709	CAGCGTTA	E13.5	Male	Helq null	R1	P	3108	13320
E13.5_Male_KOHelq_Negative_2N_P_R1_s030709_35	s030709	CATACCAA	E13.5	Male	Helq null	R1	P	6985	98963
E13.5_Male_KOHelq_Negative_2N_P_R1_s030709_36	s030709	CCAGTTCA	E13.5	Male	Helq null	R1	P	4743	65283
E13.5_Male_KOHelq_Negative_2N_P_R1_s030709_37	s030709	CCGAAGTA	E13.5	Male	Helq null	R1	P	8370	292730
E13.5_Male_KOHelq_Negative_2N_P_R1_s030709_38	s030709	CCGTGAGA	E13.5	Male	Helq null	R1	P	6166	136241
E13.5_Male_KOHelq_Negative_2N_P_R1_s030709_39	s030709	CCTCCTGA	E13.5	Male	Helq null	R1	P	3050	12868
E13.5_Male_KOHelq_Negative_2N_P_R1_s030709_40	s030709	CGAACTTA	E13.5	Male	Helq null	R1	P	5925	94198
E13.5_Male_KOHelq_Negative_2N_P_R1_s030709_41	s030709	CGACTGGA	E13.5	Male	Helq null	R1	P	7021	213649
E13.5_Male_KOHelq_Negative_2N_P_R1_s030709_42	s030709	CGCATACA	E13.5	Male	Helq null	R1	P	5099	101052
E13.5_Male_KOHelq_Negative_2N_P_R1_s030709_43	s030709	CTCAATGA	E13.5	Male	Helq null	R1	P	5714	67912
E13.5_Male_KOHelq_Negative_2N_P_R1_s030709_44	s030709	CTGAGCCA	E13.5	Male	Helq null	R1	P	5966	127802
E13.5_Male_KOHelq_Negative_2N_P_R1_s030709_45	s030709	CTGGCATA	E13.5	Male	Helq null	R1	P	5465	98562
E13.5_Male_KOHelq_Negative_2N_P_R1_s030709_46	s030709	GAATCTGA	E13.5	Male	Helq null	R1	P	5556	48825
E13.5_Male_KOHelq_Negative_2N_P_R1_s030709_47	s030709	GACTAGTA	E13.5	Male	Helq null	R1	P	7233	137217
E13.5_Male_KOHelq_Negative_2N_P_R1_s030709_48	s030709	GAGCTGAA	E13.5	Male	Helq null	R1	P	5719	134810
E13.5_Male_KOHelq_BVSC_2N_C_R1_s030709_49	s030709	GATAGACA	E13.5	Male	Helq null	R1	C	7634	120835
E13.5_Male_KOHelq_BVSC_2N_C_R1_s030709_50	s030709	GCCACATA	E13.5	Male	Helq null	R1	C	7594	163470
E13.5_Male_KOHelq_BVSC_2N_C_R1_s030709_51	s030709	GCGAGTAA	E13.5	Male	Helq null	R1	C	6373	75240
E13.5_Male_KOHelq_BVSC_2N_C_R1_s030709_52	s030709	GCTAACGA	E13.5	Male	Helq null	R1	C	10897	666131
E13.5_Male_KOHelq_BVSC_2N_C_R1_s030709_53	s030709	GCTCGGTA	E13.5	Male	Helq null	R1	C	907	1424
E13.5_Male_KOHelq_BVSC_2N_C_R1_s030709_54	s030709	GGAGAACA	E13.5	Male	Helq null	R1	C	8281	268557
E13.5_Male_KOHelq_BVSC_2N_C_R1_s030709_55	s030709	GGTGCGAA	E13.5	Male	Helq null	R1	C	9503	519941
E13.5_Male_KOHelq_BVSC_2N_C_R1_s030709_56	s030709	GTACGCAA	E13.5	Male	Helq null	R1	C	7653	157321
E13.5_Male_KOHelq_BVSC_2N_C_R1_s030709_57	s030709	GTCGTAGA	E13.5	Male	Helq null	R1	C	8769	342669
E13.5_Male_KOHelq_BVSC_2N_C_R1_s030709_58	s030709	GTCTGTCA	E13.5	Male	Helq null	R1	C	10580	587709
E13.5_Male_KOHelq_BVSC_2N_C_R1_s030709_59	s030709	GTGTTCTA	E13.5	Male	Helq null	R1	C	10373	418936
E13.5_Male_KOHelq_BVSC_2N_C_R1_s030709_60	s030709	TAGGATGA	E13.5	Male	Helq null	R1	C	1618	3337
E13.5_Male_KOHelq_BVSC_2N_C_R1_s030709_61	s030709	TATCAGCA	E13.5	Male	Helq null	R1	C	2333	6056
E13.5_Male_KOHelq_BVSC_2N_C_R1_s030709_62	s030709	TCCGTCTA	E13.5	Male	Helq null	R1	C	10344	587799
E13.5_Male_KOHelq_BVSC_2N_C_R1_s030709_63	s030709	TCTTCACA	E13.5	Male	Helq null	R1	C	2645	6370
E13.5_Male_KOHelq_BVSC_2N_C_R1_s030709_64	s030709	TGAAGAGA	E13.5	Male	Helq null	R1	C	1552	4263
E13.5_Male_KOHelq_BVSC_2N_C_R1_s030709_65	s030709	TGGAACAA	E13.5	Male	Helq null	R1	C	9896	463983
E13.5_Male_KOHelq_BVSC_2N_C_R1_s030709_66	s030709	TGGCTTCA	E13.5	Male	Helq null	R1	C	9916	494284
E13.5_Male_KOHelq_BVSC_2N_C_R1_s030709_67	s030709	TGGTGGTA	E13.5	Male	Helq null	R1	C	2138	5132
E13.5_Male_KOHelq_BVSC_2N_C_R1_s030709_68	s030709	TTCACGCA	E13.5	Male	Helq null	R1	C	10019	521465
E13.5_Male_KOHelq_BVSC_2N_C_R1_s030709_69	s030709	AACTCACC	E13.5	Male	Helq null	R1	C	887	1412
E13.5_Male_KOHelq_BVSC_2N_C_R1_s030709_70	s030709	AAGAGATC	E13.5	Male	Helq null	R1	C	1991	4256
E13.5_Male_KOHelq_BVSC_2N_C_R1_s030709_71	s030709	AAGGACAC	E13.5	Male	Helq null	R1	C	1242	2298
E13.5_Male_KOHelq_BVSC_2N_C_R1_s030709_72	s030709	AATCCGTC	E13.5	Male	Helq null	R1	C	888	1392
E13.5_Male_KOHelq_BVSC_2N_C_R1_s030709_73	s030709	AATGTTGC	E13.5	Male	Helq null	R1	C	7598	130744
E13.5_Male_KOHelq_BVSC_2N_C_R1_s030709_74	s030709	ACACGACC	E13.5	Male	Helq null	R1	C	1768	8823
E13.5_Male_KOHelq_BVSC_2N_C_R1_s030709_75	s030709	ACAGATTC	E13.5	Male	Helq null	R1	C	10711	488967
E13.5_Male_KOHelq_BVSC_2N_C_R1_s030709_76	s030709	AGATGTAC	E13.5	Male	Helq null	R1	C	3725	6332
E13.5_Male_KOHelq_BVSC_2N_C_R1_s030709_77	s030709	AGCACCTC	E13.5	Male	Helq null	R1	C	1746	3514
E13.5_Male_KOHelq_BVSC_2N_C_R1_s030709_78	s030709	AGCCATGC	E13.5	Male	Helq null	R1	C	988	1624
E13.5_Male_KOHelq_BVSC_2N_C_R1_s030709_79	s030709	AGGCTAAC	E13.5	Male	Helq null	R1	C	2307	6173
E13.5_Male_KOHelq_BVSC_2N_C_R1_s030709_80	s030709	ATAGCGAC	E13.5	Male	Helq null	R1	C	1868	6575
E13.5_Male_KOHelq_Negative_2N_C_R1_s030709_81	s030709	ATCATTCC	E13.5	Male	Helq null	R1	C	978	2526
E13.5_Male_KOHelq_Negative_2N_C_R1_s030709_82	s030709	ATTGGCTC	E13.5	Male	Helq null	R1	C	608	993
E13.5_Male_KOHelq_Negative_2N_C_R1_s030709_83	s030709	CAAGGAGC	E13.5	Male	Helq null	R1	C	8128	244967
E13.5_Male_KOHelq_Negative_2N_C_R1_s030709_84	s030709	CACCTTAC	E13.5	Male	Helq null	R1	C	1828	14040
E13.5_Male_KOHelq_Negative_2N_C_R1_s030709_85	s030709	CCATCCTC	E13.5	Male	Helq null	R1	C	4910	30734
E13.5_Male_KOHelq_Negative_2N_C_R1_s030709_86	s030709	CCGACAAC	E13.5	Male	Helq null	R1	C	962	1792
E13.5_Male_KOHelq_Negative_2N_C_R1_s030709_87	s030709	CCTAATCC	E13.5	Male	Helq null	R1	C	4937	56749
E13.5_Male_KOHelq_Negative_2N_C_R1_s030709_88	s030709	CCTCTATC	E13.5	Male	Helq null	R1	C	5667	50668
E13.5_Male_KOHelq_Negative_2N_C_R1_s030709_89	s030709	CGACACAC	E13.5	Male	Helq null	R1	C	1032	1899
E13.5_Male_KOHelq_Negative_2N_C_R1_s030709_90	s030709	CGGATTGC	E13.5	Male	Helq null	R1	C	6323	118266
E13.5_Male_KOHelq_Negative_2N_C_R1_s030709_91	s030709	CTAAGGTC	E13.5	Male	Helq null	R1	C	852	1919
E13.5_Male_KOHelq_Negative_2N_C_R1_s030709_92	s030709	GAACAGGC	E13.5	Male	Helq null	R1	C	7801	322487
E13.5_Male_KOHelq_Negative_2N_C_R1_s030709_93	s030709	GACAGTGC	E13.5	Male	Helq null	R1	C	5665	44360
E13.5_Male_KOHelq_Negative_2N_C_R1_s030709_94	s030709	GAGTTAGC	E13.5	Male	Helq null	R1	C	1088	2257
E13.5_Male_KOHelq_Negative_2N_C_R1_s030709_95	s030709	GATGAATC	E13.5	Male	Helq null	R1	C	6644	113548
E13.5_Male_KOHelq_Negative_2N_C_R1_s030709_96	s030709	GCCAAGAC	E13.5	Male	Helq null	R1	C	7215	238901
E13.5_Male_KOHelq_BVSC_2N_P_R2_s082839_1	s082839	AACGTGAT	E13.5	Male	Helq null	R2	P	10880	461126
E13.5_Male_KOHelq_BVSC_2N_P_R2_s082839_2	s082839	AAACATCG	E13.5	Male	Helq null	R2	P	10235	269270
E13.5_Male_KOHelq_BVSC_2N_P_R2_s082839_3	s082839	ATGCCTAA	E13.5	Male	Helq null	R2	P	9978	237786
E13.5_Male_KOHelq_BVSC_2N_P_R2_s082839_4	s082839	AGTGGTCA	E13.5	Male	Helq null	R2	P	11689	591624
E13.5_Male_KOHelq_BVSC_2N_P_R2_s082839_5	s082839	ACCACTGT	E13.5	Male	Helq null	R2	P	8106	127765
E13.5_Male_KOHelq_BVSC_2N_P_R2_s082839_6	s082839	ACATTGGC	E13.5	Male	Helq null	R2	P	9124	139356
E13.5_Male_KOHelq_BVSC_2N_P_R2_s082839_7	s082839	CAGATCTG	E13.5	Male	Helq null	R2	P	8961	210246
E13.5_Male_KOHelq_BVSC_2N_P_R2_s082839_8	s082839	CATCAAGT	E13.5	Male	Helq null	R2	P	7877	109076
E13.5_Male_KOHelq_BVSC_2N_P_R2_s082839_9	s082839	CGCTGATC	E13.5	Male	Helq null	R2	P	8678	210066
E13.5_Male_KOHelq_BVSC_2N_P_R2_s082839_10	s082839	ACAAGCTA	E13.5	Male	Helq null	R2	P	10560	348406
E13.5_Male_KOHelq_BVSC_2N_P_R2_s082839_11	s082839	CTGTAGCC	E13.5	Male	Helq null	R2	P	7980	126459
E13.5_Male_KOHelq_BVSC_2N_P_R2_s082839_12	s082839	AGTACAAG	E13.5	Male	Helq null	R2	P	9397	153941
E13.5_Male_KOHelq_BVSC_2N_P_R2_s082839_13	s082839	AACAACCA	E13.5	Male	Helq null	R2	P	8905	173807
E13.5_Male_KOHelq_BVSC_2N_P_R2_s082839_14	s082839	AACCGAGA	E13.5	Male	Helq null	R2	P	11439	444178
E13.5_Male_KOHelq_BVSC_2N_P_R2_s082839_15	s082839	AACGCTTA	E13.5	Male	Helq null	R2	P	10757	408025
E13.5_Male_KOHelq_BVSC_2N_P_R2_s082839_16	s082839	AAGACGGA	E13.5	Male	Helq null	R2	P	9831	323362
E13.5_Male_KOHelq_BVSC_2N_P_R2_s082839_17	s082839	AAGGTACA	E13.5	Male	Helq null	R2	P	11970	476924
E13.5_Male_KOHelq_BVSC_2N_P_R2_s082839_18	s082839	ACACAGAA	E13.5	Male	Helq null	R2	P	11084	399633
E13.5_Male_KOHelq_BVSC_2N_P_R2_s082839_19	s082839	ACAGCAGA	E13.5	Male	Helq null	R2	P	10457	379850
E13.5_Male_KOHelq_BVSC_2N_P_R2_s082839_20	s082839	ACCTCCAA	E13.5	Male	Helq null	R2	P	9098	188651
E13.5_Male_KOHelq_BVSC_2N_P_R2_s082839_21	s082839	ACGCTCGA	E13.5	Male	Helq null	R2	P	7326	115511
E13.5_Male_KOHelq_BVSC_2N_P_R2_s082839_22	s082839	ACGTATCA	E13.5	Male	Helq null	R2	P	10458	284439
E13.5_Male_KOHelq_BVSC_2N_P_R2_s082839_23	s082839	ACTATGCA	E13.5	Male	Helq null	R2	P	4278	18839
E13.5_Male_KOHelq_BVSC_2N_P_R2_s082839_24	s082839	AGAGTCAA	E13.5	Male	Helq null	R2	P	10255	233145
E13.5_Male_KOHelq_BVSC_2N_P_R2_s082839_25	s082839	AGATCGCA	E13.5	Male	Helq null	R2	P	10537	446666
E13.5_Male_KOHelq_BVSC_2N_P_R2_s082839_26	s082839	AGCAGGAA	E13.5	Male	Helq null	R2	P	9388	260654
E13.5_Male_KOHelq_BVSC_2N_P_R2_s082839_27	s082839	AGTCACTA	E13.5	Male	Helq null	R2	P	10543	282915
E13.5_Male_KOHelq_BVSC_2N_P_R2_s082839_28	s082839	ATCCTGTA	E13.5	Male	Helq null	R2	P	8991	142533
E13.5_Male_KOHelq_BVSC_2N_P_R2_s082839_29	s082839	ATTGAGGA	E13.5	Male	Helq null	R2	P	10298	236495
E13.5_Male_KOHelq_BVSC_2N_P_R2_s082839_30	s082839	CAACCACA	E13.5	Male	Helq null	R2	P	11835	603132
E13.5_Male_KOHelq_BVSC_2N_P_R2_s082839_31	s082839	CAAGACTA	E13.5	Male	Helq null	R2	P	5858	44783
E13.5_Male_KOHelq_BVSC_2N_P_R2_s082839_32	s082839	CAATGGAA	E13.5	Male	Helq null	R2	P	9801	229663
E13.5_Male_KOHelq_BVSC_2N_C_R2_s082839_33	s082839	CACTTCGA	E13.5	Male	Helq null	R2	C	9759	364661
E13.5_Male_KOHelq_BVSC_2N_C_R2_s082839_34	s082839	CAGCGTTA	E13.5	Male	Helq null	R2	C	6035	45247
E13.5_Male_KOHelq_BVSC_2N_C_R2_s082839_35	s082839	CATACCAA	E13.5	Male	Helq null	R2	C	10818	260367
E13.5_Male_KOHelq_BVSC_2N_C_R2_s082839_36	s082839	CCAGTTCA	E13.5	Male	Helq null	R2	C	9956	301559
E13.5_Male_KOHelq_BVSC_2N_C_R2_s082839_37	s082839	CCGAAGTA	E13.5	Male	Helq null	R2	C	9284	263663
E13.5_Male_KOHelq_BVSC_2N_C_R2_s082839_38	s082839	CCGTGAGA	E13.5	Male	Helq null	R2	C	9554	303197
E13.5_Male_KOHelq_BVSC_2N_C_R2_s082839_39	s082839	CCTCCTGA	E13.5	Male	Helq null	R2	C	7819	97263
E13.5_Male_KOHelq_BVSC_2N_C_R2_s082839_40	s082839	CGAACTTA	E13.5	Male	Helq null	R2	C	10125	360501
E13.5_Male_KOHelq_BVSC_2N_C_R2_s082839_41	s082839	CGACTGGA	E13.5	Male	Helq null	R2	C	11938	669543
E13.5_Male_KOHelq_BVSC_2N_C_R2_s082839_42	s082839	CGCATACA	E13.5	Male	Helq null	R2	C	9846	342768
E13.5_Male_KOHelq_BVSC_2N_C_R2_s082839_43	s082839	CTCAATGA	E13.5	Male	Helq null	R2	C	9707	100710
E13.5_Male_KOHelq_BVSC_2N_C_R2_s082839_44	s082839	CTGAGCCA	E13.5	Male	Helq null	R2	C	9012	276703
E13.5_Male_KOHelq_BVSC_2N_C_R2_s082839_45	s082839	CTGGCATA	E13.5	Male	Helq null	R2	C	8585	260025
E13.5_Male_KOHelq_BVSC_2N_C_R2_s082839_46	s082839	GAATCTGA	E13.5	Male	Helq null	R2	C	7159	67727
E13.5_Male_KOHelq_BVSC_2N_C_R2_s082839_47	s082839	GACTAGTA	E13.5	Male	Helq null	R2	C	9142	189873
E13.5_Male_KOHelq_BVSC_2N_C_R2_s082839_48	s082839	GAGCTGAA	E13.5	Male	Helq null	R2	C	6038	47671
E13.5_Male_KOHelq_BVSC_2N_C_R2_s082839_49	s082839	GATAGACA	E13.5	Male	Helq null	R2	C	11328	530312
E13.5_Male_KOHelq_BVSC_2N_C_R2_s082839_50	s082839	GCCACATA	E13.5	Male	Helq null	R2	C	11342	625417
E13.5_Male_KOHelq_BVSC_2N_C_R2_s082839_51	s082839	GCGAGTAA	E13.5	Male	Helq null	R2	C	10199	414736
E13.5_Male_KOHelq_BVSC_2N_C_R2_s082839_52	s082839	GCTAACGA	E13.5	Male	Helq null	R2	C	9541	324293
E13.5_Male_KOHelq_BVSC_2N_C_R2_s082839_53	s082839	GCTCGGTA	E13.5	Male	Helq null	R2	C	7625	156499
E13.5_Male_KOHelq_BVSC_2N_C_R2_s082839_54	s082839	GGAGAACA	E13.5	Male	Helq null	R2	C	9682	320543
E13.5_Male_KOHelq_BVSC_2N_C_R2_s082839_55	s082839	GGTGCGAA	E13.5	Male	Helq null	R2	C	10168	429671
E13.5_Male_KOHelq_BVSC_2N_C_R2_s082839_56	s082839	GTACGCAA	E13.5	Male	Helq null	R2	C	7180	107956
E13.5_Male_KOHelq_BVSC_2N_C_R2_s082839_57	s082839	GTCGTAGA	E13.5	Male	Helq null	R2	C	9764	282689
E13.5_Male_KOHelq_BVSC_2N_C_R2_s082839_58	s082839	GTCTGTCA	E13.5	Male	Helq null	R2	C	10526	400781
E13.5_Male_KOHelq_BVSC_2N_C_R2_s082839_59	s082839	GTGTTCTA	E13.5	Male	Helq null	R2	C	8983	177324
E13.5_Male_KOHelq_BVSC_2N_C_R2_s082839_60	s082839	TAGGATGA	E13.5	Male	Helq null	R2	C	11329	410566
E13.5_Male_KOHelq_BVSC_2N_C_R2_s082839_61	s082839	TATCAGCA	E13.5	Male	Helq null	R2	C	9415	238556
E13.5_Male_KOHelq_BVSC_2N_C_R2_s082839_62	s082839	TCCGTCTA	E13.5	Male	Helq null	R2	C	10056	287409
E13.5_Male_KOHelq_BVSC_2N_C_R2_s082839_63	s082839	TCTTCACA	E13.5	Male	Helq null	R2	C	11231	387290
E13.5_Male_KOHelq_BVSC_2N_C_R2_s082839_64	s082839	TGAAGAGA	E13.5	Male	Helq null	R2	C	11128	463267
E13.5_Male_KOHelq_BVSC_2N_D_R2_s082839_65	s082839	TGGAACAA	E13.5	Male	Helq null	R2	D	10373	313483
E13.5_Male_KOHelq_BVSC_2N_D_R2_s082839_66	s082839	TGGCTTCA	E13.5	Male	Helq null	R2	D	12359	703789
E13.5_Male_KOHelq_BVSC_2N_D_R2_s082839_67	s082839	TGGTGGTA	E13.5	Male	Helq null	R2	D	13200	684499
E13.5_Male_KOHelq_BVSC_2N_D_R2_s082839_68	s082839	TTCACGCA	E13.5	Male	Helq null	R2	D	11122	547194
E13.5_Male_KOHelq_BVSC_2N_D_R2_s082839_69	s082839	AACTCACC	E13.5	Male	Helq null	R2	D	8566	180260
E13.5_Male_KOHelq_BVSC_2N_D_R2_s082839_70	s082839	AAGAGATC	E13.5	Male	Helq null	R2	D	12440	634076
E13.5_Male_KOHelq_BVSC_2N_D_R2_s082839_71	s082839	AAGGACAC	E13.5	Male	Helq null	R2	D	10529	359877
E13.5_Male_KOHelq_BVSC_2N_D_R2_s082839_72	s082839	AATCCGTC	E13.5	Male	Helq null	R2	D	7594	112637
E13.5_Male_KOHelq_BVSC_2N_D_R2_s082839_73	s082839	AATGTTGC	E13.5	Male	Helq null	R2	D	8148	109521
E13.5_Male_KOHelq_BVSC_2N_D_R2_s082839_74	s082839	ACACGACC	E13.5	Male	Helq null	R2	D	11007	677695
E13.5_Male_KOHelq_BVSC_2N_D_R2_s082839_75	s082839	ACAGATTC	E13.5	Male	Helq null	R2	D	11228	389198
E13.5_Male_KOHelq_BVSC_2N_D_R2_s082839_76	s082839	AGATGTAC	E13.5	Male	Helq null	R2	D	9107	186589
E13.5_Male_KOHelq_BVSC_2N_D_R2_s082839_77	s082839	AGCACCTC	E13.5	Male	Helq null	R2	D	10605	533350
E13.5_Male_KOHelq_BVSC_2N_D_R2_s082839_78	s082839	AGCCATGC	E13.5	Male	Helq null	R2	D	7684	153741
E13.5_Male_KOHelq_BVSC_2N_D_R2_s082839_79	s082839	AGGCTAAC	E13.5	Male	Helq null	R2	D	10687	458264
E13.5_Male_KOHelq_BVSC_2N_D_R2_s082839_80	s082839	ATAGCGAC	E13.5	Male	Helq null	R2	D	9649	363860
E13.5_Male_KOHelq_BVSC_2N_D_R2_s082839_81	s082839	ATCATTCC	E13.5	Male	Helq null	R2	D	9885	311939
E13.5_Male_KOHelq_BVSC_2N_D_R2_s082839_82	s082839	ATTGGCTC	E13.5	Male	Helq null	R2	D	8164	121053
E13.5_Male_KOHelq_BVSC_2N_D_R2_s082839_83	s082839	CAAGGAGC	E13.5	Male	Helq null	R2	D	8971	254892
E13.5_Male_KOHelq_BVSC_2N_D_R2_s082839_84	s082839	CACCTTAC	E13.5	Male	Helq null	R2	D	10034	336070
E13.5_Male_KOHelq_BVSC_2N_D_R2_s082839_85	s082839	CCATCCTC	E13.5	Male	Helq null	R2	D	6940	70576
E13.5_Male_KOHelq_BVSC_2N_D_R2_s082839_86	s082839	CCGACAAC	E13.5	Male	Helq null	R2	D	10473	510254
E13.5_Male_KOHelq_BVSC_2N_D_R2_s082839_87	s082839	CCTAATCC	E13.5	Male	Helq null	R2	D	8529	167519
E13.5_Male_KOHelq_BVSC_2N_D_R2_s082839_88	s082839	CCTCTATC	E13.5	Male	Helq null	R2	D	6546	58986
E13.5_Male_KOHelq_BVSC_2N_D_R2_s082839_89	s082839	CGACACAC	E13.5	Male	Helq null	R2	D	8716	317346
E13.5_Male_KOHelq_BVSC_2N_D_R2_s082839_90	s082839	CGGATTGC	E13.5	Male	Helq null	R2	D	9690	365909
E13.5_Male_KOHelq_BVSC_2N_D_R2_s082839_91	s082839	CTAAGGTC	E13.5	Male	Helq null	R2	D	8612	181504
E13.5_Male_KOHelq_BVSC_2N_D_R2_s082839_92	s082839	GAACAGGC	E13.5	Male	Helq null	R2	D	11535	734996
E13.5_Male_KOHelq_BVSC_2N_D_R2_s082839_93	s082839	GACAGTGC	E13.5	Male	Helq null	R2	D	7031	90822
E13.5_Male_KOHelq_BVSC_2N_D_R2_s082839_94	s082839	GAGTTAGC	E13.5	Male	Helq null	R2	D	10484	448919
E13.5_Male_KOHelq_BVSC_2N_D_R2_s082839_95	s082839	GATGAATC	E13.5	Male	Helq null	R2	D	8157	141705
E13.5_Male_KOHelq_BVSC_2N_D_R2_s082839_96	s082839	GCCAAGAC	E13.5	Male	Helq null	R2	D	1669	3132
E13.5_Male_KOHelq_Negative_2N_P_R2_s082841_1	s082841	AACGTGAT	E13.5	Male	Helq null	R2	P	8248	368261
E13.5_Male_KOHelq_Negative_2N_P_R2_s082841_2	s082841	AAACATCG	E13.5	Male	Helq null	R2	P	8894	314181
E13.5_Male_KOHelq_Negative_2N_P_R2_s082841_3	s082841	ATGCCTAA	E13.5	Male	Helq null	R2	P	9824	501413
E13.5_Male_KOHelq_Negative_2N_P_R2_s082841_4	s082841	AGTGGTCA	E13.5	Male	Helq null	R2	P	6640	206221
E13.5_Male_KOHelq_Negative_2N_P_R2_s082841_5	s082841	ACCACTGT	E13.5	Male	Helq null	R2	P	6822	102603
E13.5_Male_KOHelq_Negative_2N_P_R2_s082841_6	s082841	ACATTGGC	E13.5	Male	Helq null	R2	P	7267	126971
E13.5_Male_KOHelq_Negative_2N_P_R2_s082841_7	s082841	CAGATCTG	E13.5	Male	Helq null	R2	P	6721	110829
E13.5_Male_KOHelq_Negative_2N_P_R2_s082841_8	s082841	CATCAAGT	E13.5	Male	Helq null	R2	P	6089	85228
E13.5_Male_KOHelq_Negative_2N_P_R2_s082841_9	s082841	CGCTGATC	E13.5	Male	Helq null	R2	P	7103	208998
E13.5_Male_KOHelq_Negative_2N_P_R2_s082841_10	s082841	ACAAGCTA	E13.5	Male	Helq null	R2	P	8845	331783
E13.5_Male_KOHelq_Negative_2N_P_R2_s082841_11	s082841	CTGTAGCC	E13.5	Male	Helq null	R2	P	6611	130886
E13.5_Male_KOHelq_Negative_2N_P_R2_s082841_12	s082841	AGTACAAG	E13.5	Male	Helq null	R2	P	9471	341113
E13.5_Male_KOHelq_Negative_2N_P_R2_s082841_13	s082841	AACAACCA	E13.5	Male	Helq null	R2	P	9063	321679
E13.5_Male_KOHelq_Negative_2N_P_R2_s082841_14	s082841	AACCGAGA	E13.5	Male	Helq null	R2	P	9407	506032
E13.5_Male_KOHelq_Negative_2N_P_R2_s082841_15	s082841	AACGCTTA	E13.5	Male	Helq null	R2	P	8687	344006
E13.5_Male_KOHelq_Negative_2N_P_R2_s082841_16	s082841	AAGACGGA	E13.5	Male	Helq null	R2	P	9027	359665
E13.5_Male_KOHelq_Negative_2N_C_R2_s082841_17	s082841	AAGGTACA	E13.5	Male	Helq null	R2	C	7474	212905
E13.5_Male_KOHelq_Negative_2N_C_R2_s082841_18	s082841	ACACAGAA	E13.5	Male	Helq null	R2	C	7977	236777
E13.5_Male_KOHelq_Negative_2N_C_R2_s082841_19	s082841	ACAGCAGA	E13.5	Male	Helq null	R2	C	7364	265181
E13.5_Male_KOHelq_Negative_2N_C_R2_s082841_20	s082841	ACCTCCAA	E13.5	Male	Helq null	R2	C	7226	183797
E13.5_Male_KOHelq_Negative_2N_C_R2_s082841_21	s082841	ACGCTCGA	E13.5	Male	Helq null	R2	C	6265	117087
E13.5_Male_KOHelq_Negative_2N_C_R2_s082841_22	s082841	ACGTATCA	E13.5	Male	Helq null	R2	C	8582	295030
E13.5_Male_KOHelq_Negative_2N_C_R2_s082841_23	s082841	ACTATGCA	E13.5	Male	Helq null	R2	C	4344	20405
E13.5_Male_KOHelq_Negative_2N_C_R2_s082841_24	s082841	AGAGTCAA	E13.5	Male	Helq null	R2	C	8274	308807
E13.5_Male_KOHelq_Negative_2N_C_R2_s082841_25	s082841	AGATCGCA	E13.5	Male	Helq null	R2	C	8140	372143
E13.5_Male_KOHelq_Negative_2N_C_R2_s082841_26	s082841	AGCAGGAA	E13.5	Male	Helq null	R2	C	7881	292173
E13.5_Male_KOHelq_Negative_2N_C_R2_s082841_27	s082841	AGTCACTA	E13.5	Male	Helq null	R2	C	6962	178222
E13.5_Male_KOHelq_Negative_2N_C_R2_s082841_28	s082841	ATCCTGTA	E13.5	Male	Helq null	R2	C	6588	97764
E13.5_Male_KOHelq_Negative_2N_C_R2_s082841_29	s082841	ATTGAGGA	E13.5	Male	Helq null	R2	C	8088	221990
E13.5_Male_KOHelq_Negative_2N_C_R2_s082841_30	s082841	CAACCACA	E13.5	Male	Helq null	R2	C	8581	360524
E13.5_Male_KOHelq_Negative_2N_C_R2_s082841_31	s082841	CAAGACTA	E13.5	Male	Helq null	R2	C	5818	70023
E13.5_Male_KOHelq_Negative_2N_C_R2_s082841_32	s082841	CAATGGAA	E13.5	Male	Helq null	R2	C	7568	170197
E13.5_Male_KOHelq_Negative_2N_D_R2_s082841_33	s082841	CACTTCGA	E13.5	Male	Helq null	R2	D	7414	273862
E13.5_Male_KOHelq_Negative_2N_D_R2_s082841_34	s082841	CAGCGTTA	E13.5	Male	Helq null	R2	D	3886	17816
E13.5_Male_KOHelq_Negative_2N_D_R2_s082841_35	s082841	CATACCAA	E13.5	Male	Helq null	R2	D	7678	141585
E13.5_Male_KOHelq_Negative_2N_D_R2_s082841_36	s082841	CCAGTTCA	E13.5	Male	Helq null	R2	D	6281	140864
E13.5_Male_KOHelq_Negative_2N_D_R2_s082841_37	s082841	CCGAAGTA	E13.5	Male	Helq null	R2	D	6710	225624
E13.5_Male_KOHelq_Negative_2N_D_R2_s082841_38	s082841	CCGTGAGA	E13.5	Male	Helq null	R2	D	8380	382725
E13.5_Male_KOHelq_Negative_2N_D_R2_s082841_39	s082841	CCTCCTGA	E13.5	Male	Helq null	R2	D	6161	74967
E13.5_Male_KOHelq_Negative_2N_D_R2_s082841_40	s082841	CGAACTTA	E13.5	Male	Helq null	R2	D	8681	359282
E13.5_Male_KOHelq_Negative_2N_D_R2_s082841_41	s082841	CGACTGGA	E13.5	Male	Helq null	R2	D	6738	255640
E13.5_Male_KOHelq_Negative_2N_D_R2_s082841_42	s082841	CGCATACA	E13.5	Male	Helq null	R2	D	8097	345575
E13.5_Male_KOHelq_Negative_2N_D_R2_s082841_43	s082841	CTCAATGA	E13.5	Male	Helq null	R2	D	8356	46861
E13.5_Male_KOHelq_Negative_2N_D_R2_s082841_44	s082841	CTGAGCCA	E13.5	Male	Helq null	R2	D	6971	244938
E13.5_Male_KOHelq_Negative_2N_D_R2_s082841_45	s082841	CTGGCATA	E13.5	Male	Helq null	R2	D	7374	275263
E13.5_Male_KOHelq_Negative_2N_D_R2_s082841_46	s082841	GAATCTGA	E13.5	Male	Helq null	R2	D	4576	40708
E13.5_Male_KOHelq_Negative_2N_D_R2_s082841_47	s082841	GACTAGTA	E13.5	Male	Helq null	R2	D	7564	177306
E13.5_Male_KOHelq_Negative_2N_D_R2_s082841_48	s082841	GAGCTGAA	E13.5	Male	Helq null	R2	D	6318	181693
E14.5_Male_KOHelq_BVSC_2N_P_R1_s030730_1	s030730	AACGTGAT	E14.5	Male	Helq null	R1	P	9700	506398
E14.5_Male_KOHelq_BVSC_2N_P_R1_s030730_2	s030730	AAACATCG	E14.5	Male	Helq null	R1	P	10326	599891
E14.5_Male_KOHelq_BVSC_2N_P_R1_s030730_3	s030730	ATGCCTAA	E14.5	Male	Helq null	R1	P	9774	378423
E14.5_Male_KOHelq_BVSC_2N_P_R1_s030730_4	s030730	AGTGGTCA	E14.5	Male	Helq null	R1	P	9574	366795
E14.5_Male_KOHelq_BVSC_2N_P_R1_s030730_5	s030730	ACCACTGT	E14.5	Male	Helq null	R1	P	8410	173469
E14.5_Male_KOHelq_BVSC_2N_P_R1_s030730_6	s030730	ACATTGGC	E14.5	Male	Helq null	R1	P	9668	271447
E14.5_Male_KOHelq_BVSC_2N_P_R1_s030730_7	s030730	CAGATCTG	E14.5	Male	Helq null	R1	P	8120	201015
E14.5_Male_KOHelq_BVSC_2N_P_R1_s030730_8	s030730	CATCAAGT	E14.5	Male	Helq null	R1	P	8146	166751
E14.5_Male_KOHelq_BVSC_2N_P_R1_s030730_9	s030730	CGCTGATC	E14.5	Male	Helq null	R1	P	8884	312004
E14.5_Male_KOHelq_BVSC_2N_P_R1_s030730_10	s030730	ACAAGCTA	E14.5	Male	Helq null	R1	P	9692	423122
E14.5_Male_KOHelq_BVSC_2N_P_R1_s030730_11	s030730	CTGTAGCC	E14.5	Male	Helq null	R1	P	10398	546949
E14.5_Male_KOHelq_BVSC_2N_P_R1_s030730_12	s030730	AGTACAAG	E14.5	Male	Helq null	R1	P	8680	211764
E14.5_Male_KOHelq_BVSC_2N_P_R1_s030730_13	s030730	AACAACCA	E14.5	Male	Helq null	R1	P	8802	268816
E14.5_Male_KOHelq_BVSC_2N_P_R1_s030730_14	s030730	AACCGAGA	E14.5	Male	Helq null	R1	P	8867	365218
E14.5_Male_KOHelq_BVSC_2N_P_R1_s030730_15	s030730	AACGCTTA	E14.5	Male	Helq null	R1	P	9980	484913
E14.5_Male_KOHelq_BVSC_2N_P_R1_s030730_16	s030730	AAGACGGA	E14.5	Male	Helq null	R1	P	8018	236895
E14.5_Male_KOHelq_BVSC_2N_P_R1_s030730_17	s030730	AAGGTACA	E14.5	Male	Helq null	R1	P	10561	520276
E14.5_Male_KOHelq_BVSC_2N_P_R1_s030730_18	s030730	ACACAGAA	E14.5	Male	Helq null	R1	P	8952	316359
E14.5_Male_KOHelq_BVSC_2N_P_R1_s030730_19	s030730	ACAGCAGA	E14.5	Male	Helq null	R1	P	11539	729931
E14.5_Male_KOHelq_BVSC_2N_P_R1_s030730_20	s030730	ACCTCCAA	E14.5	Male	Helq null	R1	P	9313	318397
E14.5_Male_KOHelq_BVSC_2N_P_R1_s030730_21	s030730	ACGCTCGA	E14.5	Male	Helq null	R1	P	8676	270272
E14.5_Male_KOHelq_BVSC_2N_P_R1_s030730_22	s030730	ACGTATCA	E14.5	Male	Helq null	R1	P	9108	324536
E14.5_Male_KOHelq_BVSC_2N_P_R1_s030730_23	s030730	ACTATGCA	E14.5	Male	Helq null	R1	P	6047	31138
E14.5_Male_KOHelq_BVSC_2N_P_R1_s030730_24	s030730	AGAGTCAA	E14.5	Male	Helq null	R1	P	9291	397157
E14.5_Male_KOHelq_BVSC_2N_P_R1_s030730_25	s030730	AGATCGCA	E14.5	Male	Helq null	R1	P	9008	296912
E14.5_Male_KOHelq_BVSC_2N_P_R1_s030730_26	s030730	AGCAGGAA	E14.5	Male	Helq null	R1	P	8371	260094
E14.5_Male_KOHelq_BVSC_2N_P_R1_s030730_27	s030730	AGTCACTA	E14.5	Male	Helq null	R1	P	10106	438444
E14.5_Male_KOHelq_BVSC_2N_P_R1_s030730_28	s030730	ATCCTGTA	E14.5	Male	Helq null	R1	P	8987	258208
E14.5_Male_KOHelq_BVSC_2N_P_R1_s030730_29	s030730	ATTGAGGA	E14.5	Male	Helq null	R1	P	9696	330456
E14.5_Male_KOHelq_BVSC_2N_P_R1_s030730_30	s030730	CAACCACA	E14.5	Male	Helq null	R1	P	8739	318939
E14.5_Male_KOHelq_BVSC_2N_P_R1_s030730_31	s030730	CAAGACTA	E14.5	Male	Helq null	R1	P	9357	235697
E14.5_Male_KOHelq_BVSC_2N_P_R1_s030730_32	s030730	CAATGGAA	E14.5	Male	Helq null	R1	P	10594	630562
E14.5_Male_KOHelq_BVSC_2N_C_R1_s030730_33	s030730	CACTTCGA	E14.5	Male	Helq null	R1	C	10095	608879
E14.5_Male_KOHelq_BVSC_2N_C_R1_s030730_34	s030730	CAGCGTTA	E14.5	Male	Helq null	R1	C	5880	35655
E14.5_Male_KOHelq_BVSC_2N_C_R1_s030730_35	s030730	CATACCAA	E14.5	Male	Helq null	R1	C	11076	648726
E14.5_Male_KOHelq_BVSC_2N_C_R1_s030730_36	s030730	CCAGTTCA	E14.5	Male	Helq null	R1	C	10602	596531
E14.5_Male_KOHelq_BVSC_2N_C_R1_s030730_37	s030730	CCGAAGTA	E14.5	Male	Helq null	R1	C	9104	406858
E14.5_Male_KOHelq_BVSC_2N_C_R1_s030730_38	s030730	CCGTGAGA	E14.5	Male	Helq null	R1	C	9571	484604
E14.5_Male_KOHelq_BVSC_2N_C_R1_s030730_39	s030730	CCTCCTGA	E14.5	Male	Helq null	R1	C	7901	121945
E14.5_Male_KOHelq_BVSC_2N_C_R1_s030730_40	s030730	CGAACTTA	E14.5	Male	Helq null	R1	C	9994	475298
E14.5_Male_KOHelq_BVSC_2N_C_R1_s030730_41	s030730	CGACTGGA	E14.5	Male	Helq null	R1	C	9769	557912
E14.5_Male_KOHelq_BVSC_2N_C_R1_s030730_42	s030730	CGCATACA	E14.5	Male	Helq null	R1	C	9477	384125
E14.5_Male_KOHelq_BVSC_2N_C_R1_s030730_43	s030730	CTCAATGA	E14.5	Male	Helq null	R1	C	9898	445673
E14.5_Male_KOHelq_BVSC_2N_C_R1_s030730_44	s030730	CTGAGCCA	E14.5	Male	Helq null	R1	C	9644	550448
E14.5_Male_KOHelq_BVSC_2N_C_R1_s030730_45	s030730	CTGGCATA	E14.5	Male	Helq null	R1	C	8294	305166
E14.5_Male_KOHelq_BVSC_2N_C_R1_s030730_46	s030730	GAATCTGA	E14.5	Male	Helq null	R1	C	7986	181224
E14.5_Male_KOHelq_BVSC_2N_C_R1_s030730_47	s030730	GACTAGTA	E14.5	Male	Helq null	R1	C	9717	398383
E14.5_Male_KOHelq_BVSC_2N_C_R1_s030730_48	s030730	GAGCTGAA	E14.5	Male	Helq null	R1	C	9228	428452
E14.5_Male_KOHelq_BVSC_2N_C_R1_s030730_49	s030730	GATAGACA	E14.5	Male	Helq null	R1	C	9985	525385
E14.5_Male_KOHelq_BVSC_2N_C_R1_s030730_50	s030730	GCCACATA	E14.5	Male	Helq null	R1	C	10766	563911
E14.5_Male_KOHelq_BVSC_2N_C_R1_s030730_51	s030730	GCGAGTAA	E14.5	Male	Helq null	R1	C	9266	355265
E14.5_Male_KOHelq_BVSC_2N_C_R1_s030730_52	s030730	GCTAACGA	E14.5	Male	Helq null	R1	C	10171	589051
E14.5_Male_KOHelq_BVSC_2N_C_R1_s030730_53	s030730	GCTCGGTA	E14.5	Male	Helq null	R1	C	9366	434128
E14.5_Male_KOHelq_BVSC_2N_C_R1_s030730_54	s030730	GGAGAACA	E14.5	Male	Helq null	R1	C	9284	420377
E14.5_Male_KOHelq_BVSC_2N_C_R1_s030730_55	s030730	GGTGCGAA	E14.5	Male	Helq null	R1	C	9530	446022
E14.5_Male_KOHelq_BVSC_2N_C_R1_s030730_56	s030730	GTACGCAA	E14.5	Male	Helq null	R1	C	8226	205983
E14.5_Male_KOHelq_BVSC_2N_C_R1_s030730_57	s030730	GTCGTAGA	E14.5	Male	Helq null	R1	C	10082	550834
E14.5_Male_KOHelq_BVSC_2N_C_R1_s030730_58	s030730	GTCTGTCA	E14.5	Male	Helq null	R1	C	9477	430109
E14.5_Male_KOHelq_BVSC_2N_C_R1_s030730_59	s030730	GTGTTCTA	E14.5	Male	Helq null	R1	C	10758	583457
E14.5_Male_KOHelq_BVSC_2N_C_R1_s030730_60	s030730	TAGGATGA	E14.5	Male	Helq null	R1	C	10671	590963
E14.5_Male_KOHelq_BVSC_2N_C_R1_s030730_61	s030730	TATCAGCA	E14.5	Male	Helq null	R1	C	9873	483269
E14.5_Male_KOHelq_BVSC_2N_C_R1_s030730_62	s030730	TCCGTCTA	E14.5	Male	Helq null	R1	C	10089	448349
E14.5_Male_KOHelq_BVSC_2N_C_R1_s030730_63	s030730	TCTTCACA	E14.5	Male	Helq null	R1	C	10054	444362
E14.5_Male_KOHelq_BVSC_2N_C_R1_s030730_64	s030730	TGAAGAGA	E14.5	Male	Helq null	R1	C	10923	595660
E14.5_Male_KOHelq_BVSC_2N_D_R1_s030730_65	s030730	TGGAACAA	E14.5	Male	Helq null	R1	D	9773	412220
E14.5_Male_KOHelq_BVSC_2N_D_R1_s030730_66	s030730	TGGCTTCA	E14.5	Male	Helq null	R1	D	10327	550144
E14.5_Male_KOHelq_BVSC_2N_D_R1_s030730_67	s030730	TGGTGGTA	E14.5	Male	Helq null	R1	D	9607	463366
E14.5_Male_KOHelq_BVSC_2N_D_R1_s030730_68	s030730	TTCACGCA	E14.5	Male	Helq null	R1	D	9624	483960
E14.5_Male_KOHelq_BVSC_2N_D_R1_s030730_69	s030730	AACTCACC	E14.5	Male	Helq null	R1	D	8289	270510
E14.5_Male_KOHelq_BVSC_2N_D_R1_s030730_70	s030730	AAGAGATC	E14.5	Male	Helq null	R1	D	10952	613105
E14.5_Male_KOHelq_BVSC_2N_D_R1_s030730_71	s030730	AAGGACAC	E14.5	Male	Helq null	R1	D	8144	231547
E14.5_Male_KOHelq_BVSC_2N_D_R1_s030730_72	s030730	AATCCGTC	E14.5	Male	Helq null	R1	D	9514	352557
E14.5_Male_KOHelq_BVSC_2N_D_R1_s030730_73	s030730	AATGTTGC	E14.5	Male	Helq null	R1	D	7807	128905
E14.5_Male_KOHelq_BVSC_2N_D_R1_s030730_74	s030730	ACACGACC	E14.5	Male	Helq null	R1	D	11740	1089092
E14.5_Male_KOHelq_BVSC_2N_D_R1_s030730_75	s030730	ACAGATTC	E14.5	Male	Helq null	R1	D	11911	814873
E14.5_Male_KOHelq_BVSC_2N_D_R1_s030730_76	s030730	AGATGTAC	E14.5	Male	Helq null	R1	D	9098	232134
E14.5_Male_KOHelq_BVSC_2N_D_R1_s030730_77	s030730	AGCACCTC	E14.5	Male	Helq null	R1	D	9279	465950
E14.5_Male_KOHelq_BVSC_2N_D_R1_s030730_78	s030730	AGCCATGC	E14.5	Male	Helq null	R1	D	9269	378110
E14.5_Male_KOHelq_BVSC_2N_D_R1_s030730_79	s030730	AGGCTAAC	E14.5	Male	Helq null	R1	D	10262	607102
E14.5_Male_KOHelq_BVSC_2N_D_R1_s030730_80	s030730	ATAGCGAC	E14.5	Male	Helq null	R1	D	10131	569781
E14.5_Male_KOHelq_BVSC_2N_D_R1_s030730_81	s030730	ATCATTCC	E14.5	Male	Helq null	R1	D	10465	551039
E14.5_Male_KOHelq_BVSC_2N_D_R1_s030730_82	s030730	ATTGGCTC	E14.5	Male	Helq null	R1	D	8779	295990
E14.5_Male_KOHelq_BVSC_2N_D_R1_s030730_83	s030730	CAAGGAGC	E14.5	Male	Helq null	R1	D	10498	692662
E14.5_Male_KOHelq_BVSC_2N_D_R1_s030730_84	s030730	CACCTTAC	E14.5	Male	Helq null	R1	D	9919	514450
E14.5_Male_KOHelq_BVSC_2N_D_R1_s030730_85	s030730	CCATCCTC	E14.5	Male	Helq null	R1	D	7073	67505
E14.5_Male_KOHelq_BVSC_2N_D_R1_s030730_86	s030730	CCGACAAC	E14.5	Male	Helq null	R1	D	8842	323429
E14.5_Male_KOHelq_BVSC_2N_D_R1_s030730_87	s030730	CCTAATCC	E14.5	Male	Helq null	R1	D	10827	659188
E14.5_Male_KOHelq_BVSC_2N_D_R1_s030730_88	s030730	CCTCTATC	E14.5	Male	Helq null	R1	D	9267	273866
E14.5_Male_KOHelq_BVSC_2N_D_R1_s030730_89	s030730	CGACACAC	E14.5	Male	Helq null	R1	D	9841	397238
E14.5_Male_KOHelq_BVSC_2N_D_R1_s030730_90	s030730	CGGATTGC	E14.5	Male	Helq null	R1	D	8537	265603
E14.5_Male_KOHelq_BVSC_2N_D_R1_s030730_91	s030730	CTAAGGTC	E14.5	Male	Helq null	R1	D	8804	323940
E14.5_Male_KOHelq_BVSC_2N_D_R1_s030730_92	s030730	GAACAGGC	E14.5	Male	Helq null	R1	D	9649	525879
E14.5_Male_KOHelq_BVSC_2N_D_R1_s030730_93	s030730	GACAGTGC	E14.5	Male	Helq null	R1	D	8840	243933
E14.5_Male_KOHelq_BVSC_2N_D_R1_s030730_94	s030730	GAGTTAGC	E14.5	Male	Helq null	R1	D	7315	125253
E14.5_Male_KOHelq_BVSC_2N_D_R1_s030730_95	s030730	GATGAATC	E14.5	Male	Helq null	R1	D	10255	501079
E14.5_Male_KOHelq_BVSC_2N_D_R1_s030730_96	s030730	GCCAAGAC	E14.5	Male	Helq null	R1	D	9939	514695
E14.5_Male_KOHelq_Negative_2N_P_R1_s030731_1	s030731	AACGTGAT	E14.5	Male	Helq null	R1	P	1766	3281
E14.5_Male_KOHelq_Negative_2N_P_R1_s030731_2	s030731	AAACATCG	E14.5	Male	Helq null	R1	P	8390	331424
E14.5_Male_KOHelq_Negative_2N_P_R1_s030731_3	s030731	ATGCCTAA	E14.5	Male	Helq null	R1	P	9107	413827
E14.5_Male_KOHelq_Negative_2N_P_R1_s030731_4	s030731	AGTGGTCA	E14.5	Male	Helq null	R1	P	8074	282903
E14.5_Male_KOHelq_Negative_2N_P_R1_s030731_5	s030731	ACCACTGT	E14.5	Male	Helq null	R1	P	6097	123221
E14.5_Male_KOHelq_Negative_2N_P_R1_s030731_6	s030731	ACATTGGC	E14.5	Male	Helq null	R1	P	6430	139707
E14.5_Male_KOHelq_Negative_2N_P_R1_s030731_7	s030731	CAGATCTG	E14.5	Male	Helq null	R1	P	8445	290058
E14.5_Male_KOHelq_Negative_2N_P_R1_s030731_8	s030731	CATCAAGT	E14.5	Male	Helq null	R1	P	7616	228433
E14.5_Male_KOHelq_Negative_2N_P_R1_s030731_9	s030731	CGCTGATC	E14.5	Male	Helq null	R1	P	6456	201561
E14.5_Male_KOHelq_Negative_2N_P_R1_s030731_10	s030731	ACAAGCTA	E14.5	Male	Helq null	R1	P	9762	515113
E14.5_Male_KOHelq_Negative_2N_P_R1_s030731_11	s030731	CTGTAGCC	E14.5	Male	Helq null	R1	P	9339	371585
E14.5_Male_KOHelq_Negative_2N_P_R1_s030731_12	s030731	AGTACAAG	E14.5	Male	Helq null	R1	P	8514	264334
E14.5_Male_KOHelq_Negative_2N_P_R1_s030731_13	s030731	AACAACCA	E14.5	Male	Helq null	R1	P	9182	361409
E14.5_Male_KOHelq_Negative_2N_P_R1_s030731_14	s030731	AACCGAGA	E14.5	Male	Helq null	R1	P	7995	312107
E14.5_Male_KOHelq_Negative_2N_P_R1_s030731_15	s030731	AACGCTTA	E14.5	Male	Helq null	R1	P	8650	351051
E14.5_Male_KOHelq_Negative_2N_P_R1_s030731_16	s030731	AAGACGGA	E14.5	Male	Helq null	R1	P	8667	340944
E14.5_Male_KOHelq_Negative_2N_C_R1_s030731_17	s030731	AAGGTACA	E14.5	Male	Helq null	R1	C	8917	330317
E14.5_Male_KOHelq_Negative_2N_C_R1_s030731_18	s030731	ACACAGAA	E14.5	Male	Helq null	R1	C	8601	310217
E14.5_Male_KOHelq_Negative_2N_C_R1_s030731_19	s030731	ACAGCAGA	E14.5	Male	Helq null	R1	C	7521	256980
E14.5_Male_KOHelq_Negative_2N_C_R1_s030731_20	s030731	ACCTCCAA	E14.5	Male	Helq null	R1	C	6912	160398
E14.5_Male_KOHelq_Negative_2N_C_R1_s030731_21	s030731	ACGCTCGA	E14.5	Male	Helq null	R1	C	7231	224262
E14.5_Male_KOHelq_Negative_2N_C_R1_s030731_22	s030731	ACGTATCA	E14.5	Male	Helq null	R1	C	8815	326544
E14.5_Male_KOHelq_Negative_2N_C_R1_s030731_23	s030731	ACTATGCA	E14.5	Male	Helq null	R1	C	3691	14225
E14.5_Male_KOHelq_Negative_2N_C_R1_s030731_24	s030731	AGAGTCAA	E14.5	Male	Helq null	R1	C	6935	194634
E14.5_Male_KOHelq_Negative_2N_C_R1_s030731_25	s030731	AGATCGCA	E14.5	Male	Helq null	R1	C	7716	309690
E14.5_Male_KOHelq_Negative_2N_C_R1_s030731_26	s030731	AGCAGGAA	E14.5	Male	Helq null	R1	C	7498	268437
E14.5_Male_KOHelq_Negative_2N_C_R1_s030731_27	s030731	AGTCACTA	E14.5	Male	Helq null	R1	C	8293	285859
E14.5_Male_KOHelq_Negative_2N_C_R1_s030731_28	s030731	ATCCTGTA	E14.5	Male	Helq null	R1	C	8928	325681
E14.5_Male_KOHelq_Negative_2N_C_R1_s030731_29	s030731	ATTGAGGA	E14.5	Male	Helq null	R1	C	7837	237304
E14.5_Male_KOHelq_Negative_2N_C_R1_s030731_30	s030731	CAACCACA	E14.5	Male	Helq null	R1	C	6318	189648
E14.5_Male_KOHelq_Negative_2N_C_R1_s030731_31	s030731	CAAGACTA	E14.5	Male	Helq null	R1	C	5124	21934
E14.5_Male_KOHelq_Negative_2N_C_R1_s030731_32	s030731	CAATGGAA	E14.5	Male	Helq null	R1	C	7409	218346
E14.5_Male_KOHelq_BVSC_2N_P_R2_s050586_1	s050586	AACGTGAT	E14.5	Male	Helq null	R2	P	9364	320733
E14.5_Male_KOHelq_BVSC_2N_P_R2_s050586_2	s050586	AAACATCG	E14.5	Male	Helq null	R2	P	9233	268020
E14.5_Male_KOHelq_BVSC_2N_P_R2_s050586_3	s050586	ATGCCTAA	E14.5	Male	Helq null	R2	P	9257	242020
E14.5_Male_KOHelq_BVSC_2N_P_R2_s050586_4	s050586	AGTGGTCA	E14.5	Male	Helq null	R2	P	9565	269913
E14.5_Male_KOHelq_BVSC_2N_P_R2_s050586_5	s050586	ACCACTGT	E14.5	Male	Helq null	R2	P	7467	113170
E14.5_Male_KOHelq_BVSC_2N_P_R2_s050586_6	s050586	ACATTGGC	E14.5	Male	Helq null	R2	P	6634	67568
E14.5_Male_KOHelq_BVSC_2N_P_R2_s050586_7	s050586	CAGATCTG	E14.5	Male	Helq null	R2	P	8070	129010
E14.5_Male_KOHelq_BVSC_2N_P_R2_s050586_8	s050586	CATCAAGT	E14.5	Male	Helq null	R2	P	7877	121390
E14.5_Male_KOHelq_BVSC_2N_P_R2_s050586_9	s050586	CGCTGATC	E14.5	Male	Helq null	R2	P	9426	246204
E14.5_Male_KOHelq_BVSC_2N_P_R2_s050586_10	s050586	ACAAGCTA	E14.5	Male	Helq null	R2	P	9800	345912
E14.5_Male_KOHelq_BVSC_2N_P_R2_s050586_11	s050586	CTGTAGCC	E14.5	Male	Helq null	R2	P	7988	122810
E14.5_Male_KOHelq_BVSC_2N_P_R2_s050586_12	s050586	AGTACAAG	E14.5	Male	Helq null	R2	P	3102	10828
E14.5_Male_KOHelq_BVSC_2N_P_R2_s050586_13	s050586	AACAACCA	E14.5	Male	Helq null	R2	P	9226	235729
E14.5_Male_KOHelq_BVSC_2N_P_R2_s050586_14	s050586	AACCGAGA	E14.5	Male	Helq null	R2	P	10282	416564
E14.5_Male_KOHelq_BVSC_2N_P_R2_s050586_15	s050586	AACGCTTA	E14.5	Male	Helq null	R2	P	9549	335215
E14.5_Male_KOHelq_BVSC_2N_P_R2_s050586_16	s050586	AAGACGGA	E14.5	Male	Helq null	R2	P	8969	267765
E14.5_Male_KOHelq_BVSC_2N_P_R2_s050586_17	s050586	AAGGTACA	E14.5	Male	Helq null	R2	P	9922	314748
E14.5_Male_KOHelq_BVSC_2N_P_R2_s050586_18	s050586	ACACAGAA	E14.5	Male	Helq null	R2	P	9170	221810
E14.5_Male_KOHelq_BVSC_2N_P_R2_s050586_19	s050586	ACAGCAGA	E14.5	Male	Helq null	R2	P	7481	170618
E14.5_Male_KOHelq_BVSC_2N_P_R2_s050586_20	s050586	ACCTCCAA	E14.5	Male	Helq null	R2	P	7870	141451
E14.5_Male_KOHelq_BVSC_2N_P_R2_s050586_21	s050586	ACGCTCGA	E14.5	Male	Helq null	R2	P	7373	132692
E14.5_Male_KOHelq_BVSC_2N_P_R2_s050586_22	s050586	ACGTATCA	E14.5	Male	Helq null	R2	P	9135	224141
E14.5_Male_KOHelq_BVSC_2N_P_R2_s050586_23	s050586	ACTATGCA	E14.5	Male	Helq null	R2	P	3761	15772
E14.5_Male_KOHelq_BVSC_2N_P_R2_s050586_24	s050586	AGAGTCAA	E14.5	Male	Helq null	R2	P	9136	260638
E14.5_Male_KOHelq_BVSC_2N_P_R2_s050586_25	s050586	AGATCGCA	E14.5	Male	Helq null	R2	P	7763	197150
E14.5_Male_KOHelq_BVSC_2N_P_R2_s050586_26	s050586	AGCAGGAA	E14.5	Male	Helq null	R2	P	8679	272505
E14.5_Male_KOHelq_BVSC_2N_P_R2_s050586_27	s050586	AGTCACTA	E14.5	Male	Helq null	R2	P	4739	32497
E14.5_Male_KOHelq_BVSC_2N_P_R2_s050586_28	s050586	ATCCTGTA	E14.5	Male	Helq null	R2	P	9302	189536
E14.5_Male_KOHelq_BVSC_2N_P_R2_s050586_29	s050586	ATTGAGGA	E14.5	Male	Helq null	R2	P	8421	217231
E14.5_Male_KOHelq_BVSC_2N_P_R2_s050586_30	s050586	CAACCACA	E14.5	Male	Helq null	R2	P	8659	261818
E14.5_Male_KOHelq_BVSC_2N_P_R2_s050586_31	s050586	CAAGACTA	E14.5	Male	Helq null	R2	P	6239	51949
E14.5_Male_KOHelq_BVSC_2N_P_R2_s050586_32	s050586	CAATGGAA	E14.5	Male	Helq null	R2	P	8493	237626
E14.5_Male_KOHelq_BVSC_2N_C_R2_s050586_33	s050586	CACTTCGA	E14.5	Male	Helq null	R2	C	9801	331337
E14.5_Male_KOHelq_BVSC_2N_C_R2_s050586_34	s050586	CAGCGTTA	E14.5	Male	Helq null	R2	C	5749	36642
E14.5_Male_KOHelq_BVSC_2N_C_R2_s050586_35	s050586	CATACCAA	E14.5	Male	Helq null	R2	C	7215	88995
E14.5_Male_KOHelq_BVSC_2N_C_R2_s050586_36	s050586	CCAGTTCA	E14.5	Male	Helq null	R2	C	10100	319704
E14.5_Male_KOHelq_BVSC_2N_C_R2_s050586_37	s050586	CCGAAGTA	E14.5	Male	Helq null	R2	C	8578	211872
E14.5_Male_KOHelq_BVSC_2N_C_R2_s050586_38	s050586	CCGTGAGA	E14.5	Male	Helq null	R2	C	9632	362852
E14.5_Male_KOHelq_BVSC_2N_C_R2_s050586_39	s050586	CCTCCTGA	E14.5	Male	Helq null	R2	C	8420	155801
E14.5_Male_KOHelq_BVSC_2N_C_R2_s050586_40	s050586	CGAACTTA	E14.5	Male	Helq null	R2	C	9938	376958
E14.5_Male_KOHelq_BVSC_2N_C_R2_s050586_41	s050586	CGACTGGA	E14.5	Male	Helq null	R2	C	8869	293306
E14.5_Male_KOHelq_BVSC_2N_C_R2_s050586_42	s050586	CGCATACA	E14.5	Male	Helq null	R2	C	7947	205790
E14.5_Male_KOHelq_BVSC_2N_C_R2_s050586_43	s050586	CTCAATGA	E14.5	Male	Helq null	R2	C	9279	194703
E14.5_Male_KOHelq_BVSC_2N_C_R2_s050586_44	s050586	CTGAGCCA	E14.5	Male	Helq null	R2	C	9374	341751
E14.5_Male_KOHelq_BVSC_2N_C_R2_s050586_45	s050586	CTGGCATA	E14.5	Male	Helq null	R2	C	10247	399246
E14.5_Male_KOHelq_BVSC_2N_C_R2_s050586_46	s050586	GAATCTGA	E14.5	Male	Helq null	R2	C	7058	76068
E14.5_Male_KOHelq_BVSC_2N_C_R2_s050586_47	s050586	GACTAGTA	E14.5	Male	Helq null	R2	C	10983	403433
E14.5_Male_KOHelq_BVSC_2N_C_R2_s050586_48	s050586	GAGCTGAA	E14.5	Male	Helq null	R2	C	8959	298002
E14.5_Male_KOHelq_BVSC_2N_C_R2_s050586_49	s050586	GATAGACA	E14.5	Male	Helq null	R2	C	8644	276600
E14.5_Male_KOHelq_BVSC_2N_C_R2_s050586_50	s050586	GCCACATA	E14.5	Male	Helq null	R2	C	9101	377152
E14.5_Male_KOHelq_BVSC_2N_C_R2_s050586_51	s050586	GCGAGTAA	E14.5	Male	Helq null	R2	C	9291	216790
E14.5_Male_KOHelq_BVSC_2N_C_R2_s050586_52	s050586	GCTAACGA	E14.5	Male	Helq null	R2	C	10741	550349
E14.5_Male_KOHelq_BVSC_2N_C_R2_s050586_53	s050586	GCTCGGTA	E14.5	Male	Helq null	R2	C	6730	114220
E14.5_Male_KOHelq_BVSC_2N_C_R2_s050586_54	s050586	GGAGAACA	E14.5	Male	Helq null	R2	C	8125	226973
E14.5_Male_KOHelq_BVSC_2N_C_R2_s050586_55	s050586	GGTGCGAA	E14.5	Male	Helq null	R2	C	8725	262120
E14.5_Male_KOHelq_BVSC_2N_C_R2_s050586_56	s050586	GTACGCAA	E14.5	Male	Helq null	R2	C	8129	199733
E14.5_Male_KOHelq_BVSC_2N_C_R2_s050586_57	s050586	GTCGTAGA	E14.5	Male	Helq null	R2	C	8090	102622
E14.5_Male_KOHelq_BVSC_2N_C_R2_s050586_58	s050586	GTCTGTCA	E14.5	Male	Helq null	R2	C	9865	357296
E14.5_Male_KOHelq_BVSC_2N_C_R2_s050586_59	s050586	GTGTTCTA	E14.5	Male	Helq null	R2	C	7373	84803
E14.5_Male_KOHelq_BVSC_2N_C_R2_s050586_60	s050586	TAGGATGA	E14.5	Male	Helq null	R2	C	8930	210580
E14.5_Male_KOHelq_BVSC_2N_C_R2_s050586_61	s050586	TATCAGCA	E14.5	Male	Helq null	R2	C	10397	364366
E14.5_Male_KOHelq_BVSC_2N_C_R2_s050586_62	s050586	TCCGTCTA	E14.5	Male	Helq null	R2	C	9460	282855
E14.5_Male_KOHelq_BVSC_2N_C_R2_s050586_63	s050586	TCTTCACA	E14.5	Male	Helq null	R2	C	10455	382332
E14.5_Male_KOHelq_BVSC_2N_C_R2_s050586_64	s050586	TGAAGAGA	E14.5	Male	Helq null	R2	C	10167	397696
E14.5_Male_KOHelq_BVSC_2N_D_R2_s050586_65	s050586	TGGAACAA	E14.5	Male	Helq null	R2	D	8808	277618
E14.5_Male_KOHelq_BVSC_2N_D_R2_s050586_66	s050586	TGGCTTCA	E14.5	Male	Helq null	R2	D	9405	333251
E14.5_Male_KOHelq_BVSC_2N_D_R2_s050586_67	s050586	TGGTGGTA	E14.5	Male	Helq null	R2	D	9298	286640
E14.5_Male_KOHelq_BVSC_2N_D_R2_s050586_68	s050586	TTCACGCA	E14.5	Male	Helq null	R2	D	10434	442892
E14.5_Male_KOHelq_BVSC_2N_D_R2_s050586_69	s050586	AACTCACC	E14.5	Male	Helq null	R2	D	7274	122508
E14.5_Male_KOHelq_BVSC_2N_D_R2_s050586_70	s050586	AAGAGATC	E14.5	Male	Helq null	R2	D	9227	250754
E14.5_Male_KOHelq_BVSC_2N_D_R2_s050586_71	s050586	AAGGACAC	E14.5	Male	Helq null	R2	D	7958	209334
E14.5_Male_KOHelq_BVSC_2N_D_R2_s050586_72	s050586	AATCCGTC	E14.5	Male	Helq null	R2	D	9142	198577
E14.5_Male_KOHelq_BVSC_2N_D_R2_s050586_73	s050586	AATGTTGC	E14.5	Male	Helq null	R2	D	6675	56995
E14.5_Male_KOHelq_BVSC_2N_D_R2_s050586_74	s050586	ACACGACC	E14.5	Male	Helq null	R2	D	8162	269109
E14.5_Male_KOHelq_BVSC_2N_D_R2_s050586_75	s050586	ACAGATTC	E14.5	Male	Helq null	R2	D	10524	407500
E14.5_Male_KOHelq_BVSC_2N_D_R2_s050586_76	s050586	AGATGTAC	E14.5	Male	Helq null	R2	D	8937	178731
E14.5_Male_KOHelq_BVSC_2N_D_R2_s050586_77	s050586	AGCACCTC	E14.5	Male	Helq null	R2	D	8401	298128
E14.5_Male_KOHelq_BVSC_2N_D_R2_s050586_78	s050586	AGCCATGC	E14.5	Male	Helq null	R2	D	7550	148500
E14.5_Male_KOHelq_BVSC_2N_D_R2_s050586_79	s050586	AGGCTAAC	E14.5	Male	Helq null	R2	D	10363	478867
E14.5_Male_KOHelq_BVSC_2N_D_R2_s050586_80	s050586	ATAGCGAC	E14.5	Male	Helq null	R2	D	10013	387969
E14.5_Male_KOHelq_BVSC_2N_D_R2_s050586_81	s050586	ATCATTCC	E14.5	Male	Helq null	R2	D	8095	147394
E14.5_Male_KOHelq_BVSC_2N_D_R2_s050586_82	s050586	ATTGGCTC	E14.5	Male	Helq null	R2	D	8299	120394
E14.5_Male_KOHelq_BVSC_2N_D_R2_s050586_83	s050586	CAAGGAGC	E14.5	Male	Helq null	R2	D	8486	228472
E14.5_Male_KOHelq_BVSC_2N_D_R2_s050586_84	s050586	CACCTTAC	E14.5	Male	Helq null	R2	D	9808	316626
E14.5_Male_KOHelq_BVSC_2N_D_R2_s050586_85	s050586	CCATCCTC	E14.5	Male	Helq null	R2	D	6008	43814
E14.5_Male_KOHelq_BVSC_2N_D_R2_s050586_86	s050586	CCGACAAC	E14.5	Male	Helq null	R2	D	9184	352035
E14.5_Male_KOHelq_BVSC_2N_D_R2_s050586_87	s050586	CCTAATCC	E14.5	Male	Helq null	R2	D	7061	94415
E14.5_Male_KOHelq_BVSC_2N_D_R2_s050586_88	s050586	CCTCTATC	E14.5	Male	Helq null	R2	D	6818	74601
E14.5_Male_KOHelq_BVSC_2N_D_R2_s050586_89	s050586	CGACACAC	E14.5	Male	Helq null	R2	D	8620	271394
E14.5_Male_KOHelq_BVSC_2N_D_R2_s050586_90	s050586	CGGATTGC	E14.5	Male	Helq null	R2	D	7898	165341
E14.5_Male_KOHelq_BVSC_2N_D_R2_s050586_91	s050586	CTAAGGTC	E14.5	Male	Helq null	R2	D	8098	135225
E14.5_Male_KOHelq_BVSC_2N_D_R2_s050586_92	s050586	GAACAGGC	E14.5	Male	Helq null	R2	D	9419	403230
E14.5_Male_KOHelq_BVSC_2N_D_R2_s050586_93	s050586	GACAGTGC	E14.5	Male	Helq null	R2	D	6501	63098
E14.5_Male_KOHelq_BVSC_2N_D_R2_s050586_94	s050586	GAGTTAGC	E14.5	Male	Helq null	R2	D	8088	241189
E14.5_Male_KOHelq_BVSC_2N_D_R2_s050586_95	s050586	GATGAATC	E14.5	Male	Helq null	R2	D	8239	186160
E14.5_Male_KOHelq_BVSC_2N_D_R2_s050586_96	s050586	GCCAAGAC	E14.5	Male	Helq null	R2	D	8758	321175
E14.5_Male_KOHelq_Negative_2N_P_R2_s050588_1	s050588	AACGTGAT	E14.5	Male	Helq null	R2	P	5912	109800
E14.5_Male_KOHelq_Negative_2N_P_R2_s050588_2	s050588	AAACATCG	E14.5	Male	Helq null	R2	P	8870	228002
E14.5_Male_KOHelq_Negative_2N_P_R2_s050588_3	s050588	ATGCCTAA	E14.5	Male	Helq null	R2	P	8609	211370
E14.5_Male_KOHelq_Negative_2N_P_R2_s050588_4	s050588	AGTGGTCA	E14.5	Male	Helq null	R2	P	8705	251549
E14.5_Male_KOHelq_Negative_2N_P_R2_s050588_5	s050588	ACCACTGT	E14.5	Male	Helq null	R2	P	5835	69764
E14.5_Male_KOHelq_Negative_2N_P_R2_s050588_6	s050588	ACATTGGC	E14.5	Male	Helq null	R2	P	6549	75841
E14.5_Male_KOHelq_Negative_2N_P_R2_s050588_7	s050588	CAGATCTG	E14.5	Male	Helq null	R2	P	6980	102124
E14.5_Male_KOHelq_Negative_2N_P_R2_s050588_8	s050588	CATCAAGT	E14.5	Male	Helq null	R2	P	5355	58784
E14.5_Male_KOHelq_Negative_2N_P_R2_s050588_9	s050588	CGCTGATC	E14.5	Male	Helq null	R2	P	5866	109443
E14.5_Male_KOHelq_Negative_2N_P_R2_s050588_10	s050588	ACAAGCTA	E14.5	Male	Helq null	R2	P	6745	132211
E14.5_Male_KOHelq_Negative_2N_P_R2_s050588_11	s050588	CTGTAGCC	E14.5	Male	Helq null	R2	P	6864	104409
E14.5_Male_KOHelq_Negative_2N_P_R2_s050588_12	s050588	AGTACAAG	E14.5	Male	Helq null	R2	P	6957	100824
E14.5_Male_KOHelq_Negative_2N_P_R2_s050588_13	s050588	AACAACCA	E14.5	Male	Helq null	R2	P	6310	76501
E14.5_Male_KOHelq_Negative_2N_P_R2_s050588_14	s050588	AACCGAGA	E14.5	Male	Helq null	R2	P	8606	269322
E14.5_Male_KOHelq_Negative_2N_P_R2_s050588_15	s050588	AACGCTTA	E14.5	Male	Helq null	R2	P	7268	162428
E14.5_Male_KOHelq_Negative_2N_P_R2_s050588_16	s050588	AAGACGGA	E14.5	Male	Helq null	R2	P	7794	193430
E14.5_Male_KOHelq_Negative_2N_C_R2_s050588_17	s050588	AAGGTACA	E14.5	Male	Helq null	R2	C	7577	121894
E14.5_Male_KOHelq_Negative_2N_C_R2_s050588_18	s050588	ACACAGAA	E14.5	Male	Helq null	R2	C	7973	148455
E14.5_Male_KOHelq_Negative_2N_C_R2_s050588_19	s050588	ACAGCAGA	E14.5	Male	Helq null	R2	C	7439	163531
E14.5_Male_KOHelq_Negative_2N_C_R2_s050588_20	s050588	ACCTCCAA	E14.5	Male	Helq null	R2	C	6324	74077
E14.5_Male_KOHelq_Negative_2N_C_R2_s050588_21	s050588	ACGCTCGA	E14.5	Male	Helq null	R2	C	5911	93673
E14.5_Male_KOHelq_Negative_2N_C_R2_s050588_22	s050588	ACGTATCA	E14.5	Male	Helq null	R2	C	8067	146452
E14.5_Male_KOHelq_Negative_2N_C_R2_s050588_23	s050588	ACTATGCA	E14.5	Male	Helq null	R2	C	3944	15800
E14.5_Male_KOHelq_Negative_2N_C_R2_s050588_24	s050588	AGAGTCAA	E14.5	Male	Helq null	R2	C	7719	163060
E14.5_Male_KOHelq_Negative_2N_C_R2_s050588_25	s050588	AGATCGCA	E14.5	Male	Helq null	R2	C	5767	116014
E14.5_Male_KOHelq_Negative_2N_C_R2_s050588_26	s050588	AGCAGGAA	E14.5	Male	Helq null	R2	C	7379	171789
E14.5_Male_KOHelq_Negative_2N_C_R2_s050588_27	s050588	AGTCACTA	E14.5	Male	Helq null	R2	C	8236	182065
E14.5_Male_KOHelq_Negative_2N_C_R2_s050588_28	s050588	ATCCTGTA	E14.5	Male	Helq null	R2	C	7506	114343
E14.5_Male_KOHelq_Negative_2N_C_R2_s050588_29	s050588	ATTGAGGA	E14.5	Male	Helq null	R2	C	6688	98515
E14.5_Male_KOHelq_Negative_2N_C_R2_s050588_30	s050588	CAACCACA	E14.5	Male	Helq null	R2	C	7288	166537
E14.5_Male_KOHelq_Negative_2N_C_R2_s050588_31	s050588	CAAGACTA	E14.5	Male	Helq null	R2	C	5744	47791
E14.5_Male_KOHelq_Negative_2N_C_R2_s050588_32	s050588	CAATGGAA	E14.5	Male	Helq null	R2	C	8113	126524
E14.5_Male_KOHelq_Negative_2N_D_R2_s050588_33	s050588	CACTTCGA	E14.5	Male	Helq null	R2	D	8208	218307
E14.5_Male_KOHelq_Negative_2N_D_R2_s050588_34	s050588	CAGCGTTA	E14.5	Male	Helq null	R2	D	4871	25493
E14.5_Male_KOHelq_Negative_2N_D_R2_s050588_35	s050588	CATACCAA	E14.5	Male	Helq null	R2	D	7658	83274
E14.5_Male_KOHelq_Negative_2N_D_R2_s050588_36	s050588	CCAGTTCA	E14.5	Male	Helq null	R2	D	8491	231711
E14.5_Male_KOHelq_Negative_2N_D_R2_s050588_37	s050588	CCGAAGTA	E14.5	Male	Helq null	R2	D	7166	158752
E14.5_Male_KOHelq_Negative_2N_D_R2_s050588_38	s050588	CCGTGAGA	E14.5	Male	Helq null	R2	D	8126	230891
E14.5_Male_KOHelq_Negative_2N_D_R2_s050588_39	s050588	CCTCCTGA	E14.5	Male	Helq null	R2	D	5797	54237
E14.5_Male_KOHelq_Negative_2N_D_R2_s050588_40	s050588	CGAACTTA	E14.5	Male	Helq null	R2	D	5907	108508
E14.5_Male_KOHelq_Negative_2N_D_R2_s050588_41	s050588	CGACTGGA	E14.5	Male	Helq null	R2	D	7182	187102
E14.5_Male_KOHelq_Negative_2N_D_R2_s050588_42	s050588	CGCATACA	E14.5	Male	Helq null	R2	D	6712	121949
E14.5_Male_KOHelq_Negative_2N_D_R2_s050588_43	s050588	CTCAATGA	E14.5	Male	Helq null	R2	D	6211	50898
E14.5_Male_KOHelq_Negative_2N_D_R2_s050588_44	s050588	CTGAGCCA	E14.5	Male	Helq null	R2	D	5969	91804
E14.5_Male_KOHelq_Negative_2N_D_R2_s050588_45	s050588	CTGGCATA	E14.5	Male	Helq null	R2	D	6590	135470
E14.5_Male_KOHelq_Negative_2N_D_R2_s050588_46	s050588	GAATCTGA	E14.5	Male	Helq null	R2	D	5195	42677
E14.5_Male_KOHelq_Negative_2N_D_R2_s050588_47	s050588	GACTAGTA	E14.5	Male	Helq null	R2	D	8162	151639
E14.5_Male_KOHelq_Negative_2N_D_R2_s050588_48	s050588	GAGCTGAA	E14.5	Male	Helq null	R2	D	6694	144521
E15.5_Male_KOHelq_BVSC_2N_P_R1_s050589_1	s050589	AACGTGAT	E15.5	Male	Helq null	R1	P	10687	409205
E15.5_Male_KOHelq_BVSC_2N_P_R1_s050589_2	s050589	AAACATCG	E15.5	Male	Helq null	R1	P	9638	372111
E15.5_Male_KOHelq_BVSC_2N_P_R1_s050589_3	s050589	ATGCCTAA	E15.5	Male	Helq null	R1	P	9963	335657
E15.5_Male_KOHelq_BVSC_2N_P_R1_s050589_4	s050589	AGTGGTCA	E15.5	Male	Helq null	R1	P	11624	657328
E15.5_Male_KOHelq_BVSC_2N_P_R1_s050589_5	s050589	ACCACTGT	E15.5	Male	Helq null	R1	P	8441	167700
E15.5_Male_KOHelq_BVSC_2N_P_R1_s050589_6	s050589	ACATTGGC	E15.5	Male	Helq null	R1	P	7786	116726
E15.5_Male_KOHelq_BVSC_2N_P_R1_s050589_7	s050589	CAGATCTG	E15.5	Male	Helq null	R1	P	8201	129983
E15.5_Male_KOHelq_BVSC_2N_P_R1_s050589_8	s050589	CATCAAGT	E15.5	Male	Helq null	R1	P	8928	153852
E15.5_Male_KOHelq_BVSC_2N_P_R1_s050589_9	s050589	CGCTGATC	E15.5	Male	Helq null	R1	P	9077	307212
E15.5_Male_KOHelq_BVSC_2N_P_R1_s050589_10	s050589	ACAAGCTA	E15.5	Male	Helq null	R1	P	10610	455456
E15.5_Male_KOHelq_BVSC_2N_P_R1_s050589_11	s050589	CTGTAGCC	E15.5	Male	Helq null	R1	P	8440	165990
E15.5_Male_KOHelq_BVSC_2N_P_R1_s050589_12	s050589	AGTACAAG	E15.5	Male	Helq null	R1	P	10461	284682
E15.5_Male_KOHelq_BVSC_2N_P_R1_s050589_13	s050589	AACAACCA	E15.5	Male	Helq null	R1	P	10750	342800
E15.5_Male_KOHelq_BVSC_2N_P_R1_s050589_14	s050589	AACCGAGA	E15.5	Male	Helq null	R1	P	10843	537012
E15.5_Male_KOHelq_BVSC_2N_P_R1_s050589_15	s050589	AACGCTTA	E15.5	Male	Helq null	R1	P	11159	453895
E15.5_Male_KOHelq_BVSC_2N_P_R1_s050589_16	s050589	AAGACGGA	E15.5	Male	Helq null	R1	P	9640	361988
E15.5_Male_KOHelq_BVSC_2N_P_R1_s050589_17	s050589	AAGGTACA	E15.5	Male	Helq null	R1	P	10035	294033
E15.5_Male_KOHelq_BVSC_2N_P_R1_s050589_18	s050589	ACACAGAA	E15.5	Male	Helq null	R1	P	9392	249653
E15.5_Male_KOHelq_BVSC_2N_P_R1_s050589_19	s050589	ACAGCAGA	E15.5	Male	Helq null	R1	P	9648	313291
E15.5_Male_KOHelq_BVSC_2N_P_R1_s050589_20	s050589	ACCTCCAA	E15.5	Male	Helq null	R1	P	2301	6030
E15.5_Male_KOHelq_BVSC_2N_P_R1_s050589_21	s050589	ACGCTCGA	E15.5	Male	Helq null	R1	P	8732	222777
E15.5_Male_KOHelq_BVSC_2N_P_R1_s050589_22	s050589	ACGTATCA	E15.5	Male	Helq null	R1	P	9787	294101
E15.5_Male_KOHelq_BVSC_2N_P_R1_s050589_23	s050589	ACTATGCA	E15.5	Male	Helq null	R1	P	6600	41646
E15.5_Male_KOHelq_BVSC_2N_P_R1_s050589_24	s050589	AGAGTCAA	E15.5	Male	Helq null	R1	P	9549	261356
E15.5_Male_KOHelq_BVSC_2N_P_R1_s050589_25	s050589	AGATCGCA	E15.5	Male	Helq null	R1	P	9140	331804
E15.5_Male_KOHelq_BVSC_2N_P_R1_s050589_26	s050589	AGCAGGAA	E15.5	Male	Helq null	R1	P	9353	311002
E15.5_Male_KOHelq_BVSC_2N_P_R1_s050589_27	s050589	AGTCACTA	E15.5	Male	Helq null	R1	P	8580	185823
E15.5_Male_KOHelq_BVSC_2N_P_R1_s050589_28	s050589	ATCCTGTA	E15.5	Male	Helq null	R1	P	8817	168569
E15.5_Male_KOHelq_BVSC_2N_P_R1_s050589_29	s050589	ATTGAGGA	E15.5	Male	Helq null	R1	P	7543	119062
E15.5_Male_KOHelq_BVSC_2N_P_R1_s050589_30	s050589	CAACCACA	E15.5	Male	Helq null	R1	P	10464	506149
E15.5_Male_KOHelq_BVSC_2N_P_R1_s050589_31	s050589	CAAGACTA	E15.5	Male	Helq null	R1	P	7838	98564
E15.5_Male_KOHelq_BVSC_2N_P_R1_s050589_32	s050589	CAATGGAA	E15.5	Male	Helq null	R1	P	9793	277403
E15.5_Male_KOHelq_BVSC_2N_C_R1_s050589_33	s050589	CACTTCGA	E15.5	Male	Helq null	R1	C	9792	475001
E15.5_Male_KOHelq_BVSC_2N_C_R1_s050589_34	s050589	CAGCGTTA	E15.5	Male	Helq null	R1	C	7483	81441
E15.5_Male_KOHelq_BVSC_2N_C_R1_s050589_35	s050589	CATACCAA	E15.5	Male	Helq null	R1	C	9674	280277
E15.5_Male_KOHelq_BVSC_2N_C_R1_s050589_36	s050589	CCAGTTCA	E15.5	Male	Helq null	R1	C	10494	402497
E15.5_Male_KOHelq_BVSC_2N_C_R1_s050589_37	s050589	CCGAAGTA	E15.5	Male	Helq null	R1	C	10707	446153
E15.5_Male_KOHelq_BVSC_2N_C_R1_s050589_38	s050589	CCGTGAGA	E15.5	Male	Helq null	R1	C	10110	364563
E15.5_Male_KOHelq_BVSC_2N_C_R1_s050589_39	s050589	CCTCCTGA	E15.5	Male	Helq null	R1	C	8559	166798
E15.5_Male_KOHelq_BVSC_2N_C_R1_s050589_40	s050589	CGAACTTA	E15.5	Male	Helq null	R1	C	10010	362380
E15.5_Male_KOHelq_BVSC_2N_C_R1_s050589_41	s050589	CGACTGGA	E15.5	Male	Helq null	R1	C	11046	659341
E15.5_Male_KOHelq_BVSC_2N_C_R1_s050589_42	s050589	CGCATACA	E15.5	Male	Helq null	R1	C	10074	540407
E15.5_Male_KOHelq_BVSC_2N_C_R1_s050589_43	s050589	CTCAATGA	E15.5	Male	Helq null	R1	C	9281	273434
E15.5_Male_KOHelq_BVSC_2N_C_R1_s050589_44	s050589	CTGAGCCA	E15.5	Male	Helq null	R1	C	9807	418491
E15.5_Male_KOHelq_BVSC_2N_C_R1_s050589_45	s050589	CTGGCATA	E15.5	Male	Helq null	R1	C	10634	624453
E15.5_Male_KOHelq_BVSC_2N_C_R1_s050589_46	s050589	GAATCTGA	E15.5	Male	Helq null	R1	C	10285	252586
E15.5_Male_KOHelq_BVSC_2N_C_R1_s050589_47	s050589	GACTAGTA	E15.5	Male	Helq null	R1	C	10476	339944
E15.5_Male_KOHelq_BVSC_2N_C_R1_s050589_48	s050589	GAGCTGAA	E15.5	Male	Helq null	R1	C	10290	508999
E15.5_Male_KOHelq_BVSC_2N_C_R1_s050589_49	s050589	GATAGACA	E15.5	Male	Helq null	R1	C	9497	281227
E15.5_Male_KOHelq_BVSC_2N_C_R1_s050589_50	s050589	GCCACATA	E15.5	Male	Helq null	R1	C	10141	543186
E15.5_Male_KOHelq_BVSC_2N_C_R1_s050589_51	s050589	GCGAGTAA	E15.5	Male	Helq null	R1	C	10034	416304
E15.5_Male_KOHelq_BVSC_2N_C_R1_s050589_52	s050589	GCTAACGA	E15.5	Male	Helq null	R1	C	9698	409131
E15.5_Male_KOHelq_BVSC_2N_C_R1_s050589_53	s050589	GCTCGGTA	E15.5	Male	Helq null	R1	C	6709	120740
E15.5_Male_KOHelq_BVSC_2N_C_R1_s050589_54	s050589	GGAGAACA	E15.5	Male	Helq null	R1	C	8276	158846
E15.5_Male_KOHelq_BVSC_2N_C_R1_s050589_55	s050589	GGTGCGAA	E15.5	Male	Helq null	R1	C	9060	339798
E15.5_Male_KOHelq_BVSC_2N_C_R1_s050589_56	s050589	GTACGCAA	E15.5	Male	Helq null	R1	C	8646	195329
E15.5_Male_KOHelq_BVSC_2N_C_R1_s050589_57	s050589	GTCGTAGA	E15.5	Male	Helq null	R1	C	10069	401782
E15.5_Male_KOHelq_BVSC_2N_C_R1_s050589_58	s050589	GTCTGTCA	E15.5	Male	Helq null	R1	C	11258	608672
E15.5_Male_KOHelq_BVSC_2N_C_R1_s050589_59	s050589	GTGTTCTA	E15.5	Male	Helq null	R1	C	9052	170548
E15.5_Male_KOHelq_BVSC_2N_C_R1_s050589_60	s050589	TAGGATGA	E15.5	Male	Helq null	R1	C	10528	334714
E15.5_Male_KOHelq_BVSC_2N_C_R1_s050589_61	s050589	TATCAGCA	E15.5	Male	Helq null	R1	C	9757	201136
E15.5_Male_KOHelq_BVSC_2N_C_R1_s050589_62	s050589	TCCGTCTA	E15.5	Male	Helq null	R1	C	9833	292691
E15.5_Male_KOHelq_BVSC_2N_C_R1_s050589_63	s050589	TCTTCACA	E15.5	Male	Helq null	R1	C	11262	396514
E15.5_Male_KOHelq_BVSC_2N_C_R1_s050589_64	s050589	TGAAGAGA	E15.5	Male	Helq null	R1	C	8941	213186
E15.5_Male_KOHelq_BVSC_2N_D_R1_s050589_65	s050589	TGGAACAA	E15.5	Male	Helq null	R1	D	9542	422890
E15.5_Male_KOHelq_BVSC_2N_D_R1_s050589_66	s050589	TGGCTTCA	E15.5	Male	Helq null	R1	D	9905	421575
E15.5_Male_KOHelq_BVSC_2N_D_R1_s050589_67	s050589	TGGTGGTA	E15.5	Male	Helq null	R1	D	10664	408764
E15.5_Male_KOHelq_BVSC_2N_D_R1_s050589_68	s050589	TTCACGCA	E15.5	Male	Helq null	R1	D	10246	550517
E15.5_Male_KOHelq_BVSC_2N_D_R1_s050589_69	s050589	AACTCACC	E15.5	Male	Helq null	R1	D	8421	186505
E15.5_Male_KOHelq_BVSC_2N_D_R1_s050589_70	s050589	AAGAGATC	E15.5	Male	Helq null	R1	D	9078	255280
E15.5_Male_KOHelq_BVSC_2N_D_R1_s050589_71	s050589	AAGGACAC	E15.5	Male	Helq null	R1	D	9103	296895
E15.5_Male_KOHelq_BVSC_2N_D_R1_s050589_72	s050589	AATCCGTC	E15.5	Male	Helq null	R1	D	10873	395441
E15.5_Male_KOHelq_BVSC_2N_D_R1_s050589_73	s050589	AATGTTGC	E15.5	Male	Helq null	R1	D	6781	68021
E15.5_Male_KOHelq_BVSC_2N_D_R1_s050589_74	s050589	ACACGACC	E15.5	Male	Helq null	R1	D	7415	206573
E15.5_Male_KOHelq_BVSC_2N_D_R1_s050589_75	s050589	ACAGATTC	E15.5	Male	Helq null	R1	D	8676	184473
E15.5_Male_KOHelq_BVSC_2N_D_R1_s050589_76	s050589	AGATGTAC	E15.5	Male	Helq null	R1	D	7735	95047
E15.5_Male_KOHelq_BVSC_2N_D_R1_s050589_77	s050589	AGCACCTC	E15.5	Male	Helq null	R1	D	7304	212007
E15.5_Male_KOHelq_BVSC_2N_D_R1_s050589_78	s050589	AGCCATGC	E15.5	Male	Helq null	R1	D	8975	239410
E15.5_Male_KOHelq_BVSC_2N_D_R1_s050589_79	s050589	AGGCTAAC	E15.5	Male	Helq null	R1	D	10144	514515
E15.5_Male_KOHelq_BVSC_2N_D_R1_s050589_80	s050589	ATAGCGAC	E15.5	Male	Helq null	R1	D	7958	202608
E15.5_Male_KOHelq_BVSC_2N_D_R1_s050589_81	s050589	ATCATTCC	E15.5	Male	Helq null	R1	D	10782	288124
E15.5_Male_KOHelq_BVSC_2N_D_R1_s050589_82	s050589	ATTGGCTC	E15.5	Male	Helq null	R1	D	10143	332446
E15.5_Male_KOHelq_BVSC_2N_D_R1_s050589_83	s050589	CAAGGAGC	E15.5	Male	Helq null	R1	D	10736	502967
E15.5_Male_KOHelq_BVSC_2N_D_R1_s050589_84	s050589	CACCTTAC	E15.5	Male	Helq null	R1	D	11345	685886
E15.5_Male_KOHelq_BVSC_2N_D_R1_s050589_85	s050589	CCATCCTC	E15.5	Male	Helq null	R1	D	6991	65496
E15.5_Male_KOHelq_BVSC_2N_D_R1_s050589_86	s050589	CCGACAAC	E15.5	Male	Helq null	R1	D	10571	508269
E15.5_Male_KOHelq_BVSC_2N_D_R1_s050589_87	s050589	CCTAATCC	E15.5	Male	Helq null	R1	D	9489	284217
E15.5_Male_KOHelq_BVSC_2N_D_R1_s050589_88	s050589	CCTCTATC	E15.5	Male	Helq null	R1	D	7887	135177
E15.5_Male_KOHelq_BVSC_2N_D_R1_s050589_89	s050589	CGACACAC	E15.5	Male	Helq null	R1	D	8998	292465
E15.5_Male_KOHelq_BVSC_2N_D_R1_s050589_90	s050589	CGGATTGC	E15.5	Male	Helq null	R1	D	10364	507009
E15.5_Male_KOHelq_BVSC_2N_D_R1_s050589_91	s050589	CTAAGGTC	E15.5	Male	Helq null	R1	D	7637	136808
E15.5_Male_KOHelq_BVSC_2N_D_R1_s050589_92	s050589	GAACAGGC	E15.5	Male	Helq null	R1	D	10145	501833
E15.5_Male_KOHelq_BVSC_2N_D_R1_s050589_93	s050589	GACAGTGC	E15.5	Male	Helq null	R1	D	7302	105963
E15.5_Male_KOHelq_BVSC_2N_D_R1_s050589_94	s050589	GAGTTAGC	E15.5	Male	Helq null	R1	D	10521	498991
E15.5_Male_KOHelq_BVSC_2N_D_R1_s050589_95	s050589	GATGAATC	E15.5	Male	Helq null	R1	D	9354	324715
E15.5_Male_KOHelq_BVSC_2N_D_R1_s050589_96	s050589	GCCAAGAC	E15.5	Male	Helq null	R1	D	10291	486557
E15.5_Male_KOHelq_Negative_2N_P_R1_s050590_1	s050590	AACGTGAT	E15.5	Male	Helq null	R1	P	1931	3848
E15.5_Male_KOHelq_Negative_2N_P_R1_s050590_2	s050590	AAACATCG	E15.5	Male	Helq null	R1	P	6983	173957
E15.5_Male_KOHelq_Negative_2N_P_R1_s050590_3	s050590	ATGCCTAA	E15.5	Male	Helq null	R1	P	9425	344210
E15.5_Male_KOHelq_Negative_2N_P_R1_s050590_4	s050590	AGTGGTCA	E15.5	Male	Helq null	R1	P	8662	302905
E15.5_Male_KOHelq_Negative_2N_P_R1_s050590_5	s050590	ACCACTGT	E15.5	Male	Helq null	R1	P	7519	207626
E15.5_Male_KOHelq_Negative_2N_P_R1_s050590_6	s050590	ACATTGGC	E15.5	Male	Helq null	R1	P	682	968
E15.5_Male_KOHelq_Negative_2N_P_R1_s050590_7	s050590	CAGATCTG	E15.5	Male	Helq null	R1	P	6241	125750
E15.5_Male_KOHelq_Negative_2N_P_R1_s050590_8	s050590	CATCAAGT	E15.5	Male	Helq null	R1	P	697	1070
E15.5_Male_KOHelq_Negative_2N_P_R1_s050590_9	s050590	CGCTGATC	E15.5	Male	Helq null	R1	P	1351	2558
E15.5_Male_KOHelq_Negative_2N_P_R1_s050590_10	s050590	ACAAGCTA	E15.5	Male	Helq null	R1	P	8069	205625
E15.5_Male_KOHelq_Negative_2N_P_R1_s050590_11	s050590	CTGTAGCC	E15.5	Male	Helq null	R1	P	8539	307823
E15.5_Male_KOHelq_Negative_2N_P_R1_s050590_12	s050590	AGTACAAG	E15.5	Male	Helq null	R1	P	10554	342787
E15.5_Male_KOHelq_Negative_2N_P_R1_s050590_13	s050590	AACAACCA	E15.5	Male	Helq null	R1	P	2720	6401
E15.5_Male_KOHelq_Negative_2N_P_R1_s050590_14	s050590	AACCGAGA	E15.5	Male	Helq null	R1	P	9445	404777
E15.5_Male_KOHelq_Negative_2N_P_R1_s050590_15	s050590	AACGCTTA	E15.5	Male	Helq null	R1	P	9113	328370
E15.5_Male_KOHelq_Negative_2N_P_R1_s050590_16	s050590	AAGACGGA	E15.5	Male	Helq null	R1	P	2066	4677
E15.5_Male_KOHelq_Negative_2N_C_R1_s050590_17	s050590	AAGGTACA	E15.5	Male	Helq null	R1	C	10644	469339
E15.5_Male_KOHelq_Negative_2N_C_R1_s050590_18	s050590	ACACAGAA	E15.5	Male	Helq null	R1	C	9304	279505
E15.5_Male_KOHelq_Negative_2N_C_R1_s050590_19	s050590	ACAGCAGA	E15.5	Male	Helq null	R1	C	9246	360782
E15.5_Male_KOHelq_Negative_2N_C_R1_s050590_20	s050590	ACCTCCAA	E15.5	Male	Helq null	R1	C	9473	325245
E15.5_Male_KOHelq_Negative_2N_C_R1_s050590_21	s050590	ACGCTCGA	E15.5	Male	Helq null	R1	C	10982	646135
E15.5_Male_KOHelq_Negative_2N_C_R1_s050590_22	s050590	ACGTATCA	E15.5	Male	Helq null	R1	C	9609	272470
E15.5_Male_KOHelq_Negative_2N_C_R1_s050590_23	s050590	ACTATGCA	E15.5	Male	Helq null	R1	C	8069	101383
E15.5_Male_KOHelq_Negative_2N_C_R1_s050590_24	s050590	AGAGTCAA	E15.5	Male	Helq null	R1	C	11395	638302
E15.5_Male_KOHelq_Negative_2N_C_R1_s050590_25	s050590	AGATCGCA	E15.5	Male	Helq null	R1	C	9036	456722
E15.5_Male_KOHelq_Negative_2N_C_R1_s050590_26	s050590	AGCAGGAA	E15.5	Male	Helq null	R1	C	8672	311482
E15.5_Male_KOHelq_Negative_2N_C_R1_s050590_27	s050590	AGTCACTA	E15.5	Male	Helq null	R1	C	11525	583788
E15.5_Male_KOHelq_Negative_2N_C_R1_s050590_28	s050590	ATCCTGTA	E15.5	Male	Helq null	R1	C	8844	199983
E15.5_Male_KOHelq_Negative_2N_C_R1_s050590_29	s050590	ATTGAGGA	E15.5	Male	Helq null	R1	C	10133	275245
E15.5_Male_KOHelq_Negative_2N_C_R1_s050590_30	s050590	CAACCACA	E15.5	Male	Helq null	R1	C	9317	370265
E15.5_Male_KOHelq_Negative_2N_C_R1_s050590_31	s050590	CAAGACTA	E15.5	Male	Helq null	R1	C	7316	124392
E15.5_Male_KOHelq_Negative_2N_C_R1_s050590_32	s050590	CAATGGAA	E15.5	Male	Helq null	R1	C	10144	416420
E15.5_Male_KOHelq_Negative_2N_D_R1_s050590_33	s050590	CACTTCGA	E15.5	Male	Helq null	R1	D	8068	324793
E15.5_Male_KOHelq_Negative_2N_D_R1_s050590_34	s050590	CAGCGTTA	E15.5	Male	Helq null	R1	D	8359	179038
E15.5_Male_KOHelq_Negative_2N_D_R1_s050590_35	s050590	CATACCAA	E15.5	Male	Helq null	R1	D	7716	149244
E15.5_Male_KOHelq_Negative_2N_D_R1_s050590_36	s050590	CCAGTTCA	E15.5	Male	Helq null	R1	D	7773	220599
E15.5_Male_KOHelq_Negative_2N_D_R1_s050590_37	s050590	CCGAAGTA	E15.5	Male	Helq null	R1	D	10350	573719
E15.5_Male_KOHelq_Negative_2N_D_R1_s050590_38	s050590	CCGTGAGA	E15.5	Male	Helq null	R1	D	8256	342251
E15.5_Male_KOHelq_Negative_2N_D_R1_s050590_39	s050590	CCTCCTGA	E15.5	Male	Helq null	R1	D	6639	161085
E15.5_Male_KOHelq_Negative_2N_D_R1_s050590_40	s050590	CGAACTTA	E15.5	Male	Helq null	R1	D	10887	487706
E15.5_Male_KOHelq_Negative_2N_D_R1_s050590_41	s050590	CGACTGGA	E15.5	Male	Helq null	R1	D	9167	495836
E15.5_Male_KOHelq_Negative_2N_D_R1_s050590_42	s050590	CGCATACA	E15.5	Male	Helq null	R1	D	9633	540561
E15.5_Male_KOHelq_Negative_2N_D_R1_s050590_43	s050590	CTCAATGA	E15.5	Male	Helq null	R1	D	8210	189894
E15.5_Male_KOHelq_Negative_2N_D_R1_s050590_44	s050590	CTGAGCCA	E15.5	Male	Helq null	R1	D	8197	368963
E15.5_Male_KOHelq_Negative_2N_D_R1_s050590_45	s050590	CTGGCATA	E15.5	Male	Helq null	R1	D	8757	337910
E15.5_Male_KOHelq_Negative_2N_D_R1_s050590_46	s050590	GAATCTGA	E15.5	Male	Helq null	R1	D	6511	93844
E15.5_Male_KOHelq_Negative_2N_D_R1_s050590_47	s050590	GACTAGTA	E15.5	Male	Helq null	R1	D	9632	341286
E15.5_Male_KOHelq_Negative_2N_D_R1_s050590_48	s050590	GAGCTGAA	E15.5	Male	Helq null	R1	D	7655	286228
E15.5_Male_KOHelq_BVSC_2N_P_R2_s082840_1	s082840	AACGTGAT	E15.5	Male	Helq null	R2	P	11083	514415
E15.5_Male_KOHelq_BVSC_2N_P_R2_s082840_2	s082840	AAACATCG	E15.5	Male	Helq null	R2	P	10841	468843
E15.5_Male_KOHelq_BVSC_2N_P_R2_s082840_3	s082840	ATGCCTAA	E15.5	Male	Helq null	R2	P	9472	318471
E15.5_Male_KOHelq_BVSC_2N_P_R2_s082840_4	s082840	AGTGGTCA	E15.5	Male	Helq null	R2	P	9441	265143
E15.5_Male_KOHelq_BVSC_2N_P_R2_s082840_5	s082840	ACCACTGT	E15.5	Male	Helq null	R2	P	9061	184769
E15.5_Male_KOHelq_BVSC_2N_P_R2_s082840_6	s082840	ACATTGGC	E15.5	Male	Helq null	R2	P	10154	250536
E15.5_Male_KOHelq_BVSC_2N_P_R2_s082840_7	s082840	CAGATCTG	E15.5	Male	Helq null	R2	P	8528	151401
E15.5_Male_KOHelq_BVSC_2N_P_R2_s082840_8	s082840	CATCAAGT	E15.5	Male	Helq null	R2	P	8836	193046
E15.5_Male_KOHelq_BVSC_2N_P_R2_s082840_9	s082840	CGCTGATC	E15.5	Male	Helq null	R2	P	8439	167270
E15.5_Male_KOHelq_BVSC_2N_P_R2_s082840_10	s082840	ACAAGCTA	E15.5	Male	Helq null	R2	P	9482	344444
E15.5_Male_KOHelq_BVSC_2N_P_R2_s082840_11	s082840	CTGTAGCC	E15.5	Male	Helq null	R2	P	8679	194295
E15.5_Male_KOHelq_BVSC_2N_P_R2_s082840_12	s082840	AGTACAAG	E15.5	Male	Helq null	R2	P	11977	437597
E15.5_Male_KOHelq_BVSC_2N_P_R2_s082840_13	s082840	AACAACCA	E15.5	Male	Helq null	R2	P	9513	292777
E15.5_Male_KOHelq_BVSC_2N_P_R2_s082840_14	s082840	AACCGAGA	E15.5	Male	Helq null	R2	P	11078	454095
E15.5_Male_KOHelq_BVSC_2N_P_R2_s082840_15	s082840	AACGCTTA	E15.5	Male	Helq null	R2	P	9332	356548
E15.5_Male_KOHelq_BVSC_2N_P_R2_s082840_16	s082840	AAGACGGA	E15.5	Male	Helq null	R2	P	10168	254095
E15.5_Male_KOHelq_BVSC_2N_P_R2_s082840_17	s082840	AAGGTACA	E15.5	Male	Helq null	R2	P	11226	384435
E15.5_Male_KOHelq_BVSC_2N_P_R2_s082840_18	s082840	ACACAGAA	E15.5	Male	Helq null	R2	P	9499	326076
E15.5_Male_KOHelq_BVSC_2N_P_R2_s082840_19	s082840	ACAGCAGA	E15.5	Male	Helq null	R2	P	10007	406988
E15.5_Male_KOHelq_BVSC_2N_P_R2_s082840_20	s082840	ACCTCCAA	E15.5	Male	Helq null	R2	P	8215	131817
E15.5_Male_KOHelq_BVSC_2N_P_R2_s082840_21	s082840	ACGCTCGA	E15.5	Male	Helq null	R2	P	6896	83450
E15.5_Male_KOHelq_BVSC_2N_P_R2_s082840_22	s082840	ACGTATCA	E15.5	Male	Helq null	R2	P	10765	445688
E15.5_Male_KOHelq_BVSC_2N_P_R2_s082840_23	s082840	ACTATGCA	E15.5	Male	Helq null	R2	P	3820	15095
E15.5_Male_KOHelq_BVSC_2N_P_R2_s082840_24	s082840	AGAGTCAA	E15.5	Male	Helq null	R2	P	8282	197807
E15.5_Male_KOHelq_BVSC_2N_P_R2_s082840_25	s082840	AGATCGCA	E15.5	Male	Helq null	R2	P	11407	591571
E15.5_Male_KOHelq_BVSC_2N_P_R2_s082840_26	s082840	AGCAGGAA	E15.5	Male	Helq null	R2	P	9241	327110
E15.5_Male_KOHelq_BVSC_2N_P_R2_s082840_27	s082840	AGTCACTA	E15.5	Male	Helq null	R2	P	10675	425197
E15.5_Male_KOHelq_BVSC_2N_P_R2_s082840_28	s082840	ATCCTGTA	E15.5	Male	Helq null	R2	P	8482	163832
E15.5_Male_KOHelq_BVSC_2N_P_R2_s082840_29	s082840	ATTGAGGA	E15.5	Male	Helq null	R2	P	10521	411497
E15.5_Male_KOHelq_BVSC_2N_P_R2_s082840_30	s082840	CAACCACA	E15.5	Male	Helq null	R2	P	11310	665657
E15.5_Male_KOHelq_BVSC_2N_P_R2_s082840_31	s082840	CAAGACTA	E15.5	Male	Helq null	R2	P	8824	147717
E15.5_Male_KOHelq_BVSC_2N_P_R2_s082840_32	s082840	CAATGGAA	E15.5	Male	Helq null	R2	P	9633	322804
E15.5_Male_KOHelq_BVSC_2N_C_R2_s082840_33	s082840	CACTTCGA	E15.5	Male	Helq null	R2	C	9497	288420
E15.5_Male_KOHelq_BVSC_2N_C_R2_s082840_34	s082840	CAGCGTTA	E15.5	Male	Helq null	R2	C	5576	31392
E15.5_Male_KOHelq_BVSC_2N_C_R2_s082840_35	s082840	CATACCAA	E15.5	Male	Helq null	R2	C	7796	66057
E15.5_Male_KOHelq_BVSC_2N_C_R2_s082840_36	s082840	CCAGTTCA	E15.5	Male	Helq null	R2	C	10887	345431
E15.5_Male_KOHelq_BVSC_2N_C_R2_s082840_37	s082840	CCGAAGTA	E15.5	Male	Helq null	R2	C	9890	395871
E15.5_Male_KOHelq_BVSC_2N_C_R2_s082840_38	s082840	CCGTGAGA	E15.5	Male	Helq null	R2	C	9302	394459
E15.5_Male_KOHelq_BVSC_2N_C_R2_s082840_39	s082840	CCTCCTGA	E15.5	Male	Helq null	R2	C	6976	54637
E15.5_Male_KOHelq_BVSC_2N_C_R2_s082840_40	s082840	CGAACTTA	E15.5	Male	Helq null	R2	C	9291	296995
E15.5_Male_KOHelq_BVSC_2N_C_R2_s082840_41	s082840	CGACTGGA	E15.5	Male	Helq null	R2	C	9170	389116
E15.5_Male_KOHelq_BVSC_2N_C_R2_s082840_42	s082840	CGCATACA	E15.5	Male	Helq null	R2	C	4302	39017
E15.5_Male_KOHelq_BVSC_2N_C_R2_s082840_43	s082840	CTCAATGA	E15.5	Male	Helq null	R2	C	8004	45373
E15.5_Male_KOHelq_BVSC_2N_C_R2_s082840_44	s082840	CTGAGCCA	E15.5	Male	Helq null	R2	C	10448	508068
E15.5_Male_KOHelq_BVSC_2N_C_R2_s082840_45	s082840	CTGGCATA	E15.5	Male	Helq null	R2	C	9396	366851
E15.5_Male_KOHelq_BVSC_2N_C_R2_s082840_46	s082840	GAATCTGA	E15.5	Male	Helq null	R2	C	6686	65019
E15.5_Male_KOHelq_BVSC_2N_C_R2_s082840_47	s082840	GACTAGTA	E15.5	Male	Helq null	R2	C	10506	341611
E15.5_Male_KOHelq_BVSC_2N_C_R2_s082840_48	s082840	GAGCTGAA	E15.5	Male	Helq null	R2	C	9914	469103
E15.5_Male_KOHelq_BVSC_2N_C_R2_s082840_49	s082840	GATAGACA	E15.5	Male	Helq null	R2	C	10406	474708
E15.5_Male_KOHelq_BVSC_2N_C_R2_s082840_50	s082840	GCCACATA	E15.5	Male	Helq null	R2	C	12142	958438
E15.5_Male_KOHelq_BVSC_2N_C_R2_s082840_51	s082840	GCGAGTAA	E15.5	Male	Helq null	R2	C	10928	558373
E15.5_Male_KOHelq_BVSC_2N_C_R2_s082840_52	s082840	GCTAACGA	E15.5	Male	Helq null	R2	C	9480	406057
E15.5_Male_KOHelq_BVSC_2N_C_R2_s082840_53	s082840	GCTCGGTA	E15.5	Male	Helq null	R2	C	7602	154777
E15.5_Male_KOHelq_BVSC_2N_C_R2_s082840_54	s082840	GGAGAACA	E15.5	Male	Helq null	R2	C	8581	281732
E15.5_Male_KOHelq_BVSC_2N_C_R2_s082840_55	s082840	GGTGCGAA	E15.5	Male	Helq null	R2	C	2744	8318
E15.5_Male_KOHelq_BVSC_2N_C_R2_s082840_56	s082840	GTACGCAA	E15.5	Male	Helq null	R2	C	9825	204461
E15.5_Male_KOHelq_BVSC_2N_C_R2_s082840_57	s082840	GTCGTAGA	E15.5	Male	Helq null	R2	C	9129	244971
E15.5_Male_KOHelq_BVSC_2N_C_R2_s082840_58	s082840	GTCTGTCA	E15.5	Male	Helq null	R2	C	12174	858143
E15.5_Male_KOHelq_BVSC_2N_C_R2_s082840_59	s082840	GTGTTCTA	E15.5	Male	Helq null	R2	C	11162	306728
E15.5_Male_KOHelq_BVSC_2N_C_R2_s082840_60	s082840	TAGGATGA	E15.5	Male	Helq null	R2	C	12677	682646
E15.5_Male_KOHelq_BVSC_2N_C_R2_s082840_61	s082840	TATCAGCA	E15.5	Male	Helq null	R2	C	11720	506422
E15.5_Male_KOHelq_BVSC_2N_C_R2_s082840_62	s082840	TCCGTCTA	E15.5	Male	Helq null	R2	C	10275	307271
E15.5_Male_KOHelq_BVSC_2N_C_R2_s082840_63	s082840	TCTTCACA	E15.5	Male	Helq null	R2	C	10926	425733
E15.5_Male_KOHelq_BVSC_2N_C_R2_s082840_64	s082840	TGAAGAGA	E15.5	Male	Helq null	R2	C	9525	297315
E15.5_Male_KOHelq_BVSC_2N_D_R2_s082840_65	s082840	TGGAACAA	E15.5	Male	Helq null	R2	D	10384	396119
E15.5_Male_KOHelq_BVSC_2N_D_R2_s082840_66	s082840	TGGCTTCA	E15.5	Male	Helq null	R2	D	11142	714747
E15.5_Male_KOHelq_BVSC_2N_D_R2_s082840_67	s082840	TGGTGGTA	E15.5	Male	Helq null	R2	D	12655	908421
E15.5_Male_KOHelq_BVSC_2N_D_R2_s082840_68	s082840	TTCACGCA	E15.5	Male	Helq null	R2	D	10996	491908
E15.5_Male_KOHelq_BVSC_2N_D_R2_s082840_69	s082840	AACTCACC	E15.5	Male	Helq null	R2	D	10427	317045
E15.5_Male_KOHelq_BVSC_2N_D_R2_s082840_70	s082840	AAGAGATC	E15.5	Male	Helq null	R2	D	10723	522133
E15.5_Male_KOHelq_BVSC_2N_D_R2_s082840_71	s082840	AAGGACAC	E15.5	Male	Helq null	R2	D	10199	415753
E15.5_Male_KOHelq_BVSC_2N_D_R2_s082840_72	s082840	AATCCGTC	E15.5	Male	Helq null	R2	D	8530	143641
E15.5_Male_KOHelq_BVSC_2N_D_R2_s082840_73	s082840	AATGTTGC	E15.5	Male	Helq null	R2	D	7034	57324
E15.5_Male_KOHelq_BVSC_2N_D_R2_s082840_74	s082840	ACACGACC	E15.5	Male	Helq null	R2	D	10507	673268
E15.5_Male_KOHelq_BVSC_2N_D_R2_s082840_75	s082840	ACAGATTC	E15.5	Male	Helq null	R2	D	11384	460456
E15.5_Male_KOHelq_BVSC_2N_D_R2_s082840_76	s082840	AGATGTAC	E15.5	Male	Helq null	R2	D	9506	158648
E15.5_Male_KOHelq_BVSC_2N_D_R2_s082840_77	s082840	AGCACCTC	E15.5	Male	Helq null	R2	D	10010	440855
E15.5_Male_KOHelq_BVSC_2N_D_R2_s082840_78	s082840	AGCCATGC	E15.5	Male	Helq null	R2	D	9237	229402
E15.5_Male_KOHelq_BVSC_2N_D_R2_s082840_79	s082840	AGGCTAAC	E15.5	Male	Helq null	R2	D	11049	678527
E15.5_Male_KOHelq_BVSC_2N_D_R2_s082840_80	s082840	ATAGCGAC	E15.5	Male	Helq null	R2	D	1214	1961
E15.5_Male_KOHelq_BVSC_2N_D_R2_s082840_81	s082840	ATCATTCC	E15.5	Male	Helq null	R2	D	11074	312368
E15.5_Male_KOHelq_BVSC_2N_D_R2_s082840_82	s082840	ATTGGCTC	E15.5	Male	Helq null	R2	D	7783	102498
E15.5_Male_KOHelq_BVSC_2N_D_R2_s082840_83	s082840	CAAGGAGC	E15.5	Male	Helq null	R2	D	9920	463109
E15.5_Male_KOHelq_BVSC_2N_D_R2_s082840_84	s082840	CACCTTAC	E15.5	Male	Helq null	R2	D	10247	462055
E15.5_Male_KOHelq_BVSC_2N_D_R2_s082840_85	s082840	CCATCCTC	E15.5	Male	Helq null	R2	D	7643	100926
E15.5_Male_KOHelq_BVSC_2N_D_R2_s082840_86	s082840	CCGACAAC	E15.5	Male	Helq null	R2	D	10759	613420
E15.5_Male_KOHelq_BVSC_2N_D_R2_s082840_87	s082840	CCTAATCC	E15.5	Male	Helq null	R2	D	10449	189600
E15.5_Male_KOHelq_BVSC_2N_D_R2_s082840_88	s082840	CCTCTATC	E15.5	Male	Helq null	R2	D	805	1117
E15.5_Male_KOHelq_BVSC_2N_D_R2_s082840_89	s082840	CGACACAC	E15.5	Male	Helq null	R2	D	11387	681148
E15.5_Male_KOHelq_BVSC_2N_D_R2_s082840_90	s082840	CGGATTGC	E15.5	Male	Helq null	R2	D	10243	331232
E15.5_Male_KOHelq_BVSC_2N_D_R2_s082840_91	s082840	CTAAGGTC	E15.5	Male	Helq null	R2	D	10656	433672
E15.5_Male_KOHelq_BVSC_2N_D_R2_s082840_92	s082840	GAACAGGC	E15.5	Male	Helq null	R2	D	11452	763798
E15.5_Male_KOHelq_BVSC_2N_D_R2_s082840_93	s082840	GACAGTGC	E15.5	Male	Helq null	R2	D	6418	68438
E15.5_Male_KOHelq_BVSC_2N_D_R2_s082840_94	s082840	GAGTTAGC	E15.5	Male	Helq null	R2	D	11094	545443
E15.5_Male_KOHelq_BVSC_2N_D_R2_s082840_95	s082840	GATGAATC	E15.5	Male	Helq null	R2	D	9731	318956
E15.5_Male_KOHelq_BVSC_2N_D_R2_s082840_96	s082840	GCCAAGAC	E15.5	Male	Helq null	R2	D	1110	1736
E15.5_Male_KOHelq_Negative_2N_P_R2_s082842_49	s082842	GATAGACA	E15.5	Male	Helq null	R2	P	8723	309209
E15.5_Male_KOHelq_Negative_2N_P_R2_s082842_50	s082842	GCCACATA	E15.5	Male	Helq null	R2	P	2674	6369
E15.5_Male_KOHelq_Negative_2N_P_R2_s082842_51	s082842	GCGAGTAA	E15.5	Male	Helq null	R2	P	7366	254747
E15.5_Male_KOHelq_Negative_2N_P_R2_s082842_52	s082842	GCTAACGA	E15.5	Male	Helq null	R2	P	10292	584123
E15.5_Male_KOHelq_Negative_2N_P_R2_s082842_53	s082842	GCTCGGTA	E15.5	Male	Helq null	R2	P	5214	97544
E15.5_Male_KOHelq_Negative_2N_P_R2_s082842_54	s082842	GGAGAACA	E15.5	Male	Helq null	R2	P	6729	174407
E15.5_Male_KOHelq_Negative_2N_P_R2_s082842_55	s082842	GGTGCGAA	E15.5	Male	Helq null	R2	P	7829	305842
E15.5_Male_KOHelq_Negative_2N_P_R2_s082842_56	s082842	GTACGCAA	E15.5	Male	Helq null	R2	P	4693	66394
E15.5_Male_KOHelq_Negative_2N_P_R2_s082842_57	s082842	GTCGTAGA	E15.5	Male	Helq null	R2	P	4571	75190
E15.5_Male_KOHelq_Negative_2N_P_R2_s082842_58	s082842	GTCTGTCA	E15.5	Male	Helq null	R2	P	7143	213956
E15.5_Male_KOHelq_Negative_2N_P_R2_s082842_59	s082842	GTGTTCTA	E15.5	Male	Helq null	R2	P	5635	76636
E15.5_Male_KOHelq_Negative_2N_P_R2_s082842_60	s082842	TAGGATGA	E15.5	Male	Helq null	R2	P	8171	197868
E15.5_Male_KOHelq_Negative_2N_P_R2_s082842_61	s082842	TATCAGCA	E15.5	Male	Helq null	R2	P	8266	221050
E15.5_Male_KOHelq_Negative_2N_P_R2_s082842_62	s082842	TCCGTCTA	E15.5	Male	Helq null	R2	P	8775	276799
E15.5_Male_KOHelq_Negative_2N_P_R2_s082842_63	s082842	TCTTCACA	E15.5	Male	Helq null	R2	P	6811	153006
E15.5_Male_KOHelq_Negative_2N_P_R2_s082842_64	s082842	TGAAGAGA	E15.5	Male	Helq null	R2	P	7639	173129
E15.5_Male_KOHelq_Negative_2N_C_R2_s082842_65	s082842	TGGAACAA	E15.5	Male	Helq null	R2	C	8567	290191
E15.5_Male_KOHelq_Negative_2N_C_R2_s082842_66	s082842	TGGCTTCA	E15.5	Male	Helq null	R2	C	8981	372574
E15.5_Male_KOHelq_Negative_2N_C_R2_s082842_67	s082842	TGGTGGTA	E15.5	Male	Helq null	R2	C	8356	266434
E15.5_Male_KOHelq_Negative_2N_C_R2_s082842_68	s082842	TTCACGCA	E15.5	Male	Helq null	R2	C	8558	406831
E15.5_Male_KOHelq_Negative_2N_C_R2_s082842_69	s082842	AACTCACC	E15.5	Male	Helq null	R2	C	7581	193985
E15.5_Male_KOHelq_Negative_2N_C_R2_s082842_70	s082842	AAGAGATC	E15.5	Male	Helq null	R2	C	8265	224191
E15.5_Male_KOHelq_Negative_2N_C_R2_s082842_71	s082842	AAGGACAC	E15.5	Male	Helq null	R2	C	8915	347377
E15.5_Male_KOHelq_Negative_2N_C_R2_s082842_72	s082842	AATCCGTC	E15.5	Male	Helq null	R2	C	6574	116572
E15.5_Male_KOHelq_Negative_2N_C_R2_s082842_73	s082842	AATGTTGC	E15.5	Male	Helq null	R2	C	6163	56665
E15.5_Male_KOHelq_Negative_2N_C_R2_s082842_74	s082842	ACACGACC	E15.5	Male	Helq null	R2	C	8413	404654
E15.5_Male_KOHelq_Negative_2N_C_R2_s082842_75	s082842	ACAGATTC	E15.5	Male	Helq null	R2	C	9488	325077
E15.5_Male_KOHelq_Negative_2N_C_R2_s082842_76	s082842	AGATGTAC	E15.5	Male	Helq null	R2	C	6855	109538
E15.5_Male_KOHelq_Negative_2N_C_R2_s082842_77	s082842	AGCACCTC	E15.5	Male	Helq null	R2	C	8748	429648
E15.5_Male_KOHelq_Negative_2N_C_R2_s082842_78	s082842	AGCCATGC	E15.5	Male	Helq null	R2	C	6911	288304
E15.5_Male_KOHelq_Negative_2N_C_R2_s082842_79	s082842	AGGCTAAC	E15.5	Male	Helq null	R2	C	9742	541808
E15.5_Male_KOHelq_Negative_2N_C_R2_s082842_80	s082842	ATAGCGAC	E15.5	Male	Helq null	R2	C	8367	333449
E15.5_Male_KOHelq_Negative_2N_D_R2_s082842_81	s082842	ATCATTCC	E15.5	Male	Helq null	R2	D	8294	237287
E15.5_Male_KOHelq_Negative_2N_D_R2_s082842_82	s082842	ATTGGCTC	E15.5	Male	Helq null	R2	D	7347	123740
E15.5_Male_KOHelq_Negative_2N_D_R2_s082842_83	s082842	CAAGGAGC	E15.5	Male	Helq null	R2	D	8305	340957
E15.5_Male_KOHelq_Negative_2N_D_R2_s082842_84	s082842	CACCTTAC	E15.5	Male	Helq null	R2	D	9398	384102
E15.5_Male_KOHelq_Negative_2N_D_R2_s082842_85	s082842	CCATCCTC	E15.5	Male	Helq null	R2	D	4194	28138
E15.5_Male_KOHelq_Negative_2N_D_R2_s082842_86	s082842	CCGACAAC	E15.5	Male	Helq null	R2	D	7670	267080
E15.5_Male_KOHelq_Negative_2N_D_R2_s082842_87	s082842	CCTAATCC	E15.5	Male	Helq null	R2	D	7268	163398
E15.5_Male_KOHelq_Negative_2N_D_R2_s082842_88	s082842	CCTCTATC	E15.5	Male	Helq null	R2	D	8257	170996
E15.5_Male_KOHelq_Negative_2N_D_R2_s082842_89	s082842	CGACACAC	E15.5	Male	Helq null	R2	D	6811	222431
E15.5_Male_KOHelq_Negative_2N_D_R2_s082842_90	s082842	CGGATTGC	E15.5	Male	Helq null	R2	D	7752	271951
E15.5_Male_KOHelq_Negative_2N_D_R2_s082842_91	s082842	CTAAGGTC	E15.5	Male	Helq null	R2	D	7009	146448
E15.5_Male_KOHelq_Negative_2N_D_R2_s082842_92	s082842	GAACAGGC	E15.5	Male	Helq null	R2	D	8495	389250
E15.5_Male_KOHelq_Negative_2N_D_R2_s082842_93	s082842	GACAGTGC	E15.5	Male	Helq null	R2	D	4996	61188
E15.5_Male_KOHelq_Negative_2N_D_R2_s082842_94	s082842	GAGTTAGC	E15.5	Male	Helq null	R2	D	2468	10684
E15.5_Male_KOHelq_Negative_2N_D_R2_s082842_95	s082842	GATGAATC	E15.5	Male	Helq null	R2	D	6600	137291
E15.5_Male_KOHelq_Negative_2N_D_R2_s082842_96	s082842	GCCAAGAC	E15.5	Male	Helq null	R2	D	8494	352037
E18.5_Male_KOHelq_BVSC_2N_None_R1_s082843_1	s082843	AACGTGAT	E18.5	Male	Helq null	R1	None	13303	530064
E18.5_Male_KOHelq_BVSC_2N_None_R1_s082843_2	s082843	AAACATCG	E18.5	Male	Helq null	R1	None	12007	211070
E18.5_Male_KOHelq_BVSC_2N_None_R1_s082843_3	s082843	ATGCCTAA	E18.5	Male	Helq null	R1	None	13772	534444
E18.5_Male_KOHelq_BVSC_2N_None_R1_s082843_4	s082843	AGTGGTCA	E18.5	Male	Helq null	R1	None	11115	230609
E18.5_Male_KOHelq_BVSC_2N_None_R1_s082843_5	s082843	ACCACTGT	E18.5	Male	Helq null	R1	None	8339	71224
E18.5_Male_KOHelq_BVSC_2N_None_R1_s082843_6	s082843	ACATTGGC	E18.5	Male	Helq null	R1	None	10832	121835
E18.5_Male_KOHelq_BVSC_2N_None_R1_s082843_7	s082843	CAGATCTG	E18.5	Male	Helq null	R1	None	10411	146381
E18.5_Male_KOHelq_BVSC_2N_None_R1_s082843_8	s082843	CATCAAGT	E18.5	Male	Helq null	R1	None	8878	61072
E18.5_Male_KOHelq_BVSC_2N_None_R1_s082843_9	s082843	CGCTGATC	E18.5	Male	Helq null	R1	None	7721	86232
E18.5_Male_KOHelq_BVSC_2N_None_R1_s082843_10	s082843	ACAAGCTA	E18.5	Male	Helq null	R1	None	13086	382300
E18.5_Male_KOHelq_BVSC_2N_None_R1_s082843_11	s082843	CTGTAGCC	E18.5	Male	Helq null	R1	None	8712	75595
E18.5_Male_KOHelq_BVSC_2N_None_R1_s082843_12	s082843	AGTACAAG	E18.5	Male	Helq null	R1	None	11368	153956
E18.5_Male_KOHelq_BVSC_2N_None_R1_s082843_13	s082843	AACAACCA	E18.5	Male	Helq null	R1	None	13760	561342
E18.5_Male_KOHelq_BVSC_2N_None_R1_s082843_14	s082843	AACCGAGA	E18.5	Male	Helq null	R1	None	12099	308382
E18.5_Male_KOHelq_BVSC_2N_None_R1_s082843_15	s082843	AACGCTTA	E18.5	Male	Helq null	R1	None	11679	276333
E18.5_Male_KOHelq_BVSC_2N_None_R1_s082843_16	s082843	AAGACGGA	E18.5	Male	Helq null	R1	None	11374	217526
E18.5_Male_KOHelq_BVSC_2N_None_R1_s082843_17	s082843	AAGGTACA	E18.5	Male	Helq null	R1	None	11993	207233
E18.5_Male_KOHelq_BVSC_2N_None_R1_s082843_18	s082843	ACACAGAA	E18.5	Male	Helq null	R1	None	11560	168267
E18.5_Male_KOHelq_BVSC_2N_None_R1_s082843_19	s082843	ACAGCAGA	E18.5	Male	Helq null	R1	None	11577	248066
E18.5_Male_KOHelq_BVSC_2N_None_R1_s082843_20	s082843	ACCTCCAA	E18.5	Male	Helq null	R1	None	9861	123431
E18.5_Male_KOHelq_BVSC_2N_None_R1_s082843_21	s082843	ACGCTCGA	E18.5	Male	Helq null	R1	None	8414	131271
E18.5_Male_KOHelq_BVSC_2N_None_R1_s082843_22	s082843	ACGTATCA	E18.5	Male	Helq null	R1	None	13814	427760
E18.5_Male_KOHelq_BVSC_2N_None_R1_s082843_23	s082843	ACTATGCA	E18.5	Male	Helq null	R1	None	5012	14908
E18.5_Male_KOHelq_BVSC_2N_None_R1_s082843_24	s082843	AGAGTCAA	E18.5	Male	Helq null	R1	None	11565	200680
E18.5_Male_KOHelq_BVSC_2N_None_R1_s082843_25	s082843	AGATCGCA	E18.5	Male	Helq null	R1	None	8862	144122
E18.5_Male_KOHelq_BVSC_2N_None_R1_s082843_26	s082843	AGCAGGAA	E18.5	Male	Helq null	R1	None	12003	229402
E18.5_Male_KOHelq_BVSC_2N_None_R1_s082843_27	s082843	AGTCACTA	E18.5	Male	Helq null	R1	None	10556	158031
E18.5_Male_KOHelq_BVSC_2N_None_R1_s082843_28	s082843	ATCCTGTA	E18.5	Male	Helq null	R1	None	11805	190568
E18.5_Male_KOHelq_BVSC_2N_None_R1_s082843_29	s082843	ATTGAGGA	E18.5	Male	Helq null	R1	None	12298	267947
E18.5_Male_KOHelq_BVSC_2N_None_R1_s082843_30	s082843	CAACCACA	E18.5	Male	Helq null	R1	None	10434	153170
E18.5_Male_KOHelq_BVSC_2N_None_R1_s082843_31	s082843	CAAGACTA	E18.5	Male	Helq null	R1	None	5971	28662
E18.5_Male_KOHelq_BVSC_2N_None_R1_s082843_32	s082843	CAATGGAA	E18.5	Male	Helq null	R1	None	9299	118837
E18.5_Male_KOHelq_BVSC_2N_None_R1_s082843_33	s082843	CACTTCGA	E18.5	Male	Helq null	R1	None	10074	189439
E18.5_Male_KOHelq_BVSC_2N_None_R1_s082843_34	s082843	CAGCGTTA	E18.5	Male	Helq null	R1	None	7321	35254
E18.5_Male_KOHelq_BVSC_2N_None_R1_s082843_35	s082843	CATACCAA	E18.5	Male	Helq null	R1	None	12976	184950
E18.5_Male_KOHelq_BVSC_2N_None_R1_s082843_36	s082843	CCAGTTCA	E18.5	Male	Helq null	R1	None	14369	420818
E18.5_Male_KOHelq_BVSC_2N_None_R1_s082843_37	s082843	CCGAAGTA	E18.5	Male	Helq null	R1	None	8520	95433
E18.5_Male_KOHelq_BVSC_2N_None_R1_s082843_38	s082843	CCGTGAGA	E18.5	Male	Helq null	R1	None	10170	230828
E18.5_Male_KOHelq_BVSC_2N_None_R1_s082843_39	s082843	CCTCCTGA	E18.5	Male	Helq null	R1	None	10589	101627
E18.5_Male_KOHelq_BVSC_2N_None_R1_s082843_40	s082843	CGAACTTA	E18.5	Male	Helq null	R1	None	12250	331769
E18.5_Male_KOHelq_BVSC_2N_None_R1_s082843_41	s082843	CGACTGGA	E18.5	Male	Helq null	R1	None	10658	215635
E18.5_Male_KOHelq_BVSC_2N_None_R1_s082843_42	s082843	CGCATACA	E18.5	Male	Helq null	R1	None	11790	307023
E18.5_Male_KOHelq_BVSC_2N_None_R1_s082843_43	s082843	CTCAATGA	E18.5	Male	Helq null	R1	None	6523	17060
E18.5_Male_KOHelq_BVSC_2N_None_R1_s082843_44	s082843	CTGAGCCA	E18.5	Male	Helq null	R1	None	11916	296615
E18.5_Male_KOHelq_BVSC_2N_None_R1_s082843_45	s082843	CTGGCATA	E18.5	Male	Helq null	R1	None	12189	349698
E18.5_Male_KOHelq_BVSC_2N_None_R1_s082843_46	s082843	GAATCTGA	E18.5	Male	Helq null	R1	None	10335	102578
E18.5_Male_KOHelq_BVSC_2N_None_R1_s082843_47	s082843	GACTAGTA	E18.5	Male	Helq null	R1	None	10666	200223
E18.5_Male_KOHelq_BVSC_2N_None_R1_s082843_48	s082843	GAGCTGAA	E18.5	Male	Helq null	R1	None	11490	266268
E18.5_Male_KOHelq_BVSC_2N_None_R1_s082843_49	s082843	GATAGACA	E18.5	Male	Helq null	R1	None	10955	188260
E18.5_Male_KOHelq_BVSC_2N_None_R1_s082843_50	s082843	GCCACATA	E18.5	Male	Helq null	R1	None	12258	358738
E18.5_Male_KOHelq_BVSC_2N_None_R1_s082843_51	s082843	GCGAGTAA	E18.5	Male	Helq null	R1	None	10509	200189
E18.5_Male_KOHelq_BVSC_2N_None_R1_s082843_52	s082843	GCTAACGA	E18.5	Male	Helq null	R1	None	11496	266363
E18.5_Male_KOHelq_BVSC_2N_None_R1_s082843_53	s082843	GCTCGGTA	E18.5	Male	Helq null	R1	None	9417	104945
E18.5_Male_KOHelq_BVSC_2N_None_R1_s082843_54	s082843	GGAGAACA	E18.5	Male	Helq null	R1	None	9653	141749
E18.5_Male_KOHelq_BVSC_2N_None_R1_s082843_55	s082843	GGTGCGAA	E18.5	Male	Helq null	R1	None	11428	411164
E18.5_Male_KOHelq_BVSC_2N_None_R1_s082843_56	s082843	GTACGCAA	E18.5	Male	Helq null	R1	None	7456	51857
E18.5_Male_KOHelq_BVSC_2N_None_R1_s082843_57	s082843	GTCGTAGA	E18.5	Male	Helq null	R1	None	11614	251429
E18.5_Male_KOHelq_BVSC_2N_None_R1_s082843_58	s082843	GTCTGTCA	E18.5	Male	Helq null	R1	None	12201	348049
E18.5_Male_KOHelq_BVSC_2N_None_R1_s082843_59	s082843	GTGTTCTA	E18.5	Male	Helq null	R1	None	8638	87886
E18.5_Male_KOHelq_BVSC_2N_None_R1_s082843_60	s082843	TAGGATGA	E18.5	Male	Helq null	R1	None	10541	183442
E18.5_Male_KOHelq_BVSC_2N_None_R1_s082843_61	s082843	TATCAGCA	E18.5	Male	Helq null	R1	None	12680	294230
E18.5_Male_KOHelq_BVSC_2N_None_R1_s082843_62	s082843	TCCGTCTA	E18.5	Male	Helq null	R1	None	11440	205824
E18.5_Male_KOHelq_BVSC_2N_None_R1_s082843_63	s082843	TCTTCACA	E18.5	Male	Helq null	R1	None	12308	387999
E18.5_Male_KOHelq_BVSC_2N_None_R1_s082843_64	s082843	TGAAGAGA	E18.5	Male	Helq null	R1	None	11425	200478
E18.5_Male_KOHelq_BVSC_2N_None_R1_s082843_65	s082843	TGGAACAA	E18.5	Male	Helq null	R1	None	11198	177830
E18.5_Male_KOHelq_BVSC_2N_None_R1_s082843_66	s082843	TGGCTTCA	E18.5	Male	Helq null	R1	None	12224	391853
E18.5_Male_KOHelq_BVSC_2N_None_R1_s082843_67	s082843	TGGTGGTA	E18.5	Male	Helq null	R1	None	10920	230351
E18.5_Male_KOHelq_BVSC_2N_None_R1_s082843_68	s082843	TTCACGCA	E18.5	Male	Helq null	R1	None	10884	303167
E18.5_Male_KOHelq_BVSC_2N_None_R1_s082843_69	s082843	AACTCACC	E18.5	Male	Helq null	R1	None	10303	130232
E18.5_Male_KOHelq_BVSC_2N_None_R1_s082843_70	s082843	AAGAGATC	E18.5	Male	Helq null	R1	None	12009	394348
E18.5_Male_KOHelq_BVSC_2N_None_R1_s082843_71	s082843	AAGGACAC	E18.5	Male	Helq null	R1	None	12572	321502
E18.5_Male_KOHelq_BVSC_2N_None_R1_s082843_72	s082843	AATCCGTC	E18.5	Male	Helq null	R1	None	10441	134185
E18.5_Male_KOHelq_Negative_2N_None_R1_s082843_73	s082843	AATGTTGC	E18.5	Male	Helq null	R1	None	5092	30965
E18.5_Male_KOHelq_Negative_2N_None_R1_s082843_74	s082843	ACACGACC	E18.5	Male	Helq null	R1	None	7252	151541
E18.5_Male_KOHelq_Negative_2N_None_R1_s082843_75	s082843	ACAGATTC	E18.5	Male	Helq null	R1	None	8919	149759
E18.5_Male_KOHelq_Negative_2N_None_R1_s082843_76	s082843	AGATGTAC	E18.5	Male	Helq null	R1	None	6329	51984
E18.5_Male_KOHelq_Negative_2N_None_R1_s082843_77	s082843	AGCACCTC	E18.5	Male	Helq null	R1	None	7390	156450
E18.5_Male_KOHelq_Negative_2N_None_R1_s082843_78	s082843	AGCCATGC	E18.5	Male	Helq null	R1	None	6397	75450
E18.5_Male_KOHelq_Negative_2N_None_R1_s082843_79	s082843	AGGCTAAC	E18.5	Male	Helq null	R1	None	7840	132676
E18.5_Male_KOHelq_Negative_2N_None_R1_s082843_80	s082843	ATAGCGAC	E18.5	Male	Helq null	R1	None	8378	159005
E18.5_Male_KOHelq_Negative_2N_None_R1_s082843_81	s082843	ATCATTCC	E18.5	Male	Helq null	R1	None	6842	95384
E18.5_Male_KOHelq_Negative_2N_None_R1_s082843_82	s082843	ATTGGCTC	E18.5	Male	Helq null	R1	None	5951	85652
E18.5_Male_KOHelq_Negative_2N_None_R1_s082843_83	s082843	CAAGGAGC	E18.5	Male	Helq null	R1	None	7493	174584
E18.5_Male_KOHelq_Negative_2N_None_R1_s082843_84	s082843	CACCTTAC	E18.5	Male	Helq null	R1	None	8255	127501
E18.5_Male_KOHelq_Negative_2N_None_R1_s082843_85	s082843	CCATCCTC	E18.5	Male	Helq null	R1	None	4185	17225
E18.5_Male_KOHelq_Negative_2N_None_R1_s082843_86	s082843	CCGACAAC	E18.5	Male	Helq null	R1	None	7913	160683
E18.5_Male_KOHelq_Negative_2N_None_R1_s082843_87	s082843	CCTAATCC	E18.5	Male	Helq null	R1	None	7834	127323
E18.5_Male_KOHelq_Negative_2N_None_R1_s082843_88	s082843	CCTCTATC	E18.5	Male	Helq null	R1	None	6163	52893
E18.5_Male_KOHelq_Negative_2N_None_R1_s082843_89	s082843	CGACACAC	E18.5	Male	Helq null	R1	None	5989	67014
E18.5_Male_KOHelq_Negative_2N_None_R1_s082843_90	s082843	CGGATTGC	E18.5	Male	Helq null	R1	None	5681	52028
E18.5_Male_KOHelq_Negative_2N_None_R1_s082843_91	s082843	CTAAGGTC	E18.5	Male	Helq null	R1	None	7322	123038
E18.5_Male_KOHelq_Negative_2N_None_R1_s082843_92	s082843	GAACAGGC	E18.5	Male	Helq null	R1	None	6884	94352
E18.5_Male_KOHelq_Negative_2N_None_R1_s082843_93	s082843	GACAGTGC	E18.5	Male	Helq null	R1	None	4792	45746
E18.5_Male_KOHelq_Negative_2N_None_R1_s082843_94	s082843	GAGTTAGC	E18.5	Male	Helq null	R1	None	7651	140191
E18.5_Male_KOHelq_Negative_2N_None_R1_s082843_95	s082843	GATGAATC	E18.5	Male	Helq null	R1	None	5149	64000
E18.5_Male_KOHelq_Negative_2N_None_R1_s082843_96	s082843	GCCAAGAC	E18.5	Male	Helq null	R1	None	4862	36263

## Sheet: Cell types (Helq null)
Sample	Cell type
E13.5_Male_KOHelq_BVSC_2N_D_R1_s030706_49	Mitotic PGCs
E13.5_Male_KOHelq_BVSC_2N_D_R1_s030706_50	Mitotic PGCs
E13.5_Male_KOHelq_BVSC_2N_D_R1_s030706_51	Mitotic PGCs
E13.5_Male_KOHelq_BVSC_2N_D_R1_s030706_52	Mitotic PGCs
E13.5_Male_KOHelq_BVSC_2N_D_R1_s030706_53	Mitotic PGCs
E13.5_Male_KOHelq_BVSC_2N_D_R1_s030706_54	Mitotic PGCs
E13.5_Male_KOHelq_BVSC_2N_D_R1_s030706_55	Mitotic PGCs
E13.5_Male_KOHelq_BVSC_2N_D_R1_s030706_56	Mitotic PGCs
E13.5_Male_KOHelq_BVSC_2N_D_R1_s030706_57	Mitotic PGCs
E13.5_Male_KOHelq_BVSC_2N_D_R1_s030706_58	Mitotic PGCs
E13.5_Male_KOHelq_BVSC_2N_D_R1_s030706_59	Transitional PGCs
E13.5_Male_KOHelq_BVSC_2N_D_R1_s030706_60	Mitotic PGCs
E13.5_Male_KOHelq_BVSC_2N_D_R1_s030706_61	Mitotic PGCs
E13.5_Male_KOHelq_BVSC_2N_D_R1_s030706_62	Mitotic PGCs
E13.5_Male_KOHelq_BVSC_2N_D_R1_s030706_63	Mitotic PGCs
E13.5_Male_KOHelq_BVSC_2N_D_R1_s030706_64	Mitotic PGCs
E13.5_Male_KOHelq_BVSC_2N_D_R1_s030706_65	Mitotic PGCs
E13.5_Male_KOHelq_BVSC_2N_D_R1_s030706_66	Mitotic PGCs
E13.5_Male_KOHelq_BVSC_2N_D_R1_s030706_67	Mitotic PGCs
E13.5_Male_KOHelq_BVSC_2N_D_R1_s030706_68	Mitotic PGCs
E13.5_Male_KOHelq_BVSC_2N_D_R1_s030706_69	Mitotic PGCs
E13.5_Male_KOHelq_BVSC_2N_D_R1_s030706_70	Mitotic PGCs
E13.5_Male_KOHelq_BVSC_2N_D_R1_s030706_71	Mitotic PGCs
E13.5_Male_KOHelq_BVSC_2N_D_R1_s030706_72	Mitotic PGCs
E13.5_Male_KOHelq_BVSC_2N_D_R1_s030706_73	Mitotic PGCs
E13.5_Male_KOHelq_BVSC_2N_D_R1_s030706_74	Mitotic PGCs
E13.5_Male_KOHelq_BVSC_2N_D_R1_s030706_75	Mitotic PGCs
E13.5_Male_KOHelq_BVSC_2N_D_R1_s030706_76	Mitotic PGCs
E13.5_Male_KOHelq_BVSC_2N_D_R1_s030706_77	Mitotic PGCs
E13.5_Male_KOHelq_BVSC_2N_D_R1_s030706_78	Mitotic PGCs
E13.5_Male_KOHelq_BVSC_2N_D_R1_s030706_79	Mitotic PGCs
E13.5_Male_KOHelq_BVSC_2N_D_R1_s030706_80	Mitotic PGCs
E13.5_Male_KOHelq_Negative_2N_D_R1_s030706_81	Somatic cells
E13.5_Male_KOHelq_Negative_2N_D_R1_s030706_82	Somatic cells
E13.5_Male_KOHelq_Negative_2N_D_R1_s030706_83	Somatic cells
E13.5_Male_KOHelq_Negative_2N_D_R1_s030706_84	Somatic cells
E13.5_Male_KOHelq_Negative_2N_D_R1_s030706_85	Somatic cells
E13.5_Male_KOHelq_Negative_2N_D_R1_s030706_86	Somatic cells
E13.5_Male_KOHelq_Negative_2N_D_R1_s030706_87	Somatic cells
E13.5_Male_KOHelq_Negative_2N_D_R1_s030706_88	Somatic cells
E13.5_Male_KOHelq_Negative_2N_D_R1_s030706_89	Somatic cells
E13.5_Male_KOHelq_Negative_2N_D_R1_s030706_90	Somatic cells
E13.5_Male_KOHelq_Negative_2N_D_R1_s030706_91	Somatic cells
E13.5_Male_KOHelq_Negative_2N_D_R1_s030706_92	Somatic cells
E13.5_Male_KOHelq_Negative_2N_D_R1_s030706_93	Somatic cells
E13.5_Male_KOHelq_Negative_2N_D_R1_s030706_94	Somatic cells
E13.5_Male_KOHelq_Negative_2N_D_R1_s030706_95	Somatic cells
E13.5_Male_KOHelq_BVSC_2N_P_R1_s030709_1	Somatic cells
E13.5_Male_KOHelq_BVSC_2N_P_R1_s030709_2	Somatic cells
E13.5_Male_KOHelq_BVSC_2N_P_R1_s030709_3	Somatic cells
E13.5_Male_KOHelq_BVSC_2N_P_R1_s030709_4	Somatic cells
E13.5_Male_KOHelq_BVSC_2N_P_R1_s030709_5	Mitotic PGCs
E13.5_Male_KOHelq_BVSC_2N_P_R1_s030709_6	Somatic cells
E13.5_Male_KOHelq_BVSC_2N_P_R1_s030709_7	Somatic cells
E13.5_Male_KOHelq_BVSC_2N_P_R1_s030709_8	Mitotic PGCs
E13.5_Male_KOHelq_BVSC_2N_P_R1_s030709_9	Somatic cells
E13.5_Male_KOHelq_BVSC_2N_P_R1_s030709_10	Somatic cells
E13.5_Male_KOHelq_BVSC_2N_P_R1_s030709_11	Mitotic PGCs
E13.5_Male_KOHelq_BVSC_2N_P_R1_s030709_12	Somatic cells
E13.5_Male_KOHelq_BVSC_2N_P_R1_s030709_13	Somatic cells
E13.5_Male_KOHelq_BVSC_2N_P_R1_s030709_14	Somatic cells
E13.5_Male_KOHelq_BVSC_2N_P_R1_s030709_15	Somatic cells
E13.5_Male_KOHelq_BVSC_2N_P_R1_s030709_16	Somatic cells
E13.5_Male_KOHelq_BVSC_2N_P_R1_s030709_17	Somatic cells
E13.5_Male_KOHelq_BVSC_2N_P_R1_s030709_18	Somatic cells
E13.5_Male_KOHelq_BVSC_2N_P_R1_s030709_19	Somatic cells
E13.5_Male_KOHelq_BVSC_2N_P_R1_s030709_20	Mitotic PGCs
E13.5_Male_KOHelq_BVSC_2N_P_R1_s030709_21	Mitotic PGCs
E13.5_Male_KOHelq_BVSC_2N_P_R1_s030709_22	Somatic cells
E13.5_Male_KOHelq_BVSC_2N_P_R1_s030709_23	Mitotic PGCs
E13.5_Male_KOHelq_BVSC_2N_P_R1_s030709_24	Somatic cells
E13.5_Male_KOHelq_BVSC_2N_P_R1_s030709_25	Somatic cells
E13.5_Male_KOHelq_BVSC_2N_P_R1_s030709_26	Somatic cells
E13.5_Male_KOHelq_BVSC_2N_P_R1_s030709_27	Somatic cells
E13.5_Male_KOHelq_BVSC_2N_P_R1_s030709_28	Somatic cells
E13.5_Male_KOHelq_BVSC_2N_P_R1_s030709_29	Somatic cells
E13.5_Male_KOHelq_BVSC_2N_P_R1_s030709_30	Somatic cells
E13.5_Male_KOHelq_BVSC_2N_P_R1_s030709_31	Somatic cells
E13.5_Male_KOHelq_BVSC_2N_P_R1_s030709_32	Somatic cells
E13.5_Male_KOHelq_Negative_2N_P_R1_s030709_33	Somatic cells
E13.5_Male_KOHelq_Negative_2N_P_R1_s030709_34	Somatic cells
E13.5_Male_KOHelq_Negative_2N_P_R1_s030709_35	Somatic cells
E13.5_Male_KOHelq_Negative_2N_P_R1_s030709_36	Somatic cells
E13.5_Male_KOHelq_Negative_2N_P_R1_s030709_37	Somatic cells
E13.5_Male_KOHelq_Negative_2N_P_R1_s030709_38	Somatic cells
E13.5_Male_KOHelq_Negative_2N_P_R1_s030709_39	Somatic cells
E13.5_Male_KOHelq_Negative_2N_P_R1_s030709_40	Somatic cells
E13.5_Male_KOHelq_Negative_2N_P_R1_s030709_41	Somatic cells
E13.5_Male_KOHelq_Negative_2N_P_R1_s030709_42	Somatic cells
E13.5_Male_KOHelq_Negative_2N_P_R1_s030709_43	Somatic cells
E13.5_Male_KOHelq_Negative_2N_P_R1_s030709_44	Somatic cells
E13.5_Male_KOHelq_Negative_2N_P_R1_s030709_45	Somatic cells
E13.5_Male_KOHelq_Negative_2N_P_R1_s030709_46	Somatic cells
E13.5_Male_KOHelq_Negative_2N_P_R1_s030709_47	Somatic cells
E13.5_Male_KOHelq_Negative_2N_P_R1_s030709_48	Somatic cells
E13.5_Male_KOHelq_BVSC_2N_C_R1_s030709_49	Somatic cells
E13.5_Male_KOHelq_BVSC_2N_C_R1_s030709_50	Somatic cells
E13.5_Male_KOHelq_BVSC_2N_C_R1_s030709_51	Somatic cells
E13.5_Male_KOHelq_BVSC_2N_C_R1_s030709_52	Somatic cells
E13.5_Male_KOHelq_BVSC_2N_C_R1_s030709_54	Somatic cells
E13.5_Male_KOHelq_BVSC_2N_C_R1_s030709_55	Somatic cells
E13.5_Male_KOHelq_BVSC_2N_C_R1_s030709_56	Somatic cells
E13.5_Male_KOHelq_BVSC_2N_C_R1_s030709_57	Somatic cells
E13.5_Male_KOHelq_BVSC_2N_C_R1_s030709_58	Somatic cells
E13.5_Male_KOHelq_BVSC_2N_C_R1_s030709_59	Somatic cells
E13.5_Male_KOHelq_BVSC_2N_C_R1_s030709_62	Somatic cells
E13.5_Male_KOHelq_BVSC_2N_C_R1_s030709_65	Somatic cells
E13.5_Male_KOHelq_BVSC_2N_C_R1_s030709_66	Somatic cells
E13.5_Male_KOHelq_BVSC_2N_C_R1_s030709_68	Somatic cells
E13.5_Male_KOHelq_BVSC_2N_C_R1_s030709_73	Somatic cells
E13.5_Male_KOHelq_BVSC_2N_C_R1_s030709_75	Somatic cells
E13.5_Male_KOHelq_Negative_2N_C_R1_s030709_83	Somatic cells
E13.5_Male_KOHelq_Negative_2N_C_R1_s030709_85	Somatic cells
E13.5_Male_KOHelq_Negative_2N_C_R1_s030709_87	Somatic cells
E13.5_Male_KOHelq_Negative_2N_C_R1_s030709_88	Somatic cells
E13.5_Male_KOHelq_Negative_2N_C_R1_s030709_90	Somatic cells
E13.5_Male_KOHelq_Negative_2N_C_R1_s030709_92	Somatic cells
E13.5_Male_KOHelq_Negative_2N_C_R1_s030709_93	Somatic cells
E13.5_Male_KOHelq_Negative_2N_C_R1_s030709_95	Somatic cells
E13.5_Male_KOHelq_Negative_2N_C_R1_s030709_96	Somatic cells
E14.5_Male_KOHelq_BVSC_2N_P_R1_s030730_1	Transitional PGCs
E14.5_Male_KOHelq_BVSC_2N_P_R1_s030730_2	Transitional PGCs
E14.5_Male_KOHelq_BVSC_2N_P_R1_s030730_3	Mitotic arrest PGCs
E14.5_Male_KOHelq_BVSC_2N_P_R1_s030730_4	Transitional PGCs
E14.5_Male_KOHelq_BVSC_2N_P_R1_s030730_5	Mitotic arrest PGCs
E14.5_Male_KOHelq_BVSC_2N_P_R1_s030730_6	Transitional PGCs
E14.5_Male_KOHelq_BVSC_2N_P_R1_s030730_7	Transitional PGCs
E14.5_Male_KOHelq_BVSC_2N_P_R1_s030730_8	Mitotic arrest PGCs
E14.5_Male_KOHelq_BVSC_2N_P_R1_s030730_9	Transitional PGCs
E14.5_Male_KOHelq_BVSC_2N_P_R1_s030730_10	Mitotic arrest PGCs
E14.5_Male_KOHelq_BVSC_2N_P_R1_s030730_11	Transitional PGCs
E14.5_Male_KOHelq_BVSC_2N_P_R1_s030730_12	Transitional PGCs
E14.5_Male_KOHelq_BVSC_2N_P_R1_s030730_13	Mitotic arrest PGCs
E14.5_Male_KOHelq_BVSC_2N_P_R1_s030730_14	Transitional PGCs
E14.5_Male_KOHelq_BVSC_2N_P_R1_s030730_15	Transitional PGCs
E14.5_Male_KOHelq_BVSC_2N_P_R1_s030730_16	Mitotic arrest PGCs
E14.5_Male_KOHelq_BVSC_2N_P_R1_s030730_17	Mitotic arrest PGCs
E14.5_Male_KOHelq_BVSC_2N_P_R1_s030730_18	Transitional PGCs
E14.5_Male_KOHelq_BVSC_2N_P_R1_s030730_19	Transitional PGCs
E14.5_Male_KOHelq_BVSC_2N_P_R1_s030730_20	Transitional PGCs
E14.5_Male_KOHelq_BVSC_2N_P_R1_s030730_21	Transitional PGCs
E14.5_Male_KOHelq_BVSC_2N_P_R1_s030730_22	Transitional PGCs
E14.5_Male_KOHelq_BVSC_2N_P_R1_s030730_23	Mitotic PGCs
E14.5_Male_KOHelq_BVSC_2N_P_R1_s030730_24	Transitional PGCs
E14.5_Male_KOHelq_BVSC_2N_P_R1_s030730_25	Mitotic arrest PGCs
E14.5_Male_KOHelq_BVSC_2N_P_R1_s030730_26	Transitional PGCs
E14.5_Male_KOHelq_BVSC_2N_P_R1_s030730_27	Mitotic arrest PGCs
E14.5_Male_KOHelq_BVSC_2N_P_R1_s030730_28	Mitotic arrest PGCs
E14.5_Male_KOHelq_BVSC_2N_P_R1_s030730_29	Mitotic arrest PGCs
E14.5_Male_KOHelq_BVSC_2N_P_R1_s030730_30	Mitotic arrest PGCs
E14.5_Male_KOHelq_BVSC_2N_P_R1_s030730_31	Mitotic arrest PGCs
E14.5_Male_KOHelq_BVSC_2N_P_R1_s030730_32	Transitional PGCs
E14.5_Male_KOHelq_BVSC_2N_C_R1_s030730_33	Transitional PGCs
E14.5_Male_KOHelq_BVSC_2N_C_R1_s030730_34	Mitotic PGCs
E14.5_Male_KOHelq_BVSC_2N_C_R1_s030730_35	Transitional PGCs
E14.5_Male_KOHelq_BVSC_2N_C_R1_s030730_36	Mitotic arrest PGCs
E14.5_Male_KOHelq_BVSC_2N_C_R1_s030730_37	Transitional PGCs
E14.5_Male_KOHelq_BVSC_2N_C_R1_s030730_38	Transitional PGCs
E14.5_Male_KOHelq_BVSC_2N_C_R1_s030730_39	Transitional PGCs
E14.5_Male_KOHelq_BVSC_2N_C_R1_s030730_40	Transitional PGCs
E14.5_Male_KOHelq_BVSC_2N_C_R1_s030730_41	Transitional PGCs
E14.5_Male_KOHelq_BVSC_2N_C_R1_s030730_42	Transitional PGCs
E14.5_Male_KOHelq_BVSC_2N_C_R1_s030730_43	Transitional PGCs
E14.5_Male_KOHelq_BVSC_2N_C_R1_s030730_44	Transitional PGCs
E14.5_Male_KOHelq_BVSC_2N_C_R1_s030730_45	Transitional PGCs
E14.5_Male_KOHelq_BVSC_2N_C_R1_s030730_46	Transitional PGCs
E14.5_Male_KOHelq_BVSC_2N_C_R1_s030730_47	Transitional PGCs
E14.5_Male_KOHelq_BVSC_2N_C_R1_s030730_48	Mitotic arrest PGCs
E14.5_Male_KOHelq_BVSC_2N_C_R1_s030730_49	Transitional PGCs
E14.5_Male_KOHelq_BVSC_2N_C_R1_s030730_50	Mitotic arrest PGCs
E14.5_Male_KOHelq_BVSC_2N_C_R1_s030730_51	Mitotic arrest PGCs
E14.5_Male_KOHelq_BVSC_2N_C_R1_s030730_52	Transitional PGCs
E14.5_Male_KOHelq_BVSC_2N_C_R1_s030730_53	Transitional PGCs
E14.5_Male_KOHelq_BVSC_2N_C_R1_s030730_54	Transitional PGCs
E14.5_Male_KOHelq_BVSC_2N_C_R1_s030730_55	Transitional PGCs
E14.5_Male_KOHelq_BVSC_2N_C_R1_s030730_56	Transitional PGCs
E14.5_Male_KOHelq_BVSC_2N_C_R1_s030730_57	Transitional PGCs
E14.5_Male_KOHelq_BVSC_2N_C_R1_s030730_58	Transitional PGCs
E14.5_Male_KOHelq_BVSC_2N_C_R1_s030730_59	Transitional PGCs
E14.5_Male_KOHelq_BVSC_2N_C_R1_s030730_60	Transitional PGCs
E14.5_Male_KOHelq_BVSC_2N_C_R1_s030730_61	Transitional PGCs
E14.5_Male_KOHelq_BVSC_2N_C_R1_s030730_62	Transitional PGCs
E14.5_Male_KOHelq_BVSC_2N_C_R1_s030730_63	Mitotic arrest PGCs
E14.5_Male_KOHelq_BVSC_2N_C_R1_s030730_64	Mitotic arrest PGCs
E14.5_Male_KOHelq_BVSC_2N_D_R1_s030730_65	Transitional PGCs
E14.5_Male_KOHelq_BVSC_2N_D_R1_s030730_66	Mitotic arrest PGCs
E14.5_Male_KOHelq_BVSC_2N_D_R1_s030730_67	Transitional PGCs
E14.5_Male_KOHelq_BVSC_2N_D_R1_s030730_68	Mitotic arrest PGCs
E14.5_Male_KOHelq_BVSC_2N_D_R1_s030730_69	Mitotic arrest PGCs
E14.5_Male_KOHelq_BVSC_2N_D_R1_s030730_70	Mitotic arrest PGCs
E14.5_Male_KOHelq_BVSC_2N_D_R1_s030730_71	Mitotic arrest PGCs
E14.5_Male_KOHelq_BVSC_2N_D_R1_s030730_72	Transitional PGCs
E14.5_Male_KOHelq_BVSC_2N_D_R1_s030730_73	Transitional PGCs
E14.5_Male_KOHelq_BVSC_2N_D_R1_s030730_75	Transitional PGCs
E14.5_Male_KOHelq_BVSC_2N_D_R1_s030730_76	Transitional PGCs
E14.5_Male_KOHelq_BVSC_2N_D_R1_s030730_77	Transitional PGCs
E14.5_Male_KOHelq_BVSC_2N_D_R1_s030730_78	Transitional PGCs
E14.5_Male_KOHelq_BVSC_2N_D_R1_s030730_79	Transitional PGCs
E14.5_Male_KOHelq_BVSC_2N_D_R1_s030730_80	Transitional PGCs
E14.5_Male_KOHelq_BVSC_2N_D_R1_s030730_81	Mitotic arrest PGCs
E14.5_Male_KOHelq_BVSC_2N_D_R1_s030730_82	Transitional PGCs
E14.5_Male_KOHelq_BVSC_2N_D_R1_s030730_83	Transitional PGCs
E14.5_Male_KOHelq_BVSC_2N_D_R1_s030730_84	Transitional PGCs
E14.5_Male_KOHelq_BVSC_2N_D_R1_s030730_85	Transitional PGCs
E14.5_Male_KOHelq_BVSC_2N_D_R1_s030730_86	Mitotic arrest PGCs
E14.5_Male_KOHelq_BVSC_2N_D_R1_s030730_87	Transitional PGCs
E14.5_Male_KOHelq_BVSC_2N_D_R1_s030730_88	Mitotic arrest PGCs
E14.5_Male_KOHelq_BVSC_2N_D_R1_s030730_89	Mitotic arrest PGCs
E14.5_Male_KOHelq_BVSC_2N_D_R1_s030730_90	Transitional PGCs
E14.5_Male_KOHelq_BVSC_2N_D_R1_s030730_91	Mitotic arrest PGCs
E14.5_Male_KOHelq_BVSC_2N_D_R1_s030730_92	Transitional PGCs
E14.5_Male_KOHelq_BVSC_2N_D_R1_s030730_93	Transitional PGCs
E14.5_Male_KOHelq_BVSC_2N_D_R1_s030730_94	Mitotic arrest PGCs
E14.5_Male_KOHelq_BVSC_2N_D_R1_s030730_95	Mitotic arrest PGCs
E14.5_Male_KOHelq_BVSC_2N_D_R1_s030730_96	Transitional PGCs
E14.5_Male_KOHelq_Negative_2N_P_R1_s030731_2	Somatic cells
E14.5_Male_KOHelq_Negative_2N_P_R1_s030731_3	Somatic cells
E14.5_Male_KOHelq_Negative_2N_P_R1_s030731_4	Somatic cells
E14.5_Male_KOHelq_Negative_2N_P_R1_s030731_5	Somatic cells
E14.5_Male_KOHelq_Negative_2N_P_R1_s030731_6	Somatic cells
E14.5_Male_KOHelq_Negative_2N_P_R1_s030731_7	Somatic cells
E14.5_Male_KOHelq_Negative_2N_P_R1_s030731_8	Somatic cells
E14.5_Male_KOHelq_Negative_2N_P_R1_s030731_9	Somatic cells
E14.5_Male_KOHelq_Negative_2N_P_R1_s030731_10	Somatic cells
E14.5_Male_KOHelq_Negative_2N_P_R1_s030731_11	Somatic cells
E14.5_Male_KOHelq_Negative_2N_P_R1_s030731_12	Somatic cells
E14.5_Male_KOHelq_Negative_2N_P_R1_s030731_13	Somatic cells
E14.5_Male_KOHelq_Negative_2N_P_R1_s030731_14	Somatic cells
E14.5_Male_KOHelq_Negative_2N_P_R1_s030731_15	Somatic cells
E14.5_Male_KOHelq_Negative_2N_P_R1_s030731_16	Somatic cells
E14.5_Male_KOHelq_Negative_2N_C_R1_s030731_17	Somatic cells
E14.5_Male_KOHelq_Negative_2N_C_R1_s030731_18	Somatic cells
E14.5_Male_KOHelq_Negative_2N_C_R1_s030731_19	Somatic cells
E14.5_Male_KOHelq_Negative_2N_C_R1_s030731_20	Somatic cells
E14.5_Male_KOHelq_Negative_2N_C_R1_s030731_21	Somatic cells
E14.5_Male_KOHelq_Negative_2N_C_R1_s030731_22	Somatic cells
E14.5_Male_KOHelq_Negative_2N_C_R1_s030731_23	Somatic cells
E14.5_Male_KOHelq_Negative_2N_C_R1_s030731_24	Somatic cells
E14.5_Male_KOHelq_Negative_2N_C_R1_s030731_25	Somatic cells
E14.5_Male_KOHelq_Negative_2N_C_R1_s030731_26	Somatic cells
E14.5_Male_KOHelq_Negative_2N_C_R1_s030731_27	Somatic cells
E14.5_Male_KOHelq_Negative_2N_C_R1_s030731_28	Somatic cells
E14.5_Male_KOHelq_Negative_2N_C_R1_s030731_29	Somatic cells
E14.5_Male_KOHelq_Negative_2N_C_R1_s030731_30	Somatic cells
E14.5_Male_KOHelq_Negative_2N_C_R1_s030731_31	Somatic cells
E14.5_Male_KOHelq_Negative_2N_C_R1_s030731_32	Somatic cells
E11.5_Male_KOHelq_BVSC_2N_None_R1_s050581_1	Mitotic PGCs
E11.5_Male_KOHelq_BVSC_2N_None_R1_s050581_2	Mitotic PGCs
E11.5_Male_KOHelq_BVSC_2N_None_R1_s050581_3	Mitotic PGCs
E11.5_Male_KOHelq_BVSC_2N_None_R1_s050581_4	Mitotic PGCs
E11.5_Male_KOHelq_BVSC_2N_None_R1_s050581_6	Mitotic PGCs
E11.5_Male_KOHelq_BVSC_2N_None_R1_s050581_7	Mitotic PGCs
E11.5_Male_KOHelq_BVSC_2N_None_R1_s050581_8	Mitotic PGCs
E11.5_Male_KOHelq_BVSC_2N_None_R1_s050581_9	Mitotic PGCs
E11.5_Male_KOHelq_BVSC_2N_None_R1_s050581_10	Mitotic PGCs
E11.5_Male_KOHelq_BVSC_2N_None_R1_s050581_11	Mitotic PGCs
E11.5_Male_KOHelq_BVSC_2N_None_R1_s050581_12	Mitotic PGCs
E11.5_Male_KOHelq_BVSC_2N_None_R1_s050581_13	Mitotic PGCs
E11.5_Male_KOHelq_BVSC_2N_None_R1_s050581_14	Mitotic PGCs
E11.5_Male_KOHelq_BVSC_2N_None_R1_s050581_15	Mitotic PGCs
E11.5_Male_KOHelq_BVSC_2N_None_R1_s050581_16	Mitotic PGCs
E11.5_Male_KOHelq_BVSC_2N_None_R1_s050581_17	Mitotic PGCs
E11.5_Male_KOHelq_BVSC_2N_None_R1_s050581_18	Mitotic PGCs
E11.5_Male_KOHelq_BVSC_2N_None_R1_s050581_19	Mitotic PGCs
E11.5_Male_KOHelq_BVSC_2N_None_R1_s050581_20	Mitotic PGCs
E11.5_Male_KOHelq_BVSC_2N_None_R1_s050581_21	Mitotic PGCs
E11.5_Male_KOHelq_BVSC_2N_None_R1_s050581_22	Mitotic PGCs
E11.5_Male_KOHelq_BVSC_2N_None_R1_s050581_23	Mitotic PGCs
E11.5_Male_KOHelq_BVSC_2N_None_R1_s050581_24	Mitotic PGCs
E11.5_Male_KOHelq_BVSC_2N_None_R1_s050581_25	Mitotic PGCs
E11.5_Male_KOHelq_BVSC_2N_None_R1_s050581_26	Mitotic PGCs
E11.5_Male_KOHelq_BVSC_2N_None_R1_s050581_27	Mitotic PGCs
E11.5_Male_KOHelq_BVSC_2N_None_R1_s050581_28	Mitotic PGCs
E11.5_Male_KOHelq_BVSC_2N_None_R1_s050581_29	Mitotic PGCs
E11.5_Male_KOHelq_BVSC_2N_None_R1_s050581_30	Mitotic PGCs
E11.5_Male_KOHelq_BVSC_2N_None_R1_s050581_31	Mitotic PGCs
E11.5_Male_KOHelq_BVSC_2N_None_R1_s050581_32	Mitotic PGCs
E11.5_Male_KOHelq_BVSC_2N_None_R1_s050581_33	Mitotic PGCs
E11.5_Male_KOHelq_BVSC_2N_None_R1_s050581_34	Mitotic PGCs
E11.5_Male_KOHelq_BVSC_2N_None_R1_s050581_35	Mitotic PGCs
E11.5_Male_KOHelq_BVSC_2N_None_R1_s050581_36	Mitotic PGCs
E11.5_Male_KOHelq_BVSC_2N_None_R1_s050581_37	Mitotic PGCs
E11.5_Male_KOHelq_BVSC_2N_None_R1_s050581_38	Mitotic PGCs
E11.5_Male_KOHelq_BVSC_2N_None_R1_s050581_39	Mitotic PGCs
E11.5_Male_KOHelq_BVSC_2N_None_R1_s050581_40	Mitotic PGCs
E11.5_Male_KOHelq_BVSC_2N_None_R1_s050581_41	Mitotic PGCs
E11.5_Male_KOHelq_BVSC_2N_None_R1_s050581_42	Mitotic PGCs
E11.5_Male_KOHelq_BVSC_2N_None_R1_s050581_43	Mitotic PGCs
E11.5_Male_KOHelq_BVSC_2N_None_R1_s050581_44	Mitotic PGCs
E11.5_Male_KOHelq_BVSC_2N_None_R1_s050581_45	Mitotic PGCs
E11.5_Male_KOHelq_BVSC_2N_None_R1_s050581_46	Mitotic PGCs
E11.5_Male_KOHelq_BVSC_2N_None_R1_s050581_47	Mitotic PGCs
E11.5_Male_KOHelq_BVSC_2N_None_R1_s050581_48	Mitotic PGCs
E11.5_Male_KOHelq_BVSC_2N_None_R1_s050581_49	Mitotic PGCs
E11.5_Male_KOHelq_BVSC_2N_None_R1_s050581_50	Mitotic PGCs
E11.5_Male_KOHelq_BVSC_2N_None_R1_s050581_51	Mitotic PGCs
E11.5_Male_KOHelq_BVSC_2N_None_R1_s050581_52	Mitotic PGCs
E11.5_Male_KOHelq_BVSC_2N_None_R1_s050581_53	Mitotic PGCs
E11.5_Male_KOHelq_BVSC_2N_None_R1_s050581_54	Mitotic PGCs
E11.5_Male_KOHelq_BVSC_2N_None_R1_s050581_55	Mitotic PGCs
E11.5_Male_KOHelq_BVSC_2N_None_R1_s050581_56	Mitotic PGCs
E11.5_Male_KOHelq_BVSC_2N_None_R1_s050581_57	Mitotic PGCs
E11.5_Male_KOHelq_BVSC_2N_None_R1_s050581_58	Mitotic PGCs
E11.5_Male_KOHelq_BVSC_2N_None_R1_s050581_59	Mitotic PGCs
E11.5_Male_KOHelq_BVSC_2N_None_R1_s050581_60	Mitotic PGCs
E11.5_Male_KOHelq_BVSC_2N_None_R1_s050581_61	Mitotic PGCs
E11.5_Male_KOHelq_BVSC_2N_None_R1_s050581_62	Mitotic PGCs
E11.5_Male_KOHelq_BVSC_2N_None_R1_s050581_63	Mitotic PGCs
E11.5_Male_KOHelq_BVSC_2N_None_R1_s050581_64	Mitotic PGCs
E11.5_Male_KOHelq_BVSC_2N_None_R1_s050581_65	Mitotic PGCs
E11.5_Male_KOHelq_BVSC_2N_None_R1_s050581_66	Mitotic PGCs
E11.5_Male_KOHelq_BVSC_2N_None_R1_s050581_67	Mitotic PGCs
E11.5_Male_KOHelq_BVSC_2N_None_R1_s050581_68	Mitotic PGCs
E11.5_Male_KOHelq_BVSC_2N_None_R1_s050581_69	Mitotic PGCs
E11.5_Male_KOHelq_BVSC_2N_None_R1_s050581_70	Mitotic PGCs
E11.5_Male_KOHelq_BVSC_2N_None_R1_s050581_71	Mitotic PGCs
E11.5_Male_KOHelq_BVSC_2N_None_R1_s050581_72	Mitotic PGCs
E11.5_Male_KOHelq_Negative_2N_None_R1_s050581_73	Mitotic PGCs
E11.5_Male_KOHelq_Negative_2N_None_R1_s050581_74	Somatic cells
E11.5_Male_KOHelq_Negative_2N_None_R1_s050581_75	Somatic cells
E11.5_Male_KOHelq_Negative_2N_None_R1_s050581_76	Somatic cells
E11.5_Male_KOHelq_Negative_2N_None_R1_s050581_77	Somatic cells
E11.5_Male_KOHelq_Negative_2N_None_R1_s050581_78	Somatic cells
E11.5_Male_KOHelq_Negative_2N_None_R1_s050581_79	Somatic cells
E11.5_Male_KOHelq_Negative_2N_None_R1_s050581_80	Somatic cells
E11.5_Male_KOHelq_Negative_2N_None_R1_s050581_81	Somatic cells
E11.5_Male_KOHelq_Negative_2N_None_R1_s050581_82	Somatic cells
E11.5_Male_KOHelq_Negative_2N_None_R1_s050581_83	Somatic cells
E11.5_Male_KOHelq_Negative_2N_None_R1_s050581_84	Somatic cells
E11.5_Male_KOHelq_Negative_2N_None_R1_s050581_85	Somatic cells
E11.5_Male_KOHelq_Negative_2N_None_R1_s050581_86	Somatic cells
E11.5_Male_KOHelq_Negative_2N_None_R1_s050581_87	Somatic cells
E11.5_Male_KOHelq_Negative_2N_None_R1_s050581_88	Somatic cells
E11.5_Male_KOHelq_Negative_2N_None_R1_s050581_89	Somatic cells
E11.5_Male_KOHelq_Negative_2N_None_R1_s050581_90	Somatic cells
E11.5_Male_KOHelq_Negative_2N_None_R1_s050581_91	Somatic cells
E11.5_Male_KOHelq_Negative_2N_None_R1_s050581_92	Somatic cells
E11.5_Male_KOHelq_Negative_2N_None_R1_s050581_93	Somatic cells
E11.5_Male_KOHelq_Negative_2N_None_R1_s050581_94	Somatic cells
E11.5_Male_KOHelq_Negative_2N_None_R1_s050581_95	Somatic cells
E11.5_Male_KOHelq_Negative_2N_None_R1_s050581_96	Somatic cells
E12.5_Male_KOHelq_BVSC_2N_None_R1_s050584_1	Mitotic PGCs
E12.5_Male_KOHelq_BVSC_2N_None_R1_s050584_2	Somatic cells
E12.5_Male_KOHelq_BVSC_2N_None_R1_s050584_3	Mitotic PGCs
E12.5_Male_KOHelq_BVSC_2N_None_R1_s050584_4	Mitotic PGCs
E12.5_Male_KOHelq_BVSC_2N_None_R1_s050584_5	Mitotic PGCs
E12.5_Male_KOHelq_BVSC_2N_None_R1_s050584_6	Mitotic PGCs
E12.5_Male_KOHelq_BVSC_2N_None_R1_s050584_7	Mitotic PGCs
E12.5_Male_KOHelq_BVSC_2N_None_R1_s050584_8	Mitotic PGCs
E12.5_Male_KOHelq_BVSC_2N_None_R1_s050584_9	Mitotic PGCs
E12.5_Male_KOHelq_BVSC_2N_None_R1_s050584_10	Mitotic PGCs
E12.5_Male_KOHelq_BVSC_2N_None_R1_s050584_11	Mitotic PGCs
E12.5_Male_KOHelq_BVSC_2N_None_R1_s050584_12	Mitotic PGCs
E12.5_Male_KOHelq_BVSC_2N_None_R1_s050584_13	Mitotic PGCs
E12.5_Male_KOHelq_BVSC_2N_None_R1_s050584_14	Mitotic PGCs
E12.5_Male_KOHelq_BVSC_2N_None_R1_s050584_15	Mitotic PGCs
E12.5_Male_KOHelq_BVSC_2N_None_R1_s050584_16	Mitotic PGCs
E12.5_Male_KOHelq_BVSC_2N_None_R1_s050584_17	Mitotic PGCs
E12.5_Male_KOHelq_BVSC_2N_None_R1_s050584_18	Mitotic PGCs
E12.5_Male_KOHelq_BVSC_2N_None_R1_s050584_19	Mitotic PGCs
E12.5_Male_KOHelq_BVSC_2N_None_R1_s050584_20	Mitotic PGCs
E12.5_Male_KOHelq_BVSC_2N_None_R1_s050584_21	Mitotic PGCs
E12.5_Male_KOHelq_BVSC_2N_None_R1_s050584_22	Mitotic PGCs
E12.5_Male_KOHelq_BVSC_2N_None_R1_s050584_23	Mitotic PGCs
E12.5_Male_KOHelq_BVSC_2N_None_R1_s050584_24	Mitotic PGCs
E12.5_Male_KOHelq_BVSC_2N_None_R1_s050584_25	Mitotic PGCs
E12.5_Male_KOHelq_BVSC_2N_None_R1_s050584_26	Mitotic PGCs
E12.5_Male_KOHelq_BVSC_2N_None_R1_s050584_27	Mitotic PGCs
E12.5_Male_KOHelq_BVSC_2N_None_R1_s050584_28	Mitotic PGCs
E12.5_Male_KOHelq_BVSC_2N_None_R1_s050584_29	Mitotic PGCs
E12.5_Male_KOHelq_BVSC_2N_None_R1_s050584_30	Mitotic PGCs
E12.5_Male_KOHelq_BVSC_2N_None_R1_s050584_31	Mitotic PGCs
E12.5_Male_KOHelq_BVSC_2N_None_R1_s050584_32	Transitional PGCs
E12.5_Male_KOHelq_BVSC_2N_None_R1_s050584_33	Mitotic PGCs
E12.5_Male_KOHelq_BVSC_2N_None_R1_s050584_34	Mitotic PGCs
E12.5_Male_KOHelq_BVSC_2N_None_R1_s050584_35	Mitotic PGCs
E12.5_Male_KOHelq_BVSC_2N_None_R1_s050584_36	Transitional PGCs
E12.5_Male_KOHelq_BVSC_2N_None_R1_s050584_37	Mitotic PGCs
E12.5_Male_KOHelq_BVSC_2N_None_R1_s050584_38	Mitotic PGCs
E12.5_Male_KOHelq_BVSC_2N_None_R1_s050584_39	Mitotic PGCs
E12.5_Male_KOHelq_BVSC_2N_None_R1_s050584_40	Mitotic PGCs
E12.5_Male_KOHelq_BVSC_2N_None_R1_s050584_41	Mitotic PGCs
E12.5_Male_KOHelq_BVSC_2N_None_R1_s050584_42	Mitotic PGCs
E12.5_Male_KOHelq_BVSC_2N_None_R1_s050584_43	Mitotic PGCs
E12.5_Male_KOHelq_BVSC_2N_None_R1_s050584_44	Mitotic PGCs
E12.5_Male_KOHelq_BVSC_2N_None_R1_s050584_45	Mitotic PGCs
E12.5_Male_KOHelq_BVSC_2N_None_R1_s050584_46	Mitotic PGCs
E12.5_Male_KOHelq_BVSC_2N_None_R1_s050584_47	Mitotic PGCs
E12.5_Male_KOHelq_BVSC_2N_None_R1_s050584_48	Mitotic PGCs
E12.5_Male_KOHelq_BVSC_2N_None_R1_s050584_49	Mitotic PGCs
E12.5_Male_KOHelq_BVSC_2N_None_R1_s050584_50	Mitotic PGCs
E12.5_Male_KOHelq_BVSC_2N_None_R1_s050584_51	Mitotic PGCs
E12.5_Male_KOHelq_BVSC_2N_None_R1_s050584_52	Mitotic PGCs
E12.5_Male_KOHelq_BVSC_2N_None_R1_s050584_53	Mitotic PGCs
E12.5_Male_KOHelq_BVSC_2N_None_R1_s050584_54	Mitotic PGCs
E12.5_Male_KOHelq_BVSC_2N_None_R1_s050584_55	Mitotic PGCs
E12.5_Male_KOHelq_BVSC_2N_None_R1_s050584_56	Mitotic PGCs
E12.5_Male_KOHelq_BVSC_2N_None_R1_s050584_57	Mitotic PGCs
E12.5_Male_KOHelq_BVSC_2N_None_R1_s050584_58	Mitotic PGCs
E12.5_Male_KOHelq_BVSC_2N_None_R1_s050584_59	Mitotic PGCs
E12.5_Male_KOHelq_BVSC_2N_None_R1_s050584_60	Mitotic PGCs
E12.5_Male_KOHelq_BVSC_2N_None_R1_s050584_61	Mitotic PGCs
E12.5_Male_KOHelq_BVSC_2N_None_R1_s050584_63	Mitotic PGCs
E12.5_Male_KOHelq_BVSC_2N_None_R1_s050584_64	Mitotic PGCs
E12.5_Male_KOHelq_BVSC_2N_None_R1_s050584_65	Mitotic PGCs
E12.5_Male_KOHelq_BVSC_2N_None_R1_s050584_66	Mitotic PGCs
E12.5_Male_KOHelq_BVSC_2N_None_R1_s050584_67	Mitotic PGCs
E12.5_Male_KOHelq_BVSC_2N_None_R1_s050584_68	Mitotic PGCs
E12.5_Male_KOHelq_BVSC_2N_None_R1_s050584_69	Mitotic PGCs
E12.5_Male_KOHelq_BVSC_2N_None_R1_s050584_70	Mitotic PGCs
E12.5_Male_KOHelq_BVSC_2N_None_R1_s050584_71	Mitotic PGCs
E12.5_Male_KOHelq_Negative_2N_None_R1_s050584_73	Somatic cells
E12.5_Male_KOHelq_Negative_2N_None_R1_s050584_74	Somatic cells
E12.5_Male_KOHelq_Negative_2N_None_R1_s050584_75	Somatic cells
E12.5_Male_KOHelq_Negative_2N_None_R1_s050584_76	Somatic cells
E12.5_Male_KOHelq_Negative_2N_None_R1_s050584_77	Somatic cells
E12.5_Male_KOHelq_Negative_2N_None_R1_s050584_78	Somatic cells
E12.5_Male_KOHelq_Negative_2N_None_R1_s050584_79	Somatic cells
E12.5_Male_KOHelq_Negative_2N_None_R1_s050584_80	Somatic cells
E12.5_Male_KOHelq_Negative_2N_None_R1_s050584_81	Somatic cells
E12.5_Male_KOHelq_Negative_2N_None_R1_s050584_82	Somatic cells
E12.5_Male_KOHelq_Negative_2N_None_R1_s050584_83	Somatic cells
E12.5_Male_KOHelq_Negative_2N_None_R1_s050584_84	Somatic cells
E12.5_Male_KOHelq_Negative_2N_None_R1_s050584_85	Somatic cells
E12.5_Male_KOHelq_Negative_2N_None_R1_s050584_86	Somatic cells
E12.5_Male_KOHelq_Negative_2N_None_R1_s050584_87	Mitotic PGCs
E12.5_Male_KOHelq_Negative_2N_None_R1_s050584_88	Somatic cells
E12.5_Male_KOHelq_Negative_2N_None_R1_s050584_89	Somatic cells
E12.5_Male_KOHelq_Negative_2N_None_R1_s050584_90	Somatic cells
E12.5_Male_KOHelq_Negative_2N_None_R1_s050584_91	Somatic cells
E12.5_Male_KOHelq_Negative_2N_None_R1_s050584_92	Somatic cells
E12.5_Male_KOHelq_Negative_2N_None_R1_s050584_93	Somatic cells
E12.5_Male_KOHelq_Negative_2N_None_R1_s050584_94	Somatic cells
E12.5_Male_KOHelq_Negative_2N_None_R1_s050584_95	Somatic cells
E12.5_Male_KOHelq_Negative_2N_None_R1_s050584_96	Somatic cells
E14.5_Male_KOHelq_BVSC_2N_P_R2_s050586_1	Mitotic arrest PGCs
E14.5_Male_KOHelq_BVSC_2N_P_R2_s050586_2	Mitotic arrest PGCs
E14.5_Male_KOHelq_BVSC_2N_P_R2_s050586_3	Mitotic arrest PGCs
E14.5_Male_KOHelq_BVSC_2N_P_R2_s050586_4	Mitotic arrest PGCs
E14.5_Male_KOHelq_BVSC_2N_P_R2_s050586_5	Mitotic arrest PGCs
E14.5_Male_KOHelq_BVSC_2N_P_R2_s050586_6	Transitional PGCs
E14.5_Male_KOHelq_BVSC_2N_P_R2_s050586_7	Mitotic arrest PGCs
E14.5_Male_KOHelq_BVSC_2N_P_R2_s050586_8	Mitotic arrest PGCs
E14.5_Male_KOHelq_BVSC_2N_P_R2_s050586_9	Mitotic arrest PGCs
E14.5_Male_KOHelq_BVSC_2N_P_R2_s050586_10	Mitotic arrest PGCs
E14.5_Male_KOHelq_BVSC_2N_P_R2_s050586_11	Mitotic arrest PGCs
E14.5_Male_KOHelq_BVSC_2N_P_R2_s050586_12	Mitotic PGCs
E14.5_Male_KOHelq_BVSC_2N_P_R2_s050586_13	Mitotic arrest PGCs
E14.5_Male_KOHelq_BVSC_2N_P_R2_s050586_14	Mitotic arrest PGCs
E14.5_Male_KOHelq_BVSC_2N_P_R2_s050586_15	Transitional PGCs
E14.5_Male_KOHelq_BVSC_2N_P_R2_s050586_16	Mitotic arrest PGCs
E14.5_Male_KOHelq_BVSC_2N_P_R2_s050586_17	Mitotic arrest PGCs
E14.5_Male_KOHelq_BVSC_2N_P_R2_s050586_18	Mitotic arrest PGCs
E14.5_Male_KOHelq_BVSC_2N_P_R2_s050586_19	Mitotic arrest PGCs
E14.5_Male_KOHelq_BVSC_2N_P_R2_s050586_20	Mitotic arrest PGCs
E14.5_Male_KOHelq_BVSC_2N_P_R2_s050586_21	Mitotic arrest PGCs
E14.5_Male_KOHelq_BVSC_2N_P_R2_s050586_22	Mitotic arrest PGCs
E14.5_Male_KOHelq_BVSC_2N_P_R2_s050586_23	Mitotic arrest PGCs
E14.5_Male_KOHelq_BVSC_2N_P_R2_s050586_24	Transitional PGCs
E14.5_Male_KOHelq_BVSC_2N_P_R2_s050586_25	Mitotic arrest PGCs
E14.5_Male_KOHelq_BVSC_2N_P_R2_s050586_26	Mitotic arrest PGCs
E14.5_Male_KOHelq_BVSC_2N_P_R2_s050586_27	Mitotic arrest PGCs
E14.5_Male_KOHelq_BVSC_2N_P_R2_s050586_28	Transitional PGCs
E14.5_Male_KOHelq_BVSC_2N_P_R2_s050586_29	Mitotic arrest PGCs
E14.5_Male_KOHelq_BVSC_2N_P_R2_s050586_30	Mitotic arrest PGCs
E14.5_Male_KOHelq_BVSC_2N_P_R2_s050586_31	Mitotic arrest PGCs
E14.5_Male_KOHelq_BVSC_2N_P_R2_s050586_32	Mitotic arrest PGCs
E14.5_Male_KOHelq_BVSC_2N_C_R2_s050586_33	Mitotic arrest PGCs
E14.5_Male_KOHelq_BVSC_2N_C_R2_s050586_34	Mitotic arrest PGCs
E14.5_Male_KOHelq_BVSC_2N_C_R2_s050586_35	Mitotic arrest PGCs
E14.5_Male_KOHelq_BVSC_2N_C_R2_s050586_36	Mitotic arrest PGCs
E14.5_Male_KOHelq_BVSC_2N_C_R2_s050586_37	Mitotic arrest PGCs
E14.5_Male_KOHelq_BVSC_2N_C_R2_s050586_38	Mitotic arrest PGCs
E14.5_Male_KOHelq_BVSC_2N_C_R2_s050586_39	Transitional PGCs
E14.5_Male_KOHelq_BVSC_2N_C_R2_s050586_40	Transitional PGCs
E14.5_Male_KOHelq_BVSC_2N_C_R2_s050586_41	Mitotic arrest PGCs
E14.5_Male_KOHelq_BVSC_2N_C_R2_s050586_42	Mitotic arrest PGCs
E14.5_Male_KOHelq_BVSC_2N_C_R2_s050586_43	Transitional PGCs
E14.5_Male_KOHelq_BVSC_2N_C_R2_s050586_44	Mitotic arrest PGCs
E14.5_Male_KOHelq_BVSC_2N_C_R2_s050586_45	Mitotic arrest PGCs
E14.5_Male_KOHelq_BVSC_2N_C_R2_s050586_46	Transitional PGCs
E14.5_Male_KOHelq_BVSC_2N_C_R2_s050586_47	Mitotic arrest PGCs
E14.5_Male_KOHelq_BVSC_2N_C_R2_s050586_48	Mitotic arrest PGCs
E14.5_Male_KOHelq_BVSC_2N_C_R2_s050586_49	Mitotic arrest PGCs
E14.5_Male_KOHelq_BVSC_2N_C_R2_s050586_50	Mitotic arrest PGCs
E14.5_Male_KOHelq_BVSC_2N_C_R2_s050586_51	Mitotic arrest PGCs
E14.5_Male_KOHelq_BVSC_2N_C_R2_s050586_52	Mitotic arrest PGCs
E14.5_Male_KOHelq_BVSC_2N_C_R2_s050586_53	Mitotic arrest PGCs
E14.5_Male_KOHelq_BVSC_2N_C_R2_s050586_54	Mitotic arrest PGCs
E14.5_Male_KOHelq_BVSC_2N_C_R2_s050586_55	Mitotic arrest PGCs
E14.5_Male_KOHelq_BVSC_2N_C_R2_s050586_56	Mitotic arrest PGCs
E14.5_Male_KOHelq_BVSC_2N_C_R2_s050586_57	Mitotic arrest PGCs
E14.5_Male_KOHelq_BVSC_2N_C_R2_s050586_58	Mitotic arrest PGCs
E14.5_Male_KOHelq_BVSC_2N_C_R2_s050586_59	Mitotic arrest PGCs
E14.5_Male_KOHelq_BVSC_2N_C_R2_s050586_60	Mitotic arrest PGCs
E14.5_Male_KOHelq_BVSC_2N_C_R2_s050586_61	Mitotic arrest PGCs
E14.5_Male_KOHelq_BVSC_2N_C_R2_s050586_62	Mitotic arrest PGCs
E14.5_Male_KOHelq_BVSC_2N_C_R2_s050586_63	Mitotic arrest PGCs
E14.5_Male_KOHelq_BVSC_2N_C_R2_s050586_64	Transitional PGCs
E14.5_Male_KOHelq_BVSC_2N_D_R2_s050586_65	Mitotic arrest PGCs
E14.5_Male_KOHelq_BVSC_2N_D_R2_s050586_66	Mitotic arrest PGCs
E14.5_Male_KOHelq_BVSC_2N_D_R2_s050586_67	Mitotic arrest PGCs
E14.5_Male_KOHelq_BVSC_2N_D_R2_s050586_68	Mitotic arrest PGCs
E14.5_Male_KOHelq_BVSC_2N_D_R2_s050586_69	Transitional PGCs
E14.5_Male_KOHelq_BVSC_2N_D_R2_s050586_70	Mitotic arrest PGCs
E14.5_Male_KOHelq_BVSC_2N_D_R2_s050586_71	Mitotic arrest PGCs
E14.5_Male_KOHelq_BVSC_2N_D_R2_s050586_72	Mitotic arrest PGCs
E14.5_Male_KOHelq_BVSC_2N_D_R2_s050586_73	Mitotic arrest PGCs
E14.5_Male_KOHelq_BVSC_2N_D_R2_s050586_74	Mitotic arrest PGCs
E14.5_Male_KOHelq_BVSC_2N_D_R2_s050586_75	Mitotic arrest PGCs
E14.5_Male_KOHelq_BVSC_2N_D_R2_s050586_76	Transitional PGCs
E14.5_Male_KOHelq_BVSC_2N_D_R2_s050586_77	Mitotic arrest PGCs
E14.5_Male_KOHelq_BVSC_2N_D_R2_s050586_78	Mitotic arrest PGCs
E14.5_Male_KOHelq_BVSC_2N_D_R2_s050586_79	Mitotic arrest PGCs
E14.5_Male_KOHelq_BVSC_2N_D_R2_s050586_80	Mitotic arrest PGCs
E14.5_Male_KOHelq_BVSC_2N_D_R2_s050586_81	Mitotic arrest PGCs
E14.5_Male_KOHelq_BVSC_2N_D_R2_s050586_82	Mitotic arrest PGCs
E14.5_Male_KOHelq_BVSC_2N_D_R2_s050586_83	Mitotic arrest PGCs
E14.5_Male_KOHelq_BVSC_2N_D_R2_s050586_84	Mitotic arrest PGCs
E14.5_Male_KOHelq_BVSC_2N_D_R2_s050586_85	Mitotic arrest PGCs
E14.5_Male_KOHelq_BVSC_2N_D_R2_s050586_86	Mitotic arrest PGCs
E14.5_Male_KOHelq_BVSC_2N_D_R2_s050586_87	Mitotic arrest PGCs
E14.5_Male_KOHelq_BVSC_2N_D_R2_s050586_88	Mitotic arrest PGCs
E14.5_Male_KOHelq_BVSC_2N_D_R2_s050586_89	Mitotic arrest PGCs
E14.5_Male_KOHelq_BVSC_2N_D_R2_s050586_90	Mitotic arrest PGCs
E14.5_Male_KOHelq_BVSC_2N_D_R2_s050586_91	Mitotic arrest PGCs
E14.5_Male_KOHelq_BVSC_2N_D_R2_s050586_92	Mitotic arrest PGCs
E14.5_Male_KOHelq_BVSC_2N_D_R2_s050586_93	Mitotic arrest PGCs
E14.5_Male_KOHelq_BVSC_2N_D_R2_s050586_94	Mitotic arrest PGCs
E14.5_Male_KOHelq_BVSC_2N_D_R2_s050586_95	Mitotic arrest PGCs
E14.5_Male_KOHelq_BVSC_2N_D_R2_s050586_96	Mitotic arrest PGCs
E14.5_Male_KOHelq_Negative_2N_P_R2_s050588_1	Somatic cells
E14.5_Male_KOHelq_Negative_2N_P_R2_s050588_2	Somatic cells
E14.5_Male_KOHelq_Negative_2N_P_R2_s050588_3	Somatic cells
E14.5_Male_KOHelq_Negative_2N_P_R2_s050588_4	Somatic cells
E14.5_Male_KOHelq_Negative_2N_P_R2_s050588_5	Somatic cells
E14.5_Male_KOHelq_Negative_2N_P_R2_s050588_6	Somatic cells
E14.5_Male_KOHelq_Negative_2N_P_R2_s050588_7	Somatic cells
E14.5_Male_KOHelq_Negative_2N_P_R2_s050588_8	Somatic cells
E14.5_Male_KOHelq_Negative_2N_P_R2_s050588_9	Somatic cells
E14.5_Male_KOHelq_Negative_2N_P_R2_s050588_10	Somatic cells
E14.5_Male_KOHelq_Negative_2N_P_R2_s050588_11	Somatic cells
E14.5_Male_KOHelq_Negative_2N_P_R2_s050588_12	Somatic cells
E14.5_Male_KOHelq_Negative_2N_P_R2_s050588_13	Somatic cells
E14.5_Male_KOHelq_Negative_2N_P_R2_s050588_14	Somatic cells
E14.5_Male_KOHelq_Negative_2N_P_R2_s050588_15	Somatic cells
E14.5_Male_KOHelq_Negative_2N_P_R2_s050588_16	Somatic cells
E14.5_Male_KOHelq_Negative_2N_C_R2_s050588_17	Somatic cells
E14.5_Male_KOHelq_Negative_2N_C_R2_s050588_18	Somatic cells
E14.5_Male_KOHelq_Negative_2N_C_R2_s050588_19	Somatic cells
E14.5_Male_KOHelq_Negative_2N_C_R2_s050588_20	Somatic cells
E14.5_Male_KOHelq_Negative_2N_C_R2_s050588_21	Somatic cells
E14.5_Male_KOHelq_Negative_2N_C_R2_s050588_22	Somatic cells
E14.5_Male_KOHelq_Negative_2N_C_R2_s050588_23	Somatic cells
E14.5_Male_KOHelq_Negative_2N_C_R2_s050588_24	Somatic cells
E14.5_Male_KOHelq_Negative_2N_C_R2_s050588_25	Somatic cells
E14.5_Male_KOHelq_Negative_2N_C_R2_s050588_26	Somatic cells
E14.5_Male_KOHelq_Negative_2N_C_R2_s050588_27	Somatic cells
E14.5_Male_KOHelq_Negative_2N_C_R2_s050588_28	Somatic cells
E14.5_Male_KOHelq_Negative_2N_C_R2_s050588_29	Somatic cells
E14.5_Male_KOHelq_Negative_2N_C_R2_s050588_30	Somatic cells
E14.5_Male_KOHelq_Negative_2N_C_R2_s050588_31	Somatic cells
E14.5_Male_KOHelq_Negative_2N_C_R2_s050588_32	Somatic cells
E14.5_Male_KOHelq_Negative_2N_D_R2_s050588_33	Somatic cells
E14.5_Male_KOHelq_Negative_2N_D_R2_s050588_34	Somatic cells
E14.5_Male_KOHelq_Negative_2N_D_R2_s050588_35	Somatic cells
E14.5_Male_KOHelq_Negative_2N_D_R2_s050588_36	Somatic cells
E14.5_Male_KOHelq_Negative_2N_D_R2_s050588_37	Somatic cells
E14.5_Male_KOHelq_Negative_2N_D_R2_s050588_38	Somatic cells
E14.5_Male_KOHelq_Negative_2N_D_R2_s050588_39	Somatic cells
E14.5_Male_KOHelq_Negative_2N_D_R2_s050588_40	Somatic cells
E14.5_Male_KOHelq_Negative_2N_D_R2_s050588_41	Somatic cells
E14.5_Male_KOHelq_Negative_2N_D_R2_s050588_42	Somatic cells
E14.5_Male_KOHelq_Negative_2N_D_R2_s050588_43	Somatic cells
E14.5_Male_KOHelq_Negative_2N_D_R2_s050588_44	Somatic cells
E14.5_Male_KOHelq_Negative_2N_D_R2_s050588_45	Somatic cells
E14.5_Male_KOHelq_Negative_2N_D_R2_s050588_46	Somatic cells
E14.5_Male_KOHelq_Negative_2N_D_R2_s050588_47	Somatic cells
E14.5_Male_KOHelq_Negative_2N_D_R2_s050588_48	Somatic cells
E15.5_Male_KOHelq_BVSC_2N_P_R1_s050589_1	Mitotic arrest PGCs
E15.5_Male_KOHelq_BVSC_2N_P_R1_s050589_2	Transitional PGCs
E15.5_Male_KOHelq_BVSC_2N_P_R1_s050589_3	Mitotic arrest PGCs
E15.5_Male_KOHelq_BVSC_2N_P_R1_s050589_4	Transitional PGCs
E15.5_Male_KOHelq_BVSC_2N_P_R1_s050589_5	Transitional PGCs
E15.5_Male_KOHelq_BVSC_2N_P_R1_s050589_6	Mitotic arrest PGCs
E15.5_Male_KOHelq_BVSC_2N_P_R1_s050589_7	Mitotic arrest PGCs
E15.5_Male_KOHelq_BVSC_2N_P_R1_s050589_8	Mitotic arrest PGCs
E15.5_Male_KOHelq_BVSC_2N_P_R1_s050589_9	Transitional PGCs
E15.5_Male_KOHelq_BVSC_2N_P_R1_s050589_10	Mitotic arrest PGCs
E15.5_Male_KOHelq_BVSC_2N_P_R1_s050589_11	Transitional PGCs
E15.5_Male_KOHelq_BVSC_2N_P_R1_s050589_12	Mitotic arrest PGCs
E15.5_Male_KOHelq_BVSC_2N_P_R1_s050589_13	Mitotic arrest PGCs
E15.5_Male_KOHelq_BVSC_2N_P_R1_s050589_14	Transitional PGCs
E15.5_Male_KOHelq_BVSC_2N_P_R1_s050589_15	Mitotic arrest PGCs
E15.5_Male_KOHelq_BVSC_2N_P_R1_s050589_16	Transitional PGCs
E15.5_Male_KOHelq_BVSC_2N_P_R1_s050589_17	Transitional PGCs
E15.5_Male_KOHelq_BVSC_2N_P_R1_s050589_18	Mitotic arrest PGCs
E15.5_Male_KOHelq_BVSC_2N_P_R1_s050589_19	Mitotic arrest PGCs
E15.5_Male_KOHelq_BVSC_2N_P_R1_s050589_21	Transitional PGCs
E15.5_Male_KOHelq_BVSC_2N_P_R1_s050589_22	Transitional PGCs
E15.5_Male_KOHelq_BVSC_2N_P_R1_s050589_23	Mitotic arrest PGCs
E15.5_Male_KOHelq_BVSC_2N_P_R1_s050589_24	Mitotic arrest PGCs
E15.5_Male_KOHelq_BVSC_2N_P_R1_s050589_25	Mitotic PGCs
E15.5_Male_KOHelq_BVSC_2N_P_R1_s050589_26	Transitional PGCs
E15.5_Male_KOHelq_BVSC_2N_P_R1_s050589_27	Mitotic arrest PGCs
E15.5_Male_KOHelq_BVSC_2N_P_R1_s050589_28	Mitotic arrest PGCs
E15.5_Male_KOHelq_BVSC_2N_P_R1_s050589_29	Mitotic arrest PGCs
E15.5_Male_KOHelq_BVSC_2N_P_R1_s050589_30	Transitional PGCs
E15.5_Male_KOHelq_BVSC_2N_P_R1_s050589_31	Mitotic PGCs
E15.5_Male_KOHelq_BVSC_2N_P_R1_s050589_32	Mitotic arrest PGCs
E15.5_Male_KOHelq_BVSC_2N_C_R1_s050589_33	Transitional PGCs
E15.5_Male_KOHelq_BVSC_2N_C_R1_s050589_34	Transitional PGCs
E15.5_Male_KOHelq_BVSC_2N_C_R1_s050589_35	Transitional PGCs
E15.5_Male_KOHelq_BVSC_2N_C_R1_s050589_36	Mitotic arrest PGCs
E15.5_Male_KOHelq_BVSC_2N_C_R1_s050589_37	Somatic cells
E15.5_Male_KOHelq_BVSC_2N_C_R1_s050589_38	Mitotic arrest PGCs
E15.5_Male_KOHelq_BVSC_2N_C_R1_s050589_39	Transitional PGCs
E15.5_Male_KOHelq_BVSC_2N_C_R1_s050589_40	Mitotic arrest PGCs
E15.5_Male_KOHelq_BVSC_2N_C_R1_s050589_41	Transitional PGCs
E15.5_Male_KOHelq_BVSC_2N_C_R1_s050589_42	Transitional PGCs
E15.5_Male_KOHelq_BVSC_2N_C_R1_s050589_43	Transitional PGCs
E15.5_Male_KOHelq_BVSC_2N_C_R1_s050589_44	Mitotic arrest PGCs
E15.5_Male_KOHelq_BVSC_2N_C_R1_s050589_45	Transitional PGCs
E15.5_Male_KOHelq_BVSC_2N_C_R1_s050589_46	Mitotic arrest PGCs
E15.5_Male_KOHelq_BVSC_2N_C_R1_s050589_47	Transitional PGCs
E15.5_Male_KOHelq_BVSC_2N_C_R1_s050589_48	Mitotic arrest PGCs
E15.5_Male_KOHelq_BVSC_2N_C_R1_s050589_49	Mitotic arrest PGCs
E15.5_Male_KOHelq_BVSC_2N_C_R1_s050589_50	Transitional PGCs
E15.5_Male_KOHelq_BVSC_2N_C_R1_s050589_51	Mitotic arrest PGCs
E15.5_Male_KOHelq_BVSC_2N_C_R1_s050589_52	Transitional PGCs
E15.5_Male_KOHelq_BVSC_2N_C_R1_s050589_53	Mitotic arrest PGCs
E15.5_Male_KOHelq_BVSC_2N_C_R1_s050589_54	Mitotic arrest PGCs
E15.5_Male_KOHelq_BVSC_2N_C_R1_s050589_55	Transitional PGCs
E15.5_Male_KOHelq_BVSC_2N_C_R1_s050589_56	Mitotic arrest PGCs
E15.5_Male_KOHelq_BVSC_2N_C_R1_s050589_57	Transitional PGCs
E15.5_Male_KOHelq_BVSC_2N_C_R1_s050589_58	Mitotic arrest PGCs
E15.5_Male_KOHelq_BVSC_2N_C_R1_s050589_59	Mitotic arrest PGCs
E15.5_Male_KOHelq_BVSC_2N_C_R1_s050589_60	Mitotic arrest PGCs
E15.5_Male_KOHelq_BVSC_2N_C_R1_s050589_61	Mitotic arrest PGCs
E15.5_Male_KOHelq_BVSC_2N_C_R1_s050589_62	Transitional PGCs
E15.5_Male_KOHelq_BVSC_2N_C_R1_s050589_63	Mitotic arrest PGCs
E15.5_Male_KOHelq_BVSC_2N_C_R1_s050589_64	Transitional PGCs
E15.5_Male_KOHelq_BVSC_2N_D_R1_s050589_65	Transitional PGCs
E15.5_Male_KOHelq_BVSC_2N_D_R1_s050589_66	Mitotic arrest PGCs
E15.5_Male_KOHelq_BVSC_2N_D_R1_s050589_67	Mitotic arrest PGCs
E15.5_Male_KOHelq_BVSC_2N_D_R1_s050589_68	Transitional PGCs
E15.5_Male_KOHelq_BVSC_2N_D_R1_s050589_69	Mitotic arrest PGCs
E15.5_Male_KOHelq_BVSC_2N_D_R1_s050589_70	Transitional PGCs
E15.5_Male_KOHelq_BVSC_2N_D_R1_s050589_71	Transitional PGCs
E15.5_Male_KOHelq_BVSC_2N_D_R1_s050589_72	Mitotic arrest PGCs
E15.5_Male_KOHelq_BVSC_2N_D_R1_s050589_73	Mitotic arrest PGCs
E15.5_Male_KOHelq_BVSC_2N_D_R1_s050589_74	Transitional PGCs
E15.5_Male_KOHelq_BVSC_2N_D_R1_s050589_75	Mitotic arrest PGCs
E15.5_Male_KOHelq_BVSC_2N_D_R1_s050589_76	Mitotic arrest PGCs
E15.5_Male_KOHelq_BVSC_2N_D_R1_s050589_77	Mitotic arrest PGCs
E15.5_Male_KOHelq_BVSC_2N_D_R1_s050589_78	Transitional PGCs
E15.5_Male_KOHelq_BVSC_2N_D_R1_s050589_79	Transitional PGCs
E15.5_Male_KOHelq_BVSC_2N_D_R1_s050589_80	Transitional PGCs
E15.5_Male_KOHelq_BVSC_2N_D_R1_s050589_81	Mitotic arrest PGCs
E15.5_Male_KOHelq_BVSC_2N_D_R1_s050589_82	Transitional PGCs
E15.5_Male_KOHelq_BVSC_2N_D_R1_s050589_83	Mitotic arrest PGCs
E15.5_Male_KOHelq_BVSC_2N_D_R1_s050589_84	Transitional PGCs
E15.5_Male_KOHelq_BVSC_2N_D_R1_s050589_85	Mitotic PGCs
E15.5_Male_KOHelq_BVSC_2N_D_R1_s050589_86	Mitotic arrest PGCs
E15.5_Male_KOHelq_BVSC_2N_D_R1_s050589_87	Transitional PGCs
E15.5_Male_KOHelq_BVSC_2N_D_R1_s050589_88	Mitotic arrest PGCs
E15.5_Male_KOHelq_BVSC_2N_D_R1_s050589_89	Transitional PGCs
E15.5_Male_KOHelq_BVSC_2N_D_R1_s050589_90	Mitotic arrest PGCs
E15.5_Male_KOHelq_BVSC_2N_D_R1_s050589_91	Mitotic arrest PGCs
E15.5_Male_KOHelq_BVSC_2N_D_R1_s050589_92	Mitotic arrest PGCs
E15.5_Male_KOHelq_BVSC_2N_D_R1_s050589_93	Mitotic arrest PGCs
E15.5_Male_KOHelq_BVSC_2N_D_R1_s050589_94	Transitional PGCs
E15.5_Male_KOHelq_BVSC_2N_D_R1_s050589_95	Transitional PGCs
E15.5_Male_KOHelq_BVSC_2N_D_R1_s050589_96	Transitional PGCs
E15.5_Male_KOHelq_Negative_2N_P_R1_s050590_2	Somatic cells
E15.5_Male_KOHelq_Negative_2N_P_R1_s050590_3	Somatic cells
E15.5_Male_KOHelq_Negative_2N_P_R1_s050590_4	Somatic cells
E15.5_Male_KOHelq_Negative_2N_P_R1_s050590_5	Somatic cells
E15.5_Male_KOHelq_Negative_2N_P_R1_s050590_7	Somatic cells
E15.5_Male_KOHelq_Negative_2N_P_R1_s050590_10	Somatic cells
E15.5_Male_KOHelq_Negative_2N_P_R1_s050590_11	Somatic cells
E15.5_Male_KOHelq_Negative_2N_P_R1_s050590_12	Somatic cells
E15.5_Male_KOHelq_Negative_2N_P_R1_s050590_14	Somatic cells
E15.5_Male_KOHelq_Negative_2N_P_R1_s050590_15	Somatic cells
E15.5_Male_KOHelq_Negative_2N_C_R1_s050590_17	Somatic cells
E15.5_Male_KOHelq_Negative_2N_C_R1_s050590_18	Somatic cells
E15.5_Male_KOHelq_Negative_2N_C_R1_s050590_19	Somatic cells
E15.5_Male_KOHelq_Negative_2N_C_R1_s050590_20	Somatic cells
E15.5_Male_KOHelq_Negative_2N_C_R1_s050590_21	Somatic cells
E15.5_Male_KOHelq_Negative_2N_C_R1_s050590_22	Somatic cells
E15.5_Male_KOHelq_Negative_2N_C_R1_s050590_23	Somatic cells
E15.5_Male_KOHelq_Negative_2N_C_R1_s050590_24	Somatic cells
E15.5_Male_KOHelq_Negative_2N_C_R1_s050590_25	Somatic cells
E15.5_Male_KOHelq_Negative_2N_C_R1_s050590_26	Somatic cells
E15.5_Male_KOHelq_Negative_2N_C_R1_s050590_27	Somatic cells
E15.5_Male_KOHelq_Negative_2N_C_R1_s050590_28	Somatic cells
E15.5_Male_KOHelq_Negative_2N_C_R1_s050590_29	Somatic cells
E15.5_Male_KOHelq_Negative_2N_C_R1_s050590_30	Somatic cells
E15.5_Male_KOHelq_Negative_2N_C_R1_s050590_31	Somatic cells
E15.5_Male_KOHelq_Negative_2N_C_R1_s050590_32	Somatic cells
E15.5_Male_KOHelq_Negative_2N_D_R1_s050590_33	Somatic cells
E15.5_Male_KOHelq_Negative_2N_D_R1_s050590_34	Somatic cells
E15.5_Male_KOHelq_Negative_2N_D_R1_s050590_35	Somatic cells
E15.5_Male_KOHelq_Negative_2N_D_R1_s050590_36	Somatic cells
E15.5_Male_KOHelq_Negative_2N_D_R1_s050590_37	Somatic cells
E15.5_Male_KOHelq_Negative_2N_D_R1_s050590_38	Somatic cells
E15.5_Male_KOHelq_Negative_2N_D_R1_s050590_39	Somatic cells
E15.5_Male_KOHelq_Negative_2N_D_R1_s050590_40	Somatic cells
E15.5_Male_KOHelq_Negative_2N_D_R1_s050590_41	Somatic cells
E15.5_Male_KOHelq_Negative_2N_D_R1_s050590_42	Somatic cells
E15.5_Male_KOHelq_Negative_2N_D_R1_s050590_43	Somatic cells
E15.5_Male_KOHelq_Negative_2N_D_R1_s050590_44	Somatic cells
E15.5_Male_KOHelq_Negative_2N_D_R1_s050590_45	Somatic cells
E15.5_Male_KOHelq_Negative_2N_D_R1_s050590_46	Somatic cells
E15.5_Male_KOHelq_Negative_2N_D_R1_s050590_47	Somatic cells
E15.5_Male_KOHelq_Negative_2N_D_R1_s050590_48	Somatic cells
E13.5_Male_KOHelq_BVSC_2N_P_R2_s082839_1	Transitional PGCs
E13.5_Male_KOHelq_BVSC_2N_P_R2_s082839_2	Mitotic arrest PGCs
E13.5_Male_KOHelq_BVSC_2N_P_R2_s082839_3	Mitotic arrest PGCs
E13.5_Male_KOHelq_BVSC_2N_P_R2_s082839_4	Transitional PGCs
E13.5_Male_KOHelq_BVSC_2N_P_R2_s082839_5	Transitional PGCs
E13.5_Male_KOHelq_BVSC_2N_P_R2_s082839_6	Mitotic arrest PGCs
E13.5_Male_KOHelq_BVSC_2N_P_R2_s082839_7	Transitional PGCs
E13.5_Male_KOHelq_BVSC_2N_P_R2_s082839_8	Mitotic PGCs
E13.5_Male_KOHelq_BVSC_2N_P_R2_s082839_9	Transitional PGCs
E13.5_Male_KOHelq_BVSC_2N_P_R2_s082839_10	Mitotic arrest PGCs
E13.5_Male_KOHelq_BVSC_2N_P_R2_s082839_11	Mitotic arrest PGCs
E13.5_Male_KOHelq_BVSC_2N_P_R2_s082839_12	Somatic cells
E13.5_Male_KOHelq_BVSC_2N_P_R2_s082839_13	Mitotic arrest PGCs
E13.5_Male_KOHelq_BVSC_2N_P_R2_s082839_14	Mitotic arrest PGCs
E13.5_Male_KOHelq_BVSC_2N_P_R2_s082839_15	Transitional PGCs
E13.5_Male_KOHelq_BVSC_2N_P_R2_s082839_16	Mitotic arrest PGCs
E13.5_Male_KOHelq_BVSC_2N_P_R2_s082839_17	Transitional PGCs
E13.5_Male_KOHelq_BVSC_2N_P_R2_s082839_18	Transitional PGCs
E13.5_Male_KOHelq_BVSC_2N_P_R2_s082839_19	Transitional PGCs
E13.5_Male_KOHelq_BVSC_2N_P_R2_s082839_20	Mitotic arrest PGCs
E13.5_Male_KOHelq_BVSC_2N_P_R2_s082839_21	Transitional PGCs
E13.5_Male_KOHelq_BVSC_2N_P_R2_s082839_22	Transitional PGCs
E13.5_Male_KOHelq_BVSC_2N_P_R2_s082839_23	Mitotic PGCs
E13.5_Male_KOHelq_BVSC_2N_P_R2_s082839_24	Transitional PGCs
E13.5_Male_KOHelq_BVSC_2N_P_R2_s082839_25	Transitional PGCs
E13.5_Male_KOHelq_BVSC_2N_P_R2_s082839_26	Transitional PGCs
E13.5_Male_KOHelq_BVSC_2N_P_R2_s082839_27	Transitional PGCs
E13.5_Male_KOHelq_BVSC_2N_P_R2_s082839_28	Transitional PGCs
E13.5_Male_KOHelq_BVSC_2N_P_R2_s082839_29	Transitional PGCs
E13.5_Male_KOHelq_BVSC_2N_P_R2_s082839_30	Transitional PGCs
E13.5_Male_KOHelq_BVSC_2N_P_R2_s082839_31	Mitotic arrest PGCs
E13.5_Male_KOHelq_BVSC_2N_P_R2_s082839_32	Transitional PGCs
E13.5_Male_KOHelq_BVSC_2N_C_R2_s082839_33	Transitional PGCs
E13.5_Male_KOHelq_BVSC_2N_C_R2_s082839_34	Mitotic PGCs
E13.5_Male_KOHelq_BVSC_2N_C_R2_s082839_35	Mitotic arrest PGCs
E13.5_Male_KOHelq_BVSC_2N_C_R2_s082839_36	Transitional PGCs
E13.5_Male_KOHelq_BVSC_2N_C_R2_s082839_37	Transitional PGCs
E13.5_Male_KOHelq_BVSC_2N_C_R2_s082839_38	Transitional PGCs
E13.5_Male_KOHelq_BVSC_2N_C_R2_s082839_39	Mitotic arrest PGCs
E13.5_Male_KOHelq_BVSC_2N_C_R2_s082839_40	Transitional PGCs
E13.5_Male_KOHelq_BVSC_2N_C_R2_s082839_41	Transitional PGCs
E13.5_Male_KOHelq_BVSC_2N_C_R2_s082839_42	Transitional PGCs
E13.5_Male_KOHelq_BVSC_2N_C_R2_s082839_43	Transitional PGCs
E13.5_Male_KOHelq_BVSC_2N_C_R2_s082839_44	Mitotic arrest PGCs
E13.5_Male_KOHelq_BVSC_2N_C_R2_s082839_45	Transitional PGCs
E13.5_Male_KOHelq_BVSC_2N_C_R2_s082839_46	Mitotic arrest PGCs
E13.5_Male_KOHelq_BVSC_2N_C_R2_s082839_47	Transitional PGCs
E13.5_Male_KOHelq_BVSC_2N_C_R2_s082839_48	Mitotic arrest PGCs
E13.5_Male_KOHelq_BVSC_2N_C_R2_s082839_49	Transitional PGCs
E13.5_Male_KOHelq_BVSC_2N_C_R2_s082839_50	Transitional PGCs
E13.5_Male_KOHelq_BVSC_2N_C_R2_s082839_51	Mitotic arrest PGCs
E13.5_Male_KOHelq_BVSC_2N_C_R2_s082839_52	Transitional PGCs
E13.5_Male_KOHelq_BVSC_2N_C_R2_s082839_53	Mitotic PGCs
E13.5_Male_KOHelq_BVSC_2N_C_R2_s082839_54	Transitional PGCs
E13.5_Male_KOHelq_BVSC_2N_C_R2_s082839_55	Transitional PGCs
E13.5_Male_KOHelq_BVSC_2N_C_R2_s082839_56	Mitotic arrest PGCs
E13.5_Male_KOHelq_BVSC_2N_C_R2_s082839_57	Transitional PGCs
E13.5_Male_KOHelq_BVSC_2N_C_R2_s082839_58	Transitional PGCs
E13.5_Male_KOHelq_BVSC_2N_C_R2_s082839_59	Transitional PGCs
E13.5_Male_KOHelq_BVSC_2N_C_R2_s082839_60	Transitional PGCs
E13.5_Male_KOHelq_BVSC_2N_C_R2_s082839_61	Mitotic arrest PGCs
E13.5_Male_KOHelq_BVSC_2N_C_R2_s082839_62	Transitional PGCs
E13.5_Male_KOHelq_BVSC_2N_C_R2_s082839_63	Transitional PGCs
E13.5_Male_KOHelq_BVSC_2N_C_R2_s082839_64	Transitional PGCs
E13.5_Male_KOHelq_BVSC_2N_D_R2_s082839_65	Mitotic arrest PGCs
E13.5_Male_KOHelq_BVSC_2N_D_R2_s082839_66	Transitional PGCs
E13.5_Male_KOHelq_BVSC_2N_D_R2_s082839_67	Transitional PGCs
E13.5_Male_KOHelq_BVSC_2N_D_R2_s082839_68	Transitional PGCs
E13.5_Male_KOHelq_BVSC_2N_D_R2_s082839_69	Mitotic arrest PGCs
E13.5_Male_KOHelq_BVSC_2N_D_R2_s082839_70	Transitional PGCs
E13.5_Male_KOHelq_BVSC_2N_D_R2_s082839_71	Transitional PGCs
E13.5_Male_KOHelq_BVSC_2N_D_R2_s082839_72	Transitional PGCs
E13.5_Male_KOHelq_BVSC_2N_D_R2_s082839_73	Transitional PGCs
E13.5_Male_KOHelq_BVSC_2N_D_R2_s082839_74	Mitotic arrest PGCs
E13.5_Male_KOHelq_BVSC_2N_D_R2_s082839_75	Transitional PGCs
E13.5_Male_KOHelq_BVSC_2N_D_R2_s082839_76	Mitotic arrest PGCs
E13.5_Male_KOHelq_BVSC_2N_D_R2_s082839_77	Transitional PGCs
E13.5_Male_KOHelq_BVSC_2N_D_R2_s082839_78	Mitotic arrest PGCs
E13.5_Male_KOHelq_BVSC_2N_D_R2_s082839_79	Transitional PGCs
E13.5_Male_KOHelq_BVSC_2N_D_R2_s082839_80	Mitotic arrest PGCs
E13.5_Male_KOHelq_BVSC_2N_D_R2_s082839_81	Transitional PGCs
E13.5_Male_KOHelq_BVSC_2N_D_R2_s082839_82	Transitional PGCs
E13.5_Male_KOHelq_BVSC_2N_D_R2_s082839_83	Mitotic arrest PGCs
E13.5_Male_KOHelq_BVSC_2N_D_R2_s082839_84	Transitional PGCs
E13.5_Male_KOHelq_BVSC_2N_D_R2_s082839_85	Mitotic PGCs
E13.5_Male_KOHelq_BVSC_2N_D_R2_s082839_86	Transitional PGCs
E13.5_Male_KOHelq_BVSC_2N_D_R2_s082839_87	Transitional PGCs
E13.5_Male_KOHelq_BVSC_2N_D_R2_s082839_88	Mitotic arrest PGCs
E13.5_Male_KOHelq_BVSC_2N_D_R2_s082839_89	Mitotic arrest PGCs
E13.5_Male_KOHelq_BVSC_2N_D_R2_s082839_90	Transitional PGCs
E13.5_Male_KOHelq_BVSC_2N_D_R2_s082839_91	Mitotic arrest PGCs
E13.5_Male_KOHelq_BVSC_2N_D_R2_s082839_92	Transitional PGCs
E13.5_Male_KOHelq_BVSC_2N_D_R2_s082839_93	Mitotic PGCs
E13.5_Male_KOHelq_BVSC_2N_D_R2_s082839_94	Transitional PGCs
E13.5_Male_KOHelq_BVSC_2N_D_R2_s082839_95	Mitotic arrest PGCs
E15.5_Male_KOHelq_BVSC_2N_P_R2_s082840_1	Mitotic arrest PGCs
E15.5_Male_KOHelq_BVSC_2N_P_R2_s082840_2	Mitotic arrest PGCs
E15.5_Male_KOHelq_BVSC_2N_P_R2_s082840_3	Mitotic arrest PGCs
E15.5_Male_KOHelq_BVSC_2N_P_R2_s082840_4	Mitotic arrest PGCs
E15.5_Male_KOHelq_BVSC_2N_P_R2_s082840_5	Transitional PGCs
E15.5_Male_KOHelq_BVSC_2N_P_R2_s082840_6	Mitotic arrest PGCs
E15.5_Male_KOHelq_BVSC_2N_P_R2_s082840_7	Mitotic arrest PGCs
E15.5_Male_KOHelq_BVSC_2N_P_R2_s082840_8	Transitional PGCs
E15.5_Male_KOHelq_BVSC_2N_P_R2_s082840_9	Mitotic arrest PGCs
E15.5_Male_KOHelq_BVSC_2N_P_R2_s082840_10	Mitotic arrest PGCs
E15.5_Male_KOHelq_BVSC_2N_P_R2_s082840_11	Transitional PGCs
E15.5_Male_KOHelq_BVSC_2N_P_R2_s082840_12	Mitotic arrest PGCs
E15.5_Male_KOHelq_BVSC_2N_P_R2_s082840_13	Transitional PGCs
E15.5_Male_KOHelq_BVSC_2N_P_R2_s082840_14	Mitotic arrest PGCs
E15.5_Male_KOHelq_BVSC_2N_P_R2_s082840_15	Mitotic arrest PGCs
E15.5_Male_KOHelq_BVSC_2N_P_R2_s082840_16	Mitotic arrest PGCs
E15.5_Male_KOHelq_BVSC_2N_P_R2_s082840_17	Transitional PGCs
E15.5_Male_KOHelq_BVSC_2N_P_R2_s082840_18	Mitotic arrest PGCs
E15.5_Male_KOHelq_BVSC_2N_P_R2_s082840_19	Mitotic arrest PGCs
E15.5_Male_KOHelq_BVSC_2N_P_R2_s082840_20	Mitotic arrest PGCs
E15.5_Male_KOHelq_BVSC_2N_P_R2_s082840_21	Mitotic arrest PGCs
E15.5_Male_KOHelq_BVSC_2N_P_R2_s082840_22	Mitotic arrest PGCs
E15.5_Male_KOHelq_BVSC_2N_P_R2_s082840_23	Mitotic arrest PGCs
E15.5_Male_KOHelq_BVSC_2N_P_R2_s082840_24	Mitotic arrest PGCs
E15.5_Male_KOHelq_BVSC_2N_P_R2_s082840_25	Mitotic arrest PGCs
E15.5_Male_KOHelq_BVSC_2N_P_R2_s082840_26	Mitotic arrest PGCs
E15.5_Male_KOHelq_BVSC_2N_P_R2_s082840_27	Transitional PGCs
E15.5_Male_KOHelq_BVSC_2N_P_R2_s082840_28	Transitional PGCs
E15.5_Male_KOHelq_BVSC_2N_P_R2_s082840_29	Transitional PGCs
E15.5_Male_KOHelq_BVSC_2N_P_R2_s082840_30	Transitional PGCs
E15.5_Male_KOHelq_BVSC_2N_P_R2_s082840_31	Mitotic arrest PGCs
E15.5_Male_KOHelq_BVSC_2N_P_R2_s082840_32	Transitional PGCs
E15.5_Male_KOHelq_BVSC_2N_C_R2_s082840_33	Mitotic arrest PGCs
E15.5_Male_KOHelq_BVSC_2N_C_R2_s082840_34	Mitotic arrest PGCs
E15.5_Male_KOHelq_BVSC_2N_C_R2_s082840_35	Mitotic arrest PGCs
E15.5_Male_KOHelq_BVSC_2N_C_R2_s082840_36	Mitotic arrest PGCs
E15.5_Male_KOHelq_BVSC_2N_C_R2_s082840_37	Mitotic arrest PGCs
E15.5_Male_KOHelq_BVSC_2N_C_R2_s082840_38	Transitional PGCs
E15.5_Male_KOHelq_BVSC_2N_C_R2_s082840_39	Mitotic arrest PGCs
E15.5_Male_KOHelq_BVSC_2N_C_R2_s082840_40	Mitotic arrest PGCs
E15.5_Male_KOHelq_BVSC_2N_C_R2_s082840_41	Mitotic arrest PGCs
E15.5_Male_KOHelq_BVSC_2N_C_R2_s082840_42	Mitotic arrest PGCs
E15.5_Male_KOHelq_BVSC_2N_C_R2_s082840_43	Mitotic arrest PGCs
E15.5_Male_KOHelq_BVSC_2N_C_R2_s082840_44	Transitional PGCs
E15.5_Male_KOHelq_BVSC_2N_C_R2_s082840_45	Transitional PGCs
E15.5_Male_KOHelq_BVSC_2N_C_R2_s082840_46	Mitotic arrest PGCs
E15.5_Male_KOHelq_BVSC_2N_C_R2_s082840_47	Mitotic arrest PGCs
E15.5_Male_KOHelq_BVSC_2N_C_R2_s082840_48	Transitional PGCs
E15.5_Male_KOHelq_BVSC_2N_C_R2_s082840_49	Mitotic arrest PGCs
E15.5_Male_KOHelq_BVSC_2N_C_R2_s082840_50	Transitional PGCs
E15.5_Male_KOHelq_BVSC_2N_C_R2_s082840_51	Mitotic arrest PGCs
E15.5_Male_KOHelq_BVSC_2N_C_R2_s082840_52	Transitional PGCs
E15.5_Male_KOHelq_BVSC_2N_C_R2_s082840_53	Transitional PGCs
E15.5_Male_KOHelq_BVSC_2N_C_R2_s082840_54	Mitotic arrest PGCs
E15.5_Male_KOHelq_BVSC_2N_C_R2_s082840_56	Mitotic arrest PGCs
E15.5_Male_KOHelq_BVSC_2N_C_R2_s082840_57	Mitotic arrest PGCs
E15.5_Male_KOHelq_BVSC_2N_C_R2_s082840_58	Transitional PGCs
E15.5_Male_KOHelq_BVSC_2N_C_R2_s082840_59	Mitotic arrest PGCs
E15.5_Male_KOHelq_BVSC_2N_C_R2_s082840_60	Transitional PGCs
E15.5_Male_KOHelq_BVSC_2N_C_R2_s082840_61	Transitional PGCs
E15.5_Male_KOHelq_BVSC_2N_C_R2_s082840_62	Mitotic arrest PGCs
E15.5_Male_KOHelq_BVSC_2N_C_R2_s082840_63	Mitotic arrest PGCs
E15.5_Male_KOHelq_BVSC_2N_C_R2_s082840_64	Transitional PGCs
E15.5_Male_KOHelq_BVSC_2N_D_R2_s082840_65	Transitional PGCs
E15.5_Male_KOHelq_BVSC_2N_D_R2_s082840_66	Transitional PGCs
E15.5_Male_KOHelq_BVSC_2N_D_R2_s082840_67	Transitional PGCs
E15.5_Male_KOHelq_BVSC_2N_D_R2_s082840_68	Mitotic arrest PGCs
E15.5_Male_KOHelq_BVSC_2N_D_R2_s082840_69	Mitotic arrest PGCs
E15.5_Male_KOHelq_BVSC_2N_D_R2_s082840_70	Transitional PGCs
E15.5_Male_KOHelq_BVSC_2N_D_R2_s082840_71	Mitotic arrest PGCs
E15.5_Male_KOHelq_BVSC_2N_D_R2_s082840_72	Transitional PGCs
E15.5_Male_KOHelq_BVSC_2N_D_R2_s082840_73	Mitotic arrest PGCs
E15.5_Male_KOHelq_BVSC_2N_D_R2_s082840_74	Transitional PGCs
E15.5_Male_KOHelq_BVSC_2N_D_R2_s082840_75	Mitotic arrest PGCs
E15.5_Male_KOHelq_BVSC_2N_D_R2_s082840_76	Mitotic arrest PGCs
E15.5_Male_KOHelq_BVSC_2N_D_R2_s082840_77	Mitotic arrest PGCs
E15.5_Male_KOHelq_BVSC_2N_D_R2_s082840_78	Mitotic arrest PGCs
E15.5_Male_KOHelq_BVSC_2N_D_R2_s082840_79	Transitional PGCs
E15.5_Male_KOHelq_BVSC_2N_D_R2_s082840_81	Mitotic arrest PGCs
E15.5_Male_KOHelq_BVSC_2N_D_R2_s082840_82	Mitotic arrest PGCs
E15.5_Male_KOHelq_BVSC_2N_D_R2_s082840_83	Transitional PGCs
E15.5_Male_KOHelq_BVSC_2N_D_R2_s082840_84	Transitional PGCs
E15.5_Male_KOHelq_BVSC_2N_D_R2_s082840_85	Transitional PGCs
E15.5_Male_KOHelq_BVSC_2N_D_R2_s082840_86	Transitional PGCs
E15.5_Male_KOHelq_BVSC_2N_D_R2_s082840_87	Mitotic arrest PGCs
E15.5_Male_KOHelq_BVSC_2N_D_R2_s082840_89	Mitotic arrest PGCs
E15.5_Male_KOHelq_BVSC_2N_D_R2_s082840_90	Mitotic arrest PGCs
E15.5_Male_KOHelq_BVSC_2N_D_R2_s082840_91	Transitional PGCs
E15.5_Male_KOHelq_BVSC_2N_D_R2_s082840_92	Mitotic arrest PGCs
E15.5_Male_KOHelq_BVSC_2N_D_R2_s082840_93	Mitotic arrest PGCs
E15.5_Male_KOHelq_BVSC_2N_D_R2_s082840_94	Mitotic arrest PGCs
E15.5_Male_KOHelq_BVSC_2N_D_R2_s082840_95	Transitional PGCs
E13.5_Male_KOHelq_Negative_2N_P_R2_s082841_1	Somatic cells
E13.5_Male_KOHelq_Negative_2N_P_R2_s082841_2	Somatic cells
E13.5_Male_KOHelq_Negative_2N_P_R2_s082841_3	Somatic cells
E13.5_Male_KOHelq_Negative_2N_P_R2_s082841_4	Somatic cells
E13.5_Male_KOHelq_Negative_2N_P_R2_s082841_5	Somatic cells
E13.5_Male_KOHelq_Negative_2N_P_R2_s082841_6	Somatic cells
E13.5_Male_KOHelq_Negative_2N_P_R2_s082841_7	Somatic cells
E13.5_Male_KOHelq_Negative_2N_P_R2_s082841_8	Somatic cells
E13.5_Male_KOHelq_Negative_2N_P_R2_s082841_9	Somatic cells
E13.5_Male_KOHelq_Negative_2N_P_R2_s082841_10	Somatic cells
E13.5_Male_KOHelq_Negative_2N_P_R2_s082841_11	Somatic cells
E13.5_Male_KOHelq_Negative_2N_P_R2_s082841_12	Somatic cells
E13.5_Male_KOHelq_Negative_2N_P_R2_s082841_13	Somatic cells
E13.5_Male_KOHelq_Negative_2N_P_R2_s082841_14	Somatic cells
E13.5_Male_KOHelq_Negative_2N_P_R2_s082841_15	Somatic cells
E13.5_Male_KOHelq_Negative_2N_P_R2_s082841_16	Somatic cells
E13.5_Male_KOHelq_Negative_2N_C_R2_s082841_17	Somatic cells
E13.5_Male_KOHelq_Negative_2N_C_R2_s082841_18	Somatic cells
E13.5_Male_KOHelq_Negative_2N_C_R2_s082841_19	Somatic cells
E13.5_Male_KOHelq_Negative_2N_C_R2_s082841_20	Somatic cells
E13.5_Male_KOHelq_Negative_2N_C_R2_s082841_21	Somatic cells
E13.5_Male_KOHelq_Negative_2N_C_R2_s082841_22	Somatic cells
E13.5_Male_KOHelq_Negative_2N_C_R2_s082841_23	Somatic cells
E13.5_Male_KOHelq_Negative_2N_C_R2_s082841_24	Somatic cells
E13.5_Male_KOHelq_Negative_2N_C_R2_s082841_25	Somatic cells
E13.5_Male_KOHelq_Negative_2N_C_R2_s082841_26	Somatic cells
E13.5_Male_KOHelq_Negative_2N_C_R2_s082841_27	Somatic cells
E13.5_Male_KOHelq_Negative_2N_C_R2_s082841_28	Somatic cells
E13.5_Male_KOHelq_Negative_2N_C_R2_s082841_29	Somatic cells
E13.5_Male_KOHelq_Negative_2N_C_R2_s082841_30	Somatic cells
E13.5_Male_KOHelq_Negative_2N_C_R2_s082841_31	Somatic cells
E13.5_Male_KOHelq_Negative_2N_C_R2_s082841_32	Somatic cells
E13.5_Male_KOHelq_Negative_2N_D_R2_s082841_33	Somatic cells
E13.5_Male_KOHelq_Negative_2N_D_R2_s082841_34	Somatic cells
E13.5_Male_KOHelq_Negative_2N_D_R2_s082841_35	Somatic cells
E13.5_Male_KOHelq_Negative_2N_D_R2_s082841_36	Somatic cells
E13.5_Male_KOHelq_Negative_2N_D_R2_s082841_37	Somatic cells
E13.5_Male_KOHelq_Negative_2N_D_R2_s082841_38	Somatic cells
E13.5_Male_KOHelq_Negative_2N_D_R2_s082841_39	Somatic cells
E13.5_Male_KOHelq_Negative_2N_D_R2_s082841_40	Somatic cells
E13.5_Male_KOHelq_Negative_2N_D_R2_s082841_41	Somatic cells
E13.5_Male_KOHelq_Negative_2N_D_R2_s082841_42	Somatic cells
E13.5_Male_KOHelq_Negative_2N_D_R2_s082841_43	Somatic cells
E13.5_Male_KOHelq_Negative_2N_D_R2_s082841_44	Somatic cells
E13.5_Male_KOHelq_Negative_2N_D_R2_s082841_45	Somatic cells
E13.5_Male_KOHelq_Negative_2N_D_R2_s082841_46	Somatic cells
E13.5_Male_KOHelq_Negative_2N_D_R2_s082841_47	Somatic cells
E13.5_Male_KOHelq_Negative_2N_D_R2_s082841_48	Somatic cells
E15.5_Male_KOHelq_Negative_2N_P_R2_s082842_49	Somatic cells
E15.5_Male_KOHelq_Negative_2N_P_R2_s082842_51	Somatic cells
E15.5_Male_KOHelq_Negative_2N_P_R2_s082842_52	Somatic cells
E15.5_Male_KOHelq_Negative_2N_P_R2_s082842_53	Somatic cells
E15.5_Male_KOHelq_Negative_2N_P_R2_s082842_54	Somatic cells
E15.5_Male_KOHelq_Negative_2N_P_R2_s082842_55	Somatic cells
E15.5_Male_KOHelq_Negative_2N_P_R2_s082842_56	Somatic cells
E15.5_Male_KOHelq_Negative_2N_P_R2_s082842_57	Somatic cells
E15.5_Male_KOHelq_Negative_2N_P_R2_s082842_58	Somatic cells
E15.5_Male_KOHelq_Negative_2N_P_R2_s082842_59	Somatic cells
E15.5_Male_KOHelq_Negative_2N_P_R2_s082842_60	Somatic cells
E15.5_Male_KOHelq_Negative_2N_P_R2_s082842_61	Somatic cells
E15.5_Male_KOHelq_Negative_2N_P_R2_s082842_62	Somatic cells
E15.5_Male_KOHelq_Negative_2N_P_R2_s082842_63	Somatic cells
E15.5_Male_KOHelq_Negative_2N_P_R2_s082842_64	Somatic cells
E15.5_Male_KOHelq_Negative_2N_C_R2_s082842_65	Somatic cells
E15.5_Male_KOHelq_Negative_2N_C_R2_s082842_66	Somatic cells
E15.5_Male_KOHelq_Negative_2N_C_R2_s082842_67	Somatic cells
E15.5_Male_KOHelq_Negative_2N_C_R2_s082842_68	Somatic cells
E15.5_Male_KOHelq_Negative_2N_C_R2_s082842_69	Somatic cells
E15.5_Male_KOHelq_Negative_2N_C_R2_s082842_70	Somatic cells
E15.5_Male_KOHelq_Negative_2N_C_R2_s082842_71	Somatic cells
E15.5_Male_KOHelq_Negative_2N_C_R2_s082842_72	Somatic cells
E15.5_Male_KOHelq_Negative_2N_C_R2_s082842_73	Somatic cells
E15.5_Male_KOHelq_Negative_2N_C_R2_s082842_74	Somatic cells
E15.5_Male_KOHelq_Negative_2N_C_R2_s082842_75	Somatic cells
E15.5_Male_KOHelq_Negative_2N_C_R2_s082842_76	Somatic cells
E15.5_Male_KOHelq_Negative_2N_C_R2_s082842_77	Somatic cells
E15.5_Male_KOHelq_Negative_2N_C_R2_s082842_78	Somatic cells
E15.5_Male_KOHelq_Negative_2N_C_R2_s082842_79	Transitional PGCs
E15.5_Male_KOHelq_Negative_2N_C_R2_s082842_80	Somatic cells
E15.5_Male_KOHelq_Negative_2N_D_R2_s082842_81	Somatic cells
E15.5_Male_KOHelq_Negative_2N_D_R2_s082842_82	Somatic cells
E15.5_Male_KOHelq_Negative_2N_D_R2_s082842_83	Somatic cells
E15.5_Male_KOHelq_Negative_2N_D_R2_s082842_84	Somatic cells
E15.5_Male_KOHelq_Negative_2N_D_R2_s082842_85	Somatic cells
E15.5_Male_KOHelq_Negative_2N_D_R2_s082842_86	Somatic cells
E15.5_Male_KOHelq_Negative_2N_D_R2_s082842_87	Somatic cells
E15.5_Male_KOHelq_Negative_2N_D_R2_s082842_88	Somatic cells
E15.5_Male_KOHelq_Negative_2N_D_R2_s082842_89	Somatic cells
E15.5_Male_KOHelq_Negative_2N_D_R2_s082842_90	Somatic cells
E15.5_Male_KOHelq_Negative_2N_D_R2_s082842_91	Somatic cells
E15.5_Male_KOHelq_Negative_2N_D_R2_s082842_92	Somatic cells
E15.5_Male_KOHelq_Negative_2N_D_R2_s082842_93	Somatic cells
E15.5_Male_KOHelq_Negative_2N_D_R2_s082842_94	Somatic cells
E15.5_Male_KOHelq_Negative_2N_D_R2_s082842_95	Somatic cells
E15.5_Male_KOHelq_Negative_2N_D_R2_s082842_96	Somatic cells
E18.5_Male_KOHelq_BVSC_2N_None_R1_s082843_1	Somatic cells
E18.5_Male_KOHelq_BVSC_2N_None_R1_s082843_2	Somatic cells
E18.5_Male_KOHelq_BVSC_2N_None_R1_s082843_3	Somatic cells
E18.5_Male_KOHelq_BVSC_2N_None_R1_s082843_4	Somatic cells
E18.5_Male_KOHelq_BVSC_2N_None_R1_s082843_5	Somatic cells
E18.5_Male_KOHelq_BVSC_2N_None_R1_s082843_6	Somatic cells
E18.5_Male_KOHelq_BVSC_2N_None_R1_s082843_7	Somatic cells
E18.5_Male_KOHelq_BVSC_2N_None_R1_s082843_8	Somatic cells
E18.5_Male_KOHelq_BVSC_2N_None_R1_s082843_9	Somatic cells
E18.5_Male_KOHelq_BVSC_2N_None_R1_s082843_10	Somatic cells
E18.5_Male_KOHelq_BVSC_2N_None_R1_s082843_11	Somatic cells
E18.5_Male_KOHelq_BVSC_2N_None_R1_s082843_12	Somatic cells
E18.5_Male_KOHelq_BVSC_2N_None_R1_s082843_13	Somatic cells
E18.5_Male_KOHelq_BVSC_2N_None_R1_s082843_14	Somatic cells
E18.5_Male_KOHelq_BVSC_2N_None_R1_s082843_15	Somatic cells
E18.5_Male_KOHelq_BVSC_2N_None_R1_s082843_16	Somatic cells
E18.5_Male_KOHelq_BVSC_2N_None_R1_s082843_17	Somatic cells
E18.5_Male_KOHelq_BVSC_2N_None_R1_s082843_18	Somatic cells
E18.5_Male_KOHelq_BVSC_2N_None_R1_s082843_19	Somatic cells
E18.5_Male_KOHelq_BVSC_2N_None_R1_s082843_20	Somatic cells
E18.5_Male_KOHelq_BVSC_2N_None_R1_s082843_21	Somatic cells
E18.5_Male_KOHelq_BVSC_2N_None_R1_s082843_22	Somatic cells
E18.5_Male_KOHelq_BVSC_2N_None_R1_s082843_23	Somatic cells
E18.5_Male_KOHelq_BVSC_2N_None_R1_s082843_24	Somatic cells
E18.5_Male_KOHelq_BVSC_2N_None_R1_s082843_25	Somatic cells
E18.5_Male_KOHelq_BVSC_2N_None_R1_s082843_26	Somatic cells
E18.5_Male_KOHelq_BVSC_2N_None_R1_s082843_27	Somatic cells
E18.5_Male_KOHelq_BVSC_2N_None_R1_s082843_28	Somatic cells
E18.5_Male_KOHelq_BVSC_2N_None_R1_s082843_29	Somatic cells
E18.5_Male_KOHelq_BVSC_2N_None_R1_s082843_30	Somatic cells
E18.5_Male_KOHelq_BVSC_2N_None_R1_s082843_31	Somatic cells
E18.5_Male_KOHelq_BVSC_2N_None_R1_s082843_32	Somatic cells
E18.5_Male_KOHelq_BVSC_2N_None_R1_s082843_33	Somatic cells
E18.5_Male_KOHelq_BVSC_2N_None_R1_s082843_34	Somatic cells
E18.5_Male_KOHelq_BVSC_2N_None_R1_s082843_35	Somatic cells
E18.5_Male_KOHelq_BVSC_2N_None_R1_s082843_36	Somatic cells
E18.5_Male_KOHelq_BVSC_2N_None_R1_s082843_37	Somatic cells
E18.5_Male_KOHelq_BVSC_2N_None_R1_s082843_38	Somatic cells
E18.5_Male_KOHelq_BVSC_2N_None_R1_s082843_39	Somatic cells
E18.5_Male_KOHelq_BVSC_2N_None_R1_s082843_40	Somatic cells
E18.5_Male_KOHelq_BVSC_2N_None_R1_s082843_41	Somatic cells
E18.5_Male_KOHelq_BVSC_2N_None_R1_s082843_42	Somatic cells
E18.5_Male_KOHelq_BVSC_2N_None_R1_s082843_43	Somatic cells
E18.5_Male_KOHelq_BVSC_2N_None_R1_s082843_44	Somatic cells
E18.5_Male_KOHelq_BVSC_2N_None_R1_s082843_45	Somatic cells
E18.5_Male_KOHelq_BVSC_2N_None_R1_s082843_46	Somatic cells
E18.5_Male_KOHelq_BVSC_2N_None_R1_s082843_47	Somatic cells
E18.5_Male_KOHelq_BVSC_2N_None_R1_s082843_48	Somatic cells
E18.5_Male_KOHelq_BVSC_2N_None_R1_s082843_49	Somatic cells
E18.5_Male_KOHelq_BVSC_2N_None_R1_s082843_50	Somatic cells
E18.5_Male_KOHelq_BVSC_2N_None_R1_s082843_51	Somatic cells
E18.5_Male_KOHelq_BVSC_2N_None_R1_s082843_52	Somatic cells
E18.5_Male_KOHelq_BVSC_2N_None_R1_s082843_53	Somatic cells
E18.5_Male_KOHelq_BVSC_2N_None_R1_s082843_54	Somatic cells
E18.5_Male_KOHelq_BVSC_2N_None_R1_s082843_55	Somatic cells
E18.5_Male_KOHelq_BVSC_2N_None_R1_s082843_56	Somatic cells
E18.5_Male_KOHelq_BVSC_2N_None_R1_s082843_57	Somatic cells
E18.5_Male_KOHelq_BVSC_2N_None_R1_s082843_58	Somatic cells
E18.5_Male_KOHelq_BVSC_2N_None_R1_s082843_59	Somatic cells
E18.5_Male_KOHelq_BVSC_2N_None_R1_s082843_60	Somatic cells
E18.5_Male_KOHelq_BVSC_2N_None_R1_s082843_61	Somatic cells
E18.5_Male_KOHelq_BVSC_2N_None_R1_s082843_62	Somatic cells
E18.5_Male_KOHelq_BVSC_2N_None_R1_s082843_63	Somatic cells
E18.5_Male_KOHelq_BVSC_2N_None_R1_s082843_64	Somatic cells
E18.5_Male_KOHelq_BVSC_2N_None_R1_s082843_65	Somatic cells
E18.5_Male_KOHelq_BVSC_2N_None_R1_s082843_66	Somatic cells
E18.5_Male_KOHelq_BVSC_2N_None_R1_s082843_67	Somatic cells
E18.5_Male_KOHelq_BVSC_2N_None_R1_s082843_68	Somatic cells
E18.5_Male_KOHelq_BVSC_2N_None_R1_s082843_69	Somatic cells
E18.5_Male_KOHelq_BVSC_2N_None_R1_s082843_70	Somatic cells
E18.5_Male_KOHelq_BVSC_2N_None_R1_s082843_71	Somatic cells
E18.5_Male_KOHelq_BVSC_2N_None_R1_s082843_72	Somatic cells
E18.5_Male_KOHelq_Negative_2N_None_R1_s082843_73	Somatic cells
E18.5_Male_KOHelq_Negative_2N_None_R1_s082843_74	Somatic cells
E18.5_Male_KOHelq_Negative_2N_None_R1_s082843_75	Somatic cells
E18.5_Male_KOHelq_Negative_2N_None_R1_s082843_76	Somatic cells
E18.5_Male_KOHelq_Negative_2N_None_R1_s082843_77	Somatic cells
E18.5_Male_KOHelq_Negative_2N_None_R1_s082843_78	Somatic cells
E18.5_Male_KOHelq_Negative_2N_None_R1_s082843_79	Somatic cells
E18.5_Male_KOHelq_Negative_2N_None_R1_s082843_80	Somatic cells
E18.5_Male_KOHelq_Negative_2N_None_R1_s082843_81	Somatic cells
E18.5_Male_KOHelq_Negative_2N_None_R1_s082843_82	Somatic cells
E18.5_Male_KOHelq_Negative_2N_None_R1_s082843_83	Somatic cells
E18.5_Male_KOHelq_Negative_2N_None_R1_s082843_84	Somatic cells
E18.5_Male_KOHelq_Negative_2N_None_R1_s082843_85	Somatic cells
E18.5_Male_KOHelq_Negative_2N_None_R1_s082843_86	Somatic cells
E18.5_Male_KOHelq_Negative_2N_None_R1_s082843_87	Somatic cells
E18.5_Male_KOHelq_Negative_2N_None_R1_s082843_88	Somatic cells
E18.5_Male_KOHelq_Negative_2N_None_R1_s082843_89	Somatic cells
E18.5_Male_KOHelq_Negative_2N_None_R1_s082843_90	Somatic cells
E18.5_Male_KOHelq_Negative_2N_None_R1_s082843_91	Somatic cells
E18.5_Male_KOHelq_Negative_2N_None_R1_s082843_92	Somatic cells
E18.5_Male_KOHelq_Negative_2N_None_R1_s082843_93	Somatic cells
E18.5_Male_KOHelq_Negative_2N_None_R1_s082843_94	Somatic cells
E18.5_Male_KOHelq_Negative_2N_None_R1_s082843_95	Somatic cells
E18.5_Male_KOHelq_Negative_2N_None_R1_s082843_96	Somatic cells

## Sheet: DEGs (WT vs. Helq null)
DEGs of Mitotic PGCs, Transitional PGCs, Mitotic Arrest PGCs, and E18.5 ProSPG in Two Genotypes
Mitotic PGCs								Transitional PGCs								Mitotic arrest PGCs								E18.5 ProSPG
p_val	avg_logFC	pct.1	pct.2	p_val_adj	Cluster	Gene		p_val	avg_logFC	pct.1	pct.2	p_val_adj	Cluster	Gene		p_val	avg_logFC	pct.1	pct.2	p_val_adj	cluster	gene		p_val	avg_logFC	pct.1	pct.2	p_val_adj	Cluster	Gene
1.12776492115304e-83	1.46588809089683	1	0.996	2.68250164145462e-79	Helq null Mitotic PGCs	Gm10036		1.34834218349985e-50	2.23770297142672	0.981	0.109	3.20716671767273e-46	Helq null Transitional PGCs	Gm48168		6.74637e-90	3.07566	0.972	0.02	1.76303e-85	Helq null mitotic arrest PGCs	Gm48168		4.65376572259929e-42	1.84625195984714	0.972	0.029	1.21616859628687e-37	Helq null E18.5 ProSPG	1700008K24Rik
1.05044667986478e-76	1.45124802882252	0.635	0.004	2.49859247272637e-72	Helq null Mitotic PGCs	Gm48168		2.09325795734594e-50	1.42444980051586	1	0.992	4.97902337734306e-46	Helq null Transitional PGCs	Gm10036		2.44511e-77	1.9903	1	0.976	6.3898e-73	Helq null mitotic arrest PGCs	Gm10036		3.34035801620922e-41	1.49312207618669	0.931	0	8.72935760375955e-37	Helq null E18.5 ProSPG	Spink1
1.56650569294543e-72	1.87812178078901	0.958	0.593	3.72609044124001e-68	Helq null Mitotic PGCs	Zfp990		1.92707326907526e-47	1.8517519603299	0.991	0.437	4.58373647782241e-43	Helq null Transitional PGCs	Zfp990		1.04457e-69	1.62414	0.956	0.369	2.72977e-65	Helq null mitotic arrest PGCs	Zfp990		1.25057738515421e-39	1.17154706386481	0.903	0	3.2681338806235e-35	Helq null E18.5 ProSPG	Gk2
1.39150226334381e-59	1.06165725736621	0.624	0.05	3.30982728358958e-55	Helq null Mitotic PGCs	BC023719		9.78401928045906e-40	1.33033755656787	0.925	0.168	2.32722682604999e-35	Helq null Transitional PGCs	Gm26754		1.13637e-69	2.03381	0.916	0.213	2.96967e-65	Helq null mitotic arrest PGCs	Gm26754		2.67332593220358e-39	1.75908517662721	0.931	0.021	6.9862026586276e-35	Helq null E18.5 ProSPG	Hspb9
5.46763293618792e-55	0.865063955312808	0.979	0.98	1.30053117020166e-50	Helq null Mitotic PGCs	Gm10282		1.43566197694146e-34	1.39070960110872	0.882	0.235	3.41486557835296e-30	Helq null Transitional PGCs	Slc30a2		5.05857e-53	1.32797	0.972	0.843	1.32196e-48	Helq null mitotic arrest PGCs	2410141K09Rik		5.76499122670726e-39	1.31873829339737	0.944	0.029	1.50656515727541e-34	Helq null E18.5 ProSPG	Tcp10c
8.2878762668235e-53	0.499365314564225	1	1	1.97135424882664e-48	Helq null Mitotic PGCs	Gm11361		3.46770434704979e-34	1.34228998707823	0.967	0.647	8.24828155989262e-30	Helq null Transitional PGCs	2410141K09Rik		3.95936e-46	1.0142	0.948	0.711	1.0347e-41	Helq null mitotic arrest PGCs	Cap1		8.63721656241314e-39	1.3184945377085	0.944	0.029	2.25716380425542e-34	Helq null E18.5 ProSPG	Ttr
1.60718907990619e-50	1.12149850839235	0.931	0.759	3.82285994546486e-46	Helq null Mitotic PGCs	Cap1		3.34758419976872e-33	1.10280985110589	0.986	0.714	7.96256377756989e-29	Helq null Transitional PGCs	Cap1		1.08214e-45	0.784759	0.988	0.992	2.82796e-41	Helq null mitotic arrest PGCs	Tpm3-rs7		5.0734511275432e-38	1.7597581724605	0.917	0.021	1.32584498316086e-33	Helq null E18.5 ProSPG	Gm31072
3.91632959209836e-47	1.01566369477012	0.582	0.072	9.31538156776516e-43	Helq null Mitotic PGCs	Ttll11		1.00158118059606e-30	0.680334005301955	1	0.983	2.38236099616579e-26	Helq null Transitional PGCs	Tpm3-rs7		9.46222e-42	1.08759	0.765	0.169	2.47276e-37	Helq null mitotic arrest PGCs	Sgcg		1.13244641819823e-37	1.14635592142351	0.889	0.007	2.95942222467743e-33	Helq null E18.5 ProSPG	Tcp10b
1.2942901058384e-43	1.3098909856153	0.899	0.505	3.07859844574722e-39	Helq null Mitotic PGCs	Slc30a2		1.13410167436085e-26	0.996314046656336	0.995	0.782	2.69757424263471e-22	Helq null Transitional PGCs	Fscn1		2.52005e-40	0.834664	0.992	0.924	6.58564e-36	Helq null mitotic arrest PGCs	Riok3		1.45501344853504e-37	1.50152780360909	0.875	0.007	3.80238664505663e-33	Helq null E18.5 ProSPG	Cmtm2a
8.07751750821015e-42	0.929356617454717	0.646	0.131	1.92131831450287e-37	Helq null Mitotic PGCs	Mmrn2		8.05640865690086e-26	0.794894404432436	1	0.899	1.91629736313044e-21	Helq null Transitional PGCs	Riok3		2.07159e-37	0.817716	1	0.972	5.41368e-33	Helq null mitotic arrest PGCs	Gm47283		2.88096197763112e-36	1.08269220944744	0.875	0.021	7.52881793614341e-32	Helq null E18.5 ProSPG	Tcp10a
1.59770054512726e-40	0.856816679133999	0.545	0.094	3.8002905166397e-36	Helq null Mitotic PGCs	Gm26754		1.50924113948848e-25	1.18257366606738	0.906	0.479	3.5898809743873e-21	Helq null Transitional PGCs	Mxd4		1.97926e-36	1.11923	0.861	0.41	5.17239e-32	Helq null mitotic arrest PGCs	Slc30a2		2.14847332793661e-33	1.49864833502072	0.819	0.014	5.61460534789673e-29	Helq null E18.5 ProSPG	Tnp2
1.84903613835312e-39	1.08116003182844	0.751	0.322	4.39811735868674e-35	Helq null Mitotic PGCs	Gm43409		3.82744793570942e-24	0.963537950957731	0.703	0.134	9.10396765987843e-20	Helq null Transitional PGCs	Sgcg		2.96274e-35	0.464969	1	1	7.74252e-31	Helq null mitotic arrest PGCs	Gm11361		4.59465751697378e-33	0.852883041275475	0.792	0.007	1.20072184891076e-28	Helq null E18.5 ProSPG	Pom121l12
5.8951854716411e-37	0.546555159007886	0.989	0.982	1.40222881628455e-32	Helq null Mitotic PGCs	Rpl23a		5.30703770503459e-22	0.647378577583354	0.986	0.983	1.26233198851953e-17	Helq null Transitional PGCs	Gm10093		1.34603e-32	1.27009	0.88	0.55	3.51758e-28	Helq null mitotic arrest PGCs	Gm40987		5.25221553343568e-33	0.899168140568052	0.819	0.014	1.37256148535275e-28	Helq null E18.5 ProSPG	Gykl1
9.13034803048861e-35	0.466747331793001	0.614	0.155	2.17174458253202e-30	Helq null Mitotic PGCs	Hba-x		6.10411945850086e-22	0.702835878910814	1	0.966	1.45192585439901e-17	Helq null Transitional PGCs	Rock1		1.55312e-27	1.11447	0.952	0.755	4.05877e-23	Helq null mitotic arrest PGCs	Ccng1		8.37812863722346e-33	0.884465979593451	0.806	0.014	2.18945635676561e-28	Helq null E18.5 ProSPG	1700108J01Rik
2.06778396960329e-32	0.498728521646469	0.656	0.234	4.91843095009838e-28	Helq null Mitotic PGCs	Hbb-y		1.29749052218177e-21	0.508074984665745	1	0.983	3.08621095606156e-17	Helq null Transitional PGCs	Glud1		2.11987e-26	0.450146	1	0.992	5.53985e-22	Helq null mitotic arrest PGCs	Gtf2h3		2.37735548355835e-32	1.23329881149279	0.861	0.043	6.21274308518305e-28	Helq null E18.5 ProSPG	Pabpc2
4.11968864759045e-32	0.995694476919181	0.635	0.212	9.79909141715865e-28	Helq null Mitotic PGCs	Grb14		1.32865652407878e-21	1.21935086690564	0.873	0.445	3.16034240817379e-17	Helq null Transitional PGCs	Phlda3		8.69516e-25	0.571295	0.968	0.964	2.27231e-20	Helq null mitotic arrest PGCs	Gm10282		2.47242623880753e-32	0.876567577822789	1	1	6.46119148987573e-28	Helq null E18.5 ProSPG	Gm11361
1.37692009040423e-31	0.662784350648929	0.979	0.941	3.2751421270355e-27	Helq null Mitotic PGCs	Riok3		3.10891331858922e-21	0.66327338267967	0.995	0.966	7.39486121959631e-17	Helq null Transitional PGCs	Zfp622		2.09186e-23	0.673941	0.944	0.867	5.46666e-19	Helq null mitotic arrest PGCs	Gm10093		4.41705181022801e-32	1.13694817297787	0.917	0.086	1.15430814956689e-27	Helq null E18.5 ProSPG	Eid3
4.35387420517706e-29	0.498680631798567	1	1	1.03561251844342e-24	Helq null Mitotic PGCs	Gm26917		5.07949652557346e-21	0.594591871678289	1	0.966	1.2082090435729e-16	Helq null Transitional PGCs	Gar1		2.40744e-23	0.727325	0.797	0.406	6.29137e-19	Helq null mitotic arrest PGCs	Nlrp14		1.29515227998767e-31	1.8594946061178	0.903	0.107	3.38462145329179e-27	Helq null E18.5 ProSPG	Prm1
4.70101890812713e-28	0.452422366115522	0.328	0.024	1.11818435748712e-23	Helq null Mitotic PGCs	Soat2		4.7661154974498e-20	0.798350887136893	0.774	0.294	1.13366823222341e-15	Helq null Transitional PGCs	Epb41l1		2.62597e-22	0.585784	0.992	0.924	6.86244e-18	Helq null mitotic arrest PGCs	Gar1		1.40758693924554e-31	1.45393328778693	0.889	0.071	3.67844694833036e-27	Helq null E18.5 ProSPG	Prdx6b
1.70165807801172e-25	0.823735712911916	0.899	0.648	4.04756390435867e-21	Helq null Mitotic PGCs	2410141K09Rik		5.63568115450519e-20	0.680349122386186	0.675	0.126	1.3405031194106e-15	Helq null Transitional PGCs	Nlrp14		2.64325e-22	0.439507	0.996	0.996	6.9076e-18	Helq null mitotic arrest PGCs	Rpl36al		1.77480088165487e-31	1.17269691654379	0.75	0	4.63808714402868e-27	Helq null E18.5 ProSPG	Gm9999
5.11345883867932e-25	0.774140513163993	0.524	0.16	1.21628731936826e-20	Helq null Mitotic PGCs	4933404O12Rik		7.57829460407638e-20	0.758815565918164	0.995	0.983	1.80257315452561e-15	Helq null Transitional PGCs	Scd2		5.45532e-22	0.596964	0.944	0.819	1.42564e-17	Helq null mitotic arrest PGCs	Prdx3		1.77480088165487e-31	1.00298262566443	0.75	0	4.63808714402868e-27	Helq null E18.5 ProSPG	Ghrl
1.39128872053769e-24	0.737532724495678	0.688	0.269	3.30931935067095e-20	Helq null Mitotic PGCs	Bmp4		1.80038082354335e-19	0.839232711149166	0.92	0.571	4.2823858268802e-15	Helq null Transitional PGCs	Arfgef2		9.19225e-22	0.534808	1	0.968	2.40221e-17	Helq null mitotic arrest PGCs	Fam60a		2.8292193332814e-31	1.4955576563075	0.917	0.1	7.39359888366427e-27	Helq null E18.5 ProSPG	Catsperz
2.88866797969793e-24	0.419211181310668	0.995	0.98	6.87098565650949e-20	Helq null Mitotic PGCs	L1td1		1.93671348695542e-19	0.803622595893083	0.939	0.563	4.60666670007217e-15	Helq null Transitional PGCs	Clstn1		1.13605e-21	1.2045	0.753	0.345	2.96884e-17	Helq null mitotic arrest PGCs	Plk2		3.24638650376676e-31	0.88361734339378	0.792	0.036	8.48378185029369e-27	Helq null E18.5 ProSPG	Ggn
5.81021082773642e-24	0.536758976744632	0.989	0.978	1.38201674748538e-19	Helq null Mitotic PGCs	Gm47283		2.29194581301783e-19	0.669213721010802	1	0.908	5.45162231084421e-15	Helq null Transitional PGCs	Dmrtc1c2		1.21999e-21	0.47682	0.522	0.149	3.18821e-17	Helq null mitotic arrest PGCs	Gm10772		3.25081063409412e-31	1.85515333731357	0.931	0.221	8.49534343007817e-27	Helq null E18.5 ProSPG	Fhl4
1.41087726863678e-23	0.428427180763074	0.354	0.053	3.35591267117945e-19	Helq null Mitotic PGCs	4933438K21Rik		2.31706480030777e-19	0.669251035362898	1	0.908	5.51137033401206e-15	Helq null Transitional PGCs	Dmrtc1c1		2.51951e-21	0.797819	0.896	0.659	6.58425e-17	Helq null mitotic arrest PGCs	Gm10324		1.22502876017051e-30	1.25337895576433	0.792	0.043	3.20136765895359e-26	Helq null E18.5 ProSPG	Ccdc89
9.01848131337669e-23	0.476543621325626	0.963	0.98	2.14513596519978e-18	Helq null Mitotic PGCs	Ppp1ca		3.39528688783843e-19	0.59169944777749	1	0.992	8.07602939141249e-15	Helq null Transitional PGCs	Gm47283		3.41332e-21	0.499098	0.378	0.032	8.92003e-17	Helq null mitotic arrest PGCs	Lnp1		2.4668572921455e-30	1.05191518718535	0.764	0.021	6.44663816156385e-26	Helq null E18.5 ProSPG	Tex22
4.78937831138842e-22	0.462587213764522	0.979	0.961	1.13920152514685e-17	Helq null Mitotic PGCs	Cox18		9.76517721714287e-19	0.483610807474566	1	0.983	2.3227450528696e-14	Helq null Transitional PGCs	Hmgcs1		4.37578e-21	0.775722	0.944	0.759	1.14352e-16	Helq null mitotic arrest PGCs	Dmrtc1c2		2.99645415982858e-30	0.940413675533449	0.778	0.029	7.83063365588003e-26	Helq null E18.5 ProSPG	Prps1l1
6.05493789370286e-22	0.762381945066638	0.931	0.748	1.44022752739616e-17	Helq null Mitotic PGCs	Xaf1		1.36934202734391e-18	0.713450172066187	0.967	0.672	3.25711694624023e-14	Helq null Transitional PGCs	Stk35		4.37578e-21	0.775647	0.944	0.759	1.14352e-16	Helq null mitotic arrest PGCs	Dmrtc1c1		2.1855531447663e-29	1.82615205444514	0.819	0.071	5.71150603321778e-25	Helq null E18.5 ProSPG	Gm48168
1.04530906363542e-21	0.482520120011952	0.989	0.985	2.48637213876322e-17	Helq null Mitotic PGCs	Zfp42		2.38341580331085e-18	0.826017176951509	0.651	0.134	5.66919282975519e-14	Helq null Transitional PGCs	Inpp5d		5.26739e-21	0.555431	0.478	0.1	1.37653e-16	Helq null mitotic arrest PGCs	4933438K21Rik		2.46109363936626e-29	0.714068391425528	0.722	0.007	6.43157600775585e-25	Helq null E18.5 ProSPG	1700018F24Rik
2.01204409864372e-19	1.17846447106145	0.344	0.074	4.78584809303394e-15	Helq null Mitotic PGCs	Gm16638		3.34810242420576e-18	0.86304634198273	0.995	0.933	7.96379642621582e-14	Helq null Transitional PGCs	Trp53inp1		9.37691e-21	0.701932	0.912	0.695	2.45047e-16	Helq null mitotic arrest PGCs	Hspa13		2.73040161281122e-29	1.10792132973711	0.764	0.029	7.13535853475957e-25	Helq null E18.5 ProSPG	Ube2d2b
9.29291349340294e-17	0.546959754527722	0.915	0.84	2.21041240354082e-12	Helq null Mitotic PGCs	S100a10		4.93703011604107e-18	0.539983069367456	0.486	0.017	1.17432198340153e-13	Helq null Transitional PGCs	4933438K21Rik		4.02777e-20	0.527142	0.988	0.956	1.05258e-15	Helq null mitotic arrest PGCs	Rock1		8.10955769934602e-29	0.81612743800736	0.722	0.007	2.1192707135701e-24	Helq null E18.5 ProSPG	1700129C05Rik
2.17268004841231e-16	0.623057026614274	0.831	0.663	5.16793676315353e-12	Helq null Mitotic PGCs	Rex2		6.60846658024416e-18	0.837245747189837	0.594	0.101	1.57188986077687e-13	Helq null Transitional PGCs	Mmrn2		4.68295e-20	0.659478	0.992	0.892	1.2238e-15	Helq null mitotic arrest PGCs	Gm9112		8.8000023807652e-29	1.9757922573389	0.986	0.536	2.29970462216537e-24	Helq null E18.5 ProSPG	Rbakdn
2.47102169521631e-16	0.768488306342569	0.794	0.632	5.87757220424151e-12	Helq null Mitotic PGCs	Slc2a8		9.38103235423966e-18	0.674706417671192	0.835	0.353	2.23137235577945e-13	Helq null Transitional PGCs	Gm40987		1.19813e-19	0.594619	0.9	0.679	3.13107e-15	Helq null mitotic arrest PGCs	Pi4kb		1.15624588491573e-28	0.728978043022199	0.736	0.021	3.02161737105028e-24	Helq null E18.5 ProSPG	AC087559.2
3.25715119886715e-16	0.450140157394499	0.82	0.595	7.74745984162541e-12	Helq null Mitotic PGCs	Igfbp5		1.20795522133246e-17	0.685568377919474	0.986	0.782	2.8732422894614e-13	Helq null Transitional PGCs	Mib1		3.6091e-19	0.66849	0.884	0.61	9.43166e-15	Helq null mitotic arrest PGCs	Tfap2c		2.89321094741005e-28	1.30107387689262	0.958	0.307	7.56082816886668e-24	Helq null E18.5 ProSPG	1700010B08Rik
4.39035359411039e-16	0.556309148113717	0.868	0.733	1.0442895058951e-11	Helq null Mitotic PGCs	Aldh1a3		4.1004182326666e-17	0.735757975881103	0.684	0.21	9.75325480822078e-13	Helq null Transitional PGCs	Map3k20		4.09304e-19	0.522337	0.705	0.301	1.06964e-14	Helq null mitotic arrest PGCs	Utp14b		2.93550811726884e-28	1.51610861752926	0.972	0.236	7.67136336285866e-24	Helq null E18.5 ProSPG	1700028J19Rik
7.0402299751315e-16	0.576254777288095	0.931	0.899	1.67458910188478e-11	Helq null Mitotic PGCs	Rbbp4		6.06443273545923e-17	0.666742275536862	1	0.899	1.44248597045633e-12	Helq null Transitional PGCs	Tmem55b		4.89525e-19	0.657594	0.55	0.157	1.27927e-14	Helq null mitotic arrest PGCs	Dcxr		1.39492073733032e-27	1.62277712629621	0.958	0.279	3.64534636286532e-23	Helq null E18.5 ProSPG	Ggnbp1
7.39829844274244e-16	0.448408334799948	0.397	0.129	1.75975926759072e-11	Helq null Mitotic PGCs	Alpk2		9.55769607931998e-17	0.630406782354871	0.986	0.916	2.27339358942705e-12	Helq null Transitional PGCs	Wrnip1		2.20201e-18	0.550141	0.988	0.908	5.7545e-14	Helq null mitotic arrest PGCs	Pnpt1		2.01653007243162e-27	1.66031844350778	0.986	0.407	5.26979803828556e-23	Helq null E18.5 ProSPG	Cetn1
1.49473748632582e-15	0.816840608339035	0.974	0.939	3.55538258497459e-11	Helq null Mitotic PGCs	Ldha		1.27835596685782e-16	0.743853693053414	0.995	0.882	3.04069750276802e-12	Helq null Transitional PGCs	Pcgf3		3.13052e-18	0.45578	0.984	0.956	8.18099e-14	Helq null mitotic arrest PGCs	Zbtb44		3.11266929303769e-27	1.27365699140815	0.792	0.093	8.13433866349541e-23	Helq null E18.5 ProSPG	1700020D05Rik
1.91838444187908e-15	0.468019688667533	0.302	0.068	4.56306923345358e-11	Helq null Mitotic PGCs	A330032B11Rik		1.58223275744221e-16	0.609480135316431	0.868	0.496	3.76349883685204e-12	Helq null Transitional PGCs	Zfp600		1.16306e-17	0.803389	0.777	0.458	3.03942e-13	Helq null mitotic arrest PGCs	Got1l1		1.1355468949823e-26	0.656628593543695	0.708	0.029	2.96752470065724e-22	Helq null E18.5 ProSPG	4930567K20Rik
2.17743649336538e-15	0.4399377359613	0.974	0.952	5.17925044311888e-11	Helq null Mitotic PGCs	Umps		2.01070633332927e-16	0.607692216202835	1	0.916	4.782666084457e-12	Helq null Transitional PGCs	Uba5		1.28387e-17	1.05355	0.932	0.863	3.35514e-13	Helq null mitotic arrest PGCs	Cwc22		1.13882774499714e-26	0.728243331553359	0.667	0.007	2.97609854600101e-22	Helq null E18.5 ProSPG	Tmem89
8.48370969782071e-15	0.509172128316111	0.952	0.873	2.01793518872364e-10	Helq null Mitotic PGCs	1500011B03Rik		2.80119210904423e-16	0.657074464732151	0.986	0.824	6.6629155505726e-12	Helq null Transitional PGCs	Rab35		1.98166e-17	0.714306	0.514	0.173	5.17868e-13	Helq null mitotic arrest PGCs	Ttll11		1.257199231399e-26	1.15369259634926	0.917	0.171	3.28543875141502e-22	Helq null E18.5 ProSPG	Cmtm2b
1.23714992071202e-14	0.527605780762601	0.952	0.928	2.9426848014056e-10	Helq null Mitotic PGCs	Gm49359		2.91153506958166e-16	0.690090654892669	0.679	0.21	6.92537731650693e-12	Helq null Transitional PGCs	Dcxr		2.35097e-17	0.463349	0.992	0.98	6.1438e-13	Helq null mitotic arrest PGCs	Setd1b		1.4005768192721e-26	0.615424175438311	0.667	0.007	3.66012740180377e-22	Helq null E18.5 ProSPG	4931417E11Rik
1.29687196092169e-14	0.683605948978853	0.46	0.193	3.08473964624833e-10	Helq null Mitotic PGCs	Mxd4		3.1806484806468e-16	0.667221681253502	0.995	0.983	7.56549047606647e-12	Helq null Transitional PGCs	Rtn4		7.20491e-17	0.702311	0.693	0.365	1.88286e-12	Helq null mitotic arrest PGCs	Gm48222		4.18567741446593e-26	0.501293790700801	0.653	0.007	1.09384307872238e-21	Helq null E18.5 ProSPG	4930449C09Rik
1.38940774752955e-14	0.479358026415543	0.804	0.602	3.3048452682738e-10	Helq null Mitotic PGCs	Itga6		3.19818232274378e-16	0.961589534984992	0.925	0.613	7.60719647287836e-12	Helq null Transitional PGCs	Mcam		7.58476e-17	0.621023	0.749	0.41	1.98212e-12	Helq null mitotic arrest PGCs	Zfp30		8.26009931697056e-26	1.56125329465296	0.986	0.529	2.15861175450392e-21	Helq null E18.5 ProSPG	Cox6b2
1.87555102371798e-14	0.687250789689142	0.545	0.289	4.46118566501559e-10	Helq null Mitotic PGCs	Gm26737		3.36595722402209e-16	0.780642923379618	0.962	0.824	8.00626585305894e-12	Helq null Transitional PGCs	Bag3		8.74972e-17	0.648665	0.912	0.759	2.28657e-12	Helq null mitotic arrest PGCs	Rb1		1.50937933488749e-25	1.35959221684874	0.75	0.064	3.94446101586147e-21	Helq null E18.5 ProSPG	Gm26754
1.96078706429682e-14	0.674081401300065	0.804	0.538	4.66392811113641e-10	Helq null Mitotic PGCs	Fabp5		3.45476891967599e-16	0.611395476707307	0.995	0.908	8.21751335234131e-12	Helq null Transitional PGCs	Gtf2i		1.23117e-16	0.592558	0.749	0.43	3.21741e-12	Helq null mitotic arrest PGCs	Mtfr2		4.79574385655651e-25	0.750218768587167	0.764	0.079	1.25327174203391e-20	Helq null E18.5 ProSPG	Acr
2.65326700231795e-14	0.664633354737742	0.471	0.21	6.31106089171348e-10	Helq null Mitotic PGCs	Gm40987		4.17170179701352e-16	0.645851065679185	0.925	0.597	9.92280989437636e-12	Helq null Transitional PGCs	Cds2		1.32496e-16	0.423286	0.996	0.992	3.46253e-12	Helq null mitotic arrest PGCs	Rpl10-ps3		5.31933255512854e-25	1.29526327865566	0.917	0.371	1.39010117663174e-20	Helq null E18.5 ProSPG	Znhit2
3.15433978718365e-14	0.659033812823586	0.884	0.691	7.50291261779504e-10	Helq null Mitotic PGCs	Id1		8.14055196462331e-16	0.585755956648408	0.995	0.924	1.9363116903053e-11	Helq null Transitional PGCs	Clptm1l		1.59395e-16	0.640463	0.861	0.602	4.16546e-12	Helq null mitotic arrest PGCs	Zfp36l2		5.72513778045861e-25	0.591788788754019	0.667	0.021	1.49615025616725e-20	Helq null E18.5 ProSPG	Ccdc96
6.06580405834771e-14	0.418679947173992	0.672	0.427	1.44281215331859e-09	Helq null Mitotic PGCs	Etnk2		1.60260145355455e-15	0.436197730218709	1	1	3.81194781742486e-11	Helq null Transitional PGCs	Mapk1		3.90909e-16	0.524589	0.968	0.896	1.02156e-11	Helq null mitotic arrest PGCs	Cox18		1.20840033857251e-24	1.1756167802287	0.875	0.164	3.15791260479154e-20	Helq null E18.5 ProSPG	Stpg4
8.65077351986363e-13	0.505486613699567	0.921	0.796	2.05767298943476e-08	Helq null Mitotic PGCs	Wdfy1		1.7410821158876e-15	0.662706025425751	0.863	0.479	4.14133792085026e-11	Helq null Transitional PGCs	Mtfr2		4.97452e-16	0.653659	0.633	0.297	1.29999e-11	Helq null mitotic arrest PGCs	Ighd		1.59051922251047e-24	0.950126904544435	0.639	0.014	4.15650388418662e-20	Helq null E18.5 ProSPG	1700003H04Rik
1.41991316059323e-12	0.447886272736266	0.481	0.221	3.37740544378706e-08	Helq null Mitotic PGCs	Myc		1.88120862213113e-15	0.612510928812526	0.981	0.824	4.47464282860112e-11	Helq null Transitional PGCs	Hspa13		8.59719e-16	0.890564	0.514	0.193	2.2467e-11	Helq null mitotic arrest PGCs	Igsf23		2.08118449821745e-24	1.16051465366963	1	1	5.43875944919167e-20	Helq null E18.5 ProSPG	Gm3448
3.67444535019359e-12	0.540186280243958	0.741	0.501	8.74003570997047e-08	Helq null Mitotic PGCs	Bcl7a		2.51863766971759e-15	0.563813143448195	0.991	0.916	5.99083156119025e-11	Helq null Transitional PGCs	Fbxo28		1.03746e-15	0.963144	0.725	0.45	2.71119e-11	Helq null mitotic arrest PGCs	Phlda3		2.85214618154745e-24	0.598696298687764	0.639	0.021	7.45351361623796e-20	Helq null E18.5 ProSPG	Ttc30a2
3.78140734775594e-12	0.439229696625039	0.937	0.873	8.99445551737228e-08	Helq null Mitotic PGCs	Gpc3		2.74548796427846e-15	0.699286516595358	0.821	0.445	6.53041767183275e-11	Helq null Transitional PGCs	Rmi2		1.14822e-15	0.516402	0.275	0.02	3.00063e-11	Helq null mitotic arrest PGCs	BC023719		3.6444680397773e-24	0.770506418223531	0.694	0.036	9.52408832835003e-20	Helq null E18.5 ProSPG	Pgk2
1.1912738056167e-11	0.458082411796097	0.635	0.37	2.83356387403988e-07	Helq null Mitotic PGCs	Mtfr2		5.20571073242738e-15	0.487111062705117	0.981	0.916	1.23823035481518e-10	Helq null Transitional PGCs	Fam169a		1.75722e-15	0.516892	0.948	0.908	4.59213e-11	Helq null mitotic arrest PGCs	Sfi1		4.00620376354896e-24	1.19427853020856	1	0.993	1.04694122952825e-19	Helq null E18.5 ProSPG	Tcte3
1.22687961573641e-11	0.511649817895352	0.831	0.665	2.91825585399062e-07	Helq null Mitotic PGCs	Tmem241		6.88165686430524e-15	0.493436164781055	0.825	0.378	1.63687090174365e-10	Helq null Transitional PGCs	Ptpn13		2.98657e-15	0.619083	0.805	0.538	7.8048e-11	Helq null mitotic arrest PGCs	Mtus1		4.11867509625515e-24	0.549571436188904	0.597	0	1.07633336290436e-19	Helq null E18.5 ProSPG	Lkaaear1
1.63762621343146e-11	0.447918027008241	0.915	0.853	3.89525771126807e-07	Helq null Mitotic PGCs	Poli		7.7988250687286e-15	0.719434832662563	0.887	0.546	1.85502853084779e-10	Helq null Transitional PGCs	Rex2		4.73404e-15	0.435495	0.984	0.948	1.23715e-10	Helq null mitotic arrest PGCs	Snapc3		5.54691467259303e-24	0.932629887327144	0.819	0.121	1.44957521138874e-19	Helq null E18.5 ProSPG	1700018L02Rik
3.13245902433543e-11	0.445171664098699	0.931	0.814	7.45086703528425e-07	Helq null Mitotic PGCs	Nme4		8.29779381277654e-15	0.485259350487239	0.991	0.95	1.97371323630703e-10	Helq null Transitional PGCs	Clptm1		4.93243e-15	0.552357	0.944	0.783	1.28899e-10	Helq null mitotic arrest PGCs	Cdh1		6.65147738944954e-24	0.567982913669695	0.681	0.029	1.73823058618485e-19	Helq null E18.5 ProSPG	Mroh4
1.26200147610761e-10	0.452986609506357	0.831	0.652	3.00179671106955e-06	Helq null Mitotic PGCs	Mb21d2		8.52209923859405e-15	0.645794298076713	0.976	0.706	2.02706652489198e-10	Helq null Transitional PGCs	Med12		5.35748e-15	0.442006	0.98	0.968	1.40007e-10	Helq null mitotic arrest PGCs	Hmgcs1		7.00448202294895e-24	1.24852926806056	0.972	0.279	1.83048128705725e-19	Helq null E18.5 ProSPG	Apoa1
1.35526189464582e-10	0.579301931689908	0.889	0.814	3.22362594260454e-06	Helq null Mitotic PGCs	Cd63		1.11896813774187e-14	0.659124844282632	0.448	0.042	2.66157761243282e-10	Helq null Transitional PGCs	BC023719		1.20105e-14	0.519771	0.339	0.064	3.13872e-10	Helq null mitotic arrest PGCs	Tnfsf11		8.1850790265851e-24	0.657611963052134	0.681	0.036	2.13900670201749e-19	Helq null E18.5 ProSPG	1700016K05Rik
1.68231460657168e-10	0.419173728034646	0.439	0.221	4.00155352319141e-06	Helq null Mitotic PGCs	Rgs3		1.15481942352627e-14	0.723798797373837	0.519	0.084	2.74685348079958e-10	Helq null Transitional PGCs	D630023F18Rik		1.25079e-14	0.609911	0.96	0.847	3.26869e-10	Helq null mitotic arrest PGCs	Trp53inp1		8.33786576140533e-24	1.47749560072231	0.986	0.836	2.17893445942805e-19	Helq null E18.5 ProSPG	Hpn
2.13115530510741e-10	0.522633057328994	0.28	0.094	5.06916600872849e-06	Helq null Mitotic PGCs	Apoa1		1.49542769935568e-14	0.626149699575475	0.571	0.134	3.55702432568743e-10	Helq null Transitional PGCs	4933404O12Rik		1.98154e-14	0.559792	0.689	0.422	5.17836e-10	Helq null mitotic arrest PGCs	Epb41l1		1.56507223857662e-23	0.627892845298094	0.653	0.036	4.09000328107229e-19	Helq null E18.5 ProSPG	1700025F22Rik
2.76940088767001e-10	0.568032634976137	0.598	0.379	6.5872969514119e-06	Helq null Mitotic PGCs	Prtg		1.9305157516582e-14	0.411029502904354	1	0.966	4.5919247668942e-10	Helq null Transitional PGCs	Grsf1		2.43629e-14	0.517097	0.972	0.952	6.36677e-10	Helq null mitotic arrest PGCs	Scd2		1.61870281521787e-23	0.842275784215451	0.778	0.107	4.23015606700887e-19	Helq null E18.5 ProSPG	Tmbim7
3.52300277693097e-10	0.526185389187498	0.825	0.753	8.379814405208e-06	Helq null Mitotic PGCs	Bag3		2.49336645965396e-14	0.720610974846011	0.939	0.689	5.9307214609329e-10	Helq null Transitional PGCs	Ptprf		2.58517e-14	0.639167	0.781	0.498	6.75584e-10	Helq null mitotic arrest PGCs	Arfgef2		1.77095221628871e-23	0.49524642152436	0.583	0	4.62802942682729e-19	Helq null E18.5 ProSPG	Gm4871
4.38365720212759e-10	0.455970206991674	0.884	0.807	1.04269670209807e-05	Helq null Mitotic PGCs	Triml2		2.65368149869089e-14	0.654380282849927	0.953	0.79	6.31204681278614e-10	Helq null Transitional PGCs	Kazn		2.87647e-14	0.500409	0.466	0.153	7.51708e-10	Helq null mitotic arrest PGCs	Inpp5d		2.23637225474414e-23	0.970894231603951	0.972	0.307	5.84431161332285e-19	Helq null E18.5 ProSPG	Gm128
4.57549690866472e-10	0.603968404100802	0.804	0.678	1.08832769469499e-05	Helq null Mitotic PGCs	Rab3b		3.42823670566624e-14	0.603337115668967	0.59	0.151	8.15440382809772e-10	Helq null Transitional PGCs	Scd3		3.75794e-14	0.57951	0.861	0.586	9.82062e-10	Helq null mitotic arrest PGCs	Triml2		7.51437237941305e-23	0.96978290285818	0.569	0	1.96373093391201e-18	Helq null E18.5 ProSPG	Rnf151
5.24942464741813e-10	0.506975608609086	0.868	0.759	1.24862814663488e-05	Helq null Mitotic PGCs	Trh		3.73194996194774e-14	0.614623438729965	0.995	0.874	8.87681617948891e-10	Helq null Transitional PGCs	Txnrd1		4.96209e-14	0.519366	0.717	0.426	1.29674e-09	Helq null mitotic arrest PGCs	Srgap2		7.51437237941305e-23	0.417352259109462	0.569	0	1.96373093391201e-18	Helq null E18.5 ProSPG	4933406F09Rik
5.85061694296396e-10	0.797742572274894	0.545	0.368	1.39162774605341e-05	Helq null Mitotic PGCs	Gm47003		4.71357970797374e-14	0.637317733295237	0.948	0.605	1.12117206933863e-09	Helq null Transitional PGCs	Mtus1		5.91728e-14	0.429793	0.992	0.964	1.54636e-09	Helq null mitotic arrest PGCs	Alg13		1.20196351077267e-22	1.16646065908637	1	0.993	3.14109124270222e-18	Helq null E18.5 ProSPG	Gm3417
1.03013558860791e-09	0.408106869499392	0.693	0.499	2.45028051106279e-05	Helq null Mitotic PGCs	Gm26909		4.91049954518964e-14	0.549728867443907	1	0.975	1.16801142181881e-09	Helq null Transitional PGCs	Mta3		6.79084e-14	0.432147	0.506	0.189	1.77465e-09	Helq null mitotic arrest PGCs	Arrb1		2.32910137242484e-22	0.794970248718186	0.667	0.043	6.08664061655783e-18	Helq null E18.5 ProSPG	Gm15517
1.60890763138577e-09	0.539857048839332	0.709	0.501	3.8269476920142e-05	Helq null Mitotic PGCs	Cgnl1		6.46125850707729e-14	0.575514634361973	1	0.958	1.5368749484934e-09	Helq null Transitional PGCs	Ywhag		1.01229e-13	0.406918	0.992	0.992	2.64542e-09	Helq null mitotic arrest PGCs	Anxa7		2.77054302555933e-22	1.23834120997848	0.958	0.357	7.24026008869419e-18	Helq null E18.5 ProSPG	1700029F12Rik
1.64625792733139e-09	0.461374976510373	0.672	0.433	3.91578910595044e-05	Helq null Mitotic PGCs	Ccdc88c		1.18214959510165e-13	0.629222155804366	0.995	0.992	2.8118610269088e-09	Helq null Transitional PGCs	Dhx16		1.01982e-13	0.616417	0.817	0.602	2.66511e-09	Helq null mitotic arrest PGCs	Rex2		3.85543046373722e-22	0.669371562365945	0.625	0.029	1.00753964308845e-17	Helq null E18.5 ProSPG	Slc6a21
1.71831943999418e-09	0.500511559960122	0.714	0.516	4.08719461997015e-05	Helq null Mitotic PGCs	Kdf1		1.2171088515448e-13	0.539913280189359	0.797	0.387	2.89501511428446e-09	Helq null Transitional PGCs	Clcn6		1.14139e-13	0.476875	0.645	0.345	2.98281e-09	Helq null mitotic arrest PGCs	Pfkfb3		3.97316272280513e-22	0.735616754192418	0.708	0.086	1.03830661435066e-17	Helq null E18.5 ProSPG	Papolb
3.79973192974293e-09	0.464173686816331	0.328	0.138	9.03804236808654e-05	Helq null Mitotic PGCs	Spata31d1a		1.26225548969517e-13	0.456119041290362	0.774	0.42	3.00240090778892e-09	Helq null Transitional PGCs	Habp4		1.75154e-13	0.415946	0.972	0.944	4.57729e-09	Helq null mitotic arrest PGCs	Tmem87a		4.57694864753166e-22	1.27378136875349	0.569	0.007	1.19609399005945e-17	Helq null E18.5 ProSPG	Hmgb4
5.59372613221571e-09	0.547124890618923	0.524	0.315	0.000133052369780883	Helq null Mitotic PGCs	Ctf2		1.3180070758155e-13	0.764455113630427	0.693	0.303	3.13501163053474e-09	Helq null Transitional PGCs	Zfp30		1.76539e-13	0.593027	0.984	0.916	4.61349e-09	Helq null mitotic arrest PGCs	Upp1		5.33058395648228e-22	1.43307369417927	0.972	0.657	1.39304150534751e-17	Helq null E18.5 ProSPG	Spata33
1.11157733887289e-08	0.412106381195075	0.651	0.464	0.000264399785824305	Helq null Mitotic PGCs	Hmga2		1.68106115441657e-13	0.637357428464229	1	0.857	3.99857206189525e-09	Helq null Transitional PGCs	Gng12		2.35793e-13	0.524517	0.765	0.486	6.16198e-09	Helq null mitotic arrest PGCs	Tnfrsf19		7.1626936293042e-22	1.18343554141859	0.944	0.407	1.87182672614607e-17	Helq null E18.5 ProSPG	Pgam2
1.31890885812861e-08	0.520106199478777	0.73	0.554	0.000313715660994471	Helq null Mitotic PGCs	Slc25a12		1.96538629373745e-13	0.804316863189861	0.995	0.857	4.6748678382839e-09	Helq null Transitional PGCs	Ccng1		2.80969e-13	0.522095	0.96	0.896	7.34255e-09	Helq null mitotic arrest PGCs	1500011B03Rik		7.33578369378856e-22	1.25358999270258	0.917	0.343	1.91706035269776e-17	Helq null E18.5 ProSPG	Pdcl2
1.53353353411279e-08	0.709511485008409	0.862	0.864	0.000364766286424067	Helq null Mitotic PGCs	Cwc22		2.40313908034191e-13	0.654476088175562	0.892	0.605	5.71610661650128e-09	Helq null Transitional PGCs	Lnpep		3.34446e-13	0.412406	0.382	0.108	8.74007e-09	Helq null mitotic arrest PGCs	Poln		1.17813567635273e-21	0.807956929612114	0.639	0.036	3.0788219630126e-17	Helq null E18.5 ProSPG	Speer2
2.11088897243385e-08	0.48602294619748	0.741	0.565	0.000502096050983115	Helq null Mitotic PGCs	Ccnd2		3.51875613875765e-13	0.739344154521977	0.892	0.639	8.36971335164895e-09	Helq null Transitional PGCs	Nav1		3.38945e-13	0.502443	0.956	0.843	8.85764e-09	Helq null mitotic arrest PGCs	Mta3		1.30081021636885e-21	0.69722113249202	0.542	0	3.39940733843671e-17	Helq null E18.5 ProSPG	1700024P04Rik
3.27430134964732e-08	0.565796555048755	0.937	0.923	0.000778825319027112	Helq null Mitotic PGCs	Hist1h2ae		3.95606761479008e-13	0.581784775649692	0.967	0.756	9.40990242853967e-09	Helq null Transitional PGCs	Zfp985		8.1344e-13	0.414534	0.984	0.98	2.12576e-08	Helq null mitotic arrest PGCs	Gm15262		1.30081021636885e-21	0.655082866918182	0.542	0	3.39940733843671e-17	Helq null E18.5 ProSPG	1700027A15Rik
3.7439767943222e-08	0.551001764409416	0.735	0.573	0.000890542320297478	Helq null Mitotic PGCs	Mest		5.20105613278823e-13	0.472399293825515	0.439	0.067	1.23712321174501e-08	Helq null Transitional PGCs	Gm10772		8.25517e-13	0.422795	0.988	0.94	2.15732e-08	Helq null mitotic arrest PGCs	Glud1		1.30081021636885e-21	0.615891682095225	0.542	0	3.39940733843671e-17	Helq null E18.5 ProSPG	Kif2b
3.8800709144484e-08	0.610528871707065	0.608	0.394	0.000922913667710697	Helq null Mitotic PGCs	Hist1h1b		5.69730169504596e-13	0.489919105579441	0.995	0.95	1.35516018118363e-08	Helq null Transitional PGCs	Sesn3		9.29666e-13	0.57627	0.908	0.743	2.4295e-08	Helq null mitotic arrest PGCs	Trim12c		1.30081021636885e-21	0.406037259110451	0.542	0	3.39940733843671e-17	Helq null E18.5 ProSPG	Actl9
3.93508693682876e-08	0.463031344758248	0.545	0.359	0.000935999778794088	Helq null Mitotic PGCs	H2-K1		1.04865861391831e-12	0.703633024537711	0.887	0.613	2.4943393790661e-08	Helq null Transitional PGCs	Wdfy3		1.0192e-12	0.466974	0.952	0.815	2.66346e-08	Helq null mitotic arrest PGCs	Msn		2.0186539607063e-21	0.639332226667079	0.694	0.071	5.27534839551376e-17	Helq null E18.5 ProSPG	Kcnmb4os1
3.93572240308491e-08	0.466564515022919	0.651	0.453	0.000936150930797777	Helq null Mitotic PGCs	Brdt		1.18831831439307e-12	0.641708625462361	0.882	0.521	2.82653394261535e-08	Helq null Transitional PGCs	Cgnl1		1.34431e-12	0.528683	0.884	0.687	3.51308e-08	Helq null mitotic arrest PGCs	Ablim1		3.99841604892013e-21	0.513662797387711	0.556	0.007	1.0449060660643e-16	Helq null E18.5 ProSPG	1700006A11Rik
6.52867562215481e-08	0.440219518561878	0.672	0.49	0.00155291078348574	Helq null Mitotic PGCs	Rab2b		1.19658643990535e-12	0.430020072707178	1	0.975	2.84620050595885e-08	Helq null Transitional PGCs	Rab10		1.46489e-12	0.516936	0.936	0.839	3.82821e-08	Helq null mitotic arrest PGCs	Gfer		4.35083077708491e-21	1.09302680176854	0.917	0.321	1.1370026069756e-16	Helq null E18.5 ProSPG	Hrasls5
6.54311480199139e-08	0.470117946661026	0.884	0.877	0.00155634528680167	Helq null Mitotic PGCs	Pfkl		1.42024493634826e-12	0.637580807427622	0.972	0.798	3.37819460559797e-08	Helq null Transitional PGCs	Glrx		1.84363e-12	0.407307	0.745	0.442	4.81795e-08	Helq null mitotic arrest PGCs	L1td1		5.30846756680736e-21	0.795257863576908	0.528	0	1.38726182923377e-16	Helq null E18.5 ProSPG	Llcfc1
8.22705266466569e-08	0.446386908805272	0.878	0.801	0.00195688674681738	Helq null Mitotic PGCs	Mecr		1.46004913150922e-12	0.426123676098163	1	0.983	3.47287286420783e-08	Helq null Transitional PGCs	Rad23b		3.38798e-12	0.486233	0.928	0.839	8.85381e-08	Helq null mitotic arrest PGCs	Nfya		5.30846756680736e-21	0.481489506933479	0.528	0	1.38726182923377e-16	Helq null E18.5 ProSPG	4933411K16Rik
1.00052656273432e-07	0.494887984775058	0.677	0.538	0.00237985248211986	Helq null Mitotic PGCs	Rmi2		1.5706189860847e-12	0.51644167075556	0.995	0.941	3.73587432030106e-08	Helq null Transitional PGCs	Anxa7		3.84254e-12	0.532015	0.96	0.924	1.00417e-07	Helq null mitotic arrest PGCs	Tm9sf3		5.34827386671933e-21	1.10031659301669	0.931	0.307	1.39766440958976e-16	Helq null E18.5 ProSPG	1700010I14Rik
1.57264207031654e-07	0.481249727584087	0.831	0.691	0.00374068642845493	Helq null Mitotic PGCs	Jun		1.82837911103635e-12	0.64122484617798	0.811	0.513	4.34898255351105e-08	Helq null Transitional PGCs	Vps13d		4.51042e-12	0.518978	0.904	0.747	1.17871e-07	Helq null mitotic arrest PGCs	Qser1		6.09008188633925e-21	1.09860137376128	0.986	0.936	1.59152109935704e-16	Helq null E18.5 ProSPG	Meig1
2.06995923570912e-07	0.608663640774934	0.688	0.525	0.00492360503805771	Helq null Mitotic PGCs	Hist1h2an		2.09467480630997e-12	0.537105614020006	0.929	0.681	4.98239349428889e-08	Helq null Transitional PGCs	Tspan5		4.57382e-12	0.45509	0.964	0.932	1.19528e-07	Helq null mitotic arrest PGCs	Ero1l		6.45426702478855e-21	0.97244688242241	0.653	0.071	1.68669360158799e-16	Helq null E18.5 ProSPG	Spata45
2.07781029762174e-07	0.440337596418261	0.323	0.153	0.00494227957392307	Helq null Mitotic PGCs	Nuggc		2.2006747447881e-12	0.615128401607003	0.906	0.647	5.23452494795296e-08	Helq null Transitional PGCs	Mark4		5.11546e-12	0.447703	0.964	0.823	1.33682e-07	Helq null mitotic arrest PGCs	Gramd3		1.24425954241441e-20	0.978191192347552	0.931	0.3	3.25162346219157e-16	Helq null E18.5 ProSPG	4922502D21Rik
2.49398098250788e-07	0.545290185339338	0.439	0.265	0.00593218316499324	Helq null Mitotic PGCs	Ccnd1		2.30366372030618e-12	0.651442173544353	0.802	0.487	5.47949452512029e-08	Helq null Transitional PGCs	Zmat3		5.48633e-12	0.65904	0.454	0.185	1.43374e-07	Helq null mitotic arrest PGCs	Psrc1		1.37990309532677e-20	0.465154324369059	0.597	0.029	3.60610075901745e-16	Helq null E18.5 ProSPG	Odf4
2.57955782351699e-07	0.860801050523322	0.704	0.495	0.00613573623901752	Helq null Mitotic PGCs	Nnat		2.42417812424513e-12	0.474493806052608	1	0.975	5.76615008632946e-08	Helq null Transitional PGCs	Zfp992		5.74634e-12	0.431772	0.884	0.711	1.50169e-07	Helq null mitotic arrest PGCs	Anp32a		1.56482790134101e-20	1.45866392623987	0.986	0.643	4.08936475457446e-16	Helq null E18.5 ProSPG	Ebf1
2.85528020489357e-07	0.415340855570348	0.513	0.328	0.00679156949535984	Helq null Mitotic PGCs	Hist1h4d		2.61792404063767e-12	0.459993134047861	1	0.966	6.22699412306077e-08	Helq null Transitional PGCs	Mlec		9.15663e-12	0.515139	0.669	0.394	2.3929e-07	Helq null mitotic arrest PGCs	Riox2		2.0816020623811e-20	0.744416866373296	0.708	0.079	5.43985066962053e-16	Helq null E18.5 ProSPG	Cypt4
4.16628119913134e-07	0.415076500691709	0.979	0.98	0.00990991646025381	Helq null Mitotic PGCs	Mdk		2.70896374313796e-12	0.493421759252563	1	0.983	6.44354115942795e-08	Helq null Transitional PGCs	Etnk1		9.74611e-12	0.475533	0.916	0.715	2.54695e-07	Helq null mitotic arrest PGCs	Mycn		2.1389508131585e-20	0.642663388247003	0.514	0	5.58972016002711e-16	Helq null E18.5 ProSPG	1700013G24Rik
5.14961090280655e-07	0.454991653370096	0.799	0.705	0.0122488644934157	Helq null Mitotic PGCs	Hspa13		2.86938959338563e-12	0.675367356455272	0.976	0.832	6.82513008682706e-08	Helq null Transitional PGCs	Pdrg1		1.07044e-11	0.460589	0.996	1	2.79737e-07	Helq null mitotic arrest PGCs	Hsf2		2.98883130332257e-20	0.985273817342556	0.569	0.021	7.81071284497288e-16	Helq null E18.5 ProSPG	Irgc1
9.81918865556701e-07	0.406266521839004	0.672	0.505	0.0233559221361317	Helq null Mitotic PGCs	Flywch2		2.91240278150114e-12	0.738334266762643	0.33	0	6.92744125607862e-08	Helq null Transitional PGCs	Pde6a		1.09138e-11	0.486671	0.96	0.867	2.85209e-07	Helq null mitotic arrest PGCs	Utrn		3.13658828596319e-20	0.799009397241706	1	0.986	8.19684616770762e-16	Helq null E18.5 ProSPG	Srsf9
1.04467128152663e-06	0.474375835808539	0.831	0.711	0.0248485511023924	Helq null Mitotic PGCs	Gm16702		2.9471456428508e-12	0.894427278917089	0.915	0.605	7.01008062608491e-08	Helq null Transitional PGCs	1700007K13Rik		1.17938e-11	0.441635	0.697	0.426	3.08208e-07	Helq null mitotic arrest PGCs	Slc35a3		4.15375897334075e-20	1.22723662463641	1	0.693	1.08550183250314e-15	Helq null E18.5 ProSPG	Asrgl1
1.21518988078156e-06	0.619807214552966	0.815	0.777	0.0289045065042703	Helq null Mitotic PGCs	Gng13		3.05344363083684e-12	0.649253199863084	0.972	0.807	7.26292102030851e-08	Helq null Transitional PGCs	Hnrnpll		1.22558e-11	0.583762	0.861	0.635	3.20281e-07	Helq null mitotic arrest PGCs	Amot		5.86251081992129e-20	0.648630903546609	0.611	0.05	1.53204995257003e-15	Helq null E18.5 ProSPG	Gm5922
1.82635799695107e-06	0.500168763512893	0.693	0.554	0.0434417513154781	Helq null Mitotic PGCs	Lmo1		3.46738426336818e-12	0.663024582666945	0.844	0.546	8.24752020884756e-08	Helq null Transitional PGCs	Dcun1d3		1.2655e-11	0.463325	0.976	0.912	3.30712e-07	Helq null mitotic arrest PGCs	Nup62cl		7.26258815533637e-20	0.71548166852691	0.708	0.114	1.89793216263405e-15	Helq null E18.5 ProSPG	Ccdc7b
3.22399198643829e-64	0.608551125594099	0.998	0.984	7.66858733894212e-60	WT Mitotic PGCs	Glo1		3.60352744426304e-12	0.724060771423176	0.708	0.387	8.57135037892406e-08	Helq null Transitional PGCs	Cyp11a1		1.41603e-11	0.45752	0.693	0.426	3.70051e-07	Helq null mitotic arrest PGCs	Rab11fip1		7.38753001448602e-20	1.04447181007422	0.639	0.079	1.93058321868563e-15	Helq null E18.5 ProSPG	Prm3
1.91492570508388e-58	0.691522565824326	1	0.979	4.55484228211252e-54	WT Mitotic PGCs	Hdac1		3.62519549385011e-12	0.612443500816144	0.929	0.689	8.62289000167187e-08	Helq null Transitional PGCs	Lbh		1.97412e-11	0.496159	0.904	0.751	5.15896e-07	Helq null mitotic arrest PGCs	Ncoa3		8.51077202336769e-20	0.710194107545245	0.5	0	2.22412005286668e-15	Helq null E18.5 ProSPG	Spata46
1.05415177420779e-55	1.585620860151	0.943	0.503	2.50740541013066e-51	WT Mitotic PGCs	Zfp978		3.76678895389482e-12	0.606601462818046	0.972	0.84	8.95968420573421e-08	Helq null Transitional PGCs	Slc30a5		2.23406e-11	0.474053	0.892	0.659	5.83827e-07	Helq null mitotic arrest PGCs	Fat1		8.51077202336769e-20	0.456691851573963	0.5	0	2.22412005286668e-15	Helq null E18.5 ProSPG	1700108N11Rik
2.74813068408883e-55	0.898552811434767	0.989	0.952	6.53670364517368e-51	WT Mitotic PGCs	Haus4		4.55257858301572e-12	0.660192305989657	0.958	0.798	1.08287634175612e-07	Helq null Transitional PGCs	Slmap		2.27773e-11	0.531769	0.888	0.819	5.95239e-07	Helq null mitotic arrest PGCs	Clptm1l		1.14466618723947e-19	0.578676559402421	0.583	0.036	2.99135614711291e-15	Helq null E18.5 ProSPG	4930522O17Rik
5.89196934062129e-45	0.892520508416096	0.996	0.884	1.40146382736018e-40	WT Mitotic PGCs	Cbr1		6.33943976321868e-12	0.547946007716283	0.986	0.866	1.5078991420792e-07	Helq null Transitional PGCs	Golph3		2.50321e-11	0.442869	0.92	0.811	6.54163e-07	Helq null mitotic arrest PGCs	Amd2		1.15533247820986e-19	0.925998923690033	0.833	0.2	3.01923036530583e-15	Helq null E18.5 ProSPG	Adam3
9.214519219791e-41	1.04640966536876	0.963	0.725	2.19176554161949e-36	WT Mitotic PGCs	Dhrs4		6.53178134733371e-12	0.598613087676622	0.844	0.496	1.5536495112768e-07	Helq null Transitional PGCs	Got1l1		3.6708e-11	0.487685	0.837	0.578	9.59289e-07	Helq null mitotic arrest PGCs	Glis3		1.18384382830786e-19	0.853148866601322	0.625	0.05	3.09373907651694e-15	Helq null E18.5 ProSPG	Fam209
3.64979430513442e-34	1.03518377254199	0.562	0.032	8.68140073419273e-30	WT Mitotic PGCs	AC166344.1		6.60134636359717e-12	0.566535021820432	0.995	0.891	1.57019624604522e-07	Helq null Transitional PGCs	Rap1gds1		3.6951e-11	0.625476	0.809	0.695	9.65641e-07	Helq null mitotic arrest PGCs	Rbbp4		1.40677960795139e-19	0.706857738052997	0.556	0.021	3.67633714945936e-15	Helq null E18.5 ProSPG	Elfn2
2.50736651906985e-33	1.04267429205394	0.923	0.677	5.96402200225954e-29	WT Mitotic PGCs	Slc9a3r2		7.26600729850287e-12	0.65075662432292	0.991	0.891	1.72829249602189e-07	Helq null Transitional PGCs	Zfp36l2		4.20448e-11	0.441271	0.363	0.12	1.09876e-06	Helq null mitotic arrest PGCs	Mzb1		2.96008702145099e-19	1.20097802905402	0.986	0.75	7.73559541315788e-15	Helq null E18.5 ProSPG	Gm5617
2.57325986961276e-33	0.535877300303953	0.998	0.984	6.12075592586092e-29	WT Mitotic PGCs	1810037I17Rik		7.35778517270057e-12	0.654604111873143	0.755	0.403	1.75012278117856e-07	Helq null Transitional PGCs	Sh3d19		4.23041e-11	0.490683	0.785	0.582	1.10553e-06	Helq null mitotic arrest PGCs	Arhgdig		3.05487607422343e-19	0.625524158811225	0.667	0.071	7.98330764476809e-15	Helq null E18.5 ProSPG	4930444F02Rik
1.55439233229138e-31	0.763638885255934	0.969	0.82	3.69727760158828e-27	WT Mitotic PGCs	Btbd9		8.0627966978893e-12	0.563919184560094	0.948	0.773	1.91781682255995e-07	Helq null Transitional PGCs	Rgmb		5.72223e-11	0.431794	0.713	0.478	1.49539e-06	Helq null mitotic arrest PGCs	Lmnb1		3.42429110505258e-19	0.905815489025224	1	0.986	8.9486999448339e-15	Helq null E18.5 ProSPG	Emc10
2.73894447294557e-30	0.95800999320405	0.915	0.624	6.51485332334834e-26	WT Mitotic PGCs	Hspb11		8.78750250308159e-12	0.714725562578187	0.858	0.563	2.09019534538299e-07	Helq null Transitional PGCs	Sulf2		6.74824e-11	0.481537	0.908	0.719	1.76352e-06	Helq null mitotic arrest PGCs	Six4		4.23769334947071e-19	0.911938230656517	1	0.957	1.10743640301718e-14	Helq null E18.5 ProSPG	Ldhc
2.44166304369809e-28	0.817992843781229	0.952	0.831	5.80773971574028e-24	WT Mitotic PGCs	Miip		8.92533455349473e-12	0.682952379297131	0.642	0.345	2.12298007689426e-07	Helq null Transitional PGCs	Cyp17a1		7.23623e-11	0.500512	0.853	0.691	1.89104e-06	Helq null mitotic arrest PGCs	Itga6		4.5350680257e-19	1.12683744347785	0.931	0.564	1.18514932715618e-14	Helq null E18.5 ProSPG	Fbp1
5.77346411241799e-28	0.511553053732331	0.993	0.984	1.37327617377974e-23	WT Mitotic PGCs	Arf5		8.98539264683857e-12	0.546884496312752	0.991	0.832	2.13726549497702e-07	Helq null Transitional PGCs	Triml2		7.76458e-11	0.558319	0.474	0.217	2.02912e-06	Helq null mitotic arrest PGCs	Nuggc		9.49160717908919e-19	1.11146973228848	0.931	0.514	2.48044170411138e-14	Helq null E18.5 ProSPG	Dnajb3
7.13928255716446e-28	0.848376610897193	0.512	0.058	1.69814974904714e-23	WT Mitotic PGCs	Pnp2		9.23408634045407e-12	0.559650904978376	0.906	0.689	2.19641977694041e-07	Helq null Transitional PGCs	Pi4kb		8.03836e-11	0.483452	0.833	0.631	2.10066e-06	Helq null mitotic arrest PGCs	Cdkn1b		1.2982441896048e-18	0.614875740965918	0.472	0	3.39270154069423e-14	Helq null E18.5 ProSPG	BB014433
1.86951626971761e-27	0.959805808696673	0.882	0.561	4.4468313991503e-23	WT Mitotic PGCs	Mup6		9.43419644867437e-12	0.535870353362449	0.896	0.597	2.24401796728168e-07	Helq null Transitional PGCs	Dmxl2		8.07043e-11	0.429491	0.932	0.863	2.10905e-06	Helq null mitotic arrest PGCs	Pnpla6		1.2982441896048e-18	0.498397756070565	0.472	0	3.39270154069423e-14	Helq null E18.5 ProSPG	Actl7a
3.6632551255219e-27	0.577048749444393	0.996	0.984	8.71341864156639e-23	WT Mitotic PGCs	Pim1		9.97212099731754e-12	0.671092319497213	0.972	0.916	2.37196870042195e-07	Helq null Transitional PGCs	1500011B03Rik		8.44424e-11	0.428855	0.315	0.088	2.20673e-06	Helq null mitotic arrest PGCs	Cpne2		1.74236606016787e-18	0.447433531322767	0.611	0.043	4.55332522503669e-14	Helq null E18.5 ProSPG	Rasl2-9
5.05239232264602e-27	0.759684282008732	0.963	0.894	1.20176203786458e-22	WT Mitotic PGCs	Zfp979		1.20070608293656e-11	0.598323590155623	0.986	0.832	2.8559994888729e-07	Helq null Transitional PGCs	Pard3		8.68965e-11	0.489058	0.801	0.618	2.27087e-06	Helq null mitotic arrest PGCs	Vps13d		2.11787608397158e-18	0.867400511067911	0.556	0.036	5.53464557024294e-14	Helq null E18.5 ProSPG	Hils1
1.54437448764116e-26	0.703879465765941	0.965	0.825	3.67344915630326e-22	WT Mitotic PGCs	Pop1		1.3478555555945e-11	0.7455876650904	0.462	0.101	3.20600922453707e-07	Helq null Transitional PGCs	Slc1a7		1.22619e-10	0.496828	0.841	0.699	3.20441e-06	Helq null mitotic arrest PGCs	Pdzd8		2.37646969573748e-18	1.07529651506674	0.972	0.571	6.21042825587076e-14	Helq null E18.5 ProSPG	Hspa2
7.68217470051571e-26	0.460592228764859	0.442	0.011	1.82728207426467e-21	WT Mitotic PGCs	1700049E17Rik1		1.43123386697783e-11	0.567670299238342	0.986	0.908	3.40433287599348e-07	Helq null Transitional PGCs	Cpt1a		1.346e-10	0.477349	0.865	0.683	3.51751e-06	Helq null mitotic arrest PGCs	Zfp985		2.7984788024767e-18	0.536028447818466	0.528	0.021	7.31326465451235e-14	Helq null E18.5 ProSPG	1700123L14Rik
8.35987500845991e-26	0.810609775721746	0.952	0.831	1.98847986951227e-21	WT Mitotic PGCs	Noct		1.62493452715896e-11	0.617414171618736	0.991	0.882	3.86506926630031e-07	Helq null Transitional PGCs	Rbbp4		2.39544e-10	0.451511	0.725	0.47	6.26001e-06	Helq null mitotic arrest PGCs	Sox13		3.69125904951738e-18	0.817388850745908	0.931	0.45	9.64636727410378e-14	Helq null E18.5 ProSPG	Spata24
1.21604808621428e-25	0.726340201644437	0.952	0.757	2.89249197786927e-21	WT Mitotic PGCs	Rhox2f		1.73596274858648e-11	0.66988701528828	0.929	0.697	4.12916099378781e-07	Helq null Transitional PGCs	Fndc4		2.52149e-10	0.423024	0.94	0.9	6.58941e-06	Helq null mitotic arrest PGCs	Smoc1		4.52358551053357e-18	0.981209490987178	0.903	0.343	1.18214860146774e-13	Helq null E18.5 ProSPG	Atp8b3
2.55504171881043e-25	0.627347962482146	0.751	0.291	6.07742223236248e-21	WT Mitotic PGCs	Ehd3		1.79800934704531e-11	0.435335363215157	0.585	0.193	4.27674503288198e-07	Helq null Transitional PGCs	Arrb1		2.97481e-10	0.425784	0.96	0.932	7.77406e-06	Helq null mitotic arrest PGCs	Gpbp1l1		4.97848438998503e-18	0.48447526540593	0.458	0	1.30102732563479e-13	Helq null E18.5 ProSPG	Prss21
3.70657493574288e-25	0.455237919290914	0.442	0.016	8.81645914215801e-21	WT Mitotic PGCs	1700049E17Rik2		1.95497995988292e-11	0.532485513449142	0.995	0.874	4.6501153325775e-07	Helq null Transitional PGCs	Selenot		3.09197e-10	0.573755	0.53	0.293	8.08025e-06	Helq null mitotic arrest PGCs	1700011M02Rik		6.06607928520405e-18	0.421890925171424	0.472	0.007	1.58524849960237e-13	Helq null E18.5 ProSPG	4933402J10Rik
1.65290293820114e-24	0.794267443469795	0.455	0.032	3.93159492880522e-20	WT Mitotic PGCs	Gc		2.06602223730391e-11	0.633804643841282	0.948	0.723	4.91424049365108e-07	Helq null Transitional PGCs	Cdk13		3.53911e-10	0.416963	0.948	0.88	9.24876e-06	Helq null mitotic arrest PGCs	Helz		6.24999939516986e-18	0.991675764529938	1	0.986	1.63331234193974e-13	Helq null E18.5 ProSPG	Ddr1
2.79065122955001e-24	0.634217479299787	0.978	0.91	6.63784301460765e-20	WT Mitotic PGCs	Rhox2h		2.30934620196031e-11	0.546110514494035	0.811	0.445	5.4930108759828e-07	Helq null Transitional PGCs	Plekhh1		3.65154e-10	0.729128	0.574	0.369	9.54256e-06	Helq null mitotic arrest PGCs	H2-K1		9.97074371964119e-18	0.794189668751453	0.792	0.236	2.60565445625383e-13	Helq null E18.5 ProSPG	1700029M20Rik
7.52455790102314e-23	0.436671337778724	0.996	0.974	1.78979134233736e-18	WT Mitotic PGCs	Rrs1		2.62410195009049e-11	0.54884831657363	0.981	0.849	6.24168889848524e-07	Helq null Transitional PGCs	Tbc1d20		3.85829e-10	0.428335	0.92	0.851	1.00829e-05	Helq null mitotic arrest PGCs	Gm5128		1.20738602909729e-17	0.601280051111179	1	1	3.15526190983994e-13	Helq null E18.5 ProSPG	Eef2
1.80198547663709e-20	0.757281395733093	0.722	0.349	4.28620265472898e-16	WT Mitotic PGCs	Gm37245		2.78352900072132e-11	0.481909265448351	0.995	0.924	6.62090208111573e-07	Helq null Transitional PGCs	Bag4		3.86448e-10	0.412939	0.964	0.876	1.0099e-05	Helq null mitotic arrest PGCs	Ect2		1.2275899816832e-17	0.82764551646393	0.944	0.443	3.20806089913271e-13	Helq null E18.5 ProSPG	Tcea2
3.16352740718713e-20	0.598405806612109	0.965	0.81	7.52476629073531e-16	WT Mitotic PGCs	Rhox2b		2.88848931456331e-11	0.574427145648491	0.948	0.723	6.87056068362029e-07	Helq null Transitional PGCs	Arhgdig		4.26034e-10	0.470392	0.976	0.932	1.11335e-05	Helq null mitotic arrest PGCs	Hnrnpa3		1.3364456328141e-17	0.956056202092208	1	0.957	3.4925333722331e-13	Helq null E18.5 ProSPG	Tmed9
3.77086081289803e-20	0.643900847347723	0.967	0.799	8.96936952955925e-16	WT Mitotic PGCs	Rab6b		3.54824106214174e-11	0.736661669854793	0.92	0.824	8.43984619041034e-07	Helq null Transitional PGCs	Sntb2		4.57596e-10	0.438529	0.952	0.96	1.19584e-05	Helq null mitotic arrest PGCs	Cdk5rap1		1.46826335744108e-17	0.677476878560072	0.486	0.014	3.83701263200078e-13	Helq null E18.5 ProSPG	Tssk1
1.1010591335482e-18	0.729702424964731	0.608	0.238	2.61897925505776e-14	WT Mitotic PGCs	Tceanc2		3.80147670957862e-11	0.535749160687504	0.986	0.916	9.0421925014037e-07	Helq null Transitional PGCs	Gng13		5.2909e-10	0.539446	0.709	0.522	1.38267e-05	Helq null mitotic arrest PGCs	Rab2b		1.63745880716606e-17	0.477111216823606	0.514	0.029	4.27917110076705e-13	Helq null E18.5 ProSPG	Spp2
5.48070234463068e-18	0.789257461483582	0.711	0.439	1.30363985969385e-13	WT Mitotic PGCs	Arhgef40		3.8655111340054e-11	0.444355169066388	0.995	0.916	9.19450478334525e-07	Helq null Transitional PGCs	Fbxl20		5.56728e-10	0.436465	0.857	0.715	1.4549e-05	Helq null mitotic arrest PGCs	Ncapg2		1.69837563995517e-17	0.763620067040959	0.917	0.6	4.43836505989486e-13	Helq null E18.5 ProSPG	D130020L05Rik
5.58277518590134e-18	0.490455410827014	0.985	0.931	1.32791890571849e-13	WT Mitotic PGCs	Mettl23		4.44143369299593e-11	0.521620228910772	0.948	0.689	1.05643941821601e-06	Helq null Transitional PGCs	Abcc1		6.83246e-10	0.60683	0.41	0.181	1.78553e-05	Helq null mitotic arrest PGCs	D630023F18Rik		1.99333794482387e-17	0.612187447650583	0.903	0.371	5.20919005120823e-13	Helq null E18.5 ProSPG	1700074P13Rik
2.14415361824458e-17	0.514680456491547	0.978	0.884	5.10008379635656e-13	WT Mitotic PGCs	Rhox2e		4.76749414759106e-11	0.698243702268226	0.986	0.933	1.13399615794601e-06	Helq null Transitional PGCs	Larp1		7.37586e-10	0.426512	0.928	0.871	1.92753e-05	Helq null mitotic arrest PGCs	Opa1		2.2453257829983e-17	0.706176187224766	0.556	0.043	5.86770986870946e-13	Helq null E18.5 ProSPG	Lrrc18
2.19111097267835e-17	0.635671458066864	0.788	0.513	5.21177655961272e-13	WT Mitotic PGCs	1700019A02Rik		4.93397167764579e-11	0.540161915641285	0.962	0.756	1.17359450324483e-06	Helq null Transitional PGCs	Qser1		8.22159e-10	0.419513	0.892	0.759	2.14855e-05	Helq null mitotic arrest PGCs	Bcor		2.36525406902519e-17	0.552011040185796	0.597	0.071	6.18111845858353e-13	Helq null E18.5 ProSPG	3110070M22Rik
3.71988968679415e-17	0.446498534362922	0.982	0.926	8.84812960900857e-13	WT Mitotic PGCs	Snhg6		5.11804679171168e-11	0.683591997354401	0.783	0.42	1.21737860987654e-06	Helq null Transitional PGCs	Ddit4l		9.36501e-10	0.507321	0.94	0.92	2.44736e-05	Helq null mitotic arrest PGCs	Tjp1		5.00076324055476e-17	0.491875534042477	0.514	0.029	1.30684945765418e-12	Helq null E18.5 ProSPG	Txndc8
9.63743836508196e-17	0.519843388934263	0.875	0.603	2.29236108951839e-12	WT Mitotic PGCs	Sh3bp4		5.33730998088035e-11	0.46301038780489	0.995	0.933	1.2695325520522e-06	Helq null Transitional PGCs	Parp12		9.41956e-10	0.485754	0.845	0.707	2.46161e-05	Helq null mitotic arrest PGCs	Fnbp1		7.06284471016919e-17	0.71167380146409	0.431	0	1.84573320810851e-12	Helq null E18.5 ProSPG	Spaca4
1.05184778882265e-16	0.7059429317759	0.687	0.323	2.50192515049354e-12	WT Mitotic PGCs	Zrsr1		5.691102686468e-11	0.455121972353059	0.986	0.95	1.35368568500328e-06	Helq null Transitional PGCs	Fbxo31		1.08466e-09	0.518934	0.737	0.518	2.83454e-05	Helq null mitotic arrest PGCs	Pip4k2a		9.70875554678613e-17	0.786110671303131	0.875	0.414	2.53718908704162e-12	Helq null E18.5 ProSPG	Apom
1.08606097337787e-16	0.536067471818571	0.934	0.868	2.58330463127661e-12	WT Mitotic PGCs	Gltp		6.24265977087552e-11	0.439912294203515	0.995	0.975	1.48487905310045e-06	Helq null Transitional PGCs	Aen		1.1816e-09	0.475419	0.829	0.602	3.08787e-05	Helq null mitotic arrest PGCs	Ret		1.37229535637518e-16	1.07095923831125	0.597	0.079	3.58621945481526e-12	Helq null E18.5 ProSPG	2310016G11Rik
1.73873859004305e-16	0.45689653200706	0.978	0.931	4.13576361027641e-12	WT Mitotic PGCs	Gnpda1		6.26768210020432e-11	0.425856262008379	1	0.966	1.4908308643546e-06	Helq null Transitional PGCs	Dctn4		1.3908e-09	0.409324	0.94	0.859	3.63458e-05	Helq null mitotic arrest PGCs	Fbxl3		1.75412186015591e-16	0.58448797721948	1	1	4.58404665714544e-12	Helq null E18.5 ProSPG	Pdia3
4.26416742787288e-16	0.470982319996391	0.982	0.937	1.01427486439384e-11	WT Mitotic PGCs	Hjurp		6.57203417552028e-11	0.413518228670359	0.991	0.933	1.56322404898925e-06	Helq null Transitional PGCs	Dnm2		1.41986e-09	0.458062	0.992	0.98	3.71053e-05	Helq null mitotic arrest PGCs	Dhx16		2.18062679243863e-16	0.639838727616959	0.444	0.007	5.69863199667987e-12	Helq null E18.5 ProSPG	Gtsf1l
9.34505194188874e-16	0.578620285381078	0.759	0.481	2.22281405489765e-11	WT Mitotic PGCs	Lncenc1		6.63145637044349e-11	0.571961650500764	0.868	0.714	1.57735821227369e-06	Helq null Transitional PGCs	Zc3h7b		1.78283e-09	0.423206	0.888	0.707	4.65907e-05	Helq null mitotic arrest PGCs	Utp6		2.32103162217484e-16	0.451878218934303	0.444	0.007	6.06555193822952e-12	Helq null E18.5 ProSPG	Cep295nl
1.0931106540857e-15	0.492919152329673	0.954	0.862	2.60007300180824e-11	WT Mitotic PGCs	1300002E11Rik		6.64433271808143e-11	0.466665174063817	0.986	0.908	1.58042098032285e-06	Helq null Transitional PGCs	Mipep		2.33609e-09	0.554543	0.968	0.928	6.1049e-05	Helq null mitotic arrest PGCs	Nufip2		2.58504104416026e-16	0.425756229635667	0.667	0.107	6.75548776070401e-12	Helq null E18.5 ProSPG	Dpy19l2
6.24386359725737e-15	0.661279877575213	0.899	0.762	1.48516539524364e-10	WT Mitotic PGCs	Aurkc		7.70345922506437e-11	0.623130961003816	0.981	0.924	1.83234481127381e-06	Helq null Transitional PGCs	Ddias		2.45272e-09	0.470297	0.574	0.357	6.40969e-05	Helq null mitotic arrest PGCs	Gm2381		2.61364073846183e-16	0.436214904773372	0.417	0	6.83022734182229e-12	Helq null E18.5 ProSPG	1700034J05Rik
6.64272863741878e-15	0.552435227639339	0.93	0.794	1.58003943369643e-10	WT Mitotic PGCs	Phf11d		9.54001810484438e-11	0.56332081855644	0.981	0.908	2.26918870641828e-06	Helq null Transitional PGCs	Ddi2		2.67357e-09	0.407311	0.841	0.671	6.98683e-05	Helq null mitotic arrest PGCs	Enc1		3.19741708426158e-16	1.00218219910355	0.889	0.436	8.35581006630078e-12	Helq null E18.5 ProSPG	Ppp3r2
6.76517785874729e-15	0.468529302578297	0.274	0.005	1.60916520548163e-10	WT Mitotic PGCs	Cldn34c1		1.04245042556412e-10	0.984933666984384	0.788	0.521	2.47957258224683e-06	Helq null Transitional PGCs	Dnmt3b		3.13778e-09	0.510581	0.821	0.763	8.19997e-05	Helq null mitotic arrest PGCs	Efemp2		3.22447671263621e-16	0.801664610870211	0.889	0.321	8.4265249931322e-12	Helq null E18.5 ProSPG	Nlrp14
7.87775764745695e-15	0.439846901368677	0.978	0.91	1.87380343402411e-10	WT Mitotic PGCs	Ppp2r3d		1.05007838285991e-10	0.507575288529551	0.958	0.84	2.49771644147058e-06	Helq null Transitional PGCs	Med14		3.28057e-09	0.442999	0.287	0.084	8.57312e-05	Helq null mitotic arrest PGCs	Eda2r		3.42834410532153e-16	1.07160451159144	0.958	0.579	8.95929165043676e-12	Helq null E18.5 ProSPG	Crisp2
1.08560201984519e-14	0.525804343183091	0.934	0.799	2.58221296440378e-10	WT Mitotic PGCs	Pnp		1.06428258387203e-10	0.461505883760593	0.991	0.866	2.531502553998e-06	Helq null Transitional PGCs	Ddx51		3.74783e-09	0.430918	0.57	0.337	9.79421e-05	Helq null mitotic arrest PGCs	Zfp955a		3.63223235895364e-16	0.653412744593342	0.708	0.157	9.49211282365355e-12	Helq null E18.5 ProSPG	Pbp2
2.58348011201094e-14	0.423389076802832	0.309	0.032	6.14506579442921e-10	WT Mitotic PGCs	AC117197.3		1.11649702195093e-10	0.624911465873866	0.892	0.731	2.65569981641249e-06	Helq null Transitional PGCs	Hspb1		3.79714e-09	0.499669	0.853	0.659	9.92307e-05	Helq null mitotic arrest PGCs	Fam13b		3.88840851295375e-16	0.689040113229777	0.514	0.05	1.0161577966902e-11	Helq null E18.5 ProSPG	Aif1
2.78637289013858e-14	0.537474742688107	0.917	0.735	6.62766655648362e-10	WT Mitotic PGCs	9030025P20Rik		1.39605488424804e-10	0.481139114104684	0.995	0.966	3.3206561476724e-06	Helq null Transitional PGCs	Inpp5f		3.8276e-09	0.60441	0.598	0.357	0.000100027	Helq null mitotic arrest PGCs	CN725425		3.89157168052087e-16	0.707100717950002	0.431	0.007	1.01698442727052e-11	Helq null E18.5 ProSPG	Fam24a
6.41193982935625e-14	0.499593440843625	0.904	0.751	1.52514400781068e-09	WT Mitotic PGCs	Zbtb8a		1.39613272781289e-10	0.418931625481138	0.995	0.983	3.32084130637573e-06	Helq null Transitional PGCs	Gnai2		4.38081e-09	0.445692	0.9	0.811	0.000114484	Helq null mitotic arrest PGCs	Ppp1r14b		4.00492006788575e-16	1.02130109164529	0.903	0.586	1.04660576134058e-11	Helq null E18.5 ProSPG	Dmrtb1
1.70282432737189e-13	0.638885331725115	0.805	0.593	4.05033794508677e-09	WT Mitotic PGCs	Gm11747		1.41077082380067e-10	0.54942018610998	0.939	0.706	3.35565948149228e-06	Helq null Transitional PGCs	Bahd1		4.67024e-09	0.493519	0.685	0.498	0.000122047	Helq null mitotic arrest PGCs	Zfp958		4.16126966851066e-16	0.565050342526863	1	0.993	1.08746460247189e-11	Helq null E18.5 ProSPG	Ube2s
5.91702882344386e-13	0.514218332961619	0.646	0.36	1.40742447594436e-08	WT Mitotic PGCs	Ttc39c		1.47079747308507e-10	0.526727980079058	0.873	0.546	3.49843886948014e-06	Helq null Transitional PGCs	Slc35a3		4.94454e-09	0.405936	0.833	0.683	0.000129216	Helq null mitotic arrest PGCs	Parp12		4.67502274015729e-16	0.780043158105731	0.944	0.464	1.2217236926853e-11	Helq null E18.5 ProSPG	Adam5
6.4765135475956e-13	0.559082799394561	0.873	0.788	1.54050351243109e-08	WT Mitotic PGCs	1700019D03Rik		1.51058222306963e-10	0.553611650105831	0.925	0.664	3.59307087579342e-06	Helq null Transitional PGCs	Arhgef12		5.37471e-09	0.495676	0.948	0.815	0.000140457	Helq null mitotic arrest PGCs	Gng13		4.6854838333972e-16	1.07073134837427	0.653	0.179	1.22445749018169e-11	Helq null E18.5 ProSPG	Smcp
1.6906207266334e-12	0.408569001716424	0.359	0.085	4.02131046037021e-08	WT Mitotic PGCs	Npw		1.62698261338361e-10	0.414369149319109	0.486	0.134	3.86994084419425e-06	Helq null Transitional PGCs	Dmkn		5.6252e-09	0.445135	0.777	0.578	0.000147003	Helq null mitotic arrest PGCs	Osbpl3		5.96488464097104e-16	0.959592926543892	0.917	0.55	1.55880330322496e-11	Helq null E18.5 ProSPG	BC051142
3.84659504832281e-12	0.513087797719125	0.501	0.212	9.14951098194063e-08	WT Mitotic PGCs	Dock5		1.68331063965733e-10	0.537670408574524	0.976	0.832	4.00392268748893e-06	Helq null Transitional PGCs	Trim12c		6.15562e-09	0.45466	0.725	0.554	0.000160865	Helq null mitotic arrest PGCs	Lbh		5.96616503484024e-16	0.589109143408953	0.472	0.021	1.5591379085548e-11	Helq null E18.5 ProSPG	Tmco5
5.20128713959246e-12	0.437161743937414	0.462	0.159	1.23717815902346e-07	WT Mitotic PGCs	Dnah8		1.68488366470479e-10	0.538279405513304	0.873	0.622	4.00766428486682e-06	Helq null Transitional PGCs	Zfp654		6.60105e-09	0.423995	0.928	0.851	0.000172505	Helq null mitotic arrest PGCs	Rap1gds1		6.82744141976047e-16	0.443550969985552	0.431	0.007	1.784215266226e-11	Helq null E18.5 ProSPG	Lyzl1
6.90769625313424e-12	0.540384640600915	0.807	0.619	1.64306463077051e-07	WT Mitotic PGCs	Erlec1		2.27607172854246e-10	0.42255030652582	0.802	0.403	5.4138642135111e-06	Helq null Transitional PGCs	Kidins220		6.65132e-09	0.424307	0.884	0.787	0.000173819	Helq null mitotic arrest PGCs	Ncor2		7.97128196374585e-16	0.488721410562654	0.861	0.243	2.0831351155857e-11	Helq null E18.5 ProSPG	Cct6b
1.01237945744657e-11	0.423381976296987	0.742	0.481	2.40804577748242e-07	WT Mitotic PGCs	2210418O10Rik		2.54131538000322e-10	0.580764180984216	0.868	0.63	6.04477276287566e-06	Helq null Transitional PGCs	Wfdc15a		6.73901e-09	0.466923	0.849	0.715	0.000176111	Helq null mitotic arrest PGCs	Fmn1		8.60670953082081e-16	0.491482775693143	0.486	0.029	2.2491914016894e-11	Helq null E18.5 ProSPG	Cypt1
1.14124851932615e-11	0.534127400585999	0.897	0.746	2.71457372806917e-07	WT Mitotic PGCs	Arl14epl		2.81127477467125e-10	0.568390684777601	0.92	0.639	6.68689817903303e-06	Helq null Transitional PGCs	Usp43		7.55013e-09	0.409807	0.924	0.843	0.000197307	Helq null mitotic arrest PGCs	Mcm3ap		9.56048035093159e-16	0.415879619311477	0.403	0	2.49844033010895e-11	Helq null E18.5 ProSPG	1700029H14Rik
1.93285320402384e-11	0.406528588593168	0.751	0.497	4.59748463109109e-07	WT Mitotic PGCs	Gm14296		2.88252835079431e-10	0.582610805947137	0.901	0.63	6.85638193519934e-06	Helq null Transitional PGCs	Tbc1d24		8.98597e-09	0.515981	0.964	0.952	0.00023483	Helq null mitotic arrest PGCs	Gtse1		1.04606133572216e-15	0.430293006725474	0.444	0.014	2.73367208864271e-11	Helq null E18.5 ProSPG	Tex48
3.25470338839934e-11	0.483957039864693	0.414	0.153	7.74163747964667e-07	WT Mitotic PGCs	Efhc2		2.94942277863927e-10	0.452535186046944	1	0.958	7.01549702127136e-06	Helq null Transitional PGCs	Stt3b		9.98535e-09	0.475254	0.845	0.687	0.000260947	Helq null mitotic arrest PGCs	Lnpep		1.139278016073e-15	0.7619214106343	1	1	2.97727523940357e-11	Helq null E18.5 ProSPG	Mov10l1
3.85399892779317e-11	0.531696730278314	0.687	0.402	9.16712184964885e-07	WT Mitotic PGCs	Trim12a		3.21524660295814e-10	0.486694917867466	0.906	0.605	7.64778556979624e-06	Helq null Transitional PGCs	Atp13a2		1.10722e-08	0.477069	0.657	0.454	0.000289351	Helq null mitotic arrest PGCs	Top2b		1.60858163230997e-15	0.908302357761955	1	0.971	4.20370637971565e-11	Helq null E18.5 ProSPG	Laptm4a
4.89392436363174e-11	0.495866593644557	0.681	0.429	1.16406884913345e-06	WT Mitotic PGCs	Kdm5d		3.24777437932728e-10	0.572729986899494	0.675	0.311	7.72515613866786e-06	Helq null Transitional PGCs	Riox2		1.23991e-08	0.641892	1	1	0.000324025	Helq null mitotic arrest PGCs	Gm42418		1.74123444185247e-15	0.818043430915648	0.972	0.893	4.55036796689306e-11	Helq null E18.5 ProSPG	Odf2
6.03036907636559e-11	0.510099657424937	0.516	0.249	1.43438358850432e-06	WT Mitotic PGCs	Gm40988		3.33518703228439e-10	0.528757746728358	1	0.916	7.93307587499166e-06	Helq null Transitional PGCs	Ube2r2		1.36524e-08	0.493647	0.781	0.667	0.000356779	Helq null mitotic arrest PGCs	Gm4353		2.04103258664521e-15	0.827590561946435	0.958	0.55	5.33383045867993e-11	Helq null E18.5 ProSPG	Car4
8.14726143489831e-11	0.431373111951837	0.902	0.767	1.93790760490491e-06	WT Mitotic PGCs	Akr1e1		3.39373789209985e-10	0.481758590307315	0.896	0.605	8.07234495014869e-06	Helq null Transitional PGCs	Ubiad1		1.49753e-08	0.419438	0.884	0.759	0.00039135	Helq null mitotic arrest PGCs	Atp2a2		2.22496375513294e-15	0.988112357852339	0.708	0.179	5.8144977812889e-11	Helq null E18.5 ProSPG	Spem1
1.08192550268572e-10	0.466533238852698	0.744	0.492	2.57346800068825e-06	WT Mitotic PGCs	Uty		3.4983517569158e-10	0.49226890778826	0.873	0.605	8.32117948899991e-06	Helq null Transitional PGCs	Pfkfb3		1.67707e-08	0.423155	0.88	0.795	0.00043827	Helq null mitotic arrest PGCs	Galnt6		2.41122547320796e-15	1.0450133729923	0.917	0.657	6.30125552913436e-11	Helq null E18.5 ProSPG	Syngr4
1.17981857421572e-10	0.449682912152384	0.768	0.54	2.80631646062952e-06	WT Mitotic PGCs	Nlrp4c		3.54633403382589e-10	0.457939726434977	0.995	0.916	8.43531013285826e-06	Helq null Transitional PGCs	Coq5		1.71108e-08	0.429991	0.892	0.731	0.000447157	Helq null mitotic arrest PGCs	Atp8b2		2.53402455380617e-15	0.568584441355919	0.431	0.014	6.62216636646165e-11	Helq null E18.5 ProSPG	Tex36
1.9867015431027e-10	0.432553761836317	0.3	0.069	4.72556829042408e-06	WT Mitotic PGCs	Flg		3.83608102526183e-10	0.482811150023251	0.802	0.429	9.12450232668779e-06	Helq null Transitional PGCs	Epg5		1.74722e-08	0.431595	0.681	0.45	0.000456601	Helq null mitotic arrest PGCs	Gtf3c4		2.5908484547341e-15	0.445939174678391	1	1	6.77066426675662e-11	Helq null E18.5 ProSPG	Rps2
2.67278976942536e-10	0.523943984799447	0.805	0.672	6.35749774555516e-06	WT Mitotic PGCs	Wfs1		3.9168819487408e-10	0.459889978339637	0.986	0.916	9.31669540327487e-06	Helq null Transitional PGCs	Ppp1r35		1.8399e-08	0.458079	0.964	0.859	0.000480821	Helq null mitotic arrest PGCs	Ccnb1ip1		2.60935996726708e-15	0.473356557429108	0.458	0.021	6.81904040245906e-11	Helq null E18.5 ProSPG	1700011L22Rik
5.61812673055164e-10	0.504345256421705	0.593	0.333	1.33632762412901e-05	WT Mitotic PGCs	Mageb4		4.23099734064049e-10	0.666737678209403	0.693	0.412	1.00638502744475e-05	Helq null Transitional PGCs	Tcf7l1		2.14182e-08	0.726962	0.335	0.137	0.000559723	Helq null mitotic arrest PGCs	Bfsp2		2.83300508531378e-15	0.838734138215232	0.681	0.164	7.4034921894505e-11	Helq null E18.5 ProSPG	Pabpc6
7.03098898258319e-10	0.582696905386048	0.6	0.376	1.67239103939724e-05	WT Mitotic PGCs	Casz1		4.54597833038458e-10	0.602472615021765	0.948	0.731	1.08130640566528e-05	Helq null Transitional PGCs	Hic2		2.63194e-08	0.426084	0.924	0.835	0.000687805	Helq null mitotic arrest PGCs	Cdca7l		2.88713505265842e-15	0.895105701018959	0.889	0.414	7.54495003311224e-11	Helq null E18.5 ProSPG	Mesp1
1.13810816937741e-09	0.485699760520949	0.67	0.466	2.70710409168111e-05	WT Mitotic PGCs	2810429I04Rik		4.93535218128006e-10	0.589035980680081	0.439	0.109	1.17392286983927e-05	Helq null Transitional PGCs	Igsf23		3.0159e-08	0.438851	0.582	0.365	0.000788144	Helq null mitotic arrest PGCs	Slc19a2		3.22268683028991e-15	0.408718952948923	0.431	0.014	8.42184749359663e-11	Helq null E18.5 ProSPG	4930578I06Rik
1.32265634486963e-09	0.427297279163025	0.832	0.624	3.1460703819069e-05	WT Mitotic PGCs	Rsph9		5.31323531548786e-10	0.484548296014985	0.915	0.697	1.26380615214194e-05	Helq null Transitional PGCs	Ankrd31		3.65001e-08	0.410752	0.853	0.719	0.000953856	Helq null mitotic arrest PGCs	Pigq		4.57682285107074e-15	1.0050725974803	0.958	0.85	1.19606111567032e-10	Helq null E18.5 ProSPG	H2-K1
2.43753308670166e-09	0.511350304910391	0.803	0.587	5.79791620002857e-05	WT Mitotic PGCs	Gm3448		5.38248963541433e-10	0.480237517950624	0.995	0.924	1.28027898467965e-05	Helq null Transitional PGCs	Krt222		4.83889e-08	0.439428	0.697	0.498	0.00126455	Helq null mitotic arrest PGCs	Atp11c		5.28417409552271e-15	0.971041806046891	0.5	0.05	1.38091321638295e-10	Helq null E18.5 ProSPG	Ly9
2.7805009217809e-09	0.426495180647691	0.821	0.661	6.61369949254806e-05	WT Mitotic PGCs	Patj		5.40381354376795e-10	0.426093921313941	0.986	0.95	1.28535108952065e-05	Helq null Transitional PGCs	Adipor2		5.10969e-08	0.561262	0.761	0.574	0.00133532	Helq null mitotic arrest PGCs	Mxd4		5.86720590001364e-15	0.484176955572783	0.542	0.064	1.53327691785056e-10	Helq null E18.5 ProSPG	4931440F15Rik
5.32420850020935e-09	0.515870151203882	0.547	0.302	0.000126641623385979	WT Mitotic PGCs	A830018L16Rik		5.70904156177337e-10	0.505044031957488	0.939	0.807	1.35795262588341e-05	Helq null Transitional PGCs	Prdm4		5.63785e-08	0.409834	0.629	0.422	0.00147334	Helq null mitotic arrest PGCs	Pde3b		7.57895587665544e-15	0.491569631494583	1	1	1.98060853924637e-10	Helq null E18.5 ProSPG	Rpn1
5.54353090449901e-09	0.443788449082649	0.888	0.735	0.000131858426094414	WT Mitotic PGCs	Gnai1		5.74870891797951e-10	0.60422623636445	0.703	0.378	1.36738790323061e-05	Helq null Transitional PGCs	Spdya		5.6381e-08	0.43206	0.606	0.386	0.0014734	Helq null mitotic arrest PGCs	Eef2k		7.68457924138649e-15	1.03872262771942	0.736	0.243	2.00821109315153e-10	Helq null E18.5 ProSPG	Fam229a
7.52331571842699e-09	0.425683836995396	0.912	0.831	0.000178949587678504	WT Mitotic PGCs	Gm45716		5.87345292517134e-10	0.49058538680535	0.976	0.95	1.39705951278126e-05	Helq null Transitional PGCs	Gpbp1l1		5.70431e-08	0.459905	0.888	0.775	0.00149071	Helq null mitotic arrest PGCs	Csrnp2		8.71956728895676e-15	0.898951328703298	0.861	0.464	2.27868451962307e-10	Helq null E18.5 ProSPG	Gm2762
8.26308378981655e-09	0.538154298949705	0.766	0.608	0.000196545711024576	WT Mitotic PGCs	Rbmxl2		5.8754386995422e-10	0.536559254069883	0.873	0.546	1.39753184907311e-05	Helq null Transitional PGCs	Ovol2		6.72253e-08	0.468493	0.841	0.743	0.0017568	Helq null mitotic arrest PGCs	Taf15		1.01509328713173e-14	0.768172929897377	0.681	0.171	2.65274328726134e-10	Helq null E18.5 ProSPG	1700001J03Rik
1.19676781327772e-08	0.418686315942312	0.67	0.429	0.000284663192066238	WT Mitotic PGCs	Gm39469		5.87727486584589e-10	0.410043353490752	0.995	0.966	1.3979685995901e-05	Helq null Transitional PGCs	Tmem248		9.8569e-08	0.691871	0.554	0.353	0.0025759	Helq null mitotic arrest PGCs	Ddit4l		1.07841281354518e-14	0.442743826792493	0.667	0.121	2.81821620563761e-10	Helq null E18.5 ProSPG	4932414N04Rik
1.36033849050235e-08	0.467899824554781	0.661	0.476	0.00032357011335089	WT Mitotic PGCs	Zfp946		6.89043340003495e-10	0.580656512589391	0.991	0.95	1.63895848853231e-05	Helq null Transitional PGCs	Virma		1.00483e-07	0.421551	0.534	0.313	0.00262591	Helq null mitotic arrest PGCs	Lonrf3		1.69849031842438e-14	0.495516489108421	0.431	0.021	4.43866474913842e-10	Helq null E18.5 ProSPG	Hist1h2bp
1.55754342527799e-08	0.452928805657897	0.834	0.72	0.000370477279136623	WT Mitotic PGCs	Rhox7a		6.99661415487929e-10	0.43067625563756	0.991	0.966	1.66421464287959e-05	Helq null Transitional PGCs	Ppp4r3a		1.05398e-07	0.411963	0.928	0.876	0.00275437	Helq null mitotic arrest PGCs	Apc		1.74351931461766e-14	0.422476283263362	0.389	0.007	4.55633902489034e-10	Helq null E18.5 ProSPG	Arrdc5
1.65942408309568e-08	0.429322241809007	0.873	0.751	0.000394710612405138	WT Mitotic PGCs	Ttc39b		7.74475520368697e-10	0.412747037253616	0.788	0.487	1.84216747274898e-05	Helq null Transitional PGCs	Ptpn4		1.08474e-07	0.4184	0.51	0.293	0.00283475	Helq null mitotic arrest PGCs	Tktl2		1.84563895196461e-14	0.421854141133315	1	1	4.82320827316912e-10	Helq null E18.5 ProSPG	Ehmt2
1.85554957769223e-08	0.476556868075112	0.794	0.582	0.000441361022549874	WT Mitotic PGCs	Ammecr1		8.41386450739621e-10	0.512669640859353	0.953	0.773	2.00132181172926e-05	Helq null Transitional PGCs	Tmem131		1.12507e-07	0.426909	0.888	0.767	0.00294015	Helq null mitotic arrest PGCs	Ubr3		2.14676703875539e-14	0.438169299254585	0.653	0.143	5.61014630237946e-10	Helq null E18.5 ProSPG	Fkbpl
2.12700495822238e-08	0.529434106679167	0.591	0.381	0.000505929399362776	WT Mitotic PGCs	Gml2		9.15592368404149e-10	0.479733241167735	0.981	0.891	2.17782800748611e-05	Helq null Transitional PGCs	Ppp2r5e		1.16836e-07	0.434798	0.773	0.655	0.00305328	Helq null mitotic arrest PGCs	Lrba		2.27405608919615e-14	0.760653610438037	0.625	0.143	5.9427907778963e-10	Helq null E18.5 ProSPG	Tex33
2.65084235578556e-08	0.478094222669396	0.411	0.206	0.000630529362747154	WT Mitotic PGCs	Naaa		9.67461916976479e-10	0.430289692108298	1	0.958	2.30120491572025e-05	Helq null Transitional PGCs	Gfer		1.17038e-07	0.408863	0.729	0.526	0.00305856	Helq null mitotic arrest PGCs	Mus81		2.37406381578404e-14	0.577679620577914	0.667	0.179	6.20414096978844e-10	Helq null E18.5 ProSPG	Sept12
2.79422327956554e-08	0.416341103094807	0.886	0.799	0.000664633949277459	WT Mitotic PGCs	Prelid3a		1.00469513539961e-09	0.489066957020202	0.901	0.639	2.38976784906152e-05	Helq null Transitional PGCs	Slc23a2		1.2008e-07	0.520294	0.733	0.554	0.00313806	Helq null mitotic arrest PGCs	Kidins220		2.60610994744931e-14	0.762996673497225	0.861	0.386	6.81054712566928e-10	Helq null E18.5 ProSPG	Dbil5
2.79467559411334e-08	0.506532795746439	0.295	0.095	0.000664741536815799	WT Mitotic PGCs	5031415H12Rik		1.00916131041838e-09	0.50423575015724	0.953	0.857	2.40039109296116e-05	Helq null Transitional PGCs	Dbn1		1.74129e-07	0.424141	0.964	0.904	0.00455052	Helq null mitotic arrest PGCs	Hectd1		2.85366320978393e-14	0.566234688999216	0.417	0.014	7.45747806612835e-10	Helq null E18.5 ProSPG	Cypt3
2.9564820158875e-08	0.509939573057791	0.812	0.635	0.000703228812299002	WT Mitotic PGCs	Shroom3		1.02171067640181e-09	0.494570009135886	0.967	0.84	2.43024101488935e-05	Helq null Transitional PGCs	Gramd3		1.76373e-07	0.426426	0.876	0.715	0.00460916	Helq null mitotic arrest PGCs	Pla2g7		3.4965569977759e-14	0.444431278684991	0.75	0.207	9.13755240228776e-10	Helq null E18.5 ProSPG	Ccdc7a
3.38964548785571e-08	0.52514288614526	0.766	0.598	0.000806261075741359	WT Mitotic PGCs	Gm9		1.04631283660513e-09	0.529873490144179	0.943	0.79	2.48875971314895e-05	Helq null Transitional PGCs	Zgrf1		1.80847e-07	0.426107	0.566	0.402	0.00472607	Helq null mitotic arrest PGCs	Grb14		3.69080460095555e-14	1.00081520883669	0.903	0.65	9.64517966367713e-10	Helq null E18.5 ProSPG	2410141K09Rik
1.62385696288602e-07	0.50406079811472	0.751	0.55	0.00386250617192068	WT Mitotic PGCs	Tcte3		1.13441900996054e-09	0.55374580092333	0.736	0.403	2.69832905709215e-05	Helq null Transitional PGCs	Pde3b		2.28603e-07	0.418131	0.888	0.823	0.00597408	Helq null mitotic arrest PGCs	Prdm1		3.75212301411956e-14	0.529965962848485	0.389	0.007	9.80542307279865e-10	Helq null E18.5 ProSPG	Tmem210
2.91529476941244e-07	0.413743007232185	0.304	0.116	0.00693432013852444	WT Mitotic PGCs	Ankrd35		1.16190344367665e-09	0.516564195180433	0.821	0.529	2.76370353112929e-05	Helq null Transitional PGCs	Sacs		2.77879e-07	0.405706	0.657	0.458	0.0072618	Helq null mitotic arrest PGCs	Sash1		4.30402907849022e-14	0.54912051210643	0.556	0.107	1.12477191908185e-09	Helq null E18.5 ProSPG	1700016D06Rik
3.79341794441651e-07	0.448335003036924	0.744	0.534	0.00902302392258912	WT Mitotic PGCs	Gm3417		1.22152471516914e-09	0.493271722496502	0.976	0.849	2.90551868750131e-05	Helq null Transitional PGCs	Prkci		1.07259e-69	0.826558	1	0.996	2.803e-65	WT Mitotic arrest PGCs	Stmn1		4.64938293729632e-14	0.524778743308971	0.458	0.036	1.21502324300365e-09	Helq null E18.5 ProSPG	Tssk2
5.89958004637291e-07	0.457290403744696	0.604	0.402	0.0140327410983026	WT Mitotic PGCs	C330004P14Rik		1.25582547466084e-09	0.521900693662962	0.84	0.571	2.98710647402827e-05	Helq null Transitional PGCs	Rragd		3.37182e-62	0.833469	1	1	8.81158e-58	WT Mitotic arrest PGCs	1810037I17Rik		4.95671447790416e-14	0.451688675641132	0.583	0.093	1.29533819451069e-09	Helq null E18.5 ProSPG	Gm8922
9.17618481859763e-07	0.413165743281396	0.457	0.27	0.0218264732095163	WT Mitotic PGCs	Nat8f2		1.47002203733292e-09	0.591107464778291	0.693	0.345	3.49659441800009e-05	Helq null Transitional PGCs	Ptpn14		2.02725e-61	1.84557	0.855	0.163	5.29782e-57	WT Mitotic arrest PGCs	AC166344.1		5.62697420321052e-14	0.57460630372714	0.625	0.121	1.47049716852501e-09	Helq null E18.5 ProSPG	Fam181a
1.34257089148859e-06	0.406007723830915	0.635	0.444	0.0319343912249476	WT Mitotic PGCs	Zfy1		1.47214308715277e-09	0.488340140135441	0.925	0.748	3.50163954710158e-05	Helq null Transitional PGCs	Sipa1l3		1.4842e-46	0.528372	1	1	3.87867e-42	WT Mitotic arrest PGCs	Glo1		6.51001327179985e-14	0.483108148746762	0.806	0.314	1.70126176831945e-09	Helq null E18.5 ProSPG	Med9os
								1.57045764510952e-09	0.528307526225197	0.962	0.807	3.7354905546575e-05	Helq null Transitional PGCs	Frs2		3.4345e-46	1.39117	0.791	0.175	8.97537e-42	WT Mitotic arrest PGCs	Gm7534		7.40911270256019e-14	0.486140226788179	0.403	0.014	1.93622342256005e-09	Helq null E18.5 ProSPG	Aldoart2
								1.59469224903311e-09	0.425789853381263	1	0.966	3.79313498355016e-05	Helq null Transitional PGCs	Cdh1		3.05959e-44	0.953653	0.771	0.159	7.99561e-40	WT Mitotic arrest PGCs	1700049E17Rik2		9.1306260395364e-14	0.456279860745541	1	1	2.38610650291205e-09	Helq null E18.5 ProSPG	Gpat2
								1.61274277016737e-09	0.509288806478211	0.745	0.454	3.8360699531201e-05	Helq null Transitional PGCs	Rabgap1l		3.39421e-44	0.952981	0.771	0.159	8.87009e-40	WT Mitotic arrest PGCs	1700049E17Rik1		9.57958190199606e-14	0.510351517810933	0.625	0.157	2.50343213844863e-09	Helq null E18.5 ProSPG	Gm21269
								1.86877268961379e-09	0.45527036663159	0.769	0.479	4.44506271951536e-05	Helq null Transitional PGCs	Bmpr2		1.02978e-43	1.19655	0.96	0.614	2.69113e-39	WT Mitotic arrest PGCs	Slc9a3r2		1.21723366208734e-13	0.761242607531564	0.903	0.479	3.18099672913285e-09	Helq null E18.5 ProSPG	Adam32
								1.91205980092135e-09	0.495311199567656	0.792	0.471	4.54802544247153e-05	Helq null Transitional PGCs	Usf2		2.5175e-43	0.893592	0.98	0.797	6.57899e-39	WT Mitotic arrest PGCs	Hist1h2ag		1.25403479804616e-13	0.867180289824408	0.875	0.443	3.27716913773403e-09	Helq null E18.5 ProSPG	Dnaaf1
								2.05024948269516e-09	0.614739216926957	0.892	0.647	4.8767234195387e-05	Helq null Transitional PGCs	Smurf2		2.65865e-42	0.535699	1	0.996	6.94784e-38	WT Mitotic arrest PGCs	Mrps12		1.35269304187219e-13	0.580783655677896	1	0.993	3.53499272632461e-09	Helq null E18.5 ProSPG	Gaa
								2.06389620677077e-09	0.451783418685836	0.991	0.924	4.90918351742495e-05	Helq null Transitional PGCs	Tm9sf3		7.82458e-41	1.2179	0.783	0.207	2.0448e-36	WT Mitotic arrest PGCs	Cnksr1		1.42248330321138e-13	0.702040792721132	0.667	0.179	3.71737561628229e-09	Helq null E18.5 ProSPG	Prss39
								2.07949607388766e-09	0.41682907969648	0.991	0.933	4.94628936134919e-05	Helq null Transitional PGCs	H2-Ke6		1.21443e-40	1.09505	0.643	0.06	3.17366e-36	WT Mitotic arrest PGCs	Ms4a6d		1.54059138056885e-13	0.449757483895377	0.417	0.021	4.02602745484056e-09	Helq null E18.5 ProSPG	Spert
								2.39000530371297e-09	0.509183527861864	0.811	0.513	5.68486661541167e-05	Helq null Transitional PGCs	Gramd1a		1.67632e-40	0.585457	1	0.996	4.38073e-36	WT Mitotic arrest PGCs	Ubc		1.69673575234308e-13	0.456146799310173	0.389	0.014	4.43407954159818e-09	Helq null E18.5 ProSPG	H1fnt
								2.42174225863577e-09	0.544502340078992	0.92	0.689	5.76035613639105e-05	Helq null Transitional PGCs	Lrp6		1.82126e-40	0.483733	1	1	4.75949e-36	WT Mitotic arrest PGCs	Sec11a		1.70421176914888e-13	0.431771110138676	1	1	4.45361661631677e-09	Helq null E18.5 ProSPG	Ddost
								2.43224828797679e-09	0.4653565291408	0.561	0.235	5.7853457777816e-05	Helq null Transitional PGCs	Zfyve28		1.95401e-40	1.16666	0.582	0.028	5.1064e-36	WT Mitotic arrest PGCs	Sult2a5		1.79666505068976e-13	0.793379052538326	1	0.964	4.69522477696754e-09	Helq null E18.5 ProSPG	Stt3b
								2.43835460353497e-09	0.534051983817634	0.769	0.538	5.79987025996829e-05	Helq null Transitional PGCs	Folr1		3.21012e-38	1.0723	0.518	0.004	8.38902e-34	WT Mitotic arrest PGCs	Gc		1.8953241489112e-13	0.795561396240987	1	0.986	4.95305059834963e-09	Helq null E18.5 ProSPG	Psap
								2.44522079754001e-09	0.485166349046055	1	0.95	5.81620218902868e-05	Helq null Transitional PGCs	Wdr26		1.51564e-37	0.796967	0.554	0.028	3.96081e-33	WT Mitotic arrest PGCs	Sult2a2		2.14328240009328e-13	0.467605201789201	0.389	0.014	5.60103989616377e-09	Helq null E18.5 ProSPG	1700095A21Rik
								2.46561317089455e-09	0.518481342669939	0.858	0.529	5.86470748828978e-05	Helq null Transitional PGCs	Slc19a2		3.19532e-37	0.688292	0.996	0.98	8.35032e-33	WT Mitotic arrest PGCs	Wdr60		2.19873670416207e-13	1.1498185792568	0.917	0.786	5.74595862898675e-09	Helq null E18.5 ProSPG	Atp1a1
								2.49480413956576e-09	0.446680068907271	0.524	0.21	5.93414112637112e-05	Helq null Transitional PGCs	Dqx1		1.23415e-36	0.900395	0.98	0.857	3.22519e-32	WT Mitotic arrest PGCs	Hspb11		2.54453518279098e-13	0.460831821967817	0.583	0.107	6.64963379318768e-09	Helq null E18.5 ProSPG	Gm8926
								2.65497547334801e-09	0.420185406881976	0.642	0.319	6.31512466090558e-05	Helq null Transitional PGCs	Smo		4.63522e-36	1.10471	0.839	0.359	1.21132e-31	WT Mitotic arrest PGCs	Arhgef40		3.25425410109959e-13	0.451904127045957	0.694	0.179	8.50434224240355e-09	Helq null E18.5 ProSPG	Tekt4
								2.78949730665908e-09	0.418654221615248	1	0.95	6.63509829361928e-05	Helq null Transitional PGCs	Dync1h1		9.24451e-34	1.14812	0.863	0.458	2.41587e-29	WT Mitotic arrest PGCs	Gm40988		3.42074078830576e-13	0.472701449265092	0.639	0.164	8.93942190207944e-09	Helq null E18.5 ProSPG	1700026D11Rik
								3.01188799342587e-09	0.473502352410125	0.995	0.975	7.16407678116278e-05	Helq null Transitional PGCs	Esrp1		6.96395e-33	0.727545	0.992	0.916	1.81989e-28	WT Mitotic arrest PGCs	Haus4		3.58887244003904e-13	0.900384208462978	0.625	0.179	9.37880034755403e-09	Helq null E18.5 ProSPG	Ccdc105
								3.06727582408379e-09	0.414846310874073	0.991	0.983	7.29582227516569e-05	Helq null Transitional PGCs	Pik3cd		1.66314e-32	0.990325	0.627	0.112	4.34628e-28	WT Mitotic arrest PGCs	Gm20750		4.25390121988153e-13	0.520513201806994	1	0.993	1.11167200579164e-08	Helq null E18.5 ProSPG	Sptan1
								3.10182286077359e-09	0.470241771531398	0.976	0.882	7.37799585663605e-05	Helq null Transitional PGCs	Ipmk		1.92251e-32	0.660078	0.542	0.056	5.0241e-28	WT Mitotic arrest PGCs	Gm32846		4.89018164624054e-13	0.740797997053888	1	0.986	1.27795116961204e-08	Helq null E18.5 ProSPG	Slc2a3
								3.24665633029489e-09	0.584096833418292	0.873	0.605	7.72249674723943e-05	Helq null Transitional PGCs	Ptprg		2.25477e-32	0.957844	0.498	0.032	5.8924e-28	WT Mitotic arrest PGCs	Gm8126		5.52311121924492e-13	0.744672036114848	1	0.993	1.44335465492527e-08	Helq null E18.5 ProSPG	Dnajc10
								3.33045126609649e-09	0.437445626706538	0.958	0.857	7.9218113815371e-05	Helq null Transitional PGCs	Rb1		4.31439e-30	0.427848	0.996	0.996	1.12748e-25	WT Mitotic arrest PGCs	Dnd1		6.32570591448063e-13	0.491180072431866	0.556	0.093	1.65309672663122e-08	Helq null E18.5 ProSPG	4930589P08Rik
								3.37686449527653e-09	0.430924212671636	0.542	0.176	8.03220988846475e-05	Helq null Transitional PGCs	Bend6		1.70921e-27	1.01211	0.691	0.211	4.46668e-23	WT Mitotic arrest PGCs	Fam81b		6.36776475834637e-13	0.679709958429057	0.417	0.029	1.66408796429866e-08	Helq null E18.5 ProSPG	Fam24b
								3.4322700460868e-09	0.94193374786515	0.75	0.437	8.16399753162205e-05	Helq null Transitional PGCs	Plk2		1.33959e-26	0.47277	1	0.996	3.50074e-22	WT Mitotic arrest PGCs	Tmem234		6.80086469799464e-13	1.06814659574536	0.792	0.421	1.77726997152694e-08	Helq null E18.5 ProSPG	Capn1
								3.57802088902411e-09	0.602483423152662	0.981	0.84	8.51068048663275e-05	Helq null Transitional PGCs	Amot		1.74431e-26	1.07334	0.819	0.418	4.55841e-22	WT Mitotic arrest PGCs	Gm12589		7.08874987612277e-13	0.61019351779043	0.514	0.079	1.85250300512716e-08	Helq null E18.5 ProSPG	Fndc11
								3.75557673995798e-09	0.441242515353395	0.986	0.916	8.93301483366404e-05	Helq null Transitional PGCs	Tnrc18		7.33382e-26	0.677915	0.98	0.94	1.91655e-21	WT Mitotic arrest PGCs	Pop1		7.54729653220168e-13	0.413814125209972	0.569	0.107	1.97233500276027e-08	Helq null E18.5 ProSPG	Mgat4d
								3.80102928956651e-09	0.579006882574097	0.953	0.849	9.0411282681629e-05	Helq null Transitional PGCs	D17Wsu92e		9.6615e-26	0.823477	0.976	0.857	2.52484e-21	WT Mitotic arrest PGCs	Zrsr1		7.80027498602819e-13	0.664887055017975	0.792	0.407	2.03844586209875e-08	Helq null E18.5 ProSPG	Gm43409
								3.82933903701956e-09	0.557352378654888	0.986	0.866	9.10846583345473e-05	Helq null Transitional PGCs	Lsm14a		2.67195e-25	0.708197	0.984	0.916	6.98261e-21	WT Mitotic arrest PGCs	Flot1		7.87670328004741e-13	0.761256087420971	0.819	0.371	2.05841886817479e-08	Helq null E18.5 ProSPG	Trim69
								4.14906404014888e-09	0.59417400882242	0.934	0.756	9.86896372589812e-05	Helq null Transitional PGCs	Ei24		1.8221e-24	0.942929	0.731	0.323	4.76169e-20	WT Mitotic arrest PGCs	Khdc1a		8.88662956703764e-13	0.456895008817185	0.417	0.036	2.32234290475395e-08	Helq null E18.5 ProSPG	A930018P22Rik
								4.22227120175109e-09	0.574667286321616	0.929	0.706	0.000100430942804851	Helq null Transitional PGCs	Pikfyve		3.42802e-24	0.679286	0.823	0.402	8.95845e-20	WT Mitotic arrest PGCs	Myo7a		1.29259901757632e-12	0.434472623421796	0.347	0.007	3.3779490126322e-08	Helq null E18.5 ProSPG	Odf3
								4.26657282599057e-09	0.523711992707669	0.915	0.714	0.000101484701239012	Helq null Transitional PGCs	Tnpo2		9.59921e-24	0.785744	0.795	0.359	2.50856e-19	WT Mitotic arrest PGCs	Gm14443		1.59129936083478e-12	0.438578151956315	0.417	0.036	4.15854261966953e-08	Helq null E18.5 ProSPG	Plcz1
								4.44596242167545e-09	0.510360047263336	0.613	0.269	0.000105751662161972	Helq null Transitional PGCs	Pdgfb		2.17699e-23	0.910087	0.843	0.506	5.68913e-19	WT Mitotic arrest PGCs	Trim12a		1.65094781162783e-12	0.463086282337403	0.556	0.1	4.31442191612702e-08	Helq null E18.5 ProSPG	Zbbx
								4.8099371326456e-09	0.528303027983565	0.816	0.571	0.000114409164637108	Helq null Transitional PGCs	Plod3		2.26225e-23	0.731588	0.386	0.028	5.91195e-19	WT Mitotic arrest PGCs	BC117090		1.68309126652864e-12	0.516213098254497	0.583	0.129	4.3984224068193e-08	Helq null E18.5 ProSPG	Ankrd60
								5.03838562335071e-09	0.567632787463604	0.925	0.731	0.00011984304043702	Helq null Transitional PGCs	Rps6ka3		1.20073e-22	0.560115	0.333	0.004	3.13788e-18	WT Mitotic arrest PGCs	Pnp2		2.01580715447748e-12	0.407565852720264	0.556	0.1	5.26790883679601e-08	Helq null E18.5 ProSPG	Speer1
								5.04819636858827e-09	0.543757084226387	0.882	0.672	0.00012007639882324	Helq null Transitional PGCs	Zfp462		3.59201e-22	0.615119	0.675	0.263	9.38701e-18	WT Mitotic arrest PGCs	Carmil3		2.38480656964046e-12	0.414931866284025	0.653	0.179	6.2322150084414e-08	Helq null E18.5 ProSPG	Spag16
								5.46917697070403e-09	0.550041393709728	0.882	0.706	0.000130089843425166	Helq null Transitional PGCs	Bcorl1		5.71621e-22	0.485081	0.992	0.972	1.49382e-17	WT Mitotic arrest PGCs	Cbr1		2.44804897138512e-12	0.766888474886833	0.597	0.143	6.39748637692074e-08	Helq null E18.5 ProSPG	Gm29825
								5.53628390267788e-09	0.515836015684447	0.972	0.908	0.000131686048909096	Helq null Transitional PGCs	Klhl21		6.19221e-22	0.928305	0.835	0.522	1.61821e-17	WT Mitotic arrest PGCs	Igsf11		2.57320793555354e-12	0.739683390943814	0.972	0.95	6.72456429798207e-08	Helq null E18.5 ProSPG	Atp13a1
								5.56404657081349e-09	0.406359058874226	0.948	0.79	0.00013234641173337	Helq null Transitional PGCs	Sympk		6.70062e-22	0.617749	0.992	0.92	1.75107e-17	WT Mitotic arrest PGCs	Rsph1		2.89995510922927e-12	0.736133955501659	0.986	0.971	7.57845268694885e-08	Helq null E18.5 ProSPG	St3gal4
								5.79626979233062e-09	0.543201721998034	0.849	0.613	0.000137870073280376	Helq null Transitional PGCs	Rab11fip1		2.28563e-21	0.675846	0.691	0.287	5.97305e-17	WT Mitotic arrest PGCs	3632451O06Rik		3.14456422057639e-12	0.997872272451255	0.944	0.714	8.21768967763229e-08	Helq null E18.5 ProSPG	Sspo
								5.85345462373957e-09	0.541856741567799	0.726	0.445	0.000139230271680269	Helq null Transitional PGCs	Ubqln2		3.32279e-21	0.4585	0.305	0	8.68344e-17	WT Mitotic arrest PGCs	Gm5930		3.21820836532149e-12	0.56903492183707	0.833	0.336	8.41014392109464e-08	Helq null E18.5 ProSPG	1700029P11Rik
								5.87650084668502e-09	0.49020817843306	0.788	0.487	0.00013977844913925	Helq null Transitional PGCs	Foxk2		5.38169e-21	0.688804	0.944	0.841	1.4064e-16	WT Mitotic arrest PGCs	Snhg6		3.24666032673331e-12	0.756687693461403	0.931	0.6	8.48449743185215e-08	Helq null E18.5 ProSPG	Acrbp
								5.99549674997645e-09	0.52985697851941	0.929	0.756	0.00014260888569494	Helq null Transitional PGCs	Notch3		7.15541e-21	0.624047	1	0.956	1.86992e-16	WT Mitotic arrest PGCs	Rab3gap2		3.8820537634351e-12	0.430156278563474	0.333	0.007	1.01449710999849e-07	Helq null E18.5 ProSPG	Gm45604
								6.17775792285486e-09	0.480210510751693	0.995	0.95	0.000146944149953026	Helq null Transitional PGCs	Dnajc13		7.67795e-21	0.487063	0.984	0.976	2.00648e-16	WT Mitotic arrest PGCs	Pim1		4.38395215649253e-12	0.518647358981563	0.75	0.236	1.14565821705619e-07	Helq null E18.5 ProSPG	Lrrc6
								6.18086062601039e-09	0.523031301325689	0.929	0.731	0.000147017950850283	Helq null Transitional PGCs	Lamc1		1.06558e-20	0.480407	0.996	0.968	2.78468e-16	WT Mitotic arrest PGCs	Fbxo15		4.62407757560985e-12	0.442175420095302	0.403	0.036	1.20841019283412e-07	Helq null E18.5 ProSPG	Plac8l1
								6.38056468792858e-09	0.40733744586811	0.986	0.992	0.000151768111667069	Helq null Transitional PGCs	Kmt2c		1.79389e-20	0.549645	0.365	0.04	4.68797e-16	WT Mitotic arrest PGCs	Gm32913		5.13261366432282e-12	0.504559109548342	0.403	0.036	1.34130592889748e-07	Helq null E18.5 ProSPG	Tex43
								6.89841025267811e-09	0.476317974698693	0.514	0.185	0.000164085586270202	Helq null Transitional PGCs	Bbc3		7.93934e-20	0.623477	0.811	0.442	2.07479e-15	WT Mitotic arrest PGCs	Wfs1		5.22961282570911e-12	0.525276812898082	0.333	0.007	1.36665471974256e-07	Helq null E18.5 ProSPG	Spata31
								7.08043760713634e-09	0.530472179073919	0.726	0.412	0.000168415288923345	Helq null Transitional PGCs	Adgre5		1.0418e-19	0.571182	0.458	0.092	2.72254e-15	WT Mitotic arrest PGCs	Gm26808		6.16050851688276e-12	0.407227668429251	0.528	0.114	1.60992569071697e-07	Helq null E18.5 ProSPG	4930568E12Rik
								7.48847468424482e-09	0.571886096131285	0.981	0.958	0.000178120858839447	Helq null Transitional PGCs	Mapk14		1.07445e-19	0.640424	0.992	0.9	2.80787e-15	WT Mitotic arrest PGCs	Litaf		6.49194727272071e-12	0.445328395354029	0.389	0.029	1.6965405807801e-07	Helq null E18.5 ProSPG	Iqcf4
								7.52204663070017e-09	0.490571966613239	0.844	0.513	0.000178919401157834	Helq null Transitional PGCs	Nr6a1		5.79397e-19	0.481096	0.932	0.749	1.51414e-14	WT Mitotic arrest PGCs	Dpysl2		6.57487303807193e-12	0.536394452860903	1	1	1.71821157103934e-07	Helq null E18.5 ProSPG	Rps4x
								7.76668300934735e-09	0.555498626998876	0.972	0.849	0.000184738322060336	Helq null Transitional PGCs	Cop1		8.14383e-19	0.584597	0.807	0.438	2.12823e-14	WT Mitotic arrest PGCs	2210418O10Rik		7.82335303892027e-12	0.677095130275718	0.958	0.55	2.04447684966103e-07	Helq null E18.5 ProSPG	Cetn4
								7.87959890832897e-09	0.472238557250971	0.976	0.891	0.000187424139633513	Helq null Transitional PGCs	N4bp1		9.97836e-19	0.498271	0.996	0.952	2.60764e-14	WT Mitotic arrest PGCs	Psme1		7.90160494506638e-12	0.818469376070865	1	0.871	2.0649264202942e-07	Helq null E18.5 ProSPG	Apoe
								8.50769559460552e-09	0.451726135554559	0.703	0.37	0.000202364047413287	Helq null Transitional PGCs	Adrb3		1.40269e-18	0.50052	0.434	0.084	3.66566e-14	WT Mitotic arrest PGCs	Pamr1		8.70641630555828e-12	0.659923805780309	1	0.993	2.27524777313155e-07	Helq null E18.5 ProSPG	Calu
								8.59712395369190e-09	0.502366058478477	0.896	0.655	0.000204491190362515	Helq null Transitional PGCs	Sbk1		1.41646e-18	0.584642	0.823	0.47	3.70163e-14	WT Mitotic arrest PGCs	Gm14296		9.13416161929941e-12	0.418556033291433	0.514	0.1	2.38703045597151e-07	Helq null E18.5 ProSPG	Tmco2
								8.87864819943545e-09	0.539167426321865	0.892	0.681	0.000211187526071772	Helq null Transitional PGCs	Adgrl2		2.2318e-18	0.491212	0.992	0.972	5.83237e-14	WT Mitotic arrest PGCs	Hdac1		9.24100197956432e-12	0.873576400855723	0.958	0.893	2.41495104731954e-07	Helq null E18.5 ProSPG	Glce
								8.89439097800103e-09	0.487543975158754	0.877	0.639	0.000211561983802732	Helq null Transitional PGCs	Plxnb1		2.64479e-18	0.550413	0.992	0.972	6.91163e-14	WT Mitotic arrest PGCs	Ahi1		1.01483134836562e-11	0.816688125969029	0.958	0.814	2.65205876268386e-07	Helq null E18.5 ProSPG	Zfp990
								9.08429066434789e-09	0.476214143513046	0.825	0.571	0.000216078937742179	Helq null Transitional PGCs	Mybl1		2.77456e-18	0.786008	0.558	0.187	7.25075e-14	WT Mitotic arrest PGCs	Cfap57		1.04292674819242e-11	0.703344734857939	1	0.964	2.72548047105125e-07	Helq null E18.5 ProSPG	Lamb1
								9.48596901294786e-09	0.539120674981115	0.981	0.849	0.000225633258941978	Helq null Transitional PGCs	Yy1		6.46479e-18	0.75529	0.647	0.295	1.68944e-13	WT Mitotic arrest PGCs	Ehd3		1.12039035239106e-11	0.813392646286967	0.986	0.936	2.92791610790356e-07	Helq null E18.5 ProSPG	Tmem87a
								9.66790383708247e-09	0.476566805995873	0.991	0.966	0.000229960760668844	Helq null Transitional PGCs	Pten		7.41046e-18	0.511177	0.98	0.916	1.93658e-13	WT Mitotic arrest PGCs	Tapbp		1.13196813821588e-11	1.02754801165721	0.639	0.214	2.95817233559957e-07	Helq null E18.5 ProSPG	Tead3
								9.74501534597981e-09	0.458603457160375	0.783	0.513	0.000231794935019476	Helq null Transitional PGCs	Siah2		8.37201e-18	0.634254	0.494	0.139	2.18786e-13	WT Mitotic arrest PGCs	Khdc1c		1.14617580776168e-11	0.418272986388145	0.681	0.2	2.99530123842359e-07	Helq null E18.5 ProSPG	Ppp1r32
								1.00147086598792e-08	0.432462113365899	0.991	0.958	0.000238209860183888	Helq null Transitional PGCs	Klf5		1.02725e-17	0.881233	0.51	0.183	2.68451e-13	WT Mitotic arrest PGCs	Gm32857		1.151992436155e-11	0.48967793063703	0.708	0.229	3.01050183340387e-07	Helq null E18.5 ProSPG	Tsga10ip
								1.03023492524023e-08	0.416664944189313	1	0.958	0.000245051679317642	Helq null Transitional PGCs	Npepps		1.07782e-17	0.586336	0.422	0.088	2.81667e-13	WT Mitotic arrest PGCs	Ankrd29		1.15246013139801e-11	0.479828257087038	0.625	0.2	3.01172406138243e-07	Helq null E18.5 ProSPG	Znrf4
								1.05226052975657e-08	0.488369788200123	0.915	0.773	0.000250290689607899	Helq null Transitional PGCs	Sema4d		1.16603e-17	0.528313	0.984	0.948	3.0472e-13	WT Mitotic arrest PGCs	Lef1		1.24685484077714e-11	1.12170876978881	0.875	0.5	3.25840575540291e-07	Helq null E18.5 ProSPG	Prm2
								1.05524029595887e-08	0.526308818302279	0.953	0.84	0.000250999456796777	Helq null Transitional PGCs	Chmp4b		2.15219e-17	0.83886	0.819	0.518	5.62432e-13	WT Mitotic arrest PGCs	4930558C23Rik		1.26284671452193e-11	0.46429888010527	0.389	0.036	3.30019731906016e-07	Helq null E18.5 ProSPG	Allc
								1.07019154285808e-08	0.494558418530916	0.972	0.874	0.000254555760384223	Helq null Transitional PGCs	Pdzd8		3.36631e-17	0.669778	0.618	0.271	8.79719e-13	WT Mitotic arrest PGCs	A830018L16Rik		1.3342365830441e-11	0.459895250346317	0.375	0.029	3.48676046246914e-07	Helq null E18.5 ProSPG	Odf3l1
								1.07535833977602e-08	0.50047037399648	0.349	0.076	0.000255784734699124	Helq null Transitional PGCs	Asgr1		4.3294e-17	0.564594	0.98	0.956	1.1314e-12	WT Mitotic arrest PGCs	Rrad		1.38040896309678e-11	0.492129223436661	0.319	0.007	3.6074227432608e-07	Helq null E18.5 ProSPG	Gm11213
								1.10516105431198e-08	0.479695791633907	0.675	0.319	0.000262873608378649	Helq null Transitional PGCs	Plbd1		4.723e-17	0.820938	0.631	0.283	1.23426e-12	WT Mitotic arrest PGCs	Sult5a1		1.43726911305714e-11	0.469407441609433	0.389	0.036	3.75601537315222e-07	Helq null E18.5 ProSPG	1700003P14Rik
								1.1370225272092e-08	0.416565469874487	0.995	0.983	0.000270452178321981	Helq null Transitional PGCs	Otud4		8.98233e-17	0.75573	0.743	0.426	2.34735e-12	WT Mitotic arrest PGCs	Col22a1		1.47234336164208e-11	0.774085191228938	0.972	0.707	3.84767490697925e-07	Helq null E18.5 ProSPG	Smim24
								1.15632240801657e-08	0.478203230375618	0.976	0.866	0.000275042847970821	Helq null Transitional PGCs	Slc44a1		9.22572e-17	0.588992	0.811	0.53	2.41096e-12	WT Mitotic arrest PGCs	Zfp978		1.52127930332438e-11	0.860721264921211	0.917	0.679	3.9755592033776e-07	Helq null E18.5 ProSPG	Agrn
								1.25168072492469e-08	0.477471596079743	0.943	0.79	0.000297724777230586	Helq null Transitional PGCs	Sec16a		1.05799e-16	0.510972	0.968	0.861	2.76485e-12	WT Mitotic arrest PGCs	9030025P20Rik		1.73270720380928e-11	0.424221974659884	0.639	0.179	4.5280837357148e-07	Helq null E18.5 ProSPG	Gm17359
								1.27847294978634e-08	0.552249289416848	0.901	0.689	0.000304097575836179	Helq null Transitional PGCs	Utp14b		2.39135e-16	0.54996	0.944	0.876	6.24932e-12	WT Mitotic arrest PGCs	Noct		1.81111095405732e-11	0.862951966394307	0.958	0.943	4.732976256238e-07	Helq null E18.5 ProSPG	Grik5
								1.30807003526136e-08	0.589638020716536	0.783	0.563	0.000311137538587268	Helq null Transitional PGCs	Map3k5		3.85052e-16	0.544842	1	0.972	1.00626e-11	WT Mitotic arrest PGCs	Jund		1.93864737867486e-11	0.516588274964486	1	1	5.066267194691e-07	Helq null E18.5 ProSPG	Ctsd
								1.37951837091085e-08	0.55257522827014	0.953	0.849	0.000328132239704855	Helq null Transitional PGCs	Fat1		3.93033e-16	0.43929	1	0.98	1.02711e-11	WT Mitotic arrest PGCs	Camta1		1.98334527112872e-11	0.717293236675826	0.972	0.693	5.18307619704069e-07	Helq null E18.5 ProSPG	Cklf
								1.38486844099245e-08	0.47593582561634	0.976	0.891	0.000329404807374465	Helq null Transitional PGCs	Slc45a4		5.46813e-16	0.484081	0.968	0.916	1.42899e-11	WT Mitotic arrest PGCs	Msantd3		2.00236157002734e-11	0.65043340772431	0.986	0.986	5.23277149095246e-07	Helq null E18.5 ProSPG	Serinc3
								1.41541513103714e-08	0.500589942748226	0.774	0.479	0.000336670643068493	Helq null Transitional PGCs	Ccnd1		7.94785e-16	0.622794	0.988	0.964	2.07701e-11	WT Mitotic arrest PGCs	Phgdh		2.1020980955456e-11	0.504985399694705	1	1	5.49341295308931e-07	Helq null E18.5 ProSPG	Bcap31
								1.46160103723395e-08	0.550649007469083	0.906	0.748	0.000347656422716468	Helq null Transitional PGCs	Tmem65		9.0725e-16	0.539073	0.984	0.936	2.37092e-11	WT Mitotic arrest PGCs	Baiap2		2.27615883035973e-11	0.92387376652138	0.931	0.879	5.94828587137908e-07	Helq null E18.5 ProSPG	Clstn3
								1.49193331645796e-08	0.417301128803444	1	0.874	0.00035487125865269	Helq null Transitional PGCs	Fbxl3		1.12842e-15	0.698807	0.386	0.088	2.94889e-11	WT Mitotic arrest PGCs	Gm16897		2.27901745475363e-11	0.449317477024513	1	1	5.95575631450765e-07	Helq null E18.5 ProSPG	Hspa5
								1.55122305033609e-08	0.425492802956749	0.665	0.353	0.000368973914752942	Helq null Transitional PGCs	1190002N15Rik		1.22613e-15	0.656422	0.839	0.602	3.20425e-11	WT Mitotic arrest PGCs	Acss2		2.49819954662839e-11	0.628643651400672	0.847	0.45	6.52854487520396e-07	Helq null E18.5 ProSPG	Abhd8
								1.61310786120269e-08	0.472305884697986	0.976	0.832	0.000383693835865671	Helq null Transitional PGCs	Trappc8		1.27257e-15	0.535634	0.98	0.904	3.3256e-11	WT Mitotic arrest PGCs	Cyp20a1		2.61830215648895e-11	0.476770156364308	0.597	0.164	6.84240902555256e-07	Helq null E18.5 ProSPG	4933433G15Rik
								1.62915314299578e-08	0.575340566694647	0.429	0.126	0.000387510366592975	Helq null Transitional PGCs	Elobl		1.30653e-15	0.450187	0.996	0.976	3.41435e-11	WT Mitotic arrest PGCs	Fsd1		3.35217413871098e-11	0.798073222600894	0.958	0.886	8.7602366766934e-07	Helq null E18.5 ProSPG	Nomo1
								1.63613866638256e-08	0.497031843792658	0.698	0.361	0.000389171943185757	Helq null Transitional PGCs	Krt19		1.51607e-15	0.661345	0.9	0.745	3.96195e-11	WT Mitotic arrest PGCs	Plekhf1		3.44335072151015e-11	0.532296635167656	0.611	0.171	8.99850844052246e-07	Helq null E18.5 ProSPG	Adam18
								1.64849335851755e-08	0.490458370470853	0.972	0.849	0.000392110630256984	Helq null Transitional PGCs	Sox4		2.61706e-15	0.604612	0.763	0.438	6.83917e-11	WT Mitotic arrest PGCs	Eps8l1		3.93072469623808e-11	0.734107479756045	1	0.95	1.0272162848679e-06	Helq null E18.5 ProSPG	Ptprf
								1.65589110588676e-08	0.467393833499803	0.958	0.824	0.000393870258446224	Helq null Transitional PGCs	Rap1a		2.68916e-15	0.40564	0.996	0.964	7.02758e-11	WT Mitotic arrest PGCs	Dnpep		4.23747056373085e-11	0.915752742047532	0.819	0.45	1.10737818241978e-06	Helq null E18.5 ProSPG	Sox9
								1.66948026979529e-08	0.518760888663753	0.651	0.345	0.000397102576973507	Helq null Transitional PGCs	Baz1a		3.72593e-15	0.605178	0.687	0.347	9.73696e-11	WT Mitotic arrest PGCs	Tceanc2		4.91509328929141e-11	0.944384548681209	0.944	0.857	1.28446132929052e-06	Helq null E18.5 ProSPG	Mcam
								1.75231688481889e-08	0.443294839161914	0.991	0.916	0.000416806094223022	Helq null Transitional PGCs	Ddit4		3.96678e-15	0.442615	0.277	0.028	1.03664e-10	WT Mitotic arrest PGCs	Gm5622		4.9408326380093e-11	0.831872823307695	0.889	0.629	1.29118779329097e-06	Helq null E18.5 ProSPG	Lpcat4
								1.88723743120343e-08	0.452126676187857	0.75	0.445	0.000448898295386048	Helq null Transitional PGCs	Slc9a1		6.45278e-15	0.549817	0.96	0.88	1.6863e-10	WT Mitotic arrest PGCs	Dhrs1		5.59052191549321e-11	0.813227349452794	0.986	0.907	1.46097109217584e-06	Helq null E18.5 ProSPG	Cox8c
								1.90588162526052e-08	0.489114903180946	0.991	0.992	0.000453333003384468	Helq null Transitional PGCs	Atp11b		7.26641e-15	0.464612	0.414	0.104	1.89893e-10	WT Mitotic arrest PGCs	C3		5.64816088614071e-11	0.6726638573819	0.972	0.929	1.47603388437515e-06	Helq null E18.5 ProSPG	Fabp9
								1.93009616380578e-08	0.436848704542302	0.802	0.496	0.000459092673522843	Helq null Transitional PGCs	Wdr62		1.06693e-14	0.413973	0.293	0.036	2.78821e-10	WT Mitotic arrest PGCs	Gm48321		6.7687362201007e-11	0.453120036111206	0.722	0.286	1.76887383639892e-06	Helq null E18.5 ProSPG	1700100I10Rik
								2.03776194024613e-08	0.45478310565811	0.722	0.454	0.000484702055106944	Helq null Transitional PGCs	Afg1l		1.19597e-14	0.632396	0.711	0.398	3.12542e-10	WT Mitotic arrest PGCs	Ripk3		6.82790821183327e-11	0.506081863636709	0.278	0	1.78433725299839e-06	Helq null E18.5 ProSPG	Tex29
								2.74557297339388e-08	0.447142778906966	0.991	0.95	0.000653061987451468	Helq null Transitional PGCs	Gm9112		1.31908e-14	0.667995	0.57	0.235	3.44715e-10	WT Mitotic arrest PGCs	Gzma		6.89324054581567e-11	0.780547454657081	0.472	0.086	1.80141055183801e-06	Helq null E18.5 ProSPG	A330032B11Rik
								2.83165124409764e-08	0.515858304094851	0.901	0.731	0.000673536564921066	Helq null Transitional PGCs	Aebp2		1.43326e-14	0.743766	0.667	0.359	3.74555e-10	WT Mitotic arrest PGCs	Pifo		7.04848286906041e-11	0.554269224189328	0.681	0.236	1.84198002817156e-06	Helq null E18.5 ProSPG	Qrich2
								2.93726321660261e-08	0.528013608177867	0.75	0.479	0.000698657428701097	Helq null Transitional PGCs	Rab2b		1.49001e-14	0.859379	0.755	0.502	3.89385e-10	WT Mitotic arrest PGCs	Plac8		7.15844344088008e-11	0.59122984119759	0.861	0.421	1.87071602440519e-06	Helq null E18.5 ProSPG	Efcab6
								2.95969621053532e-08	0.564382317309424	0.934	0.714	0.00070399334063793	Helq null Transitional PGCs	Homer1		2.31333e-14	0.693439	0.454	0.155	6.04544e-10	WT Mitotic arrest PGCs	Ect2l		7.21703537425698e-11	0.778874114729647	0.917	0.743	1.88602785435458e-06	Helq null E18.5 ProSPG	Angel1
								3.03887942527168e-08	0.51123714183341	0.83	0.571	0.000722827860095121	Helq null Transitional PGCs	Lrba		2.69662e-14	0.503178	0.265	0.024	7.04709e-10	WT Mitotic arrest PGCs	Klk1b22		7.60625351961441e-11	0.923630328186198	0.972	0.914	1.98774223228083e-06	Helq null E18.5 ProSPG	Lrp1
								3.22520126454269e-08	0.473339946127589	0.807	0.529	0.000767146372784124	Helq null Transitional PGCs	Uhmk1		3.65578e-14	0.694919	0.932	0.865	9.55366e-10	WT Mitotic arrest PGCs	Plvap		8.255589491134e-11	0.621275468343826	0.389	0.05	2.15743320171805e-06	Helq null E18.5 ProSPG	1700029I15Rik
								3.25577362097371e-08	0.409062528466763	0.802	0.513	0.000774418313484807	Helq null Transitional PGCs	Hipk1		4.59592e-14	0.616948	0.382	0.096	1.20105e-09	WT Mitotic arrest PGCs	3110079O15Rik		9.02787631418947e-11	0.673597383705386	0.986	0.9	2.35925491718713e-06	Helq null E18.5 ProSPG	Dkkl1
								3.37101494182764e-08	0.424533799202416	0.995	0.983	0.000801829614063123	Helq null Transitional PGCs	Dst		1.13568e-13	0.46315	0.924	0.809	2.96788e-09	WT Mitotic arrest PGCs	3110002H16Rik		9.19722066341382e-11	0.480788377700856	0.333	0.021	2.40350967596993e-06	Helq null E18.5 ProSPG	Fam170b
								3.53441910108418e-08	0.465394345137007	0.934	0.756	0.000840696927383884	Helq null Transitional PGCs	Stk10		1.20506e-13	0.824006	0.952	0.948	3.14918e-09	WT Mitotic arrest PGCs	Mt1		1.08534471555579e-10	0.499879805495529	0.653	0.243	2.83633134516193e-06	Helq null E18.5 ProSPG	Cfap161
								3.67083383420874e-08	0.488567653325831	0.953	0.765	0.000873144535804891	Helq null Transitional PGCs	Gls		1.57473e-13	0.446283	0.96	0.861	4.11524e-09	WT Mitotic arrest PGCs	Serpini1		1.1146326958082e-10	0.684692488313196	0.653	0.271	2.91286962395557e-06	Helq null E18.5 ProSPG	Tbcc
								3.68088867132135e-08	0.56286908689226	0.943	0.832	0.000875536179360496	Helq null Transitional PGCs	Trim44		2.07397e-13	0.549251	0.819	0.534	5.41991e-09	WT Mitotic arrest PGCs	Pink1		1.16807417993188e-10	0.499177635159057	1	1	3.05252825441597e-06	Helq null E18.5 ProSPG	Atp9a
								3.97944788804904e-08	0.509986615387973	0.599	0.286	0.000946551474651345	Helq null Transitional PGCs	Smad3		2.1665e-13	0.548986	0.843	0.61	5.66172e-09	WT Mitotic arrest PGCs	Dusp26		1.20238845558557e-10	0.652003010610618	0.972	0.943	3.14220175098178e-06	Helq null E18.5 ProSPG	Rnf220
								4.42393905688693e-08	0.578957102694797	0.943	0.798	0.00105227814407113	Helq null Transitional PGCs	Znrf2		2.48326e-13	0.490628	0.996	0.992	6.4895e-09	WT Mitotic arrest PGCs	Cisd3		1.3229369697237e-10	0.469700858535437	1	1	3.45723118297894e-06	Helq null E18.5 ProSPG	Ubr4
								4.54810925677998e-08	0.419571471928733	0.863	0.597	0.00108181326781769	Helq null Transitional PGCs	Impad1		3.21945e-13	0.618455	0.815	0.594	8.4134e-09	WT Mitotic arrest PGCs	2810429I04Rik		1.3410726991752e-10	0.435985702906979	0.75	0.321	3.50462528475455e-06	Helq null E18.5 ProSPG	4930544G11Rik
								4.68851075570905e-08	0.576009807573456	0.92	0.798	0.00111520916835295	Helq null Transitional PGCs	Spred1		3.39713e-13	0.573553	0.514	0.219	8.87772e-09	WT Mitotic arrest PGCs	Tbc1d10c		1.40810624129409e-10	0.482604423486001	0.639	0.193	3.67980404037386e-06	Helq null E18.5 ProSPG	1700019N19Rik
								4.69381524951615e-08	0.517513936011196	0.976	0.857	0.00111647089524991	Helq null Transitional PGCs	Trh		3.63075e-13	0.453186	0.972	0.88	9.48823e-09	WT Mitotic arrest PGCs	Nthl1		1.52095219830305e-10	0.543558815639714	0.5	0.107	3.97470437982536e-06	Helq null E18.5 ProSPG	Aqp9
								4.81827129356059e-08	0.555617114045613	0.514	0.235	0.00114607400988632	Helq null Transitional PGCs	Grb14		4.62866e-13	0.554246	0.871	0.725	1.20961e-08	WT Mitotic arrest PGCs	Hibch		1.54567133711427e-10	0.475378754694643	0.389	0.05	4.03930290528073e-06	Helq null E18.5 ProSPG	1700093K21Rik
								4.8323166375452e-08	0.471248154641405	0.939	0.739	0.0011494148354065	Helq null Transitional PGCs	Pip4k2a		5.19003e-13	0.703727	0.55	0.251	1.35631e-08	WT Mitotic arrest PGCs	Cyp2c55		1.66404429913689e-10	0.567033256225208	0.431	0.079	4.34864696693443e-06	Helq null E18.5 ProSPG	Dnajc5b
								4.88465602068886e-08	0.426848933072493	0.981	0.899	0.00116186428108105	Helq null Transitional PGCs	Itsn1		5.52715e-13	0.642411	0.908	0.817	1.44441e-08	WT Mitotic arrest PGCs	1700019A02Rik		1.68983091390397e-10	0.440511772592792	0.583	0.157	4.41603512730525e-06	Helq null E18.5 ProSPG	Iqcf3
								4.89754069139334e-08	0.474573099342657	0.986	0.874	0.00116492902885482	Helq null Transitional PGCs	Sfi1		5.6924e-13	0.76199	0.679	0.386	1.48759e-08	WT Mitotic arrest PGCs	Jakmip2		1.7815020808652e-10	0.859750657375183	0.917	0.85	4.65559938792502e-06	Helq null E18.5 ProSPG	Mink1
								5.0069692981636e-08	0.495194408305024	0.877	0.63	0.00119095771726119	Helq null Transitional PGCs	Zfp346		5.73667e-13	0.601174	0.855	0.606	1.49916e-08	WT Mitotic arrest PGCs	Fbxo16		2.04968282833218e-10	0.945590559966117	0.931	0.7	5.35643613528049e-06	Helq null E18.5 ProSPG	Cers4
								5.22552532176953e-08	0.447584780274388	0.967	0.832	0.0012429434530361	Helq null Transitional PGCs	Spast		5.91749e-13	0.603016	0.554	0.267	1.54642e-08	WT Mitotic arrest PGCs	Dhrs4		2.24033875636522e-10	0.999611784483867	0.792	0.529	5.85467727200922e-06	Helq null E18.5 ProSPG	Ttyh3
								5.22635547080102e-08	0.492987124205428	0.726	0.454	0.00124314091228473	Helq null Transitional PGCs	Lmbrd2		1.21964e-12	0.47019	0.518	0.203	3.18728e-08	WT Mitotic arrest PGCs	Gm39469		2.35519466887503e-10	0.74166192247062	0.417	0.071	6.15483022817112e-06	Helq null E18.5 ProSPG	Tcf23
								5.46937032002935e-08	0.507681123022813	0.712	0.429	0.00130094442432218	Helq null Transitional PGCs	Lmtk2		1.30959e-12	0.47208	0.988	0.96	3.42234e-08	WT Mitotic arrest PGCs	Gltp		2.43478136908779e-10	0.842224811756807	0.958	0.914	6.36281415183713e-06	Helq null E18.5 ProSPG	Slc7a5
								5.78277373735673e-08	0.444209348706957	0.981	0.924	0.00137549056116767	Helq null Transitional PGCs	Smoc1		1.40881e-12	0.551588	0.948	0.785	3.68163e-08	WT Mitotic arrest PGCs	Ccl27a		2.7449144572572e-10	0.490848283556135	0.389	0.057	7.17328495115024e-06	Helq null E18.5 ProSPG	Kcnj2
								6.38955032782935e-08	0.506315827284953	0.967	0.832	0.00151981844097749	Helq null Transitional PGCs	Sycp2		1.95515e-12	0.416697	0.269	0.044	5.1094e-08	WT Mitotic arrest PGCs	Catsper4		3.26910705206844e-10	0.600985637455413	0.972	0.836	8.54315745917044e-06	Helq null E18.5 ProSPG	Gigyf1
								6.42855211845871e-08	0.514696536569135	0.91	0.706	0.00152909540689659	Helq null Transitional PGCs	Galnt6		2.33825e-12	0.749345	0.763	0.562	6.11055e-08	WT Mitotic arrest PGCs	Tle6		3.37267887271335e-10	0.606447018139771	0.569	0.157	8.81382169806179e-06	Helq null E18.5 ProSPG	Spata19
								6.55311973972517e-08	0.435868350191562	0.92	0.672	0.00155872506129103	Helq null Transitional PGCs	Edem1		2.40982e-12	0.563981	0.622	0.339	6.29759e-08	WT Mitotic arrest PGCs	Tubb3		3.85131075376024e-10	0.697771681725789	0.944	0.821	1.00646303928016e-05	Helq null E18.5 ProSPG	Crat
								6.7373296235443e-08	0.558706689424792	0.948	0.748	0.00160254122425625	Helq null Transitional PGCs	Pura		2.72517e-12	0.50734	0.936	0.793	7.12169e-08	WT Mitotic arrest PGCs	Aamdc		4.31949934978164e-10	0.615829298533081	0.681	0.286	1.12881476507844e-05	Helq null E18.5 ProSPG	Nupr1l
								6.79524412126359e-08	0.442409261600793	1	0.975	0.00161631676668376	Helq null Transitional PGCs	Tnks2		3.05355e-12	0.551749	0.578	0.279	7.97984e-08	WT Mitotic arrest PGCs	Rab4a		4.4381058016107e-10	0.575198954629302	1	0.964	1.15981018913492e-05	Helq null E18.5 ProSPG	Dync1h1
								7.35652972297668e-08	0.452976697588314	0.542	0.227	0.00174982415990723	Helq null Transitional PGCs	Cds1		3.43335e-12	0.763784	0.606	0.331	8.97236e-08	WT Mitotic arrest PGCs	Ceacam10		4.53965402222504e-10	0.439574058051779	0.722	0.293	1.18634778562807e-05	Helq null E18.5 ProSPG	Zpbp
								7.36047884059377e-08	0.425924651630262	1	0.966	0.00175076349702363	Helq null Transitional PGCs	Ppp2ca		3.98942e-12	0.541444	0.871	0.713	1.04255e-07	WT Mitotic arrest PGCs	Relb		4.57512741517192e-10	0.63653811369708	0.986	0.986	1.19561804740688e-05	Helq null E18.5 ProSPG	Bod1
								7.4488917326109e-08	0.501471388448397	0.991	0.891	0.00177179338751883	Helq null Transitional PGCs	Rock2		4.87991e-12	0.51521	0.952	0.896	1.27527e-07	WT Mitotic arrest PGCs	Ccdc181		6.06556006342148e-10	0.406933711780627	0.375	0.057	1.58511281137394e-05	Helq null E18.5 ProSPG	BC061237
								8.14978185850813e-08	0.445322407194344	0.92	0.815	0.00193850711286474	Helq null Transitional PGCs	Jmy		5.95719e-12	0.604628	0.542	0.251	1.55679e-07	WT Mitotic arrest PGCs	2020-03-01		6.14907358814629e-10	1.41252623118099	0.931	0.6	1.60693740079027e-05	Helq null E18.5 ProSPG	Fam173b
								8.34765347297146e-08	0.446090109831254	0.986	0.95	0.00198557285508099	Helq null Transitional PGCs	Tjp1		6.72477e-12	0.510917	0.916	0.785	1.75738e-07	WT Mitotic arrest PGCs	Sec61a2		6.45882794043185e-10	0.698569281763461	0.972	0.957	1.68788550567305e-05	Helq null E18.5 ProSPG	Retreg2
								8.68744646613303e-08	0.440528384290189	0.821	0.605	0.0020663960164344	Helq null Transitional PGCs	Cdc42se1		7.67133e-12	0.870799	0.831	0.741	2.00475e-07	WT Mitotic arrest PGCs	Spocd1		6.56302735690175e-10	0.408673212761742	1	1	1.71511593917913e-05	Helq null E18.5 ProSPG	M6pr
								8.68828151291401e-08	0.435572796901929	1	0.966	0.00206659464066173	Helq null Transitional PGCs	Qk		1.20075e-11	0.645681	0.815	0.657	3.13793e-07	WT Mitotic arrest PGCs	Rab12		7.47742315260682e-10	0.474318333851652	0.528	0.129	1.95407499247074e-05	Helq null E18.5 ProSPG	Prr22
								8.83928563784505e-08	0.575658631307728	0.92	0.748	0.00210251248181782	Helq null Transitional PGCs	Kcnq1ot1		1.2155e-11	0.450317	0.329	0.084	3.17646e-07	WT Mitotic arrest PGCs	Gm38947		8.99876941414984e-10	0.593335504450477	0.931	0.729	2.35164841099978e-05	Helq null E18.5 ProSPG	Btbd1
								9.21614103841865e-08	0.482832350834351	0.986	0.933	0.00219215130739826	Helq null Transitional PGCs	Dot1l		1.54521e-11	0.459371	0.94	0.884	4.03809e-07	WT Mitotic arrest PGCs	Orai3		9.01727546516832e-10	0.653449186569187	0.917	0.514	2.35648459731244e-05	Helq null E18.5 ProSPG	Aqp11
								9.53025550145631e-08	0.453502452891519	1	0.966	0.0022668665735764	Helq null Transitional PGCs	Ube2q1		1.72647e-11	0.528346	0.896	0.729	4.51178e-07	WT Mitotic arrest PGCs	Igsf9		9.81031409900204e-10	0.754063900023701	1	0.971	2.5637293834922e-05	Helq null E18.5 ProSPG	Napb
								9.59618053873932e-08	0.513789814427767	0.967	0.849	0.00228254750294453	Helq null Transitional PGCs	Dnajc21		1.81646e-11	0.57455	0.759	0.486	4.74695e-07	WT Mitotic arrest PGCs	Nnat		9.83035653032564e-10	0.824094489612127	0.931	0.936	2.56896707207e-05	Helq null E18.5 ProSPG	Dgcr2
								9.85144966981494e-08	0.535177709904527	0.906	0.782	0.00234326581846218	Helq null Transitional PGCs	Ap1ar		1.88448e-11	0.657346	0.835	0.633	4.9247e-07	WT Mitotic arrest PGCs	Cdc42ep5		9.96741283490217e-10	0.722710755377144	0.889	0.557	2.60478399614498e-05	Helq null E18.5 ProSPG	Piwil1
								9.91980167669328e-08	0.450392400483596	0.934	0.782	0.00235952402681826	Helq null Transitional PGCs	Uhrf1bp1		2.2996e-11	0.569885	0.313	0.076	6.00954e-07	WT Mitotic arrest PGCs	Mup3		1.28374609795669e-09	0.694580937676563	0.722	0.386	3.35481367779021e-05	Helq null E18.5 ProSPG	Izumo4
								1.05292019139196e-07	0.422659286433777	0.929	0.765	0.00250447596724491	Helq null Transitional PGCs	Kpna4		2.96696e-11	0.458815	0.924	0.769	7.75356e-07	WT Mitotic arrest PGCs	Cryz		1.33755894713972e-09	0.680304023372277	1	0.971	3.49544279656024e-05	Helq null E18.5 ProSPG	Dbn1
								1.07327299877068e-07	0.458687980841897	0.873	0.63	0.00255288715487595	Helq null Transitional PGCs	Rab21		3.36357e-11	0.427542	0.976	0.952	8.79002e-07	WT Mitotic arrest PGCs	Tmem250-ps		1.48898078501308e-09	0.465150161622282	0.333	0.036	3.89115348547467e-05	Helq null E18.5 ProSPG	1700016G14Rik
								1.07973626781866e-07	0.490660618474284	0.731	0.454	0.00256826068663347	Helq null Transitional PGCs	Socs7		3.65325e-11	0.422406	0.871	0.673	9.54704e-07	WT Mitotic arrest PGCs	Pygl		1.75962794305153e-09	0.698465904927542	0.958	0.929	4.59843570357656e-05	Helq null E18.5 ProSPG	Ganab
								1.10625331700434e-07	0.443224691948743	0.934	0.723	0.00263133413982651	Helq null Transitional PGCs	Bcr		3.76767e-11	0.441282	0.964	0.888	9.84606e-07	WT Mitotic arrest PGCs	Tmem106c		2.14117679165194e-09	0.461377422051066	0.75	0.407	5.595537309624e-05	Helq null E18.5 ProSPG	Ubxn11
								1.14690757385913e-07	0.535241787974706	0.92	0.824	0.00272803435518134	Helq null Transitional PGCs	Agl		3.84535e-11	0.673781	0.888	0.801	1.00491e-06	WT Mitotic arrest PGCs	Nucb2		2.15555394942649e-09	1.41031722481024	0.875	0.764	5.63310913603624e-05	Helq null E18.5 ProSPG	Col4a1
								1.20078541669387e-07	0.504996073966653	0.958	0.756	0.00285618819214804	Helq null Transitional PGCs	Fryl		4.40909e-11	0.493017	0.47	0.191	1.15223e-06	WT Mitotic arrest PGCs	Lck		2.30283754469716e-09	0.518852346708228	0.861	0.643	6.0180053555571e-05	Helq null E18.5 ProSPG	Capns1
								1.21724749966258e-07	0.412608587825957	0.877	0.672	0.0028953449026974	Helq null Transitional PGCs	Xpr1		5.11066e-11	0.771874	0.823	0.649	1.33557e-06	WT Mitotic arrest PGCs	Mt2		2.63228937740303e-09	0.553653618014152	0.861	0.471	6.87896182996734e-05	Helq null E18.5 ProSPG	Ccdc60
								1.23887101039082e-07	0.46918207997757	0.769	0.529	0.0029467785853156	Helq null Transitional PGCs	Zfp652		5.59582e-11	0.429184	0.98	0.952	1.46236e-06	WT Mitotic arrest PGCs	Skap2		2.78562209561144e-09	0.627446134175727	0.972	0.893	7.27966622246138e-05	Helq null E18.5 ProSPG	Snx13
								1.25745502230882e-07	0.475579780238178	0.66	0.37	0.00299098251606375	Helq null Transitional PGCs	Svil		5.72522e-11	0.529568	0.711	0.402	1.49617e-06	WT Mitotic arrest PGCs	Ly6k		3.18655894777922e-09	0.462486085564608	0.861	0.479	8.32743449823144e-05	Helq null E18.5 ProSPG	1700006J14Rik
								1.27228559985136e-07	0.405932433060682	1	0.966	0.00302625852780644	Helq null Transitional PGCs	Prpf8		6.62683e-11	0.619601	0.884	0.773	1.73179e-06	WT Mitotic arrest PGCs	Gaa		3.19762063149893e-09	0.559370383960272	0.931	0.743	8.35634199629616e-05	Helq null E18.5 ProSPG	Nphp1
								1.34401891688928e-07	0.420796624040913	0.986	0.924	0.00319688339571283	Helq null Transitional PGCs	Fbxo30		8.36954e-11	0.482142	0.378	0.131	2.18721e-06	WT Mitotic arrest PGCs	Grrp1		3.56330006725417e-09	0.645322947156667	0.986	0.964	9.31197206575532e-05	Helq null E18.5 ProSPG	H2-D1
								1.39258757776562e-07	0.434066466995595	0.575	0.277	0.00331240881247329	Helq null Transitional PGCs	Rgs19		8.80522e-11	0.439483	0.96	0.912	2.30107e-06	WT Mitotic arrest PGCs	Casp9		3.60180624787858e-09	0.762995710362142	0.903	0.771	9.41260026758108e-05	Helq null E18.5 ProSPG	BC037034
								1.40164027240603e-07	0.444271520531112	0.981	0.916	0.00333394155194498	Helq null Transitional PGCs	Dlg1		1.03948e-10	0.459976	0.281	0.064	2.71647e-06	WT Mitotic arrest PGCs	Nav3		3.70820272204515e-09	0.452639311052732	0.486	0.129	9.69064617352058e-05	Helq null E18.5 ProSPG	Slc22a14
								1.43024534481646e-07	0.433735650208934	0.962	0.849	0.00340198157718043	Helq null Transitional PGCs	Rc3h1		1.05039e-10	0.519425	0.972	0.948	2.74498e-06	WT Mitotic arrest PGCs	Zbtb20		4.33999716442742e-09	0.979179568433304	0.875	0.786	0.000113417145897982	Helq null E18.5 ProSPG	Acp7
								1.48006708497524e-07	0.486700704779137	0.943	0.84	0.00352048756832209	Helq null Transitional PGCs	Map2k4		1.46999e-10	0.484727	0.422	0.159	3.84152e-06	WT Mitotic arrest PGCs	Lypd4		4.54067200969777e-09	0.630254581776509	0.986	0.95	0.000118661381629432	Helq null E18.5 ProSPG	Sycp2
								1.48350507073442e-07	0.469897944412994	0.906	0.672	0.00352866516124888	Helq null Transitional PGCs	Ret		1.54308e-10	0.637273	0.803	0.649	4.03254e-06	WT Mitotic arrest PGCs	Akap17b		4.5773966917159e-09	0.496829738080536	1	0.993	0.000119621107744612	Helq null E18.5 ProSPG	Fstl1
								1.49650416208047e-07	0.451068745458544	0.788	0.546	0.0035595847999246	Helq null Transitional PGCs	Miga1		1.68585e-10	0.462801	0.984	0.972	4.40563e-06	WT Mitotic arrest PGCs	Acaa2		4.98516335583801e-09	0.463790457248923	0.972	1	0.000130277273978115	Helq null E18.5 ProSPG	Lrpprc
								1.52212008253879e-07	0.473856116608035	0.764	0.487	0.00362051482832677	Helq null Transitional PGCs	Rnf169		1.83994e-10	0.464531	0.956	0.9	4.80833e-06	WT Mitotic arrest PGCs	Ddr1		5.16282980757316e-09	0.579554795822487	0.5	0.157	0.000134920231361309	Helq null E18.5 ProSPG	1700041C23Rik
								1.61868376223406e-07	0.422768135806363	0.863	0.622	0.00385020119684994	Helq null Transitional PGCs	Fam102a		1.85072e-10	0.441063	0.851	0.685	4.83648e-06	WT Mitotic arrest PGCs	Miip		5.201946712413e-09	0.570652218400175	1	0.979	0.000135942473435489	Helq null E18.5 ProSPG	Glt8d1
								1.65453613420775e-07	0.427310936979151	0.929	0.756	0.00393547964882655	Helq null Transitional PGCs	Trit1		1.92766e-10	0.685523	0.888	0.789	5.03755e-06	WT Mitotic arrest PGCs	Ifi27l2a		5.26461979279606e-09	0.794955192472667	0.931	0.829	0.000137580309045139	Helq null E18.5 ProSPG	Dgat1
								1.71816029309883e-07	0.408591036066836	0.877	0.681	0.00408681607316488	Helq null Transitional PGCs	Ccnd3		2.12202e-10	0.698496	0.651	0.426	5.54547e-06	WT Mitotic arrest PGCs	Insl6		5.52877445078522e-09	0.418187163130659	0.764	0.343	0.00014448346272237	Helq null E18.5 ProSPG	Tescl
								1.72670266662937e-07	0.433812513955832	0.995	0.933	0.00410713496284462	Helq null Transitional PGCs	Asxl1		2.14896e-10	0.517371	0.755	0.518	5.61589e-06	WT Mitotic arrest PGCs	Gm15091		5.78649452566377e-09	0.656174996897702	0.972	0.8	0.000151218461439171	Helq null E18.5 ProSPG	Spink2
								1.83329847739295e-07	0.464771035249159	0.939	0.748	0.00436068375832687	Helq null Transitional PGCs	Klhdc10		2.18546e-10	0.542236	0.482	0.219	5.71127e-06	WT Mitotic arrest PGCs	4933402E13Rik		5.91393534892652e-09	0.469237444149481	0.597	0.207	0.000154548872473497	Helq null E18.5 ProSPG	Ccdc178
								1.95165130113607e-07	0.408127742273407	0.986	0.933	0.00464219778488226	Helq null Transitional PGCs	Npm3		2.65166e-10	0.478559	0.502	0.239	6.92959e-06	WT Mitotic arrest PGCs	Gm4836		6.16560400264627e-09	0.458272326308011	1	0.993	0.000161125729401155	Helq null E18.5 ProSPG	Igfbp2
								2.16155385910017e-07	0.461985145181544	0.991	0.891	0.00514147200925567	Helq null Transitional PGCs	March6		2.86575e-10	0.710962	0.827	0.693	7.48907e-06	WT Mitotic arrest PGCs	Drc1		6.87425861645948e-09	0.662202846747826	0.694	0.314	0.000179645000423936	Helq null E18.5 ProSPG	Tmem190
								2.18537612100632e-07	0.435898640425732	0.877	0.748	0.00519813564142564	Helq null Transitional PGCs	Rhob		2.9013e-10	0.507466	0.747	0.51	7.58198e-06	WT Mitotic arrest PGCs	Gm15127		7.0866184090115e-09	0.428712823399467	0.722	0.286	0.000185194598882698	Helq null E18.5 ProSPG	Ccdc83
								2.1900212448258e-07	0.553366722212244	0.981	0.916	0.00520918453294265	Helq null Transitional PGCs	Atp2a2		3.67132e-10	0.671541	0.426	0.183	9.59426e-06	WT Mitotic arrest PGCs	Gm567		8.87315002354634e-09	0.961841801713152	0.694	0.4	0.000231882029565336	Helq null E18.5 ProSPG	Tmem114
								2.20755437577042e-07	0.495030367595658	0.906	0.739	0.00525088883820751	Helq null Transitional PGCs	Wtip		4.18345e-10	0.590797	0.418	0.175	1.09326e-05	WT Mitotic arrest PGCs	1600025M17Rik		8.96375950462857e-09	0.663274808855818	0.611	0.236	0.000234249927134459	Helq null E18.5 ProSPG	Fgf14
								2.21003336299372e-07	0.486096369432776	0.863	0.622	0.00525678535721686	Helq null Transitional PGCs	Terf2		4.19597e-10	0.510647	0.526	0.263	1.09653e-05	WT Mitotic arrest PGCs	Adtrp		9.09646632674453e-09	0.679655098915892	0.347	0.05	0.000237717954516815	Helq null E18.5 ProSPG	Asic4
								2.27684835683555e-07	0.543220342142302	0.991	0.916	0.00541571150156905	Helq null Transitional PGCs	Sp1		4.34704e-10	1.02077	0.578	0.371	1.13601e-05	WT Mitotic arrest PGCs	2010005H15Rik		9.38709712139873e-09	0.876343873850012	0.861	0.621	0.000245313009073513	Helq null E18.5 ProSPG	Abca1
								2.33506356426524e-07	0.40939626502452	0.981	0.916	0.0055541821939613	Helq null Transitional PGCs	Ankfy1		5.10251e-10	0.476267	0.498	0.239	1.33344e-05	WT Mitotic arrest PGCs	Gm10487		9.42014560938817e-09	0.797856953494057	0.778	0.436	0.000246176665210141	Helq null E18.5 ProSPG	Tmem8
								2.34791481997522e-07	0.433700361716737	0.972	0.815	0.00558475019079305	Helq null Transitional PGCs	Cdk17		5.58239e-10	0.544577	0.321	0.096	1.45885e-05	WT Mitotic arrest PGCs	5330417C22Rik		9.81899427814706e-09	0.792241449245016	0.931	0.936	0.000256599777470817	Helq null E18.5 ProSPG	B4galt5
								2.49186562807893e-07	0.426610473689402	0.816	0.563	0.00592715158294855	Helq null Transitional PGCs	Cdkn2b		5.62819e-10	0.654822	0.606	0.39	1.47081e-05	WT Mitotic arrest PGCs	Gm42067		1.00779639178536e-08	0.806581768438476	0.764	0.429	0.000263367431065269	Helq null E18.5 ProSPG	Alpk1
								2.63254894024591e-07	0.418188444024421	0.948	0.714	0.00626178090926892	Helq null Transitional PGCs	Shb		5.8968e-10	0.438679	0.755	0.542	1.54101e-05	WT Mitotic arrest PGCs	Dnaaf3		1.01375121224285e-08	1.01790595092006	0.833	0.629	0.000264923604295425	Helq null E18.5 ProSPG	Lamc1
								2.68809355189781e-07	0.468479954515194	0.802	0.529	0.00639389932254413	Helq null Transitional PGCs	Fmnl3		6.04191e-10	0.425183	0.55	0.283	1.57893e-05	WT Mitotic arrest PGCs	Gm10439		1.14122201216793e-08	0.658421157353478	0.986	0.957	0.000298235548439846	Helq null E18.5 ProSPG	Nfat5
								2.73691539563606e-07	0.517079972731328	0.873	0.723	0.00651002696005993	Helq null Transitional PGCs	Ptgfrn		6.66929e-10	0.426347	0.964	0.896	1.74289e-05	WT Mitotic arrest PGCs	Prim2		1.15342331512195e-08	0.843652426451051	0.944	0.936	0.000301424114940818	Helq null E18.5 ProSPG	Fn1
								2.74473310979051e-07	0.482112324561602	0.91	0.731	0.0065286221749477	Helq null Transitional PGCs	Med13		7.0448e-10	0.453878	0.88	0.685	1.84102e-05	WT Mitotic arrest PGCs	Myh14		1.25665731790835e-08	0.874348553356934	0.861	0.786	0.000328402256888989	Helq null E18.5 ProSPG	Ncoa5
								2.75893955791115e-07	0.547583785715486	0.519	0.235	0.00656241363244746	Helq null Transitional PGCs	Mapkapk3		7.77288e-10	0.454698	0.976	0.928	2.03129e-05	WT Mitotic arrest PGCs	Mlf1		1.34084957226258e-08	0.504738086933643	0.542	0.171	0.000350404218719381	Helq null E18.5 ProSPG	Mroh8
								2.77040845301971e-07	0.455413317958039	0.656	0.395	0.00658969354635267	Helq null Transitional PGCs	Lyrm7		9.01019e-10	0.689608	0.47	0.247	2.35463e-05	WT Mitotic arrest PGCs	Cfap70		1.45598167611044e-08	0.649394468833789	0.792	0.6	0.000380491691417942	Helq null E18.5 ProSPG	Cap1
								2.79417712695649e-07	0.532185379347427	0.774	0.513	0.0066462297141787	Helq null Transitional PGCs	Rhox13		1.01276e-09	0.488619	0.952	0.888	2.64664e-05	WT Mitotic arrest PGCs	C1qtnf12		1.5379000402436e-08	0.744355702401712	0.931	0.843	0.000401899417516861	Helq null E18.5 ProSPG	Tprn
								2.86427508340569e-07	0.511040304354795	0.981	0.916	0.00681296471338877	Helq null Transitional PGCs	Tcf7		1.06185e-09	0.506106	0.53	0.271	2.77494e-05	WT Mitotic arrest PGCs	Frmd4a		1.61026893515039e-08	0.895683807032515	0.708	0.357	0.000420811580822851	Helq null E18.5 ProSPG	Col27a1
								2.9643874932936e-07	0.428584389502971	0.958	0.815	0.00705109209154817	Helq null Transitional PGCs	Ube2o		1.34732e-09	0.555298	0.747	0.546	3.52094e-05	WT Mitotic arrest PGCs	Sh2d5		1.64272573678199e-08	0.535571949031031	0.931	0.671	0.000429293516793237	Helq null E18.5 ProSPG	March11
								3.00142070998179e-07	0.429593597583854	0.901	0.739	0.00713917930076269	Helq null Transitional PGCs	Rap2b		1.35124e-09	0.58262	0.747	0.578	3.53119e-05	WT Mitotic arrest PGCs	Srd5a1		1.74281303490011e-08	0.733097106766898	0.875	0.721	0.000455449330410446	Helq null E18.5 ProSPG	Gtpbp2
								3.00282856311428e-07	0.417684357756921	0.83	0.521	0.00714252802022363	Helq null Transitional PGCs	Nbea		1.59542e-09	0.567621	0.863	0.749	4.1693e-05	WT Mitotic arrest PGCs	Krt10		1.77638949356552e-08	0.784562591189784	0.806	0.657	0.000464223866353478	Helq null E18.5 ProSPG	Lclat1
								3.04145111175475e-07	0.440631682522957	0.972	0.857	0.00723439561441985	Helq null Transitional PGCs	March8		1.69034e-09	0.574762	0.586	0.335	4.41738e-05	WT Mitotic arrest PGCs	Tmem246		1.82352400717746e-08	0.659290028480339	0.778	0.464	0.000476541528795685	Helq null E18.5 ProSPG	Efr3b
								3.25301788098291e-07	0.515668912322949	0.915	0.756	0.00773762833170595	Helq null Transitional PGCs	Atp13a3		1.81821e-09	0.476405	0.47	0.219	4.75153e-05	WT Mitotic arrest PGCs	Unc93b1		1.99479590336784e-08	0.558455561849211	0.986	0.979	0.000521300013427118	Helq null E18.5 ProSPG	Pgls
								3.45862425120988e-07	0.412583900468207	0.684	0.445	0.00822668364392782	Helq null Transitional PGCs	Mthfr		1.85575e-09	0.610322	0.349	0.127	4.84963e-05	WT Mitotic arrest PGCs	Gm11681		2.03089024177159e-08	0.663118728674822	0.819	0.529	0.00053073254688217	Helq null E18.5 ProSPG	Slc22a21
								3.49160059181867e-07	0.441324771593712	0.962	0.798	0.0083051211676999	Helq null Transitional PGCs	Pi4k2a		1.974e-09	0.475933	0.622	0.39	5.15866e-05	WT Mitotic arrest PGCs	Cd68		2.07002604067599e-08	0.709155891663406	0.861	0.514	0.000540959905209855	Helq null E18.5 ProSPG	Slc2a5
								3.58399809040435e-07	0.453029419905628	0.967	0.824	0.00852489785783579	Helq null Transitional PGCs	Cbfb		2.02298e-09	0.655924	0.771	0.622	5.28664e-05	WT Mitotic arrest PGCs	Ropn1l		2.07666398349595e-08	0.583579390037761	0.958	0.964	0.000542694598806996	Helq null E18.5 ProSPG	Paxbp1
								3.79433272120671e-07	0.43416549238263	0.901	0.714	0.00902519981066228	Helq null Transitional PGCs	Zfp385a		2.23397e-09	0.500984	0.691	0.438	5.83803e-05	WT Mitotic arrest PGCs	Aldoc		2.12621904698843e-08	0.707422196793329	0.458	0.136	0.000555644823549486	Helq null E18.5 ProSPG	Gm40987
								3.85132249809931e-07	0.414769146393851	0.797	0.521	0.00916075569397902	Helq null Transitional PGCs	Rinl		2.3301e-09	0.479384	0.598	0.347	6.08925e-05	WT Mitotic arrest PGCs	Slc39a4		2.83853302741143e-08	1.00109743278454	0.764	0.586	0.000741793836053428	Helq null E18.5 ProSPG	Plxnd1
								3.92299189769352e-07	0.423488310841944	0.873	0.706	0.0093312285278538	Helq null Transitional PGCs	Lin28b		2.59702e-09	0.554348	0.558	0.299	6.78678e-05	WT Mitotic arrest PGCs	Pabpc1l		2.88253412435174e-08	0.611977491560922	0.875	0.643	0.00075329264271684	Helq null E18.5 ProSPG	Ndufaf3
								4.36160210351504e-07	0.440809135023091	0.953	0.832	0.0103745067634209	Helq null Transitional PGCs	Orc1		2.88264e-09	0.444164	0.952	0.924	7.53322e-05	WT Mitotic arrest PGCs	Gin1		2.95980007514686e-08	0.592121176815247	0.375	0.079	0.000773484553638129	Helq null E18.5 ProSPG	Gm17514
								4.4863770889033e-07	0.429031650333619	0.958	0.824	0.0106712965436654	Helq null Transitional PGCs	Aff4		2.97648e-09	0.468675	0.526	0.271	7.77843e-05	WT Mitotic arrest PGCs	Tspoap1		3.13039772678814e-08	0.848967608075628	0.722	0.457	0.000818066837941545	Helq null E18.5 ProSPG	Slc34a2
								4.62506909750654e-07	0.449476051396502	0.717	0.462	0.0110011893553291	Helq null Transitional PGCs	Gnptab		3.31385e-09	0.592924	0.823	0.681	8.66008e-05	WT Mitotic arrest PGCs	Apoc1		3.22962798554078e-08	0.508481481562662	1	0.986	0.000843998681461372	Helq null E18.5 ProSPG	Riok3
								4.8555321616241e-07	0.434779134194069	0.863	0.655	0.0115493687996391	Helq null Transitional PGCs	Edem3		3.34377e-09	0.43146	0.522	0.267	8.73828e-05	WT Mitotic arrest PGCs	Pde9a		3.26470195163668e-08	0.551270147128872	0.806	0.457	0.000853164561021213	Helq null E18.5 ProSPG	Ssmem1
								4.93158347596886e-07	0.421504970496615	0.877	0.672	0.0117302644559395	Helq null Transitional PGCs	Rai14		3.35807e-09	0.543135	0.542	0.303	8.77564e-05	WT Mitotic arrest PGCs	2410012E07Rik		3.33068221192327e-08	0.429409351151783	0.403	0.086	0.000870407182441909	Helq null E18.5 ProSPG	Scp2d1
								5.08140394914287e-07	0.462258356376844	0.972	0.824	0.0120866274334312	Helq null Transitional PGCs	Fem1b		3.58767e-09	0.413422	0.422	0.171	9.37565e-05	WT Mitotic arrest PGCs	Lct		3.47473835072847e-08	0.505302784577762	0.528	0.164	0.000908053373195871	Helq null E18.5 ProSPG	1700003F12Rik
								5.14709178797817e-07	0.447325059997402	0.958	0.798	0.0122428725268849	Helq null Transitional PGCs	Rprd1a		4.24654e-09	0.477901	0.807	0.629	0.000110975	WT Mitotic arrest PGCs	Gstm6		3.48697158329035e-08	0.813058046635331	0.917	0.829	0.000911250283861267	Helq null E18.5 ProSPG	Zzef1
								5.19280782857565e-07	0.428281923160581	0.976	0.924	0.01235161270105	Helq null Transitional PGCs	Gm45733		4.51316e-09	0.415303	0.928	0.888	0.000117942	WT Mitotic arrest PGCs	Snhg11		3.49834691601178e-08	0.625692431093783	0.972	0.957	0.000914222999561359	Helq null E18.5 ProSPG	Tef
								5.3212030093374e-07	0.424377177752673	0.976	0.908	0.0126570134780099	Helq null Transitional PGCs	Yeats2		5.30965e-09	0.466739	0.871	0.705	0.000138757	WT Mitotic arrest PGCs	Dlgap1		3.7476630297058e-08	0.411239305711913	0.375	0.071	0.000979376779553017	Helq null E18.5 ProSPG	Tmem225
								5.64288508703388e-07	0.499907175141692	0.774	0.597	0.0134221664680188	Helq null Transitional PGCs	Zzef1		5.56357e-09	0.531713	0.442	0.211	0.000145393	WT Mitotic arrest PGCs	Serping1		3.82979651453236e-08	0.445412762930466	0.681	0.3	0.00100084072314274	Helq null E18.5 ProSPG	Pex11g
								5.65723716915404e-07	0.477508629908098	0.679	0.42	0.0134563043305498	Helq null Transitional PGCs	Man2a1		6.74664e-09	0.675569	0.578	0.343	0.00017631	WT Mitotic arrest PGCs	Gm36899		3.84614971638499e-08	0.510283506338149	0.986	1	0.00100511430538289	Helq null E18.5 ProSPG	Setx
								5.71530705301124e-07	0.420307851176966	0.722	0.487	0.0135944293562925	Helq null Transitional PGCs	Dcaf10		8.40043e-09	0.47171	0.972	0.92	0.000219529	WT Mitotic arrest PGCs	Cox7a1		4.01978277077748e-08	0.852003381212792	0.778	0.65	0.00105048983148728	Helq null E18.5 ProSPG	Efcab3
								5.7568500010281e-07	0.40908008901111	0.986	0.933	0.0136932434124454	Helq null Transitional PGCs	Jade3		8.53462e-09	0.505551	0.839	0.737	0.000223035	WT Mitotic arrest PGCs	Svip		4.17174713231028e-08	0.685610974737714	0.694	0.343	0.00109020267808665	Helq null E18.5 ProSPG	Abcc10
								5.89190285420843e-07	0.499891509535504	0.844	0.647	0.0140144801290202	Helq null Transitional PGCs	Sbf2		9.72086e-09	0.438018	0.932	0.88	0.000254035	WT Mitotic arrest PGCs	Gpr180		4.39573345301207e-08	0.560115088421695	0.986	0.971	0.00114873702327564	Helq null E18.5 ProSPG	Slc39a7
								6.1915149068831e-07	0.566903940606978	0.953	0.933	0.0147271373575122	Helq null Transitional PGCs	Ep300		1.02734e-08	0.427801	0.928	0.817	0.000268473	WT Mitotic arrest PGCs	Cep112		4.47190031593857e-08	0.55957487840404	0.847	0.557	0.00116864170956423	Helq null E18.5 ProSPG	2300009A05Rik
								6.31115145134361e-07	0.534296637606187	0.557	0.286	0.0150117048421659	Helq null Transitional PGCs	Krt24		1.07909e-08	0.483127	0.486	0.243	0.000281999	WT Mitotic arrest PGCs	Ahsg		5.09023556754562e-08	0.628414580321002	0.972	1	0.0013302312608667	Helq null E18.5 ProSPG	Dag1
								6.96870917498996e-07	0.463300030862826	0.995	0.882	0.0165757716436311	Helq null Transitional PGCs	Ppp1r14b		1.11916e-08	0.572231	0.57	0.339	0.00029247	WT Mitotic arrest PGCs	Sdcbp2		5.11652254287863e-08	0.552303600769084	0.403	0.1	0.00133710083613047	Helq null E18.5 ProSPG	Morn3
								7.19088103840854e-07	0.442678019164738	0.991	0.916	0.0171042296379586	Helq null Transitional PGCs	Mcm3ap		1.39476e-08	0.775033	0.715	0.526	0.000364493	WT Mitotic arrest PGCs	Tmc2		5.16203314660989e-08	0.658510769528296	0.917	0.836	0.00134899412220356	Helq null E18.5 ProSPG	Zhx3
								7.19771136361709e-07	0.407469579994401	0.415	0.16	0.0171204762494996	Helq null Transitional PGCs	Xkr6		1.52929e-08	0.728727	0.41	0.195	0.000399649	WT Mitotic arrest PGCs	Slxl1		5.56630762138114e-08	0.57590397622794	0.958	0.929	0.00145464317069553	Helq null E18.5 ProSPG	Ybx2
								7.21378557079533e-07	0.424481624759857	0.925	0.655	0.0171587103586938	Helq null Transitional PGCs	Gm5128		1.76635e-08	0.584766	0.474	0.239	0.000461601	WT Mitotic arrest PGCs	Cd164l2		5.66372720745902e-08	0.717964037443509	0.806	0.521	0.00148010183112527	Helq null E18.5 ProSPG	Ero1lb
								7.21938014861698e-07	0.417597377982108	0.981	0.866	0.0171720176215003	Helq null Transitional PGCs	Pik3r3		1.88082e-08	0.582886	0.803	0.693	0.000491514	WT Mitotic arrest PGCs	Oscp1		5.71162461838533e-08	0.494408462640062	0.889	0.607	0.00149261886152264	Helq null E18.5 ProSPG	Riiad1
								7.23514308216109e-07	0.416134296809578	0.665	0.37	0.0172095113352284	Helq null Transitional PGCs	Tmed8		1.95528e-08	0.48929	0.458	0.235	0.000510973	WT Mitotic arrest PGCs	Pcsk2		5.74872593544309e-08	0.584757472097702	0.958	0.921	0.00150231454870934	Helq null E18.5 ProSPG	Snx25
								8.13063665235348e-07	0.522832834337726	0.896	0.765	0.019339532341288	Helq null Transitional PGCs	Hs2st1		2.01704e-08	0.51403	0.357	0.147	0.000527114	WT Mitotic arrest PGCs	Ly6h		6.04682361994531e-08	0.45259703623163	1	0.971	0.00158021641660031	Helq null E18.5 ProSPG	Dgat2
								8.28051508919268e-07	0.425634643051293	0.986	0.916	0.0196960331911537	Helq null Transitional PGCs	Bmpr1a		2.14102e-08	0.423886	0.964	0.96	0.000559513	WT Mitotic arrest PGCs	Prmt2		6.32304957299254e-08	0.698582199400439	0.569	0.25	0.00165240254491014	Helq null E18.5 ProSPG	P4ha3
								8.28646074385127e-07	0.47157733054327	0.991	0.975	0.0197101755253246	Helq null Transitional PGCs	Tmem2		2.23637e-08	0.469169	0.486	0.251	0.00058443	WT Mitotic arrest PGCs	Fam50b		6.43784449450228e-08	0.584269725631535	0.972	0.921	0.00168240190174828	Helq null E18.5 ProSPG	Gm5128
[truncated: 449 more rows]

## Sheet: GO Terms (WT vs. Helq null)
GO Terms of Mitotic PGCs, Transitional PGCs, Mitotic Arrest PGCs, and E18.5 ProSPG in Two Genotypes
[truncated: 355 more rows]
[truncated: 27 more columns]

## Sheet: Misregulated Genes 
Misregulated Mitotic to Mitotic Arrest Transition-related Genes from Fig. 3e
[truncated: 773 more rows]
