# Supplementary material for: Cell-fate transition and determination analysis of mouse male germ cells throughout development
Source: Nat Commun. 2021 Nov 25;12:6839. doi: 10.1038/s41467-021-27172-0 (PMC8617176; doi:10.1038/s41467-021-27172-0)
Supplement: Supplementary file 7 — Supplementary Data 4 [file 41467_2021_27172_MOESM7_ESM.xlsx]

## Sheet: DEGs of Six Stages
DEGs of Mitotic Arrest PGCs, Q-ProSPG, T-ProSPG, Undiff.ed SPG, Diff.ing SPG, and Diff.ed SPG
p_val	avg_logFC	pct.1	pct.2	p_val_adj	Cluster	Gene
0	3.30295	0.993	0.528	0	Mitotic arrest PGCs	Dppa3
0	2.46893	0.711	0.108	0	Mitotic arrest PGCs	Tmc2
0	2.02012	0.935	0.207	0	Mitotic arrest PGCs	Liph
0	1.80915	1	0.801	0	Mitotic arrest PGCs	Utf1
0	1.72479	0.704	0.1	0	Mitotic arrest PGCs	Gtsf1l
0	1.65543	0.787	0.107	0	Mitotic arrest PGCs	Gm12589
0	1.61642	0.854	0.14	0	Mitotic arrest PGCs	Tmem40
0	1.41907	0.731	0.092	0	Mitotic arrest PGCs	Gm7534
0	1.3189	0.697	0.073	0	Mitotic arrest PGCs	Gm42047
0	1.12628	0.634	0.048	0	Mitotic arrest PGCs	Khdc1a
0	0.89899	0.465	0.021	0	Mitotic arrest PGCs	Gm20750
9.49089e-308	2.37018	1	0.867	2.76982e-303	Mitotic arrest PGCs	Ifitm2
1.9897e-307	1.41938	0.715	0.107	5.80675e-303	Mitotic arrest PGCs	Krt42
8.36043e-296	1.63821	0.776	0.157	2.43991e-291	Mitotic arrest PGCs	4930558C23Rik
6.91441e-288	1.35586	1	0.934	2.0179e-283	Mitotic arrest PGCs	Dppa4
1.37348e-286	0.802779	1	0.997	4.00837e-282	Mitotic arrest PGCs	Stip1
4.01464e-281	1.02878	0.607	0.075	1.17163e-276	Mitotic arrest PGCs	Ms4a6d
2.75312e-277	0.891103	0.463	0.031	8.03471e-273	Mitotic arrest PGCs	Sult2a5
1.02836e-276	1.78914	0.938	0.339	3.00117e-272	Mitotic arrest PGCs	Ighm
1.50105e-275	0.751711	0.343	0.009	4.38068e-271	Mitotic arrest PGCs	Gm11747
1.6928e-274	1.3705	0.743	0.143	4.94027e-270	Mitotic arrest PGCs	Epp13
9.42548e-269	1.20308	0.998	0.952	2.75073e-264	Mitotic arrest PGCs	Dnd1
9.28201e-265	1.22507	1	0.962	2.70886e-260	Mitotic arrest PGCs	Rps4x
2.97085e-257	0.752926	1	0.988	8.67014e-253	Mitotic arrest PGCs	Gm49207
1.16757e-256	2.56052	0.87	0.319	3.40745e-252	Mitotic arrest PGCs	Ifitm3
3.50621e-254	1.87731	0.745	0.163	1.02325e-249	Mitotic arrest PGCs	Gm15389
4.54387e-254	1.19854	0.56	0.071	1.32608e-249	Mitotic arrest PGCs	Ctsw
8.32351e-253	1.89016	0.873	0.253	2.42913e-248	Mitotic arrest PGCs	Hesx1
2.57557e-251	0.721869	1	0.992	7.51654e-247	Mitotic arrest PGCs	G3bp1
8.01576e-251	0.796538	0.398	0.023	2.33932e-246	Mitotic arrest PGCs	4930461G14Rik
8.22805e-250	2.91366	0.96	0.51	2.40128e-245	Mitotic arrest PGCs	Ifitm1
1.97881e-249	1.33414	0.993	0.761	5.77497e-245	Mitotic arrest PGCs	Pou5f1
7.96241e-247	0.927987	0.486	0.047	2.32375e-242	Mitotic arrest PGCs	Gzma
3.3466e-245	1.13127	0.555	0.068	9.7667e-241	Mitotic arrest PGCs	2310043M15Rik
4.24668e-245	1.34502	0.87	0.253	1.23935e-240	Mitotic arrest PGCs	Kremen2
3.12229e-244	0.80465	0.384	0.022	9.11208e-240	Mitotic arrest PGCs	Mup6
3.20473e-243	1.646	0.998	0.662	9.35267e-239	Mitotic arrest PGCs	Rhox5
4.07904e-236	1.51763	0.875	0.299	1.19043e-231	Mitotic arrest PGCs	Tex21
3.15693e-233	1.24959	1	0.952	9.21318e-229	Mitotic arrest PGCs	Pnpla7
2.12787e-232	0.952002	0.602	0.097	6.20998e-228	Mitotic arrest PGCs	Gm42875
1.78819e-226	0.985695	1	0.968	5.21866e-222	Mitotic arrest PGCs	Slc25a4
9.01698e-223	1.35978	0.778	0.21	2.63152e-218	Mitotic arrest PGCs	Gstm3
9.07024e-222	0.846987	0.745	0.18	2.64706e-217	Mitotic arrest PGCs	Rimbp2
1.83617e-220	1.61708	0.871	0.338	5.35866e-216	Mitotic arrest PGCs	Ddx58
1.35632e-215	1.14753	0.85	0.266	3.95828e-211	Mitotic arrest PGCs	Enpep
5.0133e-213	0.730048	1	0.996	1.46308e-208	Mitotic arrest PGCs	Mrpl23
1.89011e-212	1.33694	0.982	0.632	5.51609e-208	Mitotic arrest PGCs	Cyp20a1
4.6818e-211	1.36805	0.894	0.338	1.36634e-206	Mitotic arrest PGCs	Krt17
6.70141e-211	1.40425	0.972	0.577	1.95574e-206	Mitotic arrest PGCs	Tpp1
1.5787e-209	1.2899	0.937	0.554	4.60727e-205	Mitotic arrest PGCs	Glmp
2.82263e-208	1.04249	0.998	0.946	8.23757e-204	Mitotic arrest PGCs	Ifi27
6.39962e-208	1.37307	0.673	0.157	1.86767e-203	Mitotic arrest PGCs	Gdf3
8.16696e-208	1.11685	0.583	0.108	2.38345e-203	Mitotic arrest PGCs	Isg15
1.72938e-205	0.947218	0.993	0.942	5.04703e-201	Mitotic arrest PGCs	Hsph1
3.85181e-203	0.875431	0.993	0.984	1.12411e-198	Mitotic arrest PGCs	Rpl36a-ps1
1.37213e-198	1.06062	0.761	0.228	4.00442e-194	Mitotic arrest PGCs	Syne4
1.50781e-198	0.847585	0.996	0.974	4.4004e-194	Mitotic arrest PGCs	Acadm
3.083e-193	1.42866	0.78	0.255	8.99742e-189	Mitotic arrest PGCs	Vwf
3.64388e-191	0.844363	0.998	0.944	1.06343e-186	Mitotic arrest PGCs	2810474O19Rik
4.54249e-191	1.47172	0.549	0.101	1.32568e-186	Mitotic arrest PGCs	Khdc3
1.10379e-189	0.825108	0.468	0.066	3.22129e-185	Mitotic arrest PGCs	Ect2l
7.05988e-189	1.08108	0.991	0.93	2.06035e-184	Mitotic arrest PGCs	Tdrd5
2.05757e-187	1.67124	0.931	0.663	6.0048e-183	Mitotic arrest PGCs	Actn2
1.51195e-185	0.756621	0.993	0.966	4.41247e-181	Mitotic arrest PGCs	Trap1
1.88721e-184	0.705252	0.998	0.984	5.50763e-180	Mitotic arrest PGCs	Napa
2.20165e-183	1.55446	0.764	0.267	6.4253e-179	Mitotic arrest PGCs	Cpsf4l
3.25854e-183	0.807578	0.398	0.045	9.50973e-179	Mitotic arrest PGCs	Tgtp2
5.68779e-183	0.748073	0.998	0.989	1.65993e-178	Mitotic arrest PGCs	Sptan1
8.69428e-183	1.21214	0.984	0.706	2.53734e-178	Mitotic arrest PGCs	Tnnt1
8.37495e-182	1.10943	0.993	0.815	2.44414e-177	Mitotic arrest PGCs	Ly6e
1.18821e-181	0.721773	1	0.97	3.46766e-177	Mitotic arrest PGCs	Hspbp1
4.08183e-181	0.748368	0.996	0.974	1.19124e-176	Mitotic arrest PGCs	Idh3g
6.1698e-179	1.92808	0.829	0.358	1.80059e-174	Mitotic arrest PGCs	Tet1
3.4088e-178	0.96442	0.989	0.896	9.94825e-174	Mitotic arrest PGCs	Rmnd1
4.82565e-175	0.7391	0.452	0.066	1.40832e-170	Mitotic arrest PGCs	Camk1g
4.8119e-174	0.846973	0.996	0.973	1.40431e-169	Mitotic arrest PGCs	Dcaf7
9.90269e-172	0.913632	0.998	0.931	2.89e-167	Mitotic arrest PGCs	Lonp1
7.57879e-170	0.752027	0.38	0.044	2.21179e-165	Mitotic arrest PGCs	Tgtp1
1.4718e-166	0.716757	0.484	0.081	4.2953e-162	Mitotic arrest PGCs	Gc
4.94885e-166	1.02233	0.981	0.72	1.44427e-161	Mitotic arrest PGCs	Fbxo15
2.34886e-162	0.759685	0.993	0.974	6.85492e-158	Mitotic arrest PGCs	Tex14
8.0576e-162	0.968461	0.974	0.831	2.35153e-157	Mitotic arrest PGCs	Polr1e
6.28268e-161	0.913776	0.991	0.918	1.83354e-156	Mitotic arrest PGCs	Bst2
1.80803e-155	0.714355	1	0.981	5.27656e-151	Mitotic arrest PGCs	Rcc2
1.97595e-154	0.707987	1	0.979	5.76661e-150	Mitotic arrest PGCs	Zfp428
8.20204e-154	1.65337	0.951	0.716	2.39368e-149	Mitotic arrest PGCs	Plac9b
1.35367e-153	0.716587	1	0.969	3.95056e-149	Mitotic arrest PGCs	Cnot3
1.40605e-153	1.64767	0.79	0.352	4.10341e-149	Mitotic arrest PGCs	Drc1
1.46003e-153	1.65407	0.951	0.718	4.26095e-149	Mitotic arrest PGCs	Gm9780
1.93611e-153	1.64656	0.951	0.719	5.65033e-149	Mitotic arrest PGCs	Plac9a
2.068e-153	0.743786	0.468	0.086	6.03525e-149	Mitotic arrest PGCs	Prdm14
1.16123e-152	1.00193	0.972	0.794	3.38894e-148	Mitotic arrest PGCs	Dedd2
4.62163e-152	0.987584	0.68	0.189	1.34878e-147	Mitotic arrest PGCs	Ceacam10
9.03506e-151	0.861103	0.995	0.964	2.63679e-146	Mitotic arrest PGCs	Usp28
4.4592e-150	0.937739	0.847	0.354	1.30137e-145	Mitotic arrest PGCs	Arhgap42
9.78417e-150	1.70524	0.995	0.945	2.85541e-145	Mitotic arrest PGCs	Dppa5a
4.84773e-149	0.798855	0.984	0.906	1.41476e-144	Mitotic arrest PGCs	Chtf8
5.17068e-148	0.830304	1	0.965	1.50901e-143	Mitotic arrest PGCs	Mtmr14
6.03264e-148	1.12341	0.833	0.379	1.76057e-143	Mitotic arrest PGCs	1700007K13Rik
1.50779e-147	0.855809	0.799	0.277	4.40033e-143	Mitotic arrest PGCs	Mlana
3.11247e-147	0.901379	0.986	0.861	9.08344e-143	Mitotic arrest PGCs	Myo10
5.6898e-147	0.874931	1	0.953	1.66051e-142	Mitotic arrest PGCs	Nrde2
3.19133e-146	0.901258	0.799	0.324	9.31358e-142	Mitotic arrest PGCs	Kcnip2
4.89029e-146	0.924083	0.979	0.649	1.42718e-141	Mitotic arrest PGCs	Tmem63b
6.61419e-145	0.918726	0.643	0.193	1.93029e-140	Mitotic arrest PGCs	Gm27216
2.58337e-144	1.53807	0.949	0.792	7.53932e-140	Mitotic arrest PGCs	Rrad
6.39694e-144	0.714351	0.426	0.074	1.86688e-139	Mitotic arrest PGCs	Gm19866
2.91722e-143	1.14221	0.935	0.692	8.51362e-139	Mitotic arrest PGCs	Tst
2.98277e-143	0.811814	0.461	0.09	8.7049e-139	Mitotic arrest PGCs	Duxbl1
7.63301e-142	0.893033	0.75	0.295	2.22762e-137	Mitotic arrest PGCs	Vegfd
3.89854e-141	1.37316	0.673	0.239	1.13775e-136	Mitotic arrest PGCs	Nanos2
1.16113e-140	0.789573	0.444	0.084	3.38864e-136	Mitotic arrest PGCs	Apoh
3.69422e-140	0.909249	0.975	0.776	1.07812e-135	Mitotic arrest PGCs	Palld
6.9376e-139	1.82555	0.482	0.105	2.02467e-134	Mitotic arrest PGCs	Lefty1
1.73006e-138	0.749385	0.998	0.922	5.049e-134	Mitotic arrest PGCs	Hmgxb4
6.23067e-137	0.708033	0.706	0.243	1.81836e-132	Mitotic arrest PGCs	Cachd1
6.71546e-136	0.959841	0.907	0.529	1.95984e-131	Mitotic arrest PGCs	Chd5
1.05973e-135	0.825438	0.468	0.099	3.09272e-131	Mitotic arrest PGCs	Duxbl2
2.42026e-135	0.89071	0.856	0.39	7.06329e-131	Mitotic arrest PGCs	Cxxc4
4.33021e-135	0.893935	0.428	0.081	1.26373e-130	Mitotic arrest PGCs	Nodal
6.02269e-135	1.00735	0.912	0.6	1.75766e-130	Mitotic arrest PGCs	Patj
7.29437e-135	0.827847	0.468	0.1	2.12879e-130	Mitotic arrest PGCs	Duxbl3
1.42676e-134	0.705652	0.465	0.091	4.16385e-130	Mitotic arrest PGCs	Ucma
1.94211e-134	0.782941	0.57	0.156	5.66784e-130	Mitotic arrest PGCs	Eps8l1
7.28479e-134	1.00029	0.991	0.95	2.12599e-129	Mitotic arrest PGCs	Zbtb43
2.75727e-133	0.903535	0.977	0.678	8.04682e-129	Mitotic arrest PGCs	Platr17
5.255e-133	1.16674	0.875	0.51	1.53362e-128	Mitotic arrest PGCs	Blnk
3.43206e-132	0.737054	0.991	0.962	1.00161e-127	Mitotic arrest PGCs	Sugt1
9.06852e-132	1.18164	0.93	0.607	2.64656e-127	Mitotic arrest PGCs	Mapk13
2.18144e-131	1.27283	0.863	0.518	6.36631e-127	Mitotic arrest PGCs	Ooep
2.63634e-131	0.733953	0.37	0.059	7.69389e-127	Mitotic arrest PGCs	Abcb11
7.90318e-131	0.871079	0.981	0.786	2.30646e-126	Mitotic arrest PGCs	Lef1
2.11714e-129	0.942523	0.97	0.679	6.17866e-125	Mitotic arrest PGCs	Inpp4a
5.20292e-129	0.877693	0.919	0.468	1.51842e-124	Mitotic arrest PGCs	Pla2g10
1.1452e-128	1.10965	0.43	0.085	3.34215e-124	Mitotic arrest PGCs	Pitx2
1.35851e-128	0.885053	0.762	0.331	3.96468e-124	Mitotic arrest PGCs	Tet2
2.37359e-128	1.14247	0.829	0.416	6.92708e-124	Mitotic arrest PGCs	Gm6812
2.64985e-128	0.861479	0.85	0.465	7.73331e-124	Mitotic arrest PGCs	Acsf3
4.79056e-128	0.803635	0.984	0.845	1.39808e-123	Mitotic arrest PGCs	Trim13
1.01948e-127	1.11627	0.827	0.418	2.97524e-123	Mitotic arrest PGCs	1700020N15Rik
2.11611e-127	0.991154	0.81	0.373	6.17567e-123	Mitotic arrest PGCs	Chil1
8.22638e-127	0.917621	0.993	0.921	2.40079e-122	Mitotic arrest PGCs	Glrx2
1.54894e-126	0.883354	0.97	0.775	4.52042e-122	Mitotic arrest PGCs	Tyw3
2.75375e-125	0.858044	0.461	0.104	8.03654e-121	Mitotic arrest PGCs	Grid1
3.93567e-124	0.779408	0.947	0.51	1.14859e-119	Mitotic arrest PGCs	Runx1t1
7.86442e-124	0.999247	0.585	0.18	2.29515e-119	Mitotic arrest PGCs	Gpha2
9.10132e-124	0.829689	0.988	0.865	2.65613e-119	Mitotic arrest PGCs	Abcc5
1.65939e-123	0.698641	0.701	0.262	4.84277e-119	Mitotic arrest PGCs	Def8
2.26742e-123	0.758834	0.993	0.959	6.61725e-119	Mitotic arrest PGCs	Mtr
2.6066e-123	1.38177	0.945	0.78	7.60711e-119	Mitotic arrest PGCs	Piwil4
3.18371e-122	0.871436	0.512	0.137	9.29134e-118	Mitotic arrest PGCs	Togaram2
4.33849e-122	1.42016	0.731	0.327	1.26615e-117	Mitotic arrest PGCs	Gjb3
5.2667e-122	0.752525	0.995	0.906	1.53703e-117	Mitotic arrest PGCs	Zfp106
4.54653e-121	0.756973	0.967	0.702	1.32686e-116	Mitotic arrest PGCs	Cndp2
2.02654e-119	0.751777	0.68	0.23	5.91424e-115	Mitotic arrest PGCs	Asb4
6.32475e-119	0.784693	0.947	0.755	1.84581e-114	Mitotic arrest PGCs	Dhx37
1.0183e-118	0.861758	0.958	0.793	2.97179e-114	Mitotic arrest PGCs	Tbc1d31
2.97231e-118	0.742237	0.991	0.915	8.67439e-114	Mitotic arrest PGCs	Mnd1
1.78444e-117	0.936115	0.979	0.807	5.20772e-113	Mitotic arrest PGCs	Tnrc18
6.01092e-117	1.32465	0.81	0.401	1.75423e-112	Mitotic arrest PGCs	Dnmt3l
1.94086e-116	0.949281	0.722	0.304	5.6642e-112	Mitotic arrest PGCs	Cnksr1
2.86493e-116	0.888866	0.695	0.256	8.36102e-112	Mitotic arrest PGCs	Gm9465
8.94837e-116	0.783378	0.981	0.892	2.61149e-111	Mitotic arrest PGCs	Arrdc3
2.70562e-115	0.899817	0.933	0.669	7.89607e-111	Mitotic arrest PGCs	Zfp516
1.51039e-113	0.904058	0.956	0.714	4.40792e-109	Mitotic arrest PGCs	Socs5
1.53139e-113	0.737745	0.991	0.951	4.46921e-109	Mitotic arrest PGCs	Pak4
2.47318e-112	0.918747	0.972	0.822	7.21774e-108	Mitotic arrest PGCs	Fhl1
4.27549e-112	0.900893	0.519	0.148	1.24776e-107	Mitotic arrest PGCs	Fam81b
4.31308e-112	0.700597	0.995	0.947	1.25873e-107	Mitotic arrest PGCs	Bbx
8.62374e-112	1.1638	0.59	0.201	2.51675e-107	Mitotic arrest PGCs	Sox2
1.47421e-111	0.733984	0.989	0.91	4.30233e-107	Mitotic arrest PGCs	Cpne5
5.84894e-111	0.73861	0.995	0.96	1.70695e-106	Mitotic arrest PGCs	Wdr60
6.49794e-111	1.43159	0.618	0.253	1.89636e-106	Mitotic arrest PGCs	2010005H15Rik
8.94227e-111	1.1027	0.914	0.688	2.60971e-106	Mitotic arrest PGCs	Ddr1
1.21997e-110	1.18008	0.725	0.325	3.56036e-106	Mitotic arrest PGCs	Cd2
4.5868e-110	0.713146	0.646	0.229	1.33861e-105	Mitotic arrest PGCs	2900011O08Rik
5.12063e-110	0.727859	0.931	0.567	1.4944e-105	Mitotic arrest PGCs	Ctps2
8.19632e-110	1.0606	0.93	0.724	2.39201e-105	Mitotic arrest PGCs	Sertad3
1.26809e-109	0.729756	0.996	0.928	3.70078e-105	Mitotic arrest PGCs	Arrdc4
1.97727e-108	0.927552	0.972	0.854	5.77047e-104	Mitotic arrest PGCs	Rsph9
9.30366e-108	1.18837	0.426	0.099	2.71518e-103	Mitotic arrest PGCs	Gm12735
1.73758e-107	0.726993	0.854	0.414	5.07097e-103	Mitotic arrest PGCs	Dusp26
5.21815e-107	0.727578	0.991	0.941	1.52287e-102	Mitotic arrest PGCs	Ubr5
1.10801e-106	0.875024	0.963	0.846	3.2336e-102	Mitotic arrest PGCs	G6pc3
1.2527e-106	0.830143	0.951	0.744	3.65588e-102	Mitotic arrest PGCs	Ctns
2.059e-106	0.786899	0.727	0.3	6.00899e-102	Mitotic arrest PGCs	Rnf182
2.19163e-106	0.851239	0.947	0.779	6.39605e-102	Mitotic arrest PGCs	Zfp42
2.19633e-106	0.847515	0.975	0.829	6.40976e-102	Mitotic arrest PGCs	Bnc2
1.61456e-105	1.07158	0.766	0.371	4.71192e-101	Mitotic arrest PGCs	Crabp2
2.58651e-105	0.8237	0.833	0.46	7.54848e-101	Mitotic arrest PGCs	Gcnt2
1.37904e-104	0.893176	0.926	0.693	4.02458e-100	Mitotic arrest PGCs	Slc4a11
3.0913e-104	0.713355	0.456	0.118	9.02165e-100	Mitotic arrest PGCs	Cntn6
3.09729e-104	0.704059	0.412	0.097	9.03912e-100	Mitotic arrest PGCs	Gm16897
9.51247e-104	0.873179	0.873	0.554	2.77612e-99	Mitotic arrest PGCs	Tead1
2.36384e-103	0.910641	0.428	0.103	6.89863e-99	Mitotic arrest PGCs	Slc51a
3.7565e-103	0.705157	0.991	0.923	1.0963e-98	Mitotic arrest PGCs	Atf7ip
1.00086e-102	1.04338	0.905	0.659	2.92092e-98	Mitotic arrest PGCs	Peg3
1.25419e-102	0.725835	0.996	0.958	3.66022e-98	Mitotic arrest PGCs	Hibadh
1.18817e-101	0.807509	0.817	0.475	3.46757e-97	Mitotic arrest PGCs	Mccc1
1.35253e-101	0.816697	0.901	0.675	3.94724e-97	Mitotic arrest PGCs	Paox
6.84786e-101	0.798198	0.94	0.704	1.99848e-96	Mitotic arrest PGCs	Orai3
4.60196e-100	0.993009	0.931	0.844	1.34304e-95	Mitotic arrest PGCs	Rpl13a
3.86376e-99	0.715228	0.762	0.357	1.1276e-94	Mitotic arrest PGCs	Lncenc1
1.22645e-98	0.835799	0.907	0.605	3.57928e-94	Mitotic arrest PGCs	Mbl2
1.26449e-98	0.927612	0.889	0.669	3.69028e-94	Mitotic arrest PGCs	Pdpn
5.68788e-98	0.83091	0.699	0.308	1.65995e-93	Mitotic arrest PGCs	Rnf125
7.15684e-98	0.744886	0.928	0.683	2.08865e-93	Mitotic arrest PGCs	Trappc9
4.54472e-97	0.876092	0.94	0.759	1.32633e-92	Mitotic arrest PGCs	Rhd
1.04178e-96	0.730785	0.984	0.938	3.04032e-92	Mitotic arrest PGCs	Mgea5
1.79247e-96	0.851926	0.928	0.705	5.23114e-92	Mitotic arrest PGCs	Tmem2
4.11307e-96	0.751535	0.863	0.538	1.20036e-91	Mitotic arrest PGCs	Atp8a1
2.20331e-95	0.880639	0.6	0.237	6.43014e-91	Mitotic arrest PGCs	Slc16a4
5.31124e-95	0.718582	0.961	0.792	1.55003e-90	Mitotic arrest PGCs	Zfp667
5.74227e-95	0.975737	0.424	0.111	1.67582e-90	Mitotic arrest PGCs	Gm41318
1.07155e-94	0.693575	0.868	0.524	3.12722e-90	Mitotic arrest PGCs	Kyat3
2.43143e-94	0.865508	0.799	0.467	7.09588e-90	Mitotic arrest PGCs	Fggy
2.63856e-94	0.787538	0.35	0.077	7.70036e-90	Mitotic arrest PGCs	Mustn1
4.02896e-93	0.929868	0.667	0.295	1.17581e-88	Mitotic arrest PGCs	Mgst2
4.54095e-92	0.81766	0.989	0.929	1.32523e-87	Mitotic arrest PGCs	Ahi1
4.65596e-92	0.822188	0.891	0.646	1.3588e-87	Mitotic arrest PGCs	Iqcg
1.12339e-90	0.719905	0.974	0.941	3.27851e-86	Mitotic arrest PGCs	Morc1
1.45458e-90	0.754633	0.926	0.69	4.24504e-86	Mitotic arrest PGCs	Acot1
5.82608e-90	0.705099	0.97	0.789	1.70028e-85	Mitotic arrest PGCs	Upf3b
1.66403e-89	0.742647	0.937	0.668	4.8563e-85	Mitotic arrest PGCs	Igsf21
2.98721e-89	0.761915	0.988	0.952	8.71788e-85	Mitotic arrest PGCs	Arf3
7.87378e-89	0.720198	0.986	0.928	2.29789e-84	Mitotic arrest PGCs	Ktn1
7.78256e-88	0.776338	0.977	0.797	2.27126e-83	Mitotic arrest PGCs	Ssh1
3.03226e-87	1.35456	0.551	0.211	8.84936e-83	Mitotic arrest PGCs	Lefty2
4.2095e-87	0.728499	0.901	0.623	1.2285e-82	Mitotic arrest PGCs	Smoc1
2.36813e-86	1.04205	0.671	0.344	6.91114e-82	Mitotic arrest PGCs	Catsperd
5.62934e-86	0.901053	0.806	0.485	1.64287e-81	Mitotic arrest PGCs	Gm5091
1.29497e-85	0.754292	0.958	0.816	3.77925e-81	Mitotic arrest PGCs	Ptch1
2.4226e-85	0.998798	0.813	0.516	7.07012e-81	Mitotic arrest PGCs	Pdlim3
2.48888e-85	0.945201	0.81	0.521	7.26354e-81	Mitotic arrest PGCs	Fzd2
3.72549e-84	0.713664	0.743	0.401	1.08725e-79	Mitotic arrest PGCs	Rasal1
5.08392e-84	0.70759	0.958	0.809	1.48369e-79	Mitotic arrest PGCs	Zscan18
6.72966e-83	0.879768	0.873	0.652	1.96398e-78	Mitotic arrest PGCs	Pnpla6
2.95668e-82	0.754014	0.94	0.776	8.62878e-78	Mitotic arrest PGCs	Shroom3
4.98976e-81	0.759604	0.882	0.626	1.45621e-76	Mitotic arrest PGCs	1110019D14Rik
5.47613e-80	0.708699	0.891	0.652	1.59815e-75	Mitotic arrest PGCs	Tldc1
1.92335e-79	0.800272	0.694	0.347	5.6131e-75	Mitotic arrest PGCs	Gulo
3.58163e-78	0.957564	0.914	0.793	1.04526e-73	Mitotic arrest PGCs	C1qtnf12
1.11783e-77	0.923287	0.898	0.675	3.26227e-73	Mitotic arrest PGCs	Plvap
1.22805e-77	0.706543	0.907	0.683	3.58396e-73	Mitotic arrest PGCs	Prkaa1
1.20247e-76	1.1168	0.824	0.582	3.50929e-72	Mitotic arrest PGCs	Nme8
1.42748e-74	0.708226	0.963	0.87	4.16595e-70	Mitotic arrest PGCs	Dhrs1
3.29734e-74	0.746929	0.979	0.962	9.62295e-70	Mitotic arrest PGCs	Pld3
4.87182e-73	0.870269	0.856	0.597	1.42179e-68	Mitotic arrest PGCs	Myof
1.89429e-72	0.960534	0.602	0.284	5.52829e-68	Mitotic arrest PGCs	Adtrp
1.18208e-71	0.909835	0.771	0.464	3.44979e-67	Mitotic arrest PGCs	Dppa2
2.72792e-71	0.702031	0.924	0.735	7.96117e-67	Mitotic arrest PGCs	Dmwd
3.97044e-71	0.757084	0.96	0.91	1.15873e-66	Mitotic arrest PGCs	Zbtb20
9.97302e-71	0.838985	0.718	0.426	2.91053e-66	Mitotic arrest PGCs	Rab12
7.46277e-68	0.750571	0.664	0.338	2.17794e-63	Mitotic arrest PGCs	4930591A17Rik
9.87995e-68	0.887136	0.924	0.858	2.88337e-63	Mitotic arrest PGCs	Prmt2
2.12948e-67	0.728304	0.785	0.485	6.21466e-63	Mitotic arrest PGCs	Prdm1
2.59578e-67	1.13443	0.489	0.193	7.57552e-63	Mitotic arrest PGCs	L1td1
1.37294e-66	0.713643	0.972	0.907	4.0068e-62	Mitotic arrest PGCs	Brdt
1.97283e-66	0.78253	0.424	0.143	5.75749e-62	Mitotic arrest PGCs	Dntt
7.10295e-65	0.754225	0.782	0.491	2.07292e-60	Mitotic arrest PGCs	Dscaml1
1.40118e-64	0.734546	0.252	0.055	4.08919e-60	Mitotic arrest PGCs	Gm35164
4.31704e-63	0.946631	0.722	0.482	1.25989e-58	Mitotic arrest PGCs	Nmi
2.31835e-59	0.713347	0.849	0.633	6.76587e-55	Mitotic arrest PGCs	Gm40988
4.10579e-57	1.01458	0.669	0.391	1.19823e-52	Mitotic arrest PGCs	Ap3b2
1.91244e-56	0.743686	0.537	0.255	5.58125e-52	Mitotic arrest PGCs	Gm567
6.5859e-56	0.774861	0.887	0.777	1.92203e-51	Mitotic arrest PGCs	Zcchc14
1.90039e-55	1.0022	0.803	0.677	5.54609e-51	Mitotic arrest PGCs	1700054O05Rik
6.64564e-54	1.03645	0.789	0.623	1.93946e-49	Mitotic arrest PGCs	Nanog
7.63908e-54	0.744509	0.62	0.35	2.22939e-49	Mitotic arrest PGCs	Sp5
7.69469e-53	0.814468	0.782	0.573	2.24562e-48	Mitotic arrest PGCs	Plekhf1
2.34392e-51	0.761334	0.748	0.483	6.84049e-47	Mitotic arrest PGCs	Wnt3
6.10129e-51	0.915589	0.871	0.743	1.7806e-46	Mitotic arrest PGCs	Ifi27l2a
2.67643e-50	0.700599	0.718	0.469	7.81089e-46	Mitotic arrest PGCs	Dhrs7
2.61066e-49	0.849944	0.565	0.32	7.61896e-45	Mitotic arrest PGCs	Hsd17b2
2.63309e-49	0.699433	0.338	0.12	7.6844e-45	Mitotic arrest PGCs	Svs4
2.91337e-49	1.09943	0.759	0.552	8.50237e-45	Mitotic arrest PGCs	Hist1h2bc
3.03889e-49	0.921322	0.798	0.655	8.8687e-45	Mitotic arrest PGCs	Spocd1
3.86812e-46	0.822862	0.775	0.628	1.12887e-41	Mitotic arrest PGCs	Apba2
3.92895e-45	0.715152	0.673	0.413	1.14663e-40	Mitotic arrest PGCs	Tmc3
5.06842e-45	0.857672	0.824	0.757	1.47917e-40	Mitotic arrest PGCs	Tgif1
9.82706e-44	0.95291	0.741	0.624	2.86793e-39	Mitotic arrest PGCs	Dbx2
2.7266e-43	0.839667	0.859	0.828	7.95731e-39	Mitotic arrest PGCs	Nanos3
1.07717e-40	0.780427	0.722	0.598	3.1436e-36	Mitotic arrest PGCs	Col22a1
1.65722e-40	0.883331	0.849	0.717	4.83644e-36	Mitotic arrest PGCs	Lrrfip1
1.12033e-36	0.890345	0.96	0.941	3.26956e-32	Mitotic arrest PGCs	Ldhb
5.18145e-33	0.884928	0.607	0.43	1.51215e-28	Mitotic arrest PGCs	Tor3a
1.1821e-24	0.782486	0.873	0.795	3.44984e-20	Mitotic arrest PGCs	Tmem254b
1.99678e-24	0.781654	0.873	0.796	5.82741e-20	Mitotic arrest PGCs	Tmem254a
6.92569e-23	0.777604	0.857	0.78	2.02119e-18	Mitotic arrest PGCs	Tmem254c
1.84518e-21	0.943283	0.715	0.649	5.38496e-17	Mitotic arrest PGCs	Tdh
2.17201e-21	1.0627	0.852	0.791	6.33879e-17	Mitotic arrest PGCs	Ckb
1.95407e-18	0.815363	0.611	0.528	5.70277e-14	Mitotic arrest PGCs	Gm11639
0	2.15027	0.96	0.232	0	Q-ProSPG	Tie1
0	2.05903	0.95	0.175	0	Q-ProSPG	Krt25
0	2.04866	0.995	0.579	0	Q-ProSPG	Fam183b
0	2.04226	0.983	0.378	0	Q-ProSPG	Gm15441
0	1.96619	0.977	0.411	0	Q-ProSPG	Necab2
0	1.95746	0.985	0.361	0	Q-ProSPG	C3
0	1.93675	0.901	0.162	0	Q-ProSPG	Itih2
0	1.91073	0.906	0.119	0	Q-ProSPG	5033426E14Rik
0	1.88486	0.989	0.56	0	Q-ProSPG	Spaca9
0	1.87105	0.999	0.61	0	Q-ProSPG	Spocd1
0	1.86526	0.943	0.214	0	Q-ProSPG	Hbb-bt
0	1.86295	0.99	0.546	0	Q-ProSPG	Myo1a
0	1.81518	0.897	0.103	0	Q-ProSPG	Cldn18
0	1.80956	0.996	0.45	0	Q-ProSPG	Krt18
0	1.80007	0.852	0.067	0	Q-ProSPG	R3hdml
0	1.78068	0.985	0.42	0	Q-ProSPG	Krt27
0	1.77091	0.833	0.074	0	Q-ProSPG	1700092E19Rik
0	1.7586	0.953	0.324	0	Q-ProSPG	Efna5
0	1.74653	0.892	0.214	0	Q-ProSPG	AC168977.1
0	1.74301	0.992	0.345	0	Q-ProSPG	Dnmt3l
0	1.73917	0.971	0.46	0	Q-ProSPG	Slc39a4
0	1.73135	0.973	0.511	0	Q-ProSPG	1700021F07Rik
0	1.71882	0.792	0.044	0	Q-ProSPG	Gm33651
0	1.71714	0.952	0.35	0	Q-ProSPG	Mef2c
0	1.71623	0.997	0.571	0	Q-ProSPG	Grb10
0	1.7146	0.978	0.498	0	Q-ProSPG	Serping1
0	1.70623	0.884	0.178	0	Q-ProSPG	Pglyrp1
0	1.70287	0.895	0.118	0	Q-ProSPG	Myh8
0	1.69696	0.922	0.298	0	Q-ProSPG	Scg5
0	1.69581	0.966	0.354	0	Q-ProSPG	Rbfox3
0	1.69062	0.906	0.321	0	Q-ProSPG	Cartpt
0	1.68948	0.939	0.289	0	Q-ProSPG	Fam217a
0	1.68664	0.944	0.228	0	Q-ProSPG	Thbs4
0	1.68652	0.948	0.347	0	Q-ProSPG	Jakmip2
0	1.66792	0.551	0.038	0	Q-ProSPG	S100a8
0	1.66137	0.997	0.773	0	Q-ProSPG	Ccdc113
0	1.65644	0.962	0.321	0	Q-ProSPG	Phactr1
0	1.65504	0.959	0.469	0	Q-ProSPG	Rac3
0	1.65379	0.885	0.175	0	Q-ProSPG	Myog
0	1.6529	0.941	0.338	0	Q-ProSPG	Hbb-bs
0	1.64596	0.806	0.086	0	Q-ProSPG	Ttc9b
0	1.639	0.801	0.075	0	Q-ProSPG	Aldob
0	1.62489	0.994	0.623	0	Q-ProSPG	Mmp2
0	1.61947	0.858	0.119	0	Q-ProSPG	Ptpn22
0	1.60724	0.913	0.172	0	Q-ProSPG	C130026I21Rik
0	1.60324	0.954	0.371	0	Q-ProSPG	Perp
0	1.60249	0.881	0.111	0	Q-ProSPG	Avil
0	1.60103	0.967	0.369	0	Q-ProSPG	Dusp26
0	1.59603	0.907	0.261	0	Q-ProSPG	Bco1
0	1.58763	0.87	0.088	0	Q-ProSPG	Prb1
0	1.58482	0.943	0.405	0	Q-ProSPG	Rhox4a
0	1.58278	0.943	0.404	0	Q-ProSPG	Rhox4a2
0	1.56972	0.992	0.785	0	Q-ProSPG	Pdlim4
0	1.55837	0.973	0.436	0	Q-ProSPG	5330417C22Rik
0	1.55407	0.909	0.335	0	Q-ProSPG	Cryab
0	1.5432	0.972	0.446	0	Q-ProSPG	Coch
0	1.53033	0.985	0.531	0	Q-ProSPG	Gyg
0	1.52627	0.921	0.309	0	Q-ProSPG	Cpa2
0	1.52103	0.885	0.244	0	Q-ProSPG	Rgs17
0	1.51704	0.982	0.671	0	Q-ProSPG	Scd3
0	1.51677	0.954	0.342	0	Q-ProSPG	Ctsc
0	1.51337	0.867	0.194	0	Q-ProSPG	Stmn2
0	1.51287	0.865	0.214	0	Q-ProSPG	Lgals3
0	1.51226	0.909	0.257	0	Q-ProSPG	Gnal
0	1.51107	0.823	0.115	0	Q-ProSPG	Sult1c1
0	1.51022	0.941	0.411	0	Q-ProSPG	Rhobtb1
0	1.50983	0.899	0.281	0	Q-ProSPG	Sqor
0	1.50967	0.875	0.124	0	Q-ProSPG	Arhgap36
0	1.50445	0.885	0.2	0	Q-ProSPG	Mlip
0	1.50344	0.934	0.324	0	Q-ProSPG	Gm19705
0	1.49854	0.989	0.718	0	Q-ProSPG	Gsn
0	1.49085	0.824	0.138	0	Q-ProSPG	Cfi
0	1.49	0.821	0.114	0	Q-ProSPG	Scgn
0	1.48842	0.844	0.16	0	Q-ProSPG	Card11
0	1.48551	0.906	0.299	0	Q-ProSPG	Rhox4c
0	1.48114	0.994	0.529	0	Q-ProSPG	Tspan8
0	1.47079	0.912	0.299	0	Q-ProSPG	Des
0	1.46909	0.842	0.153	0	Q-ProSPG	Kcnn4
0	1.46535	0.939	0.35	0	Q-ProSPG	Rhox4f
0	1.4603	0.827	0.148	0	Q-ProSPG	Capn3
0	1.46017	0.846	0.15	0	Q-ProSPG	Tmem117
0	1.45285	0.86	0.219	0	Q-ProSPG	Calml4
0	1.45215	0.827	0.168	0	Q-ProSPG	Actg2
0	1.44751	0.999	0.892	0	Q-ProSPG	Kdm1b
0	1.44362	0.997	0.885	0	Q-ProSPG	Tkt
0	1.4433	0.812	0.133	0	Q-ProSPG	Serpinc1
0	1.44297	0.981	0.668	0	Q-ProSPG	Actn3
0	1.44258	0.95	0.403	0	Q-ProSPG	H2-Ab1
0	1.44258	0.938	0.357	0	Q-ProSPG	Rhox4g
0	1.44152	1	0.966	0	Q-ProSPG	Cln3
0	1.44013	0.815	0.134	0	Q-ProSPG	Cnmd
0	1.43862	0.878	0.232	0	Q-ProSPG	Shc3
0	1.43331	0.726	0.06	0	Q-ProSPG	Gys2
0	1.41247	0.843	0.208	0	Q-ProSPG	Adssl1
0	1.41208	1	0.73	0	Q-ProSPG	Sult5a1
0	1.4097	0.903	0.329	0	Q-ProSPG	Smpdl3a
0	1.40794	0.855	0.191	0	Q-ProSPG	Lbp
0	1.40469	0.934	0.318	0	Q-ProSPG	Ly6h
0	1.40327	0.814	0.088	0	Q-ProSPG	Nrap
0	1.40075	0.958	0.304	0	Q-ProSPG	Pcp4
0	1.39921	0.938	0.387	0	Q-ProSPG	Rhox4b
0	1.39668	0.987	0.516	0	Q-ProSPG	Cpn1
0	1.39633	0.847	0.22	0	Q-ProSPG	Lama4
0	1.3896	0.879	0.251	0	Q-ProSPG	Nrg1
0	1.38672	0.974	0.422	0	Q-ProSPG	Dapk1
0	1.38392	0.87	0.17	0	Q-ProSPG	Sly
0	1.37317	0.812	0.183	0	Q-ProSPG	Cnn1
0	1.37281	0.778	0.143	0	Q-ProSPG	St8sia3
0	1.36514	0.759	0.136	0	Q-ProSPG	Trbc2
0	1.36412	0.994	0.748	0	Q-ProSPG	Serp2
0	1.35389	0.699	0.053	0	Q-ProSPG	Fbp2
0	1.34503	0.809	0.056	0	Q-ProSPG	Krt71
0	1.3423	0.801	0.163	0	Q-ProSPG	Deup1
0	1.3354	0.737	0.129	0	Q-ProSPG	Lurap1l
0	1.3322	0.791	0.14	0	Q-ProSPG	Gm48657
0	1.32333	0.855	0.202	0	Q-ProSPG	Fbxl16
0	1.32166	0.777	0.133	0	Q-ProSPG	Upk1a
0	1.32152	0.768	0.17	0	Q-ProSPG	Prrx1
0	1.31575	0.722	0.061	0	Q-ProSPG	Pax5
0	1.3137	0.718	0.074	0	Q-ProSPG	Lsamp
0	1.31019	0.819	0.211	0	Q-ProSPG	Tmem145
0	1.30862	0.741	0.107	0	Q-ProSPG	Cox4i2
0	1.30771	0.753	0.096	0	Q-ProSPG	Cwh43
0	1.30721	0.876	0.276	0	Q-ProSPG	Urah
0	1.30532	0.784	0.088	0	Q-ProSPG	Myh2
0	1.30434	0.761	0.096	0	Q-ProSPG	Foxa1
0	1.29244	0.811	0.206	0	Q-ProSPG	Faxc
0	1.29054	0.798	0.101	0	Q-ProSPG	Cryga
0	1.28187	0.895	0.255	0	Q-ProSPG	Col11a1
0	1.27714	0.994	0.894	0	Q-ProSPG	Gas8
0	1.27557	0.853	0.188	0	Q-ProSPG	Clcnka
0	1.27546	0.999	0.901	0	Q-ProSPG	Asns
0	1.27204	0.723	0.033	0	Q-ProSPG	Krt4
0	1.26691	0.87	0.226	0	Q-ProSPG	Pkp3
0	1.2669	0.806	0.165	0	Q-ProSPG	Myh13
0	1.26365	0.709	0.091	0	Q-ProSPG	Fam162b
0	1.26212	0.804	0.196	0	Q-ProSPG	Rhox4d
0	1.26136	0.999	0.931	0	Q-ProSPG	Acaa2
0	1.25357	0.823	0.205	0	Q-ProSPG	Postn
0	1.24762	0.755	0.154	0	Q-ProSPG	Oca2
0	1.24757	0.728	0.135	0	Q-ProSPG	H2-Aa
0	1.2456	0.745	0.123	0	Q-ProSPG	Fgg
0	1.24182	0.682	0.095	0	Q-ProSPG	Soga3
0	1.23383	0.741	0.056	0	Q-ProSPG	Myh1
0	1.2331	0.672	0.053	0	Q-ProSPG	Pnma2
0	1.22909	0.68	0.043	0	Q-ProSPG	Cplx3
0	1.22847	0.893	0.257	0	Q-ProSPG	Arhgdib
0	1.22224	0.673	0.094	0	Q-ProSPG	Car13
0	1.22041	0.812	0.103	0	Q-ProSPG	Clca1
0	1.20331	0.702	0.117	0	Q-ProSPG	C230088H06Rik
0	1.20278	0.653	0.047	0	Q-ProSPG	Clec1b
0	1.19668	0.695	0.117	0	Q-ProSPG	Gm8257
0	1.19274	0.764	0.069	0	Q-ProSPG	Gm8882
0	1.19158	0.672	0.093	0	Q-ProSPG	1500015O10Rik
0	1.18917	0.728	0.121	0	Q-ProSPG	Slc14a2
0	1.18529	0.594	0.057	0	Q-ProSPG	Gap43
0	1.17806	0.626	0.04	0	Q-ProSPG	Ankrd1
0	1.17769	0.69	0.108	0	Q-ProSPG	Pou6f2
0	1.16698	0.767	0.133	0	Q-ProSPG	Krt79
0	1.15997	0.635	0.084	0	Q-ProSPG	Areg
0	1.15275	0.786	0.171	0	Q-ProSPG	Slc35g2
0	1.1494	0.702	0.093	0	Q-ProSPG	Slc27a5
0	1.14666	1	0.969	0	Q-ProSPG	Sec14l1
0	1.14219	0.742	0.094	0	Q-ProSPG	Ptpn5
0	1.1336	0.774	0.133	0	Q-ProSPG	Trp63
0	1.12004	0.713	0.081	0	Q-ProSPG	AC133103.1
0	1.11938	0.82	0.186	0	Q-ProSPG	Gm567
0	1.11464	0.665	0.082	0	Q-ProSPG	Dntt
0	1.11185	1	0.977	0	Q-ProSPG	Hbs1l
0	1.10583	0.759	0.15	0	Q-ProSPG	Setbp1
0	1.10581	0.511	0.037	0	Q-ProSPG	Retnlb
0	1.10558	0.63	0.063	0	Q-ProSPG	Klk5
0	1.10177	0.64	0.086	0	Q-ProSPG	Epx
0	1.1014	0.599	0.059	0	Q-ProSPG	Zar1
0	1.0989	0.63	0.071	0	Q-ProSPG	Gm11373
0	1.08436	0.601	0.04	0	Q-ProSPG	Stmnd1
0	1.07548	0.658	0.095	0	Q-ProSPG	Gm4675
0	1.06572	0.722	0.132	0	Q-ProSPG	Tmem28
0	1.0624	0.77	0.143	0	Q-ProSPG	Vil1
0	1.05993	0.684	0.08	0	Q-ProSPG	Siglecg
0	1.05696	0.753	0.15	0	Q-ProSPG	Fhdc1
0	1.05438	0.578	0.062	0	Q-ProSPG	Actc1
0	1.05078	0.666	0.093	0	Q-ProSPG	Cblc
0	1.04921	0.574	0.055	0	Q-ProSPG	Cd96
0	1.04558	0.805	0.105	0	Q-ProSPG	A2m
0	1.04479	0.519	0.028	0	Q-ProSPG	Dach1
0	1.0375	0.677	0.088	0	Q-ProSPG	Gm30737
0	1.03737	0.677	0.088	0	Q-ProSPG	Gm35134
0	1.03594	0.524	0.046	0	Q-ProSPG	Rab3c
0	1.03419	0.602	0.075	0	Q-ProSPG	Rorb
0	1.03244	0.566	0.063	0	Q-ProSPG	Grid2
0	1.029	0.51	0.014	0	Q-ProSPG	Sult2a3
0	1.02277	0.626	0.043	0	Q-ProSPG	Krt72
0	1.00939	0.999	0.989	0	Q-ProSPG	Mrps18a
0	1.00909	0.71	0.097	0	Q-ProSPG	Trpc4
0	0.997444	0.688	0.089	0	Q-ProSPG	Hsd17b13
0	0.994935	0.716	0.121	0	Q-ProSPG	Irs4
0	0.988756	0.495	0.02	0	Q-ProSPG	Scg2
0	0.979066	0.587	0.053	0	Q-ProSPG	Cabp2
0	0.978058	0.551	0.049	0	Q-ProSPG	Crygc
0	0.976807	0.523	0.043	0	Q-ProSPG	Sim1
0	0.967498	0.684	0.089	0	Q-ProSPG	Gm21865
0	0.959016	0.659	0.099	0	Q-ProSPG	BC027072
0	0.957991	0.605	0.061	0	Q-ProSPG	Ctrb1
0	0.95652	0.638	0.083	0	Q-ProSPG	Prag1
0	0.954105	0.573	0.053	0	Q-ProSPG	Gm5868
0	0.949879	0.62	0.064	0	Q-ProSPG	Ms4a15
0	0.948921	0.67	0.103	0	Q-ProSPG	Adgrg6
0	0.941156	0.851	0.171	0	Q-ProSPG	Gm20897
0	0.935751	0.529	0.041	0	Q-ProSPG	Slc22a2
0	0.926884	0.625	0.081	0	Q-ProSPG	Gucy2g
0	0.91987	0.688	0.11	0	Q-ProSPG	Gm5168
0	0.911349	0.446	0.018	0	Q-ProSPG	C9
0	0.909043	0.673	0.108	0	Q-ProSPG	Gjb6
0	0.900487	0.594	0.064	0	Q-ProSPG	Ankrd33b
0	0.886374	0.602	0.069	0	Q-ProSPG	Lta
0	0.877452	0.417	0.018	0	Q-ProSPG	Slc7a13
0	0.877284	0.588	0.062	0	Q-ProSPG	Clcnkb
0	0.874318	0.594	0.047	0	Q-ProSPG	Gm19410
0	0.873796	0.658	0.097	0	Q-ProSPG	Gm28919
0	0.857642	0.482	0.026	0	Q-ProSPG	Myl1
0	0.857096	0.546	0.042	0	Q-ProSPG	Spin2e
0	0.851569	0.659	0.077	0	Q-ProSPG	Nlrp9b
0	0.845761	0.569	0.026	0	Q-ProSPG	Hand2
0	0.840222	0.482	0.025	0	Q-ProSPG	4930509K18Rik
0	0.834297	0.532	0.05	0	Q-ProSPG	Zp2
0	0.830155	0.732	0.146	0	Q-ProSPG	Ckm
0	0.805283	0.481	0.026	0	Q-ProSPG	Serpinb1b
0	0.775025	0.661	0.103	0	Q-ProSPG	Dnajc6
0	0.773505	0.439	0.018	0	Q-ProSPG	Oas1f
0	0.749709	0.617	0.044	0	Q-ProSPG	Cdhr1
0	0.735817	0.602	0.062	0	Q-ProSPG	AC125149.1
0	0.727827	0.417	0.012	0	Q-ProSPG	Syt4
0	0.717348	1	0.992	0	Q-ProSPG	Mcrs1
0	0.708059	0.691	0.096	0	Q-ProSPG	Gm21095
6.8386e-308	0.828754	0.611	0.079	1.99578e-303	Q-ProSPG	Gm28998
5.84477e-307	0.907003	0.565	0.063	1.70574e-302	Q-ProSPG	Gm19951
7.17664e-307	0.828827	0.611	0.079	2.09443e-302	Q-ProSPG	Gm28576
9.92613e-307	1.53927	0.969	0.574	2.89684e-302	Q-ProSPG	Ndrg2
1.20444e-306	1.39599	0.898	0.303	3.51504e-302	Q-ProSPG	Syt3
1.76517e-306	1.46318	0.945	0.435	5.15147e-302	Q-ProSPG	Plbd1
2.51488e-306	1.23703	0.839	0.205	7.33944e-302	Q-ProSPG	Gm9465
3.21851e-306	1.04485	0.999	0.949	9.3929e-302	Q-ProSPG	Ldha
6.41032e-306	1.20861	0.564	0.064	1.87079e-301	Q-ProSPG	Treml1
6.67347e-306	1.30607	0.704	0.131	1.94759e-301	Q-ProSPG	Pvalb
6.94053e-306	0.732018	0.46	0.03	2.02553e-301	Q-ProSPG	Mpl
1.02034e-305	1.38814	0.981	0.481	2.97776e-301	Q-ProSPG	Runx1t1
1.32801e-304	1.67887	0.977	0.54	3.87565e-300	Q-ProSPG	Nme8
1.46239e-304	0.812931	0.5	0.042	4.26783e-300	Q-ProSPG	Tph2
2.09066e-304	1.33127	0.923	0.385	6.10137e-300	Q-ProSPG	Rhox4e
3.43555e-304	1.14413	0.769	0.164	1.00263e-299	Q-ProSPG	Ildr1
7.67318e-304	0.875643	0.533	0.053	2.23934e-299	Q-ProSPG	Il33
8.55462e-304	0.715404	0.379	0.01	2.49658e-299	Q-ProSPG	Gm5150
9.8174e-304	1.20133	0.721	0.134	2.86511e-299	Q-ProSPG	Lipc
1.41995e-303	1.18082	0.77	0.189	4.14399e-299	Q-ProSPG	Hpn
2.07076e-303	1.10297	0.694	0.121	6.0433e-299	Q-ProSPG	A530065N20Rik
2.43478e-303	0.7411	1	0.994	7.10565e-299	Q-ProSPG	Sumo3
2.57841e-303	1.39595	0.953	0.479	7.52482e-299	Q-ProSPG	Grb14
3.91786e-303	1.11305	0.662	0.107	1.14339e-298	Q-ProSPG	Cyp2c70
6.81358e-303	1.11853	0.807	0.196	1.98848e-298	Q-ProSPG	Prph
1.07449e-302	0.864303	0.568	0.064	3.1358e-298	Q-ProSPG	Tbx19
2.15444e-302	0.947094	0.839	0.22	6.28752e-298	Q-ProSPG	Gm10477
5.22194e-302	1.2731	0.934	0.364	1.52397e-297	Q-ProSPG	Krt7
5.4899e-302	0.874782	0.589	0.073	1.60217e-297	Q-ProSPG	Ptprz1
2.06052e-301	1.02131	0.754	0.156	6.01341e-297	Q-ProSPG	Bhmt2
3.8984e-301	1.38264	0.876	0.294	1.13771e-296	Q-ProSPG	Fam159a
1.36025e-300	0.846858	0.67	0.112	3.96976e-296	Q-ProSPG	Dcst2
1.49347e-300	1.10511	0.699	0.125	4.35855e-296	Q-ProSPG	Gm45587
4.14387e-299	0.748966	0.436	0.025	1.20935e-294	Q-ProSPG	Gm10334
6.766e-299	1.4241	0.974	0.456	1.97459e-294	Q-ProSPG	Gm36899
8.6914e-299	0.834974	0.614	0.09	2.5365e-294	Q-ProSPG	Rnf112
1.40056e-298	1.37074	0.969	0.504	4.0874e-294	Q-ProSPG	Cyp46a1
1.59201e-298	0.927557	0.438	0.025	4.64612e-294	Q-ProSPG	Klhl1
1.73932e-298	1.37121	0.992	0.609	5.07603e-294	Q-ProSPG	Plac8
1.81322e-298	1.44082	0.94	0.397	5.29169e-294	Q-ProSPG	Abcd2
2.6885e-298	0.80287	0.592	0.077	7.84612e-294	Q-ProSPG	Sp110
7.47896e-298	1.24619	0.773	0.18	2.18266e-293	Q-ProSPG	Meis2
2.28976e-297	0.975787	0.546	0.059	6.68243e-293	Q-ProSPG	Gast
2.30089e-297	0.802962	0.621	0.085	6.7149e-293	Q-ProSPG	Gm20814
2.69434e-297	0.884125	0.612	0.085	7.86316e-293	Q-ProSPG	Gng4
4.22818e-297	1.0619	0.554	0.064	1.23395e-292	Q-ProSPG	Mrln
6.18296e-297	0.899648	0.554	0.063	1.80444e-292	Q-ProSPG	Palmd
1.38397e-296	1.27035	0.865	0.265	4.03898e-292	Q-ProSPG	Arhgef28
2.21924e-296	1.2133	0.778	0.186	6.47663e-292	Q-ProSPG	Rem2
2.68345e-296	0.96274	0.999	0.959	7.83138e-292	Q-ProSPG	Cry1
1.00931e-295	0.950285	0.506	0.047	2.94556e-291	Q-ProSPG	Otx2os1
3.49456e-295	1.48546	0.962	0.462	1.01985e-290	Q-ProSPG	Glipr1l3
1.20807e-294	0.71763	0.527	0.053	3.52562e-290	Q-ProSPG	Drd2
1.23185e-294	1.22202	0.841	0.222	3.59502e-290	Q-ProSPG	Adtrp
1.40556e-294	1.12313	0.866	0.27	4.10197e-290	Q-ProSPG	Sncaip
1.65128e-294	1.27728	0.855	0.239	4.81908e-290	Q-ProSPG	Mlana
3.8114e-294	1.19119	0.764	0.178	1.11232e-289	Q-ProSPG	Kcnma1
1.36846e-293	0.893049	0.481	0.038	3.99371e-289	Q-ProSPG	Igkc
2.32495e-293	1.26413	0.788	0.212	6.78515e-289	Q-ProSPG	Me3
2.63965e-293	1.31346	0.978	0.64	7.70354e-289	Q-ProSPG	Dpp9
1.16868e-292	1.2922	0.969	0.537	3.41069e-288	Q-ProSPG	Fabp3
5.80678e-292	0.896428	0.999	0.969	1.69465e-287	Q-ProSPG	Bex3
8.82357e-292	0.984196	0.589	0.075	2.57507e-287	Q-ProSPG	Gm15704
1.60453e-291	0.847535	1	0.977	4.68265e-287	Q-ProSPG	Dnmt3a
4.7387e-291	0.903471	0.579	0.074	1.38294e-286	Q-ProSPG	Chrm3
8.30357e-291	0.791342	0.606	0.082	2.42331e-286	Q-ProSPG	Gm20931
1.32337e-290	1.03575	0.801	0.219	3.86213e-286	Q-ProSPG	Gm5935
1.01966e-289	1.16797	0.787	0.214	2.97577e-285	Q-ProSPG	Lims2
1.08387e-289	0.867867	0.453	0.033	3.16317e-285	Q-ProSPG	Cyp2a5
1.18482e-288	1.45838	0.952	0.508	3.45777e-284	Q-ProSPG	Cyp2c55
1.58076e-288	1.41023	0.986	0.767	4.61329e-284	Q-ProSPG	Cdkn1c
6.86813e-288	1.14309	0.7	0.139	2.00439e-283	Q-ProSPG	Akr1c19
8.27698e-288	1.37756	0.88	0.311	2.41556e-283	Q-ProSPG	Atp6v1c2
1.93789e-287	0.912703	0.519	0.053	5.65554e-283	Q-ProSPG	Serpinb5
2.44024e-287	1.26972	0.996	0.726	7.1216e-283	Q-ProSPG	S100a6
2.91388e-287	1.17024	0.86	0.279	8.50388e-283	Q-ProSPG	Stambpl1
3.63217e-287	0.908302	0.996	0.96	1.06001e-282	Q-ProSPG	Tmem120a
3.9075e-287	1.11656	0.866	0.279	1.14036e-282	Q-ProSPG	Snap91
3.98228e-287	0.959544	0.589	0.08	1.16219e-282	Q-ProSPG	Nrxn3
1.57703e-286	1.03423	0.997	0.881	4.6024e-282	Q-ProSPG	Ropn1l
1.89046e-286	1.21736	0.74	0.151	5.51711e-282	Q-ProSPG	Ceacam10
2.27207e-286	1.2575	0.982	0.51	6.63082e-282	Q-ProSPG	Tm4sf5
3.87719e-286	1.15258	0.77	0.189	1.13152e-281	Q-ProSPG	Gad2
4.00469e-286	1.02208	0.69	0.136	1.16873e-281	Q-ProSPG	CK137956
4.95807e-286	1.30974	0.894	0.34	1.44696e-281	Q-ProSPG	Bpifb4
1.40259e-285	0.836033	0.412	0.022	4.09331e-281	Q-ProSPG	Msmb
2.47736e-285	1.28646	0.804	0.222	7.22994e-281	Q-ProSPG	Unc45b
1.62324e-284	1.1284	0.622	0.095	4.73727e-280	Q-ProSPG	Elmod1
4.32852e-284	1.29316	0.989	0.63	1.26323e-279	Q-ProSPG	Tmem63b
2.51199e-283	0.924351	0.723	0.167	7.33101e-279	Q-ProSPG	Acp7
5.40578e-283	0.938884	0.522	0.057	1.57762e-278	Q-ProSPG	Nr2f1
1.35758e-282	1.31103	0.968	0.541	3.96197e-278	Q-ProSPG	Ctps2
2.14489e-282	1.34732	0.96	0.44	6.25964e-278	Q-ProSPG	Rab25
4.33893e-282	1.20897	0.649	0.114	1.26627e-277	Q-ProSPG	Timp4
6.74562e-282	1.1538	0.812	0.224	1.96864e-277	Q-ProSPG	Dcdc2a
8.0268e-282	0.805111	0.443	0.032	2.34254e-277	Q-ProSPG	Ppfia2
1.65032e-281	1.13168	0.994	0.855	4.81631e-277	Q-ProSPG	Uaca
2.10846e-281	1.13318	0.864	0.285	6.15332e-277	Q-ProSPG	Myo18b
2.64502e-281	0.833729	0.705	0.137	7.71924e-277	Q-ProSPG	Gm2030
4.54206e-281	0.740059	0.997	0.979	1.32555e-276	Q-ProSPG	Asap1
9.91037e-281	1.13925	0.814	0.215	2.89224e-276	Q-ProSPG	Alx1
2.06401e-280	1.37404	0.82	0.24	6.02359e-276	Q-ProSPG	Dmkn
4.64287e-280	1.11003	1	0.933	1.35498e-275	Q-ProSPG	Mapk3
1.13255e-279	1.28184	0.898	0.34	3.30525e-275	Q-ProSPG	Krt19
6.94961e-279	1.22329	0.995	0.733	2.02818e-274	Q-ProSPG	Sfrp1
9.11329e-279	0.749997	0.412	0.024	2.65962e-274	Q-ProSPG	Rhox12
1.22998e-278	0.823332	0.555	0.071	3.58958e-274	Q-ProSPG	Ifi207
7.04827e-278	1.25992	0.875	0.302	2.05697e-273	Q-ProSPG	Plppr1
1.86246e-277	1.33006	0.994	0.791	5.43541e-273	Q-ProSPG	Trp53inp2
2.41965e-277	1.23793	0.902	0.334	7.0615e-273	Q-ProSPG	Kcnu1
6.09533e-277	1.28745	0.913	0.345	1.77886e-272	Q-ProSPG	Speg
6.99698e-277	1.11577	0.703	0.151	2.042e-272	Q-ProSPG	AI467606
1.2159e-276	1.37394	0.971	0.536	3.54847e-272	Q-ProSPG	Meg3
1.42826e-276	1.05217	0.856	0.269	4.16824e-272	Q-ProSPG	Clstn3
3.7383e-276	1.26962	0.974	0.544	1.09099e-271	Q-ProSPG	Slxl1
4.78786e-276	1.36563	0.963	0.479	1.39729e-271	Q-ProSPG	Tstd1
1.61269e-275	0.984631	0.62	0.097	4.70647e-271	Q-ProSPG	C230004F18Rik
4.08012e-275	0.737468	0.434	0.031	1.19074e-270	Q-ProSPG	Rspo3
6.74094e-275	1.25768	0.967	0.512	1.96728e-270	Q-ProSPG	Slc25a12
1.82469e-274	0.748443	0.579	0.081	5.32516e-270	Q-ProSPG	Gm28510
1.84783e-273	1.1926	0.994	0.798	5.39271e-269	Q-ProSPG	Slc38a4
1.96103e-273	1.20396	0.915	0.354	5.72306e-269	Q-ProSPG	Cxxc4
2.83833e-273	1.25948	0.966	0.599	8.28338e-269	Q-ProSPG	Mapk8ip1
2.92138e-273	0.92583	0.786	0.204	8.52575e-269	Q-ProSPG	Fndc3c1
1.05189e-272	1.18722	0.714	0.154	3.06983e-268	Q-ProSPG	Shox2
1.12593e-272	0.929222	0.557	0.074	3.28591e-268	Q-ProSPG	Vsig8
2.74727e-272	0.99256	0.895	0.33	8.01762e-268	Q-ProSPG	Dysf
3.08833e-272	0.994385	0.996	0.897	9.01299e-268	Q-ProSPG	Fxyd5
3.70375e-272	1.29664	0.925	0.391	1.0809e-267	Q-ProSPG	Gabrb3
9.49466e-272	0.93478	0.679	0.139	2.77092e-267	Q-ProSPG	Fam131c
9.52507e-272	1.3647	0.969	0.56	2.7798e-267	Q-ProSPG	Tekt1
1.34139e-271	1.14496	0.991	0.844	3.91471e-267	Q-ProSPG	Atxn7l2
3.7503e-271	0.952744	0.997	0.936	1.09449e-266	Q-ProSPG	Lrrfip2
4.0659e-271	1.09753	0.796	0.217	1.18659e-266	Q-ProSPG	Atxn1
9.54322e-271	0.85179	0.56	0.076	2.78509e-266	Q-ProSPG	Defb25
4.55252e-270	0.789458	0.487	0.049	1.32861e-265	Q-ProSPG	Resp18
8.73761e-270	1.21242	0.989	0.771	2.54998e-265	Q-ProSPG	Phf10
1.77417e-269	1.22958	0.861	0.307	5.17775e-265	Q-ProSPG	Nacad
2.07492e-269	0.962538	0.564	0.08	6.05544e-265	Q-ProSPG	4930500L23Rik
2.90651e-269	0.974489	0.615	0.102	8.48237e-265	Q-ProSPG	Cldn10
3.64932e-269	1.0577	0.805	0.243	1.06502e-264	Q-ProSPG	Pak6
4.94577e-269	0.929677	0.997	0.964	1.44337e-264	Q-ProSPG	Mtmr14
6.77004e-269	1.01209	0.986	0.853	1.97577e-264	Q-ProSPG	Prkcd
1.03975e-268	0.981513	0.73	0.164	3.03441e-264	Q-ProSPG	Col6a5
3.40647e-268	1.21798	0.94	0.449	9.94145e-264	Q-ProSPG	Ripor1
3.99374e-268	0.709797	0.394	0.023	1.16553e-263	Q-ProSPG	Fabp7
7.35604e-268	0.853821	0.587	0.093	2.14679e-263	Q-ProSPG	Col9a1
2.39609e-267	0.943007	0.529	0.065	6.99274e-263	Q-ProSPG	Col28a1
5.32832e-267	1.15802	0.921	0.419	1.55502e-262	Q-ProSPG	Ank2
1.70009e-266	1.01185	0.864	0.283	4.96153e-262	Q-ProSPG	Enpp1
1.91532e-266	1.19356	0.985	0.741	5.58966e-262	Q-ProSPG	Zfp385a
2.3001e-266	1.18446	0.816	0.238	6.7126e-262	Q-ProSPG	Fgd2
2.90191e-266	1.33562	0.89	0.351	8.46894e-262	Q-ProSPG	Cst6
3.24779e-266	0.842368	0.422	0.03	9.47835e-262	Q-ProSPG	Gm27217
3.26839e-266	1.02753	0.81	0.254	9.53846e-262	Q-ProSPG	Dtx4
1.00537e-265	1.17708	0.983	0.643	2.93407e-261	Q-ProSPG	Gm4836
1.65787e-265	0.716121	0.412	0.027	4.83832e-261	Q-ProSPG	Lypd3
3.0789e-265	1.17698	0.982	0.642	8.98547e-261	Q-ProSPG	Gm10487
3.43756e-265	0.722028	0.423	0.031	1.00322e-260	Q-ProSPG	Impg1
3.83724e-265	0.769339	0.489	0.051	1.11986e-260	Q-ProSPG	Myo7b
1.9613e-264	0.863676	0.651	0.123	5.72384e-260	Q-ProSPG	Six2
2.48803e-264	1.2778	0.898	0.401	7.26108e-260	Q-ProSPG	Slc37a4
2.97136e-264	0.973917	0.644	0.116	8.67162e-260	Q-ProSPG	En1
9.2889e-264	0.8204	0.533	0.067	2.71087e-259	Q-ProSPG	Gm11985
1.3365e-263	1.08274	0.639	0.121	3.90044e-259	Q-ProSPG	Fam92b
1.35138e-263	0.959065	0.71	0.17	3.94388e-259	Q-ProSPG	Zfp608
1.86291e-263	1.164	0.787	0.223	5.43672e-259	Q-ProSPG	Ikzf3
2.30044e-263	0.851903	0.546	0.075	6.71361e-259	Q-ProSPG	Gm6878
3.10646e-263	1.18759	0.856	0.264	9.06591e-259	Q-ProSPG	Tagln3
9.02495e-263	1.10039	0.644	0.12	2.63384e-258	Q-ProSPG	Syt1
1.2821e-262	1.06686	0.684	0.148	3.74167e-258	Q-ProSPG	Prkg2
2.13241e-262	1.20401	0.996	0.898	6.22321e-258	Q-ProSPG	Zbtb38
2.46978e-262	1.20826	0.861	0.289	7.20781e-258	Q-ProSPG	Popdc3
5.49266e-262	0.873992	0.714	0.161	1.60298e-257	Q-ProSPG	Ikzf1
7.54143e-262	1.1103	0.801	0.24	2.20089e-257	Q-ProSPG	Aldh3a1
1.07373e-261	0.862202	0.606	0.098	3.13357e-257	Q-ProSPG	Gm43449
1.17118e-261	0.870406	0.538	0.073	3.41797e-257	Q-ProSPG	Pcdh15
2.57579e-261	0.734461	0.42	0.031	7.51719e-257	Q-ProSPG	Slco1c1
6.60755e-261	1.23286	0.967	0.541	1.92835e-256	Q-ProSPG	Lipa
8.46397e-261	1.20841	0.903	0.448	2.47013e-256	Q-ProSPG	Fmnl1
2.2441e-260	0.898743	0.747	0.196	6.54918e-256	Q-ProSPG	Gm1993
1.20428e-259	0.726108	0.999	0.981	3.51457e-255	Q-ProSPG	Rnf6
2.04651e-259	1.03052	0.653	0.13	5.97254e-255	Q-ProSPG	Hhatl
2.14422e-259	0.875801	0.536	0.071	6.25769e-255	Q-ProSPG	Cpne4
3.66433e-259	1.16795	0.959	0.489	1.0694e-254	Q-ProSPG	Pacrg
5.54941e-259	1.10985	0.995	0.703	1.61954e-254	Q-ProSPG	Fstl1
1.99376e-258	0.934831	0.559	0.081	5.81858e-254	Q-ProSPG	Grp
2.58816e-258	0.917533	0.545	0.075	7.5533e-254	Q-ProSPG	Ncf4
5.13126e-258	1.05763	0.753	0.203	1.49751e-253	Q-ProSPG	Maob
1.16769e-257	1.22271	0.864	0.313	3.40777e-253	Q-ProSPG	Spsb4
1.96423e-257	1.0083	0.997	0.924	5.7324e-253	Q-ProSPG	Arrdc4
4.26454e-257	1.33214	0.742	0.183	1.24456e-252	Q-ProSPG	Gm32391
5.73151e-257	0.997634	0.991	0.919	1.67269e-252	Q-ProSPG	Oxct1
1.41218e-256	0.894424	0.999	0.955	4.1213e-252	Q-ProSPG	Abhd14a
1.43438e-256	1.02004	0.79	0.232	4.18609e-252	Q-ProSPG	Bcat1
2.19636e-256	1.0295	0.99	0.862	6.40985e-252	Q-ProSPG	Tle6
4.7058e-256	1.03464	0.999	0.965	1.37334e-251	Q-ProSPG	Aggf1
7.70628e-256	0.838584	0.654	0.132	2.249e-251	Q-ProSPG	Jaml
9.68814e-256	1.27907	0.89	0.362	2.82739e-251	Q-ProSPG	Rhox6
1.22713e-255	1.29933	0.895	0.405	3.58126e-251	Q-ProSPG	Cidea
1.36888e-255	1.13618	0.774	0.21	3.99493e-251	Q-ProSPG	Myh4
1.83595e-255	0.882934	0.665	0.138	5.35804e-251	Q-ProSPG	Trps1
2.38448e-255	1.14083	0.647	0.129	6.95887e-251	Q-ProSPG	Saa3
2.83112e-255	0.940925	0.654	0.136	8.26235e-251	Q-ProSPG	Sybu
2.88857e-255	1.24673	0.945	0.445	8.42999e-251	Q-ProSPG	Dscaml1
3.60844e-255	1.20028	0.987	0.753	1.05309e-250	Q-ProSPG	Mllt3
6.41332e-255	1.06381	0.992	0.838	1.87166e-250	Q-ProSPG	Akr1b8
6.48876e-255	0.788673	0.499	0.059	1.89368e-250	Q-ProSPG	Lhfpl5
8.8749e-255	0.799666	0.573	0.089	2.59005e-250	Q-ProSPG	Tubb4a
1.14126e-254	0.794929	0.621	0.112	3.33065e-250	Q-ProSPG	Spin2d
1.23145e-254	0.93054	0.751	0.193	3.59387e-250	Q-ProSPG	Cnpy1
1.74614e-254	1.27805	0.957	0.582	5.09592e-250	Q-ProSPG	Pmp22
1.98061e-254	0.781258	0.429	0.035	5.7802e-250	Q-ProSPG	Them5
2.72298e-254	0.994045	0.763	0.21	7.94675e-250	Q-ProSPG	Brinp2
2.93172e-254	0.996689	0.995	0.925	8.55592e-250	Q-ProSPG	Ahi1
4.21608e-254	1.02277	0.75	0.193	1.23042e-249	Q-ProSPG	Asb4
5.98451e-254	0.839604	0.383	0.024	1.74652e-249	Q-ProSPG	Car3
7.51937e-254	1.27095	0.952	0.515	2.19445e-249	Q-ProSPG	Rpl3l
2.47792e-253	0.945663	0.504	0.063	7.23157e-249	Q-ProSPG	Pyy
3.10489e-253	0.743178	0.621	0.112	9.06132e-249	Q-ProSPG	Col24a1
1.32741e-252	1.06527	0.561	0.088	3.8739e-248	Q-ProSPG	Gm29895
2.3243e-252	0.898664	0.764	0.214	6.78323e-248	Q-ProSPG	Fam160a1
5.60387e-252	0.734877	0.366	0.02	1.63543e-247	Q-ProSPG	Scn9a
7.56216e-252	1.37477	0.96	0.626	2.20694e-247	Q-ProSPG	Spp1
2.33716e-251	1.07983	0.732	0.195	6.82077e-247	Q-ProSPG	Slc1a3
3.90281e-251	0.886823	0.589	0.103	1.139e-246	Q-ProSPG	Fthl17a
1.31041e-250	0.879732	0.497	0.059	3.82431e-246	Q-ProSPG	Gm42817
1.36851e-250	1.29659	0.878	0.336	3.99385e-246	Q-ProSPG	Rhox9
6.19007e-250	1.19726	0.876	0.358	1.80651e-245	Q-ProSPG	Map6
6.3283e-250	0.910653	0.773	0.234	1.84685e-245	Q-ProSPG	Ap1g2
1.4534e-249	1.24724	0.876	0.381	4.24159e-245	Q-ProSPG	Bcan
3.00155e-249	1.14537	0.978	0.704	8.75972e-245	Q-ProSPG	Lrrc27
3.92099e-249	1.05757	0.745	0.188	1.1443e-244	Q-ProSPG	Casq1
3.95932e-249	1.32844	0.96	0.56	1.15549e-244	Q-ProSPG	Arid5b
4.68085e-249	0.918902	0.995	0.897	1.36606e-244	Q-ProSPG	Ppp1r15a
5.84618e-249	0.936266	0.719	0.184	1.70615e-244	Q-ProSPG	Gm3020
1.45174e-248	0.698334	0.43	0.038	4.23676e-244	Q-ProSPG	Casp1
4.14053e-248	1.28733	0.972	0.716	1.20837e-243	Q-ProSPG	Mylpf
8.00392e-248	0.772017	0.603	0.106	2.33586e-243	Q-ProSPG	Wdr72
1.10633e-247	0.887888	0.536	0.076	3.22871e-243	Q-ProSPG	Gm17634
1.93151e-247	0.757032	0.575	0.097	5.63691e-243	Q-ProSPG	Abca12
2.00477e-247	1.12918	0.99	0.723	5.85073e-243	Q-ProSPG	Crispld2
2.31308e-247	1.08581	0.768	0.218	6.75049e-243	Q-ProSPG	Ltb
2.54526e-247	1.07212	0.902	0.354	7.4281e-243	Q-ProSPG	Krt8
3.21821e-247	1.17972	0.955	0.564	9.39203e-243	Q-ProSPG	Lins1
3.59889e-247	0.711531	0.561	0.087	1.0503e-242	Q-ProSPG	Col6a6
4.03525e-247	0.883198	0.617	0.111	1.17765e-242	Q-ProSPG	Gm43251
5.33875e-247	0.905749	0.694	0.167	1.55806e-242	Q-ProSPG	Gm10409
8.01354e-247	1.27177	0.953	0.571	2.33867e-242	Q-ProSPG	Pla2g16
8.83574e-247	0.946355	0.621	0.124	2.57862e-242	Q-ProSPG	Robo2
1.27729e-246	1.31517	0.953	0.516	3.72764e-242	Q-ProSPG	Jph3
3.2103e-246	0.783403	0.455	0.046	9.36895e-242	Q-ProSPG	C130073F10Rik
3.55164e-246	0.86626	0.532	0.074	1.03651e-241	Q-ProSPG	Nav3
8.3054e-246	1.2034	0.864	0.302	2.42385e-241	Q-ProSPG	Crybb3
9.26552e-246	1.43118	0.936	0.578	2.70405e-241	Q-ProSPG	Penk
9.42733e-246	1.10351	0.844	0.3	2.75127e-241	Q-ProSPG	Serinc2
4.9208e-245	0.741449	0.523	0.073	1.43609e-240	Q-ProSPG	Gpr176
1.3706e-244	0.810736	0.455	0.047	3.99995e-240	Q-ProSPG	Gm34045
1.46151e-244	1.20914	0.805	0.264	4.26528e-240	Q-ProSPG	Hal
6.15237e-244	0.907156	0.997	0.954	1.79551e-239	Q-ProSPG	Noa1
6.72659e-244	0.815166	0.999	0.975	1.96309e-239	Q-ProSPG	Spa17
7.91755e-244	0.762152	0.449	0.045	2.31066e-239	Q-ProSPG	Itln1
1.05635e-243	0.986637	0.631	0.123	3.08287e-239	Q-ProSPG	Gm49249
1.15125e-243	0.997445	0.638	0.127	3.35981e-239	Q-ProSPG	Bpifb1
1.60124e-243	1.22458	0.851	0.311	4.67306e-239	Q-ProSPG	Ceacam20
1.73961e-243	0.711051	0.587	0.104	5.07689e-239	Q-ProSPG	Arhgef6
1.96713e-243	1.13314	0.828	0.3	5.74087e-239	Q-ProSPG	4933405L10Rik
2.05437e-243	0.705516	0.543	0.08	5.99548e-239	Q-ProSPG	Gabrr1
4.07431e-243	0.830557	1	0.977	1.18905e-238	Q-ProSPG	Cd47
1.71544e-242	0.894303	0.907	0.378	5.00634e-238	Q-ProSPG	Gm16405
1.71544e-242	0.894303	0.907	0.378	5.00634e-238	Q-ProSPG	Gm16430
2.50222e-242	0.864285	0.602	0.112	7.30248e-238	Q-ProSPG	Fas
6.88128e-242	1.21897	0.999	0.853	2.00823e-237	Q-ProSPG	Dpysl2
1.94268e-241	0.951141	0.682	0.158	5.66952e-237	Q-ProSPG	Ckmt1
1.1935e-240	1.16586	0.901	0.397	3.48312e-236	Q-ProSPG	Crb3
1.77058e-240	1.19673	0.938	0.452	5.16725e-236	Q-ProSPG	Dlgap3
2.24587e-240	0.714957	0.515	0.07	6.55435e-236	Q-ProSPG	Gm4297
3.52209e-240	0.912855	0.994	0.814	1.02789e-235	Q-ProSPG	Dlk1
3.86737e-240	1.0728	0.634	0.132	1.12865e-235	Q-ProSPG	Tceal6
2.1853e-239	0.822938	0.453	0.049	6.37757e-235	Q-ProSPG	Gpr150
3.39553e-239	0.713159	0.809	0.254	9.90951e-235	Q-ProSPG	Gm6121
5.12202e-239	0.814169	0.56	0.093	1.49481e-234	Q-ProSPG	Scn2a
9.09185e-239	0.959508	0.638	0.14	2.65337e-234	Q-ProSPG	Csrnp3
1.2191e-238	0.966039	0.684	0.156	3.55783e-234	Q-ProSPG	Reg4
1.87761e-238	0.766121	0.494	0.063	5.4796e-234	Q-ProSPG	Atp8b4
3.89982e-238	0.791585	0.651	0.145	1.13812e-233	Q-ProSPG	Elf3
4.76912e-238	0.927803	0.559	0.089	1.39182e-233	Q-ProSPG	Gm5416
7.55148e-238	1.24738	0.934	0.482	2.20382e-233	Q-ProSPG	Asb7
1.40944e-237	0.752902	0.605	0.117	4.1133e-233	Q-ProSPG	Papss2
5.58427e-237	1.02458	0.833	0.29	1.62971e-232	Q-ProSPG	S100a3
1.18034e-236	1.10499	0.991	0.66	3.4447e-232	Q-ProSPG	Inpp4a
1.70624e-236	1.24049	0.96	0.575	4.9795e-232	Q-ProSPG	Zxdc
1.92597e-236	0.885631	0.7	0.17	5.62074e-232	Q-ProSPG	Rbm24
3.37183e-236	0.743544	0.423	0.04	9.84036e-232	Q-ProSPG	S100a14
3.81513e-236	0.941327	0.514	0.074	1.11341e-231	Q-ProSPG	Nmu
4.85782e-236	1.20883	0.986	0.66	1.41771e-231	Q-ProSPG	Platr17
1.37633e-235	1.0828	0.716	0.19	4.01668e-231	Q-ProSPG	Pmfbp1
2.10355e-235	0.913919	0.801	0.25	6.13899e-231	Q-ProSPG	Lmo7
3.05737e-235	1.13799	0.886	0.401	8.92264e-231	Q-ProSPG	Anxa3
3.15216e-235	0.897565	0.999	0.901	9.19927e-231	Q-ProSPG	Serpine2
4.54607e-235	1.17699	0.925	0.477	1.32673e-230	Q-ProSPG	Myh3
4.63721e-235	0.988353	0.74	0.209	1.35332e-230	Q-ProSPG	H2-DMb1
1.13792e-234	1.19488	0.958	0.67	3.32091e-230	Q-ProSPG	Ankrd37
1.45223e-234	1.17702	0.823	0.307	4.23818e-230	Q-ProSPG	Rundc3a
1.48871e-234	1.26216	0.768	0.233	4.34466e-230	Q-ProSPG	Pcdhgc5
1.55468e-234	1.13649	0.962	0.506	4.53717e-230	Q-ProSPG	Zfp618
2.39145e-234	1.04301	0.506	0.076	6.97922e-230	Q-ProSPG	Hoxc8
2.59193e-234	0.815128	0.617	0.128	7.56429e-230	Q-ProSPG	Gm3002
7.09901e-234	0.731985	0.444	0.049	2.07178e-229	Q-ProSPG	AY512931
7.55435e-234	0.722406	0.559	0.093	2.20466e-229	Q-ProSPG	Nebl
1.81329e-233	1.09838	0.922	0.43	5.29191e-229	Q-ProSPG	Ptpn6
3.51801e-233	0.992511	0.596	0.117	1.0267e-228	Q-ProSPG	Ctnna3
1.09572e-232	0.850499	0.7	0.175	3.19775e-228	Q-ProSPG	Mirg
2.32063e-232	1.0489	0.806	0.275	6.77252e-228	Q-ProSPG	Plekhb1
5.62538e-232	1.01173	0.62	0.13	1.64171e-227	Q-ProSPG	Nrsn1
1.24039e-231	0.936624	0.588	0.11	3.61994e-227	Q-ProSPG	Dio1
1.36935e-231	1.0267	0.992	0.844	3.99632e-227	Q-ProSPG	Nucb2
1.87506e-231	1.1406	0.838	0.312	5.47217e-227	Q-ProSPG	Sult2b1
4.8689e-231	0.869695	0.67	0.153	1.42094e-226	Q-ProSPG	Dpp6
1.16243e-230	1.24367	0.805	0.271	3.39242e-226	Q-ProSPG	Hoxc9
1.67475e-230	0.80713	0.995	0.939	4.8876e-226	Q-ProSPG	Dcaf12
6.35888e-230	1.11198	0.872	0.354	1.85578e-225	Q-ProSPG	Nrxn1
7.85279e-230	0.88674	0.54	0.088	2.29176e-225	Q-ProSPG	Npy
8.98959e-229	1.18274	0.949	0.491	2.62352e-224	Q-ProSPG	Prelid2
1.12754e-228	0.941622	0.472	0.061	3.29061e-224	Q-ProSPG	Fam159b
1.47344e-228	1.03945	0.726	0.208	4.30008e-224	Q-ProSPG	Jhy
2.10898e-228	1.15807	0.858	0.366	6.15485e-224	Q-ProSPG	Cap2
2.39727e-228	0.745935	0.571	0.099	6.99621e-224	Q-ProSPG	Tgm5
3.53904e-228	1.28887	0.943	0.604	1.03283e-223	Q-ProSPG	Gchfr
5.95923e-228	0.99447	0.992	0.947	1.73914e-223	Q-ProSPG	Gaa
7.86731e-228	1.13391	0.895	0.409	2.296e-223	Q-ProSPG	Amn
3.00431e-227	1.0117	0.596	0.117	8.76778e-223	Q-ProSPG	Gm35611
4.33522e-227	1.10994	0.932	0.488	1.26519e-222	Q-ProSPG	Matn4
4.36497e-227	1.00861	0.721	0.209	1.27387e-222	Q-ProSPG	Fes
4.97126e-227	1.07989	0.777	0.254	1.45081e-222	Q-ProSPG	Cacng8
5.83005e-227	1.17081	0.907	0.442	1.70144e-222	Q-ProSPG	Ablim3
5.88555e-227	0.99165	0.8	0.257	1.71764e-222	Q-ProSPG	Dnah5
5.99188e-227	0.905623	0.893	0.408	1.74867e-222	Q-ProSPG	Carmil3
7.18573e-227	1.0347	0.829	0.278	2.09708e-222	Q-ProSPG	Sp140
7.63729e-227	1.14334	0.739	0.221	2.22887e-222	Q-ProSPG	Olfm1
1.30786e-226	1.1829	0.888	0.38	3.81687e-222	Q-ProSPG	Cfap57
4.27241e-226	1.01731	0.746	0.214	1.24686e-221	Q-ProSPG	Cyp4f18
6.59631e-226	0.997993	0.661	0.166	1.92507e-221	Q-ProSPG	Aass
6.84793e-226	1.05681	0.713	0.213	1.9985e-221	Q-ProSPG	Ccdc80
1.67076e-225	1.16693	0.912	0.484	4.87594e-221	Q-ProSPG	Rorc
3.90894e-225	0.9523	0.99	0.8	1.14079e-220	Q-ProSPG	Ppic
7.54084e-225	1.05557	0.763	0.224	2.20072e-220	Q-ProSPG	Gh
1.77247e-224	0.888182	0.652	0.15	5.17277e-220	Q-ProSPG	Brinp1
2.03982e-224	1.05912	0.839	0.314	5.95302e-220	Q-ProSPG	S100a16
8.69247e-224	0.918488	0.824	0.301	2.53681e-219	Q-ProSPG	Btbd11
1.73227e-223	0.873713	0.55	0.096	5.05546e-219	Q-ProSPG	Gm13572
2.81387e-223	0.906322	0.732	0.215	8.21201e-219	Q-ProSPG	Col5a3
3.93648e-223	0.892816	0.987	0.885	1.14882e-218	Q-ProSPG	Nf2
4.86914e-223	1.21391	0.902	0.474	1.42101e-218	Q-ProSPG	Tpm2
8.19087e-223	0.953035	0.811	0.281	2.39042e-218	Q-ProSPG	Cyp2s1
1.22891e-222	0.835712	0.588	0.115	3.58646e-218	Q-ProSPG	Colca2
1.50435e-222	0.995888	0.978	0.65	4.3903e-218	Q-ProSPG	AA467197
2.64828e-222	0.903434	0.638	0.14	7.72875e-218	Q-ProSPG	9130008F23Rik
3.02064e-222	0.981564	0.983	0.764	8.81543e-218	Q-ProSPG	Palld
3.21919e-222	1.05796	0.666	0.178	9.39488e-218	Q-ProSPG	Hipk4
3.78763e-222	1.06182	0.997	0.953	1.10538e-217	Q-ProSPG	Gm47283
5.7192e-222	0.967007	0.99	0.822	1.66909e-217	Q-ProSPG	Aldh1a2
7.77834e-222	1.2087	0.901	0.441	2.27003e-217	Q-ProSPG	Snta1
2.21083e-221	0.793093	0.996	0.97	6.45208e-217	Q-ProSPG	Vamp4
4.13423e-221	0.730086	0.997	0.962	1.20653e-216	Q-ProSPG	Phf7
8.46368e-221	0.825036	1	0.96	2.47004e-216	Q-ProSPG	Rps4x
2.21081e-220	0.828312	0.626	0.138	6.45203e-216	Q-ProSPG	Guca1b
2.94357e-220	1.17432	0.966	0.612	8.59051e-216	Q-ProSPG	Npw
1.23477e-219	0.902818	0.704	0.185	3.60356e-215	Q-ProSPG	Chrnb4
1.47905e-219	1.1252	0.96	0.671	4.31647e-215	Q-ProSPG	Gtf2ird1
1.63522e-219	0.944341	0.986	0.872	4.77222e-215	Q-ProSPG	Ccdc152
1.74069e-219	0.972057	0.954	0.467	5.08003e-215	Q-ProSPG	St14
1.9991e-219	0.818362	0.518	0.082	5.83418e-215	Q-ProSPG	Apela
2.43162e-219	1.07019	0.658	0.166	7.09645e-215	Q-ProSPG	Tceal3
3.2612e-219	0.730814	0.496	0.073	9.51749e-215	Q-ProSPG	Slc10a4
3.90376e-219	0.741165	0.409	0.042	1.13927e-214	Q-ProSPG	Cntn5
3.91003e-219	0.756059	0.997	0.975	1.1411e-214	Q-ProSPG	Ehmt2
6.87543e-219	0.8716	0.691	0.188	2.00653e-214	Q-ProSPG	Lgi2
1.31978e-218	0.857307	0.696	0.181	3.85163e-214	Q-ProSPG	Slc6a17
1.46017e-218	1.06534	0.853	0.345	4.26137e-214	Q-ProSPG	Padi4
1.93678e-218	0.931217	0.585	0.119	5.65231e-214	Q-ProSPG	Cfap221
3.31478e-218	0.849578	0.644	0.143	9.67385e-214	Q-ProSPG	Gm34557
5.27044e-218	0.718726	0.454	0.057	1.53812e-213	Q-ProSPG	Hpd
6.59623e-218	0.793316	0.749	0.238	1.92504e-213	Q-ProSPG	Col5a2
2.13183e-217	0.896173	0.633	0.143	6.22152e-213	Q-ProSPG	Sncg
5.8306e-217	1.03054	0.735	0.221	1.7016e-212	Q-ProSPG	Myo1f
6.10961e-217	0.857963	0.806	0.244	1.78303e-212	Q-ProSPG	Enpep
1.23615e-216	1.11916	0.895	0.442	3.60757e-212	Q-ProSPG	Ispd
1.5192e-216	0.731332	0.999	0.966	4.43365e-212	Q-ProSPG	Fsd1
2.9333e-216	1.19441	0.875	0.391	8.56054e-212	Q-ProSPG	Ankrd29
4.50363e-216	0.741906	0.504	0.078	1.31434e-211	Q-ProSPG	Ppl
7.02145e-216	0.912039	0.608	0.129	2.04914e-211	Q-ProSPG	3110079O15Rik
1.24306e-215	0.776392	1	0.931	3.62774e-211	Q-ProSPG	Dppa4
5.27642e-215	1.01264	0.977	0.764	1.53987e-210	Q-ProSPG	Vim
8.78303e-215	1.00687	0.55	0.103	2.56324e-210	Q-ProSPG	Srrm3
9.23788e-215	0.978664	0.639	0.15	2.69598e-210	Q-ProSPG	Scg3
1.26257e-214	0.904384	0.991	0.918	3.68469e-210	Q-ProSPG	Ccdc181
1.36085e-214	0.957211	0.649	0.162	3.97149e-210	Q-ProSPG	Tulp1
2.51019e-214	1.19521	0.89	0.428	7.32573e-210	Q-ProSPG	Armc2
3.4217e-214	0.788789	0.704	0.185	9.9859e-210	Q-ProSPG	Nectin4
5.33743e-214	1.17805	0.929	0.543	1.55768e-209	Q-ProSPG	Shkbp1
5.89438e-214	0.944556	0.665	0.177	1.72022e-209	Q-ProSPG	Dusp13
9.65706e-214	0.719063	0.58	0.122	2.81832e-209	Q-ProSPG	Dner
9.66449e-214	0.924048	0.611	0.138	2.82049e-209	Q-ProSPG	Alox12
1.65308e-213	0.707035	0.611	0.138	4.82435e-209	Q-ProSPG	Dnaic2
1.82995e-213	0.861837	0.616	0.137	5.34052e-209	Q-ProSPG	Rgs5
2.06166e-213	0.958254	0.705	0.201	6.01674e-209	Q-ProSPG	Vwa3b
2.53854e-213	0.932869	0.611	0.133	7.40847e-209	Q-ProSPG	Cpa1
2.70294e-213	0.88765	0.996	0.942	7.88826e-209	Q-ProSPG	Ptms
2.84971e-213	1.03403	0.69	0.191	8.31659e-209	Q-ProSPG	Armc3
2.91959e-213	1.20556	0.874	0.415	8.52054e-209	Q-ProSPG	Phactr2
4.24823e-213	0.964686	0.994	0.9	1.2398e-208	Q-ProSPG	Brdt
6.0413e-213	0.721661	0.991	0.972	1.76309e-208	Q-ProSPG	Dctn1
6.65681e-213	1.15143	0.897	0.438	1.94272e-208	Q-ProSPG	6330403K07Rik
7.94534e-213	0.769448	0.996	0.952	2.31877e-208	Q-ProSPG	Tmbim4
2.88702e-212	0.799987	0.524	0.094	8.42549e-208	Q-ProSPG	Spag6
3.6987e-212	1.10117	0.49	0.069	1.07943e-207	Q-ProSPG	Gm12735
1.09798e-211	1.05748	0.997	0.943	3.20436e-207	Q-ProSPG	Bend4
1.11894e-211	0.780305	0.629	0.142	3.26552e-207	Q-ProSPG	Gm14161
1.14057e-211	1.05052	0.922	0.437	3.32863e-207	Q-ProSPG	Dynlrb2
1.14252e-211	0.956737	0.612	0.135	3.33433e-207	Q-ProSPG	D130009I18Rik
1.54476e-211	1.07493	0.726	0.222	4.50822e-207	Q-ProSPG	Nap1l5
2.81164e-211	0.953847	0.792	0.267	8.2055e-207	Q-ProSPG	AC155712.1
5.02201e-211	1.07146	0.904	0.4	1.46562e-206	Q-ProSPG	Srgap1
6.21321e-211	1.01843	0.841	0.309	1.81326e-206	Q-ProSPG	AL590144.2
7.25139e-211	0.706304	0.568	0.113	2.11625e-206	Q-ProSPG	Sfrp4
9.88459e-211	0.969523	0.749	0.247	2.88472e-206	Q-ProSPG	Zfp536
1.61712e-210	1.124	0.846	0.358	4.71941e-206	Q-ProSPG	Tmeff2
2.25472e-210	1.08808	0.824	0.294	6.58019e-206	Q-ProSPG	T
2.42167e-210	1.12033	0.703	0.214	7.06739e-206	Q-ProSPG	Cnrip1
3.35372e-210	0.86154	0.992	0.878	9.7875e-206	Q-ProSPG	Mpped2
8.91434e-210	0.984864	0.605	0.134	2.60156e-205	Q-ProSPG	Tff2
9.24362e-210	0.848316	0.995	0.923	2.69766e-205	Q-ProSPG	Irak1bp1
1.11644e-209	0.875581	0.651	0.167	3.25823e-205	Q-ProSPG	Chst8
1.80683e-209	0.762786	0.457	0.064	5.27305e-205	Q-ProSPG	Hecw1
2.09892e-209	0.836051	0.727	0.215	6.12548e-205	Q-ProSPG	Crmp1
3.16591e-209	1.15237	0.823	0.345	9.23939e-205	Q-ProSPG	Rgcc
1.37322e-208	1.08829	0.88	0.402	4.00761e-204	Q-ProSPG	S100a1
1.53779e-208	1.08291	0.96	0.662	4.48788e-204	Q-ProSPG	Rasip1
3.56628e-208	0.875422	0.656	0.17	1.04078e-203	Q-ProSPG	1700016H13Rik
4.10746e-208	0.865676	0.705	0.191	1.19872e-203	Q-ProSPG	A530064D06Rik
4.6472e-208	0.806902	0.552	0.104	1.35624e-203	Q-ProSPG	Gm2990
3.90313e-207	1.04875	0.858	0.415	1.13909e-202	Q-ProSPG	Ak3
4.78491e-207	0.835876	0.997	0.957	1.39643e-202	Q-ProSPG	Wdr60
1.35508e-206	0.979483	0.986	0.803	3.95468e-202	Q-ProSPG	Dync2li1
2.20431e-206	0.995521	0.974	0.788	6.43306e-202	Q-ProSPG	Gpx3
3.48291e-206	0.897172	0.77	0.245	1.01645e-201	Q-ProSPG	Pou2f3
6.70139e-206	1.07657	0.982	0.806	1.95573e-201	Q-ProSPG	Hspb1
9.31035e-206	0.924863	0.989	0.863	2.71713e-201	Q-ProSPG	Gstm6
1.17038e-205	0.743121	0.458	0.065	3.41565e-201	Q-ProSPG	Gm15290
1.83579e-205	1.18933	0.867	0.398	5.35757e-201	Q-ProSPG	Adh1
2.35602e-205	1.04334	0.764	0.249	6.87582e-201	Q-ProSPG	Dok5
2.68608e-205	1.002	0.8	0.304	7.83906e-201	Q-ProSPG	Sez6l2
4.4754e-205	0.804957	0.602	0.138	1.3061e-200	Q-ProSPG	Itga11
8.77846e-205	0.768802	1	0.998	2.56191e-200	Q-ProSPG	Gnb1
1.32126e-204	1.09423	0.985	0.832	3.85597e-200	Q-ProSPG	Larp1b
1.38703e-204	0.98312	0.755	0.251	4.04789e-200	Q-ProSPG	Rbms3
1.5518e-204	0.939831	0.74	0.234	4.52877e-200	Q-ProSPG	Arhgap24
3.10467e-204	0.885338	0.52	0.093	9.06067e-200	Q-ProSPG	Gm2479
8.17349e-204	0.88396	0.99	0.928	2.38535e-199	Q-ProSPG	Baiap2
1.94252e-203	0.737611	0.61	0.139	5.66905e-199	Q-ProSPG	Atp2b2
2.75958e-203	0.895959	0.849	0.331	8.05357e-199	Q-ProSPG	Ncf2
3.93684e-203	0.929796	0.791	0.281	1.14893e-198	Q-ProSPG	Gucy2c
4.99568e-203	1.05435	0.939	0.519	1.45794e-198	Q-ProSPG	Osbpl6
5.15548e-203	1.07463	0.564	0.12	1.50458e-198	Q-ProSPG	Amy1
6.1003e-203	1.02818	0.763	0.263	1.78031e-198	Q-ProSPG	Pdzk1ip1
6.57752e-203	1.27747	0.916	0.562	1.91958e-198	Q-ProSPG	CAAA01118383.1
1.26164e-202	0.943804	0.986	0.804	3.68196e-198	Q-ProSPG	Smarca2
2.51201e-202	0.984551	0.987	0.778	7.33106e-198	Q-ProSPG	Pet2
2.96419e-202	0.806001	0.473	0.076	8.65069e-198	Q-ProSPG	Lrrc72
3.14878e-202	1.02266	0.885	0.419	9.1894e-198	Q-ProSPG	Pifo
3.53105e-202	0.92529	0.811	0.299	1.0305e-197	Q-ProSPG	Ncan
4.21802e-202	0.755849	0.758	0.271	1.23099e-197	Q-ProSPG	Ssh3
6.98116e-202	0.713211	0.529	0.105	2.03738e-197	Q-ProSPG	Lyn
8.35295e-202	0.873599	1	0.821	2.43773e-197	Q-ProSPG	Pcsk1n
9.12471e-202	0.864398	0.67	0.192	2.66295e-197	Q-ProSPG	Vdr
1.09364e-201	0.860552	0.712	0.214	3.19168e-197	Q-ProSPG	Fam149a
1.34803e-201	1.03785	0.892	0.437	3.93408e-197	Q-ProSPG	Sept3
1.54846e-201	0.782771	0.497	0.086	4.51903e-197	Q-ProSPG	Meis3
1.02656e-200	0.884933	0.458	0.07	2.9959e-196	Q-ProSPG	Camp
1.51883e-200	1.13676	0.805	0.314	4.43254e-196	Q-ProSPG	H2-Eb1
1.53455e-200	0.873502	0.708	0.199	4.47843e-196	Q-ProSPG	Aqp2
2.43031e-200	0.962219	0.874	0.383	7.09262e-196	Q-ProSPG	Col6a4
3.15702e-200	0.744774	0.403	0.048	9.21344e-196	Q-ProSPG	4930434B07Rik
5.30473e-200	0.815944	0.996	0.93	1.54813e-195	Q-ProSPG	Bex2
5.69407e-200	0.714873	0.471	0.072	1.66176e-195	Q-ProSPG	Cacna1e
1.1818e-199	0.753346	0.511	0.093	3.44896e-195	Q-ProSPG	Cdh22
1.61275e-199	0.818505	0.992	0.858	4.70666e-195	Q-ProSPG	Zfp979
2.47104e-199	0.808604	0.441	0.062	7.21148e-195	Q-ProSPG	Unc13c
2.64801e-199	0.9341	0.638	0.159	7.72795e-195	Q-ProSPG	Cym
3.04808e-199	0.699317	0.607	0.149	8.89551e-195	Q-ProSPG	Dnah9
7.57337e-199	1.06179	0.841	0.384	2.21021e-194	Q-ProSPG	Rtn2
1.30333e-198	0.854227	0.608	0.149	3.80365e-194	Q-ProSPG	Fbxo27
1.30369e-198	0.970125	0.77	0.256	3.8047e-194	Q-ProSPG	Krt28
2.61764e-198	0.997656	0.841	0.375	7.63931e-194	Q-ProSPG	Nfil3
2.83478e-198	0.970044	0.946	0.598	8.27302e-194	Q-ProSPG	Irf6
3.54758e-198	0.851011	0.805	0.295	1.03533e-193	Q-ProSPG	Tspoap1
4.2373e-198	1.04501	0.876	0.421	1.23661e-193	Q-ProSPG	Skap1
4.83821e-198	0.997898	0.952	0.562	1.41198e-193	Q-ProSPG	Raet1e
4.99403e-198	1.02324	0.662	0.189	1.45746e-193	Q-ProSPG	Pclo
5.8284e-198	0.8851	0.562	0.118	1.70096e-193	Q-ProSPG	Gm26569
9.28439e-198	1.05953	0.903	0.485	2.70956e-193	Q-ProSPG	Nova1
9.52508e-198	0.824673	0.723	0.215	2.7798e-193	Q-ProSPG	Cela1
1.29277e-197	0.852603	0.976	0.828	3.77281e-193	Q-ProSPG	Syngap1
1.56736e-197	0.744951	0.364	0.036	4.57418e-193	Q-ProSPG	Gria2
1.57141e-197	1.07727	0.945	0.579	4.58599e-193	Q-ProSPG	Dbx2
4.23871e-197	0.880961	0.991	0.902	1.23703e-192	Q-ProSPG	Cgrrf1
5.11389e-197	0.729091	0.52	0.095	1.49244e-192	Q-ProSPG	Neurl3
5.50551e-197	1.17988	0.935	0.582	1.60673e-192	Q-ProSPG	Nckap5
5.9842e-197	1.04063	0.915	0.445	1.74643e-192	Q-ProSPG	Pla2g10
6.44059e-197	1.0663	0.721	0.242	1.87962e-192	Q-ProSPG	Sytl3
8.41235e-197	0.733717	0.992	0.966	2.45506e-192	Q-ProSPG	Etfb
1.11207e-196	1.04647	0.964	0.675	3.24546e-192	Q-ProSPG	Enkur
1.41819e-196	1.05604	0.932	0.545	4.13884e-192	Q-ProSPG	Nrk
2.42958e-196	0.956313	0.693	0.209	7.09049e-192	Q-ProSPG	Cmbl
1.1999e-195	1.09264	0.959	0.687	3.50179e-191	Q-ProSPG	Sap30
1.42689e-195	1.01445	0.793	0.291	4.16423e-191	Q-ProSPG	AC126936.1
1.86532e-195	1.0262	0.596	0.146	5.44376e-191	Q-ProSPG	1700017N19Rik
1.9425e-195	1.00181	0.821	0.345	5.669e-191	Q-ProSPG	Smpd3
2.86972e-195	0.977494	0.816	0.32	8.375e-191	Q-ProSPG	Syngr3
3.07517e-195	0.821771	0.649	0.188	8.97458e-191	Q-ProSPG	C4b
4.56083e-195	0.922121	0.801	0.31	1.33103e-190	Q-ProSPG	Col2a1
4.936e-195	1.027	0.941	0.585	1.44052e-190	Q-ProSPG	Arl8a
6.81688e-195	1.042	0.806	0.33	1.98944e-190	Q-ProSPG	Stard10
4.44729e-194	0.757723	0.983	0.916	1.2979e-189	Q-ProSPG	Pcx
6.4409e-194	0.925861	0.99	0.66	1.87971e-189	Q-ProSPG	Myo1e
6.83931e-194	1.01008	0.875	0.454	1.99598e-189	Q-ProSPG	Kcnh2
7.06888e-194	1.12977	0.916	0.52	2.06298e-189	Q-ProSPG	Cacng4
7.64053e-194	0.864647	0.511	0.099	2.22981e-189	Q-ProSPG	Helt
8.88322e-194	0.952335	0.611	0.155	2.59248e-189	Q-ProSPG	Nupr1
1.56916e-193	0.706763	0.417	0.054	4.57944e-189	Q-ProSPG	Klk14
2.40842e-193	1.05522	0.722	0.235	7.02873e-189	Q-ProSPG	Rxrg
2.5251e-193	1.03466	0.945	0.594	7.36926e-189	Q-ProSPG	Ankrd50
3.60376e-193	0.920911	0.99	0.785	1.05172e-188	Q-ProSPG	Ssh1
3.98334e-193	0.924175	0.7	0.211	1.1625e-188	Q-ProSPG	Fgf12
4.99111e-193	1.30693	0.763	0.299	1.45661e-188	Q-ProSPG	Gm10719
1.05163e-192	1.02172	0.89	0.473	3.06906e-188	Q-ProSPG	Fam171b
1.4127e-192	1.01005	0.976	0.698	4.12283e-188	Q-ProSPG	Asphd2
8.80672e-192	0.951015	0.781	0.285	2.57015e-187	Q-ProSPG	Pnp2
9.39537e-192	0.880992	0.7	0.209	2.74194e-187	Q-ProSPG	Mag
9.52855e-192	1.02306	0.745	0.258	2.78081e-187	Q-ProSPG	Ntrk2
4.34961e-191	1.0705	0.952	0.643	1.26939e-186	Q-ProSPG	Shtn1
1.01502e-190	0.741523	0.605	0.144	2.96223e-186	Q-ProSPG	Kcnk2
1.2895e-190	0.790551	0.995	0.893	3.76328e-186	Q-ProSPG	Cyba
1.82814e-190	0.998285	0.977	0.842	5.33525e-186	Q-ProSPG	Gm28050
2.13967e-190	0.877888	0.876	0.434	6.24442e-186	Q-ProSPG	Col4a4
2.64898e-190	1.10422	0.941	0.602	7.73079e-186	Q-ProSPG	Dlgap1
2.91158e-190	0.864977	0.767	0.281	8.49714e-186	Q-ProSPG	Col14a1
2.95902e-190	0.980235	0.761	0.266	8.63559e-186	Q-ProSPG	Stmn3
4.09569e-190	1.03522	0.79	0.308	1.19529e-185	Q-ProSPG	3830417A13Rik
4.37673e-190	0.968002	0.948	0.621	1.2773e-185	Q-ProSPG	P4ha2
4.77174e-190	1.03887	0.884	0.452	1.39258e-185	Q-ProSPG	Satb1
6.72118e-190	0.886531	0.557	0.117	1.96151e-185	Q-ProSPG	Otc
1.17348e-189	0.725638	0.513	0.1	3.4247e-185	Q-ProSPG	Igsf1
1.32353e-189	1.14894	0.889	0.482	3.8626e-185	Q-ProSPG	Cldn7
1.58015e-189	0.844563	0.99	0.842	4.61152e-185	Q-ProSPG	Prmt2
2.18129e-189	1.28858	0.769	0.301	6.36587e-185	Q-ProSPG	Gm11168
4.16561e-189	1.03468	0.946	0.552	1.21569e-184	Q-ProSPG	Rhoh
5.82271e-189	0.715164	0.751	0.25	1.6993e-184	Q-ProSPG	Lamc2
6.41198e-189	0.748663	0.672	0.198	1.87127e-184	Q-ProSPG	5730559C18Rik
2.08269e-188	0.754129	0.991	0.947	6.07813e-184	Q-ProSPG	Rnf40
2.17884e-188	0.817636	0.695	0.214	6.35872e-184	Q-ProSPG	Gfra2
2.89713e-188	0.977888	0.892	0.452	8.45499e-184	Q-ProSPG	Scn8a
3.24181e-188	0.989358	0.735	0.257	9.4609e-184	Q-ProSPG	Arid3c
5.24932e-188	1.07539	0.727	0.247	1.53196e-183	Q-ProSPG	Kcnk3
6.52181e-188	1.04193	0.934	0.628	1.90332e-183	Q-ProSPG	Ak8
7.37763e-188	1.09506	0.872	0.439	2.15309e-183	Q-ProSPG	Cfap45
9.32588e-188	0.965978	0.939	0.554	2.72167e-183	Q-ProSPG	Napb
1.37144e-187	1.0346	0.872	0.453	4.00241e-183	Q-ProSPG	Syt17
9.76794e-187	0.767253	0.509	0.095	2.85068e-182	Q-ProSPG	Lim2
1.10553e-186	0.802446	0.651	0.179	3.22638e-182	Q-ProSPG	Npas3
1.98202e-186	0.799004	0.997	0.791	5.78434e-182	Q-ProSPG	Utf1
2.16976e-186	0.75344	0.995	0.932	6.33224e-182	Q-ProSPG	1110059E24Rik
2.23317e-186	0.978635	0.872	0.449	6.51729e-182	Q-ProSPG	Npr2
3.70238e-186	0.775138	0.996	0.941	1.0805e-181	Q-ProSPG	Gna13
6.05893e-186	0.946304	0.959	0.667	1.76824e-181	Q-ProSPG	Ddr1
7.249e-186	1.12382	0.941	0.637	2.11555e-181	Q-ProSPG	AC165953.2
1.01442e-185	1.01636	0.923	0.523	2.96047e-181	Q-ProSPG	Pth1r
1.09781e-185	1.11293	0.828	0.366	3.20385e-181	Q-ProSPG	Ctnna2
1.49633e-185	0.902341	0.689	0.213	4.36688e-181	Q-ProSPG	Chit1
1.99857e-185	0.797359	0.659	0.174	5.83264e-181	Q-ProSPG	Gm30551
2.29236e-185	0.97698	0.973	0.841	6.69002e-181	Q-ProSPG	Nenf
4.69584e-185	0.732031	0.466	0.08	1.37043e-180	Q-ProSPG	Krt26
5.71052e-185	0.6964	0.411	0.057	1.66656e-180	Q-ProSPG	Tmem213
1.90749e-184	0.973653	0.682	0.224	5.56683e-180	Q-ProSPG	Fah
2.3234e-184	0.739608	0.432	0.066	6.78062e-180	Q-ProSPG	Capn12
3.29766e-184	0.79704	0.987	0.897	9.6239e-180	Q-ProSPG	Svip
3.39604e-184	0.765156	0.612	0.159	9.91099e-180	Q-ProSPG	Vit
4.60783e-184	1.03736	0.98	0.777	1.34475e-179	Q-ProSPG	Pdp2
4.91736e-184	0.759789	0.995	0.948	1.43508e-179	Q-ProSPG	Tbc1d7
5.96046e-184	0.818551	0.514	0.106	1.7395e-179	Q-ProSPG	Prss12
7.01278e-184	1.15476	0.952	0.748	2.04661e-179	Q-ProSPG	Gm21887
8.40198e-184	0.707743	0.548	0.125	2.45204e-179	Q-ProSPG	Cyp2j9
9.25773e-184	0.987747	0.96	0.733	2.70178e-179	Q-ProSPG	Fabp5
1.16218e-183	0.864044	0.634	0.174	3.39171e-179	Q-ProSPG	Dlg2
1.32223e-183	0.807834	0.731	0.253	3.8588e-179	Q-ProSPG	Arhgef10l
1.37865e-183	0.954315	0.966	0.801	4.02344e-179	Q-ProSPG	Tnrc18
2.02003e-183	0.881858	0.977	0.855	5.89526e-179	Q-ProSPG	Flot1
1.17206e-182	1.06578	0.938	0.65	3.42055e-178	Q-ProSPG	1700029J07Rik
1.41946e-182	1.00326	0.713	0.234	4.14255e-178	Q-ProSPG	1700028P14Rik
1.51558e-182	0.843288	0.842	0.379	4.42307e-178	Q-ProSPG	Zfp592
3.31594e-182	1.02579	0.915	0.505	9.67724e-178	Q-ProSPG	Cacna1a
4.09851e-182	0.743439	0.753	0.263	1.19611e-177	Q-ProSPG	Gm32635
5.99666e-182	0.995266	0.852	0.404	1.75007e-177	Q-ProSPG	Cbln1
6.37271e-182	1.06932	0.661	0.201	1.85981e-177	Q-ProSPG	9430060I03Rik
7.87045e-182	0.962461	0.908	0.584	2.29691e-177	Q-ProSPG	Pitpnm1
8.35748e-182	0.799475	0.508	0.098	2.43905e-177	Q-ProSPG	Kcnc1
8.67366e-182	0.911163	0.705	0.25	2.53132e-177	Q-ProSPG	Itga2b
1.13712e-181	0.833055	0.599	0.154	3.31857e-177	Q-ProSPG	Gmfg
2.98243e-181	0.733469	0.573	0.138	8.70391e-177	Q-ProSPG	Lhx9
5.17734e-181	0.99905	0.911	0.496	1.51095e-176	Q-ProSPG	Ddc
8.41379e-181	0.704124	0.499	0.098	2.45548e-176	Q-ProSPG	Gm29154
1.32712e-180	0.794913	0.474	0.089	3.87306e-176	Q-ProSPG	Fbxl13
1.39877e-180	0.69856	0.569	0.136	4.08218e-176	Q-ProSPG	Gm31518
1.84165e-180	0.880558	0.621	0.178	5.37468e-176	Q-ProSPG	Trim2
1.33566e-179	1.01689	0.798	0.312	3.89798e-175	Q-ProSPG	Pabpc4l
2.39871e-179	0.784657	0.513	0.104	7.00038e-175	Q-ProSPG	Fcgr2b
7.14293e-179	0.706224	0.506	0.101	2.08459e-174	Q-ProSPG	Gm4756
9.62189e-179	0.863538	0.901	0.484	2.80805e-174	Q-ProSPG	Nrxn2
9.64857e-179	1.00337	0.774	0.313	2.81584e-174	Q-ProSPG	Slc44a4
1.22715e-178	0.776365	0.778	0.294	3.5813e-174	Q-ProSPG	Tnni1
1.33108e-178	0.932354	0.903	0.514	3.88462e-174	Q-ProSPG	Trim54
2.76032e-178	0.724822	0.548	0.122	8.05573e-174	Q-ProSPG	Serpina1f
4.14089e-178	0.839624	0.573	0.141	1.20848e-173	Q-ProSPG	Col7a1
4.26472e-178	0.761596	0.427	0.069	1.24462e-173	Q-ProSPG	Opcml
9.163e-178	0.857493	0.561	0.131	2.67413e-173	Q-ProSPG	Apobec2
1.07556e-177	0.744564	0.666	0.195	3.13891e-173	Q-ProSPG	Mfsd6
1.96806e-177	0.762702	0.996	0.901	5.74359e-173	Q-ProSPG	Rhox10
2.79205e-177	1.02861	0.895	0.487	8.14832e-173	Q-ProSPG	Tbc1d4
3.33998e-177	0.920369	0.719	0.267	9.7474e-173	Q-ProSPG	Meis1
6.35746e-177	1.02144	0.918	0.508	1.85536e-172	Q-ProSPG	Spats2l
6.62954e-177	0.992484	0.953	0.67	1.93476e-172	Q-ProSPG	Cib2
6.83984e-177	0.877225	0.755	0.298	1.99614e-172	Q-ProSPG	Fam198b
7.19239e-177	0.827147	0.986	0.888	2.09903e-172	Q-ProSPG	Ggh
1.58258e-176	0.76001	0.46	0.082	4.61859e-172	Q-ProSPG	Spns3
1.83006e-176	0.774611	0.636	0.18	5.34085e-172	Q-ProSPG	Lrrc23
2.38227e-176	0.951682	0.668	0.211	6.95241e-172	Q-ProSPG	Fam46a
2.72447e-176	0.789675	0.839	0.318	7.95108e-172	Q-ProSPG	Ppm1h
3.82653e-176	0.861534	0.559	0.133	1.11673e-171	Q-ProSPG	Filip1
4.4022e-176	0.736201	0.547	0.128	1.28474e-171	Q-ProSPG	4732496C06Rik
5.1488e-176	0.970911	0.902	0.488	1.50263e-171	Q-ProSPG	Klhl35
5.26469e-176	0.739951	0.99	0.903	1.53645e-171	Q-ProSPG	Podxl2
5.62385e-176	0.80454	0.704	0.221	1.64126e-171	Q-ProSPG	Trpc7
6.66942e-176	0.985583	0.625	0.184	1.9464e-171	Q-ProSPG	Tspan12
9.8238e-176	0.879976	0.81	0.342	2.86698e-171	Q-ProSPG	Aif1l
1.07642e-175	0.741923	0.921	0.513	3.14142e-171	Q-ProSPG	Cabcoco1
1.44021e-175	0.787738	0.974	0.855	4.2031e-171	Q-ProSPG	9230110C19Rik
1.64926e-175	0.808412	0.987	0.822	4.8132e-171	Q-ProSPG	Bin1
1.79804e-175	1.3502	0.977	0.802	5.2474e-171	Q-ProSPG	Gm10800
4.93928e-175	0.693503	0.505	0.104	1.44148e-170	Q-ProSPG	Gabrd
5.65253e-175	0.974241	0.959	0.68	1.64963e-170	Q-ProSPG	Tubb2a
6.00759e-175	0.705059	0.533	0.121	1.75325e-170	Q-ProSPG	Pappa
8.07813e-175	0.887826	0.895	0.503	2.35752e-170	Q-ProSPG	Xrra1
1.34262e-174	0.900982	0.79	0.332	3.91831e-170	Q-ProSPG	Fez1
1.3599e-174	0.950093	0.809	0.359	3.96872e-170	Q-ProSPG	Ankmy2
1.54548e-174	0.932831	0.955	0.657	4.51033e-170	Q-ProSPG	Nrep
2.55097e-174	0.891348	0.723	0.261	7.44475e-170	Q-ProSPG	Nfe2l3
3.52954e-174	1.00735	0.889	0.48	1.03006e-169	Q-ProSPG	Muc3
5.62088e-174	0.738918	0.999	0.944	1.6404e-169	Q-ProSPG	Bbx
5.70314e-174	0.962733	0.792	0.336	1.66441e-169	Q-ProSPG	Rpgrip1
6.04029e-174	0.744224	0.987	0.896	1.7628e-169	Q-ProSPG	Capn10
6.95107e-174	0.967299	0.759	0.298	2.0286e-169	Q-ProSPG	Glipr1l1
7.75557e-174	0.814235	0.499	0.103	2.26339e-169	Q-ProSPG	Scn7a
1.53056e-173	0.926771	0.839	0.402	4.46678e-169	Q-ProSPG	Adgrl3
3.1497e-173	0.754641	0.527	0.115	9.19209e-169	Q-ProSPG	Unc80
4.00775e-173	0.782851	0.607	0.177	1.16962e-168	Q-ProSPG	Vgll3
4.43978e-173	0.796066	0.841	0.425	1.2957e-168	Q-ProSPG	A230050P20Rik
4.46976e-173	0.741906	0.677	0.214	1.30446e-168	Q-ProSPG	Ppef2
5.05247e-173	0.938848	0.967	0.722	1.47451e-168	Q-ProSPG	Nab1
6.756e-173	0.886511	0.88	0.504	1.97167e-168	Q-ProSPG	Col6a2
2.93199e-172	0.734284	0.991	0.951	8.55673e-168	Q-ProSPG	Pnpla7
3.13989e-172	0.872161	0.656	0.208	9.16345e-168	Q-ProSPG	Nr1h3
3.15186e-172	0.96175	0.874	0.453	9.19839e-168	Q-ProSPG	Gnao1
5.53361e-172	0.983854	0.944	0.734	1.61493e-167	Q-ProSPG	Osbpl1a
5.72921e-172	1.03427	0.973	0.805	1.67201e-167	Q-ProSPG	Rspo4
6.2939e-172	0.858575	0.922	0.645	1.83681e-167	Q-ProSPG	Hacl1
7.60029e-172	0.808829	0.526	0.119	2.21807e-167	Q-ProSPG	Gm11413
7.97072e-172	0.869882	0.991	0.864	2.32617e-167	Q-ProSPG	Zfp467
8.64897e-172	0.780003	0.615	0.165	2.52412e-167	Q-ProSPG	Gpa33
1.04779e-171	0.722136	0.995	0.924	3.05787e-167	Q-ProSPG	Tdrd9
1.41908e-171	0.809626	0.987	0.833	4.14146e-167	Q-ProSPG	Dtna
1.45194e-171	0.923188	0.668	0.208	4.23735e-167	Q-ProSPG	Nipal2
1.6035e-171	0.860762	0.679	0.23	4.67966e-167	Q-ProSPG	Tmem45a
1.83966e-171	0.873361	0.974	0.852	5.36887e-167	Q-ProSPG	Pla2g12a
3.16837e-171	0.814071	0.886	0.486	9.24658e-167	Q-ProSPG	Pdlim3
5.00591e-171	0.850712	0.825	0.376	1.46092e-166	Q-ProSPG	Wnt5a
1.10355e-170	0.854012	0.987	0.931	3.2206e-166	Q-ProSPG	Suds3
1.11802e-170	0.746478	0.393	0.058	3.26283e-166	Q-ProSPG	A930038B10Rik
1.30643e-170	0.704309	0.45	0.082	3.81268e-166	Q-ProSPG	Hpca
1.94461e-170	0.799414	0.723	0.269	5.67516e-166	Q-ProSPG	Casd1
4.60159e-170	0.735859	0.565	0.144	1.34293e-165	Q-ProSPG	Bcl2l14
5.06886e-170	0.797307	0.509	0.116	1.4793e-165	Q-ProSPG	Ppara
7.59782e-170	0.860658	0.587	0.162	2.21735e-165	Q-ProSPG	Asgr1
7.87718e-170	0.968044	0.796	0.34	2.29888e-165	Q-ProSPG	Hydin
8.26808e-170	1.5059	0.879	0.514	2.41296e-165	Q-ProSPG	Gm26870
8.50995e-170	0.826719	0.957	0.701	2.48354e-165	Q-ProSPG	Cdc25b
9.6382e-170	0.708932	0.991	0.934	2.81281e-165	Q-ProSPG	Smpd2
1.28707e-169	1.14442	0.844	0.416	3.75618e-165	Q-ProSPG	Map7d3
2.38261e-169	0.863702	0.931	0.64	6.95342e-165	Q-ProSPG	Armcx2
2.93239e-169	0.937753	0.959	0.689	8.55789e-165	Q-ProSPG	Mtcl1
5.3202e-169	0.739586	0.997	0.971	1.55265e-164	Q-ProSPG	Gsk3b
6.7273e-169	0.921233	0.536	0.131	1.96329e-164	Q-ProSPG	Banf2
6.80041e-169	0.851739	0.675	0.216	1.98463e-164	Q-ProSPG	Tchh
7.85531e-169	1.35241	0.908	0.553	2.29249e-164	Q-ProSPG	Gm10801
1.06771e-168	0.750987	0.995	0.911	3.11601e-164	Q-ProSPG	Ninj1
1.41002e-168	0.859566	0.958	0.725	4.115e-164	Q-ProSPG	Sulf1
1.42156e-168	0.723276	0.788	0.332	4.1487e-164	Q-ProSPG	Col16a1
1.46509e-168	0.878238	0.801	0.353	4.27572e-164	Q-ProSPG	Ttc12
1.73465e-168	0.713094	0.435	0.077	5.0624e-164	Q-ProSPG	Fgf21
3.90947e-168	0.806757	0.537	0.129	1.14094e-163	Q-ProSPG	Enpp6
4.35389e-168	0.943377	0.793	0.347	1.27064e-163	Q-ProSPG	E030030I06Rik
9.02334e-168	0.760895	0.559	0.138	2.63337e-163	Q-ProSPG	Acoxl
1.1118e-167	0.905729	0.93	0.6	3.24467e-163	Q-ProSPG	Phyhipl
1.28939e-167	0.762211	0.616	0.17	3.76295e-163	Q-ProSPG	Mat1a
3.6845e-167	0.72351	0.487	0.103	1.07529e-162	Q-ProSPG	Fabp12
8.54799e-167	0.879198	0.916	0.499	2.49465e-162	Q-ProSPG	Flt1
1.45442e-166	0.832685	0.508	0.117	4.24457e-162	Q-ProSPG	Ccdc110
1.52489e-166	0.701919	0.542	0.128	4.45024e-162	Q-ProSPG	Fhod3
2.48283e-166	0.696366	0.542	0.135	7.2459e-162	Q-ProSPG	Vcan
2.87935e-166	0.856706	0.776	0.314	8.4031e-162	Q-ProSPG	Gulo
3.69635e-166	0.817273	0.93	0.666	1.07874e-161	Q-ProSPG	Osbpl7
4.26131e-166	0.803844	0.834	0.357	1.24362e-161	Q-ProSPG	Farp1
4.6002e-166	0.915227	0.86	0.472	1.34252e-161	Q-ProSPG	Mxra8
5.45596e-166	0.907648	0.7	0.244	1.59227e-161	Q-ProSPG	Kpna7
7.57324e-166	1.03572	0.909	0.608	2.21017e-161	Q-ProSPG	Wipf3
1.33108e-165	0.833225	0.968	0.648	3.88462e-161	Q-ProSPG	Fblim1
1.61527e-165	0.885918	0.751	0.293	4.71401e-161	Q-ProSPG	Batf
2.38202e-165	0.934458	0.714	0.263	6.95168e-161	Q-ProSPG	Vtn
2.65732e-165	0.718181	0.515	0.119	7.75512e-161	Q-ProSPG	Pik3c2g
3.028e-165	0.996031	0.773	0.32	8.83691e-161	Q-ProSPG	Ankrd35
4.69784e-165	1.03416	0.795	0.356	1.37102e-160	Q-ProSPG	Phf21b
1.46387e-164	0.816791	0.985	0.89	4.27217e-160	Q-ProSPG	Gm973
1.48086e-164	0.75163	0.987	0.947	4.32176e-160	Q-ProSPG	Mknk2
1.55366e-164	0.8967	0.912	0.552	4.53421e-160	Q-ProSPG	Atg16l2
2.4284e-164	0.772791	0.749	0.296	7.08705e-160	Q-ProSPG	Rab27a
3.81755e-164	0.88542	0.665	0.223	1.11411e-159	Q-ProSPG	Sftpc
5.26037e-164	0.812118	0.978	0.692	1.53519e-159	Q-ProSPG	Tnnt1
6.73196e-164	0.699281	0.982	0.634	1.96466e-159	Q-ProSPG	Fcer1g
1.60302e-163	0.8873	0.941	0.64	4.67826e-159	Q-ProSPG	Enpp5
2.09532e-163	0.846602	0.767	0.281	6.11497e-159	Q-ProSPG	Cck
2.51428e-163	0.930127	0.964	0.735	7.33768e-159	Q-ProSPG	Dusp18
1.12081e-162	0.712418	0.76	0.301	3.27097e-158	Q-ProSPG	Manba
1.23206e-162	0.712697	0.399	0.065	3.59565e-158	Q-ProSPG	Foxd1
1.9718e-162	0.903983	0.969	0.792	5.75451e-158	Q-ProSPG	S100a11
2.29459e-162	0.809417	0.497	0.113	6.69654e-158	Q-ProSPG	Crym
3.13164e-162	0.878942	0.598	0.177	9.13939e-158	Q-ProSPG	Gm10718
3.88261e-162	0.703199	0.989	0.936	1.1331e-157	Q-ProSPG	Dhx38
4.98576e-162	0.95826	0.888	0.506	1.45504e-157	Q-ProSPG	Cd55
6.53239e-162	0.955857	0.883	0.508	1.90641e-157	Q-ProSPG	B3gat3
7.03525e-162	0.902369	0.927	0.533	2.05317e-157	Q-ProSPG	Runx1
8.11735e-162	0.923643	0.948	0.692	2.36897e-157	Q-ProSPG	Cndp2
3.41388e-161	0.716165	0.992	0.924	9.96307e-157	Q-ProSPG	Klc4
4.53341e-161	0.853824	0.874	0.443	1.32303e-156	Q-ProSPG	Fhad1
4.63203e-161	0.856478	0.953	0.759	1.35181e-156	Q-ProSPG	Cep104
4.83153e-161	0.891466	0.974	0.775	1.41003e-156	Q-ProSPG	Defb36
5.29986e-161	0.967663	0.872	0.479	1.54671e-156	Q-ProSPG	1700003E24Rik
5.66718e-161	0.729172	0.994	0.911	1.65391e-156	Q-ProSPG	Tcf7
7.15883e-161	0.896803	0.945	0.636	2.08923e-156	Q-ProSPG	Galnt3
7.77414e-161	0.697605	0.429	0.077	2.2688e-156	Q-ProSPG	Lrcol1
1.27888e-160	0.891241	0.963	0.754	3.73229e-156	Q-ProSPG	Slc25a20
2.49361e-160	0.890741	0.719	0.27	7.27736e-156	Q-ProSPG	Pcsk2os1
3.09311e-160	0.933234	0.902	0.515	9.02694e-156	Q-ProSPG	Ryr1
3.8248e-160	0.91651	0.972	0.766	1.11623e-155	Q-ProSPG	Piwil4
4.31885e-160	1.46246	0.837	0.473	1.26041e-155	Q-ProSPG	Gm10722
9.92567e-160	0.80001	0.58	0.166	2.89671e-155	Q-ProSPG	Rem1
1.01597e-159	0.897207	0.908	0.54	2.96501e-155	Q-ProSPG	Tmem246
1.1485e-159	0.769041	0.636	0.196	3.35178e-155	Q-ProSPG	Ptprb
1.81334e-159	0.818193	0.603	0.176	5.29205e-155	Q-ProSPG	Ccdc148
6.25929e-159	0.746868	0.746	0.326	1.82671e-154	Q-ProSPG	Dab2
6.64906e-159	0.951934	0.876	0.486	1.94046e-154	Q-ProSPG	BC061195
9.10773e-159	0.920211	0.667	0.233	2.658e-154	Q-ProSPG	Fam114a1
9.67919e-159	0.926005	0.614	0.196	2.82477e-154	Q-ProSPG	Kif1a
1.77812e-158	0.948924	0.75	0.306	5.18925e-154	Q-ProSPG	Cfap44
4.02682e-158	0.903522	0.95	0.653	1.17519e-153	Q-ProSPG	Braf
4.12893e-158	0.924487	0.922	0.602	1.20499e-153	Q-ProSPG	Homer2
7.4614e-158	0.734756	0.886	0.466	2.17753e-153	Q-ProSPG	Lypd4
1.51052e-157	0.794391	0.684	0.231	4.40829e-153	Q-ProSPG	Cpvl
2.38203e-157	0.7867	0.638	0.2	6.95171e-153	Q-ProSPG	Miox
2.90818e-157	0.783139	0.985	0.87	8.48724e-153	Q-ProSPG	Card19
5.13643e-157	0.962109	0.832	0.417	1.49902e-152	Q-ProSPG	Emilin2
5.35848e-157	0.798737	0.985	0.844	1.56382e-152	Q-ProSPG	Crebrf
6.31139e-157	0.734954	0.991	0.925	1.84192e-152	Q-ProSPG	Tspan13
7.21542e-157	0.75512	0.639	0.207	2.10575e-152	Q-ProSPG	Psmb8
1.11337e-156	0.706504	0.504	0.123	3.24925e-152	Q-ProSPG	Slc39a8
1.39243e-156	0.877198	0.925	0.652	4.06367e-152	Q-ProSPG	Crybg1
1.42548e-156	0.841185	0.957	0.707	4.16011e-152	Q-ProSPG	Rab36
1.74715e-156	0.98271	0.921	0.621	5.09889e-152	Q-ProSPG	Camk2d
1.98567e-156	0.808589	0.824	0.395	5.79499e-152	Q-ProSPG	Rab11fip5
4.89475e-156	0.697456	0.404	0.071	1.42848e-151	Q-ProSPG	Ms4a4d
8.12435e-156	0.876683	0.857	0.441	2.37101e-151	Q-ProSPG	Sirpa
1.0142e-155	0.696271	0.995	0.929	2.95984e-151	Q-ProSPG	Map2k7
1.0195e-155	0.843724	0.732	0.295	2.97532e-151	Q-ProSPG	Klhl32
1.02816e-155	0.942852	0.617	0.191	3.00058e-151	Q-ProSPG	1700041G16Rik
1.95159e-155	0.840435	0.978	0.86	5.69552e-151	Q-ProSPG	Dennd5a
2.03984e-155	0.753503	0.903	0.545	5.95308e-151	Q-ProSPG	Acta2
2.23225e-155	0.999935	0.764	0.335	6.51459e-151	Q-ProSPG	Fam124a
2.772e-155	0.74675	0.666	0.212	8.08981e-151	Q-ProSPG	Sorcs3
5.73653e-155	0.723375	0.603	0.179	1.67415e-150	Q-ProSPG	Dscam
7.34303e-155	0.878	0.629	0.199	2.14299e-150	Q-ProSPG	Bmp4
1.39077e-154	0.851225	0.899	0.47	4.05884e-150	Q-ProSPG	Sv2c
2.17322e-154	0.879536	0.89	0.478	6.34231e-150	Q-ProSPG	Msx2
2.44467e-154	0.700187	0.351	0.049	7.13453e-150	Q-ProSPG	Gm32335
2.47939e-154	0.865452	0.871	0.505	7.23584e-150	Q-ProSPG	Lsp1
2.68416e-154	0.875035	0.801	0.38	7.83346e-150	Q-ProSPG	Arhgef16
3.66055e-154	1.04394	0.779	0.346	1.0683e-149	Q-ProSPG	Isl1
3.8953e-154	0.948266	0.864	0.496	1.13681e-149	Q-ProSPG	Grik5
2.1117e-153	0.796763	0.931	0.655	6.16279e-149	Q-ProSPG	Zfp980
2.96601e-153	0.740908	0.634	0.212	8.65601e-149	Q-ProSPG	Lpar1
3.14762e-153	0.928751	0.695	0.255	9.18602e-149	Q-ProSPG	Efcab1
4.25491e-153	0.778413	0.946	0.697	1.24175e-148	Q-ProSPG	Wfs1
6.73575e-153	0.999373	0.866	0.524	1.96576e-148	Q-ProSPG	Tesc
7.02349e-153	0.840393	0.952	0.71	2.04973e-148	Q-ProSPG	Ppp1r18
9.29822e-153	0.703735	0.996	0.941	2.71359e-148	Q-ProSPG	Map7d2
1.04569e-152	0.913021	0.545	0.144	3.05174e-148	Q-ProSPG	AC102910.1
1.74194e-152	0.717207	0.98	0.887	5.08367e-148	Q-ProSPG	Ptcd2
3.09008e-152	0.994839	0.917	0.637	9.01808e-148	Q-ProSPG	Casz1
3.12928e-152	0.847063	0.851	0.483	9.13248e-148	Q-ProSPG	Ctnnal1
5.19902e-152	0.774088	0.704	0.253	1.51728e-147	Q-ProSPG	Map3k13
7.22187e-152	0.892715	0.802	0.369	2.10763e-147	Q-ProSPG	Plcl1
7.88692e-152	0.759836	0.404	0.072	2.30172e-147	Q-ProSPG	Gpr85
1.73454e-151	0.827273	0.945	0.649	5.06209e-147	Q-ProSPG	Dennd2a
2.51764e-151	0.989369	0.691	0.271	7.34749e-147	Q-ProSPG	1700019D03Rik
6.08278e-151	0.937552	0.842	0.452	1.7752e-146	Q-ProSPG	Ahsg
7.23502e-151	0.719517	0.844	0.391	2.11147e-146	Q-ProSPG	Tbc1d10c
8.85977e-151	0.820913	0.561	0.158	2.58564e-146	Q-ProSPG	Zbtb7c
9.80758e-151	1.38224	0.856	0.49	2.86224e-146	Q-ProSPG	Gm21738
1.07224e-150	0.723873	0.592	0.182	3.12922e-146	Q-ProSPG	Gucy1a1
1.39398e-150	0.871432	0.931	0.621	4.06818e-146	Q-ProSPG	Neurl1a
2.78138e-150	0.755994	0.591	0.175	8.11717e-146	Q-ProSPG	A530032D15Rik
2.80345e-150	0.717869	0.362	0.055	8.1816e-146	Q-ProSPG	Gm43614
3.65719e-150	0.750643	0.52	0.141	1.06731e-145	Q-ProSPG	Pde1a
5.00769e-150	0.813952	0.654	0.221	1.46144e-145	Q-ProSPG	Abca8a
1.23837e-149	0.880825	0.909	0.582	3.61406e-145	Q-ProSPG	Foxj2
1.36798e-149	0.781223	0.458	0.101	3.99231e-145	Q-ProSPG	Upk3a
3.03025e-149	0.768852	0.477	0.11	8.84348e-145	Q-ProSPG	Tmem150c
3.43034e-149	0.765039	0.561	0.159	1.00111e-144	Q-ProSPG	Tenm2
5.59467e-149	0.774165	0.593	0.177	1.63275e-144	Q-ProSPG	Ankrd2
5.72239e-149	0.929076	0.957	0.732	1.67002e-144	Q-ProSPG	Fkbp11
7.10696e-149	0.948286	0.925	0.678	2.0741e-144	Q-ProSPG	Acot1
8.59249e-149	0.745283	0.557	0.153	2.50763e-144	Q-ProSPG	Gm31816
8.61243e-149	0.762653	0.679	0.239	2.51345e-144	Q-ProSPG	Adh6b
9.18288e-149	0.81603	0.773	0.337	2.67993e-144	Q-ProSPG	Trim8
1.20606e-148	0.98588	0.849	0.468	3.51977e-144	Q-ProSPG	Fam205c
1.54851e-148	0.710469	0.533	0.138	4.51918e-144	Q-ProSPG	1700030O20Rik
1.7522e-148	0.847728	0.83	0.423	5.11362e-144	Q-ProSPG	Rfx8
2.23604e-148	0.922674	0.943	0.705	6.52566e-144	Q-ProSPG	Nqo2
2.83352e-148	0.782679	0.796	0.386	8.26933e-144	Q-ProSPG	Prkd1
3.18156e-148	0.70084	0.991	0.871	9.28508e-144	Q-ProSPG	Klf7
4.05672e-148	0.864253	0.964	0.722	1.18391e-143	Q-ProSPG	Pam
4.63158e-148	0.841097	0.903	0.577	1.35168e-143	Q-ProSPG	Mark4
6.06238e-148	0.71852	0.648	0.218	1.76924e-143	Q-ProSPG	Adcy1
7.68863e-148	0.900861	0.95	0.696	2.24385e-143	Q-ProSPG	Pccb
8.59276e-148	0.874173	0.921	0.667	2.50771e-143	Q-ProSPG	Prkra
1.25806e-147	0.731277	0.624	0.203	3.67153e-143	Q-ProSPG	Pgc
2.88988e-147	0.800402	0.968	0.893	8.43382e-143	Q-ProSPG	Txnrd2
3.31577e-147	0.731978	0.648	0.235	9.67673e-143	Q-ProSPG	Pip5k1b
4.11087e-147	0.81696	0.936	0.621	1.19972e-142	Q-ProSPG	Rex2
1.05253e-146	0.693208	0.458	0.1	3.07171e-142	Q-ProSPG	BC030870
1.07764e-146	0.744541	0.981	0.829	3.14498e-142	Q-ProSPG	Atp9a
1.66506e-146	0.932383	0.747	0.3	4.85932e-142	Q-ProSPG	Cd2
1.96777e-146	0.742014	0.548	0.157	5.74274e-142	Q-ProSPG	Nfatc1
2.26655e-146	0.982702	0.904	0.524	6.61469e-142	Q-ProSPG	Gm35986
3.13959e-146	0.758643	0.653	0.221	9.16258e-142	Q-ProSPG	Chmp4c
4.13061e-146	0.867886	0.934	0.68	1.20548e-141	Q-ProSPG	Nfkbia
6.61759e-146	0.723648	0.973	0.719	1.93128e-141	Q-ProSPG	Pbx3
7.25588e-146	0.864271	0.962	0.669	2.11756e-141	Q-ProSPG	Prtg
8.2831e-146	0.713144	0.985	0.89	2.41734e-141	Q-ProSPG	Nrd1
9.25617e-146	0.78902	0.545	0.151	2.70132e-141	Q-ProSPG	Asb14
1.89686e-145	0.894584	0.744	0.312	5.53581e-141	Q-ProSPG	Ccdc175
2.7447e-145	0.930201	0.886	0.564	8.01014e-141	Q-ProSPG	Crtam
3.11844e-145	0.820903	0.964	0.756	9.10085e-141	Q-ProSPG	Dusp22
1.18695e-144	0.794749	0.413	0.079	3.464e-140	Q-ProSPG	Otx2
1.24187e-144	0.917521	0.908	0.575	3.62426e-140	Q-ProSPG	Erc2
1.28786e-144	0.768765	0.977	0.829	3.7585e-140	Q-ProSPG	Bzw2
1.46644e-144	0.931787	0.839	0.457	4.27967e-140	Q-ProSPG	4933402E13Rik
1.48987e-144	0.864797	0.918	0.609	4.34803e-140	Q-ProSPG	Bcas1
1.78741e-144	0.729986	0.972	0.753	5.21637e-140	Q-ProSPG	Gusb
6.66687e-144	0.876619	0.92	0.553	1.94566e-139	Q-ProSPG	Ccnjl
7.63188e-144	0.865332	0.686	0.27	2.22729e-139	Q-ProSPG	Tfpi
8.55819e-144	0.712831	0.978	0.837	2.49762e-139	Q-ProSPG	Camk2g
1.25939e-143	0.726524	0.93	0.642	3.67542e-139	Q-ProSPG	Zfp600
1.61721e-143	0.750491	0.739	0.33	4.71966e-139	Q-ProSPG	Slc18a2
1.62041e-143	0.760229	0.526	0.141	4.72901e-139	Q-ProSPG	Prox1
2.57881e-143	0.895313	0.682	0.265	7.52599e-139	Q-ProSPG	Ociad2
4.03934e-143	0.709209	0.435	0.092	1.17884e-138	Q-ProSPG	Cebpe
6.03389e-143	0.890048	0.827	0.429	1.76093e-138	Q-ProSPG	Thnsl2
9.02895e-143	0.923276	0.671	0.262	2.63501e-138	Q-ProSPG	Hebp2
2.58004e-142	0.892855	0.798	0.391	7.52959e-138	Q-ProSPG	March9
2.7696e-142	0.761717	0.772	0.337	8.08279e-138	Q-ProSPG	Gpr27
2.8739e-142	0.869705	0.921	0.621	8.3872e-138	Q-ProSPG	Tnp1
3.54434e-142	0.833933	0.814	0.399	1.03438e-137	Q-ProSPG	Dbndd1
3.67347e-142	0.763094	0.667	0.246	1.07207e-137	Q-ProSPG	Trim46
7.48557e-142	0.794646	0.417	0.086	2.18459e-137	Q-ProSPG	Il17re
9.64006e-142	0.791078	0.753	0.34	2.81336e-137	Q-ProSPG	Ptgis
9.9223e-142	0.757401	0.735	0.323	2.89572e-137	Q-ProSPG	Slc25a23
1.54707e-141	0.859294	0.735	0.305	4.51497e-137	Q-ProSPG	Ube2u
1.83412e-141	0.766667	0.978	0.777	5.35269e-137	Q-ProSPG	Lef1
1.98846e-141	0.999422	0.895	0.585	5.80312e-137	Q-ProSPG	Lrrc9
2.86439e-141	0.892429	0.784	0.377	8.35944e-137	Q-ProSPG	Il17d
3.4599e-141	0.846146	0.767	0.374	1.00974e-136	Q-ProSPG	Sct
3.8786e-141	0.7215	0.977	0.838	1.13193e-136	Q-ProSPG	Tslrn1
6.5397e-141	0.740764	0.763	0.291	1.90855e-136	Q-ProSPG	Defb29
7.94368e-141	0.93271	0.782	0.381	2.31828e-136	Q-ProSPG	Grm4
1.23059e-140	0.718121	0.57	0.178	3.59137e-136	Q-ProSPG	Sorbs2
1.31156e-140	0.911035	0.876	0.557	3.82767e-136	Q-ProSPG	Prr13
1.57191e-140	0.939101	0.901	0.596	4.58746e-136	Q-ProSPG	Kif21a
9.55603e-140	0.788032	0.611	0.207	2.78883e-135	Q-ProSPG	Ttll6
1.42414e-139	0.738997	0.883	0.474	4.15622e-135	Q-ProSPG	Runx3
1.90361e-139	0.837297	0.796	0.391	5.5555e-135	Q-ProSPG	Pgbd5
1.95902e-139	0.766869	0.953	0.695	5.7172e-135	Q-ProSPG	Slc44a1
2.42701e-139	0.831711	0.95	0.812	7.083e-135	Q-ProSPG	Qtrt1
3.00198e-139	0.810042	0.842	0.475	8.76097e-135	Q-ProSPG	Klhl13
3.65786e-139	1.13934	0.855	0.571	1.06751e-134	Q-ProSPG	Gm10655
4.21091e-139	0.794955	0.45	0.103	1.22891e-134	Q-ProSPG	Avp
1.28563e-138	0.757684	0.598	0.2	3.75198e-134	Q-ProSPG	Ldb2
1.41964e-138	0.872986	0.901	0.598	4.14308e-134	Q-ProSPG	B3glct
1.43059e-138	0.85481	0.885	0.508	4.17504e-134	Q-ProSPG	Pbx1
1.47335e-138	0.710244	0.986	0.87	4.29983e-134	Q-ProSPG	Agap3
2.9324e-138	0.838419	0.7	0.291	8.55792e-134	Q-ProSPG	Pik3r6
4.36962e-138	0.867681	0.883	0.561	1.27523e-133	Q-ProSPG	Cdo1
1.59066e-137	0.859213	0.895	0.585	4.64218e-133	Q-ProSPG	Snx25
1.7626e-137	0.823874	0.721	0.316	5.14398e-133	Q-ProSPG	Ptpn18
2.18402e-137	0.887431	0.783	0.366	6.37384e-133	Q-ProSPG	Pcbd1
2.38593e-137	0.904523	0.756	0.338	6.96309e-133	Q-ProSPG	Tmem45a2
2.855e-137	0.797328	0.918	0.647	8.33204e-133	Q-ProSPG	Grhl2
2.89319e-137	0.733075	0.48	0.116	8.44349e-133	Q-ProSPG	Crybb1
8.34754e-137	0.702932	0.671	0.257	2.43615e-132	Q-ProSPG	Ccdc88b
1.55333e-136	0.781692	0.61	0.22	4.53323e-132	Q-ProSPG	Fam189a2
2.99253e-136	0.822461	0.876	0.523	8.73339e-132	Q-ProSPG	Begain
3.01264e-136	0.693813	0.684	0.276	8.79208e-132	Q-ProSPG	Dyrk2
3.03436e-136	0.723936	0.88	0.496	8.85549e-132	Q-ProSPG	AI854703
3.52572e-136	0.693535	0.532	0.155	1.02894e-131	Q-ProSPG	Hrk
4.12443e-136	0.757554	0.968	0.859	1.20367e-131	Q-ProSPG	Grina
4.75166e-136	0.743738	0.901	0.597	1.38672e-131	Q-ProSPG	Letmd1
5.11472e-136	0.878202	0.7	0.298	1.49268e-131	Q-ProSPG	Adamtsl4
6.25022e-136	0.750411	0.915	0.61	1.82406e-131	Q-ProSPG	Prickle1
8.33487e-136	0.72247	0.71	0.288	2.43245e-131	Q-ProSPG	Antxr1
8.72933e-136	0.824791	0.827	0.394	2.54757e-131	Q-ProSPG	Gm11712
1.16092e-135	0.847272	0.894	0.56	3.38802e-131	Q-ProSPG	Cfap52
1.41059e-135	0.866594	0.73	0.326	4.11666e-131	Q-ProSPG	Aloxe3
1.49149e-135	0.717397	0.689	0.271	4.35276e-131	Q-ProSPG	Wnk4
2.28857e-135	0.832821	0.823	0.436	6.67896e-131	Q-ProSPG	Creb3l1
2.31837e-135	0.7064	0.791	0.376	6.76592e-131	Q-ProSPG	Samd14
7.28867e-135	0.743156	0.593	0.201	2.12712e-130	Q-ProSPG	Mogat2
8.31829e-135	0.829568	0.58	0.203	2.42761e-130	Q-ProSPG	Calb1
1.37892e-134	0.786934	0.751	0.337	4.02424e-130	Q-ProSPG	Npnt
2.35857e-134	0.821757	0.783	0.385	6.88326e-130	Q-ProSPG	Cavin3
2.79319e-134	0.773425	0.964	0.82	8.15164e-130	Q-ProSPG	Auh
4.63215e-134	0.885178	0.712	0.306	1.35185e-129	Q-ProSPG	Ly6g6c
5.53429e-134	0.732666	0.98	0.797	1.61513e-129	Q-ProSPG	Abracl
6.71814e-134	0.774084	0.673	0.259	1.96062e-129	Q-ProSPG	Sox5
7.1642e-134	0.940277	0.844	0.455	2.0908e-129	Q-ProSPG	Gm32913
1.16189e-133	0.780759	0.594	0.202	3.39085e-129	Q-ProSPG	Myo15b
1.45968e-133	0.704912	0.467	0.117	4.25993e-129	Q-ProSPG	Chgb
1.50593e-133	0.699621	0.902	0.483	4.39489e-129	Q-ProSPG	Lgals7
2.977e-133	0.78443	0.592	0.208	8.68808e-129	Q-ProSPG	Abi3bp
3.73839e-133	0.706192	0.407	0.082	1.09101e-128	Q-ProSPG	Ucma
4.3701e-133	0.972916	0.698	0.3	1.27537e-128	Q-ProSPG	Mfhas1
4.44713e-133	0.738241	0.986	0.766	1.29785e-128	Q-ProSPG	Ttn
4.72297e-133	0.734842	0.949	0.723	1.37835e-128	Q-ProSPG	Pkp2
7.3601e-133	0.892465	0.773	0.353	2.14797e-128	Q-ProSPG	Fam13c
1.03127e-132	0.706094	0.471	0.116	3.00967e-128	Q-ProSPG	Ripply2
1.43972e-132	0.787462	0.976	0.805	4.20169e-128	Q-ProSPG	Dnase2a
1.78515e-132	0.716351	0.426	0.097	5.20977e-128	Q-ProSPG	Prrg4
2.83655e-132	0.820295	0.541	0.168	8.2782e-128	Q-ProSPG	Tekt3
5.41167e-132	0.700161	0.616	0.212	1.57934e-127	Q-ProSPG	2900011O08Rik
1.10501e-131	0.830944	0.857	0.439	3.22486e-127	Q-ProSPG	1700015G11Rik
1.18082e-131	0.773443	0.454	0.113	3.44611e-127	Q-ProSPG	Tnfaip2
1.22926e-131	0.693782	0.686	0.271	3.58746e-127	Q-ProSPG	Prkcb
1.38197e-131	0.829176	0.689	0.281	4.03314e-127	Q-ProSPG	6430710C18Rik
1.61524e-131	0.750893	0.858	0.502	4.71393e-127	Q-ProSPG	Rnf208
1.77748e-131	1.16466	0.691	0.313	5.18739e-127	Q-ProSPG	Gm10717
1.84505e-131	0.70118	0.552	0.161	5.3846e-127	Q-ProSPG	Gm11681
2.20217e-131	0.70913	0.519	0.15	6.42682e-127	Q-ProSPG	Ecscr
2.78203e-131	0.703106	0.981	0.769	8.11908e-127	Q-ProSPG	Chd7
5.42584e-131	0.787679	0.929	0.681	1.58348e-126	Q-ProSPG	Slc4a11
7.2936e-131	0.78728	0.693	0.277	2.12856e-126	Q-ProSPG	Apod
8.89135e-131	0.723335	0.76	0.336	2.59485e-126	Q-ProSPG	Fitm1
1.44906e-130	0.846041	0.801	0.434	4.22895e-126	Q-ProSPG	Tbata
1.54683e-130	0.71975	0.694	0.291	4.51428e-126	Q-ProSPG	Nsun7
2.67941e-130	0.872328	0.7	0.303	7.81958e-126	Q-ProSPG	Rnf165
3.56134e-130	0.731015	0.772	0.373	1.03934e-125	Q-ProSPG	Tcaf1
8.10179e-130	0.847671	0.825	0.437	2.36443e-125	Q-ProSPG	Il18
1.26549e-129	0.895676	0.67	0.283	3.69321e-125	Q-ProSPG	D930032P07Rik
1.50389e-129	0.757442	0.747	0.383	4.38897e-125	Q-ProSPG	Zfp990
2.78938e-129	0.735494	0.959	0.804	8.14053e-125	Q-ProSPG	Cux1
3.65109e-129	0.759349	0.599	0.204	1.06554e-124	Q-ProSPG	Sh2d2a
8.20843e-129	0.738934	0.948	0.742	2.39555e-124	Q-ProSPG	Zfp984
9.79525e-129	0.81917	0.591	0.215	2.85864e-124	Q-ProSPG	Cnbd2
1.09232e-128	0.750308	0.99	0.894	3.18783e-124	Q-ProSPG	Rbfox2
1.25106e-128	0.846908	0.702	0.296	3.65108e-124	Q-ProSPG	Mdga2
3.07244e-128	0.700612	0.439	0.104	8.96662e-124	Q-ProSPG	Thsd7a
4.34436e-128	0.865186	0.812	0.445	1.26786e-123	Q-ProSPG	Bspry
5.80926e-128	0.745453	0.851	0.484	1.69537e-123	Q-ProSPG	Flnc
6.20164e-128	0.75189	0.543	0.173	1.80989e-123	Q-ProSPG	Gdap1l1
6.98012e-128	0.813016	0.737	0.336	2.03708e-123	Q-ProSPG	Sez6l
9.90278e-128	0.846953	0.559	0.19	2.89003e-123	Q-ProSPG	Plac1
1.16125e-127	0.802198	0.787	0.385	3.389e-123	Q-ProSPG	Ppp1r36
1.26635e-127	0.881382	0.758	0.38	3.69573e-123	Q-ProSPG	Creb3l4
1.50632e-127	0.711682	0.496	0.142	4.39604e-123	Q-ProSPG	Gata3
2.16493e-127	0.69609	0.458	0.119	6.31814e-123	Q-ProSPG	Bcl6
2.54157e-127	0.745206	0.696	0.297	7.41733e-123	Q-ProSPG	Sdk1
7.53486e-127	0.736721	0.952	0.765	2.19897e-122	Q-ProSPG	Gsto2
8.28569e-127	0.812008	0.73	0.328	2.4181e-122	Q-ProSPG	Usp29
1.15021e-126	0.70592	0.79	0.392	3.35678e-122	Q-ProSPG	Cpeb2
1.3947e-126	0.781062	0.663	0.26	4.07028e-122	Q-ProSPG	Tnfrsf9
1.44289e-126	0.815672	0.439	0.109	4.21094e-122	Q-ProSPG	Gm20546
1.49307e-126	0.757333	0.862	0.49	4.35738e-122	Q-ProSPG	Zfp534
1.58192e-126	0.7697	0.972	0.766	4.61668e-122	Q-ProSPG	Gsdme
1.79781e-126	0.805826	0.797	0.42	5.24673e-122	Q-ProSPG	Kdelr3
2.32329e-126	0.889391	0.809	0.43	6.78029e-122	Q-ProSPG	Gng2
3.94501e-126	0.730818	0.959	0.757	1.15131e-121	Q-ProSPG	Zcchc14
4.7718e-126	0.902166	0.793	0.411	1.3926e-121	Q-ProSPG	Mapt
5.52013e-126	0.771839	0.614	0.236	1.611e-121	Q-ProSPG	Tox
8.70176e-126	0.777558	0.457	0.12	2.53952e-121	Q-ProSPG	Pdzrn4
8.70374e-126	0.789875	0.964	0.793	2.5401e-121	Q-ProSPG	Chd1
1.11208e-125	0.891342	0.909	0.669	3.24548e-121	Q-ProSPG	Fxn
1.43126e-125	0.786377	0.926	0.699	4.177e-121	Q-ProSPG	Sptbn2
1.72485e-125	0.717521	0.972	0.882	5.03381e-121	Q-ProSPG	Cic
7.13081e-125	0.802331	0.93	0.689	2.08106e-120	Q-ProSPG	Gstm7
7.31853e-125	0.851164	0.945	0.707	2.13584e-120	Q-ProSPG	Socs2
7.70888e-125	0.771511	0.934	0.746	2.24976e-120	Q-ProSPG	Fdxr
9.80751e-125	0.768039	0.533	0.161	2.86222e-120	Q-ProSPG	Gm26732
2.14273e-124	0.763616	0.652	0.267	6.25335e-120	Q-ProSPG	Atp4a
2.33045e-124	0.713821	0.598	0.218	6.8012e-120	Q-ProSPG	Traf5
3.4867e-124	0.793282	0.902	0.572	1.01756e-119	Q-ProSPG	Plcl2
4.91704e-124	0.944501	0.87	0.556	1.43499e-119	Q-ProSPG	Taco1os
5.39046e-124	0.714682	0.622	0.232	1.57315e-119	Q-ProSPG	Gm40557
5.928e-124	0.846631	0.631	0.248	1.73003e-119	Q-ProSPG	Zfp30
6.8837e-124	0.733109	0.972	0.83	2.00894e-119	Q-ProSPG	Ctxn1
1.73426e-123	0.84941	0.898	0.603	5.06125e-119	Q-ProSPG	Sap30l
1.87373e-123	0.812064	0.949	0.73	5.4683e-119	Q-ProSPG	Cd24a
2.59727e-123	0.834972	0.783	0.4	7.57988e-119	Q-ProSPG	Pax8
3.32085e-123	0.73939	0.948	0.781	9.69157e-119	Q-ProSPG	St3gal4
3.89883e-123	0.765698	0.915	0.667	1.13784e-118	Q-ProSPG	Dock11
1.8106e-122	0.732241	0.57	0.194	5.28407e-118	Q-ProSPG	Map2k6
1.92423e-122	0.87396	0.843	0.53	5.61567e-118	Q-ProSPG	Gm15417
2.98437e-122	0.845623	0.917	0.647	8.70958e-118	Q-ProSPG	Fxyd1
4.54001e-122	0.704504	0.517	0.152	1.32496e-117	Q-ProSPG	4833412C05Rik
4.82917e-122	0.699342	0.948	0.769	1.40935e-117	Q-ProSPG	Ubxn2a
6.64149e-122	0.811684	0.739	0.354	1.93825e-117	Q-ProSPG	Cebpd
7.01518e-122	0.758113	0.515	0.157	2.04731e-117	Q-ProSPG	Dclk1
1.15147e-121	0.80653	0.917	0.659	3.36045e-117	Q-ProSPG	Zfp516
1.50667e-121	0.748213	0.954	0.736	4.39706e-117	Q-ProSPG	Myl7
1.56212e-121	0.698774	0.606	0.222	4.5589e-117	Q-ProSPG	Prkaa2
1.78926e-121	0.826892	0.67	0.3	5.22179e-117	Q-ProSPG	Gdap1
1.85577e-121	0.783153	0.58	0.21	5.41589e-117	Q-ProSPG	Itpr2
1.89723e-121	0.766668	0.579	0.201	5.53687e-117	Q-ProSPG	Coro2b
3.14576e-121	0.828316	0.923	0.694	9.18058e-117	Q-ProSPG	Mcur1
3.32627e-121	0.773653	0.92	0.651	9.70738e-117	Q-ProSPG	Prkcq
1.51428e-120	0.799483	0.852	0.521	4.41929e-116	Q-ProSPG	Wdr93
3.24592e-120	0.695703	0.675	0.255	9.47288e-116	Q-ProSPG	Pebp4
4.82894e-120	0.795275	0.871	0.54	1.40928e-115	Q-ProSPG	Chd9
5.05674e-120	0.8038	0.811	0.466	1.47576e-115	Q-ProSPG	Rgs11
9.00142e-120	0.747904	0.782	0.384	2.62697e-115	Q-ProSPG	Cobl
1.06007e-119	0.736742	0.749	0.353	3.0937e-115	Q-ProSPG	Caly
1.44104e-119	0.761489	0.824	0.442	4.20554e-115	Q-ProSPG	Ush1c
1.61542e-119	0.857304	0.939	0.734	4.71444e-115	Q-ProSPG	Smim1
2.8082e-119	0.768949	0.486	0.143	8.19545e-115	Q-ProSPG	Slc18a1
2.8612e-119	0.920601	0.577	0.21	8.35013e-115	Q-ProSPG	Shroom1
3.63803e-119	0.780358	0.63	0.242	1.06172e-114	Q-ProSPG	Gpc6
5.79112e-119	0.744812	0.921	0.655	1.69008e-114	Q-ProSPG	Ptpn13
8.06189e-119	0.811007	0.768	0.369	2.35278e-114	Q-ProSPG	Col25a1
2.25258e-118	0.838566	0.894	0.593	6.57393e-114	Q-ProSPG	Hba-a1
2.29108e-118	0.714826	0.925	0.649	6.68629e-114	Q-ProSPG	BC049762
2.38559e-118	0.813995	0.885	0.609	6.96209e-114	Q-ProSPG	Fbxl4
2.91333e-118	0.764042	0.925	0.717	8.50227e-114	Q-ProSPG	Fbxo15
3.63173e-118	0.745431	0.695	0.29	1.05988e-113	Q-ProSPG	Bank1
6.30321e-118	0.806654	0.832	0.486	1.83953e-113	Q-ProSPG	Cfap43
2.01546e-117	0.867287	0.776	0.39	5.88191e-113	Q-ProSPG	Gm13470
2.24655e-117	0.824107	0.589	0.217	6.55632e-113	Q-ProSPG	Onecut2
2.70712e-117	0.871568	0.809	0.444	7.90046e-113	Q-ProSPG	Pnoc
2.78319e-117	0.80853	0.906	0.68	8.12245e-113	Q-ProSPG	Mon1a
3.21368e-117	0.9015	0.792	0.467	9.37879e-113	Q-ProSPG	Tppp3
5.31743e-117	0.86537	0.93	0.67	1.55184e-112	Q-ProSPG	Stk39
5.39112e-117	0.743371	0.973	0.842	1.57334e-112	Q-ProSPG	Aig1
6.21201e-117	0.752585	0.705	0.319	1.81291e-112	Q-ProSPG	Erich2
6.23736e-117	0.851983	0.876	0.532	1.82031e-112	Q-ProSPG	Cpm
8.05936e-117	0.837332	0.89	0.593	2.35204e-112	Q-ProSPG	1700001L19Rik
1.53127e-116	0.707292	0.969	0.844	4.46887e-112	Q-ProSPG	Tle1
2.03072e-116	0.784757	0.879	0.626	5.92646e-112	Q-ProSPG	Mccc2
1.31193e-115	0.741579	0.955	0.802	3.82875e-111	Q-ProSPG	Zscan18
1.58778e-115	0.714494	0.954	0.738	4.63379e-111	Q-ProSPG	Bok
1.79829e-115	0.708548	0.546	0.18	5.24813e-111	Q-ProSPG	Smco2
4.79536e-115	0.778081	0.82	0.478	1.39948e-110	Q-ProSPG	Rbm43
9.84579e-115	0.771543	0.909	0.707	2.87339e-110	Q-ProSPG	Taok3
2.24179e-114	0.712141	0.87	0.568	6.54244e-110	Q-ProSPG	Hdac11
3.26016e-114	0.843792	0.676	0.329	9.51446e-110	Q-ProSPG	Ctsh
7.4873e-114	0.795221	0.709	0.31	2.18509e-109	Q-ProSPG	Cd79a
2.14935e-113	0.784119	0.945	0.736	6.27266e-109	Q-ProSPG	1700019C18Rik
2.22586e-113	0.797044	0.904	0.593	6.49594e-109	Q-ProSPG	Stox2
4.74247e-113	0.814936	0.726	0.352	1.38404e-108	Q-ProSPG	Ncs1
5.23407e-113	0.853276	0.463	0.136	1.52751e-108	Q-ProSPG	4930589L23Rik
8.31825e-113	0.964993	0.7	0.316	2.4276e-108	Q-ProSPG	S100z
8.52123e-113	0.765797	0.651	0.301	2.48684e-108	Q-ProSPG	Igfbp7
9.7571e-113	0.779967	0.869	0.616	2.84751e-108	Q-ProSPG	Gne
1.43339e-112	0.762928	0.856	0.565	4.18321e-108	Q-ProSPG	Smox
1.6328e-112	0.724858	0.953	0.796	4.76515e-108	Q-ProSPG	Rnf130
1.72507e-112	0.791079	0.977	0.919	5.03445e-108	Q-ProSPG	Igf2bp3
3.54322e-112	0.73134	0.642	0.266	1.03405e-107	Q-ProSPG	Art1
3.64112e-112	0.836951	0.661	0.287	1.06262e-107	Q-ProSPG	1700034P13Rik
4.47858e-112	0.744143	0.908	0.632	1.30703e-107	Q-ProSPG	Mon2
4.58446e-112	0.697504	0.786	0.439	1.33793e-107	Q-ProSPG	Tmem98
5.27127e-112	0.778842	0.667	0.294	1.53837e-107	Q-ProSPG	Wdr95
6.01848e-112	0.749275	0.608	0.237	1.75643e-107	Q-ProSPG	Ikzf2
7.61256e-112	0.709029	0.619	0.249	2.22165e-107	Q-ProSPG	Pde4d
8.19277e-112	0.733953	0.922	0.683	2.39098e-107	Q-ProSPG	Robo1
1.14735e-111	0.761365	0.88	0.631	3.34843e-107	Q-ProSPG	Cep131
2.07738e-111	0.854581	0.724	0.352	6.06263e-107	Q-ProSPG	Tsx
3.44156e-111	0.780181	0.837	0.506	1.00438e-106	Q-ProSPG	Dhrs4
3.48045e-111	0.772519	0.585	0.227	1.01573e-106	Q-ProSPG	Sept4
5.63286e-111	0.726881	0.756	0.397	1.64389e-106	Q-ProSPG	Sptb
6.23982e-111	0.739464	0.561	0.199	1.82103e-106	Q-ProSPG	Arhgef5
9.52527e-111	0.719176	0.677	0.317	2.77986e-106	Q-ProSPG	Col4a3
1.90678e-110	0.771586	0.856	0.552	5.56476e-106	Q-ProSPG	Hba-a2
2.02416e-110	0.801857	0.791	0.443	5.90732e-106	Q-ProSPG	Creg2
5.83705e-110	0.870691	0.742	0.376	1.70348e-105	Q-ProSPG	Map9
7.1174e-110	0.701217	0.978	0.853	2.07714e-105	Q-ProSPG	Mfap2
7.88556e-110	0.731223	0.938	0.654	2.30132e-105	Q-ProSPG	Igsf21
1.15284e-109	0.70517	0.943	0.733	3.36445e-105	Q-ProSPG	Ripk3
3.54242e-109	0.780727	0.8	0.438	1.03382e-104	Q-ProSPG	Prkar2a
4.16352e-109	0.745887	0.93	0.715	1.21508e-104	Q-ProSPG	Tmem108
4.30752e-109	0.767155	0.612	0.252	1.25711e-104	Q-ProSPG	Misp
4.63595e-109	0.738313	0.95	0.771	1.35296e-104	Q-ProSPG	Lifr
4.77619e-109	0.71687	0.366	0.086	1.39388e-104	Q-ProSPG	Epha5
5.23399e-109	0.717278	0.889	0.581	1.52749e-104	Q-ProSPG	Ank3
5.30152e-109	0.820197	0.713	0.337	1.5472e-104	Q-ProSPG	Bend7
1.72867e-108	0.694818	0.968	0.826	5.04496e-104	Q-ProSPG	Arl2bp
2.18326e-108	0.69644	0.929	0.758	6.37162e-104	Q-ProSPG	Il11ra1
5.13819e-108	0.695194	0.812	0.452	1.49953e-103	Q-ProSPG	Scube3
9.60513e-108	0.789709	0.665	0.296	2.80316e-103	Q-ProSPG	Srgn
1.12115e-107	0.715132	0.718	0.357	3.27197e-103	Q-ProSPG	Adap1
1.16757e-107	0.8414	0.874	0.6	3.40743e-103	Q-ProSPG	Gm8126
2.26091e-107	0.710193	0.832	0.494	6.59824e-103	Q-ProSPG	Nfia
2.73311e-107	0.765183	0.759	0.374	7.97631e-103	Q-ProSPG	Ncam1
3.06268e-107	0.781814	0.75	0.391	8.93812e-103	Q-ProSPG	Klhl3
4.17387e-107	0.726021	0.832	0.495	1.2181e-102	Q-ProSPG	Ptprk
4.24729e-107	0.716766	0.599	0.243	1.23953e-102	Q-ProSPG	Phldb2
1.23366e-106	0.954707	0.656	0.304	3.6003e-102	Q-ProSPG	Wfdc9
1.33565e-106	0.694329	0.902	0.59	3.89795e-102	Q-ProSPG	Mbl2
1.95751e-106	0.833519	0.733	0.365	5.71281e-102	Q-ProSPG	Lipo2
5.68257e-106	0.775334	0.903	0.656	1.6584e-101	Q-ProSPG	Ctdspl
9.03564e-106	0.695633	0.936	0.741	2.63696e-101	Q-ProSPG	Idh2
1.22608e-105	0.808765	0.835	0.541	3.5782e-101	Q-ProSPG	Cdc42ep5
3.42887e-105	0.713404	0.837	0.502	1.00068e-100	Q-ProSPG	Gal
1.6765e-104	0.72331	0.918	0.744	4.89271e-100	Q-ProSPG	Fbxo8
2.37985e-104	0.83679	0.902	0.656	6.94534e-100	Q-ProSPG	Ttll7
3.33104e-104	0.73048	0.63	0.269	9.72131e-100	Q-ProSPG	Slc22a18
3.69579e-104	0.810958	0.745	0.408	1.07858e-99	Q-ProSPG	Nexmif
4.88374e-104	0.716375	0.742	0.397	1.42527e-99	Q-ProSPG	Gpd2
5.80896e-104	0.696146	0.56	0.213	1.69529e-99	Q-ProSPG	Gm16062
1.4411e-103	0.787833	0.788	0.477	4.20572e-99	Q-ProSPG	Psen2
2.53539e-103	0.705249	0.92	0.694	7.39928e-99	Q-ProSPG	Wwtr1
2.86894e-103	0.69779	0.949	0.745	8.3727e-99	Q-ProSPG	Ina
4.65325e-103	0.765994	0.703	0.341	1.358e-98	Q-ProSPG	Mindy2
1.16539e-102	0.735271	0.848	0.583	3.40109e-98	Q-ProSPG	Ak9
2.1097e-102	0.730843	0.881	0.602	6.15694e-98	Q-ProSPG	Tspan17
2.22237e-102	0.69846	0.847	0.584	6.48575e-98	Q-ProSPG	Ubiad1
2.89265e-102	0.708637	0.897	0.629	8.4419e-98	Q-ProSPG	Elovl1
1.26672e-101	0.701572	0.793	0.461	3.69679e-97	Q-ProSPG	Ilvbl
2.4313e-101	0.705502	0.913	0.607	7.09551e-97	Q-ProSPG	1700025G04Rik
6.41543e-101	0.838104	0.76	0.431	1.87228e-96	Q-ProSPG	2810454H06Rik
7.15891e-101	0.744802	0.806	0.492	2.08926e-96	Q-ProSPG	Plekhh2
8.16814e-101	0.726737	0.684	0.318	2.38379e-96	Q-ProSPG	Asxl3
1.11225e-100	0.763242	0.736	0.412	3.246e-96	Q-ProSPG	Sag
1.41917e-100	0.761135	0.583	0.229	4.14169e-96	Q-ProSPG	1700019G24Rik
2.22411e-100	0.726813	0.691	0.33	6.49084e-96	Q-ProSPG	9330136K24Rik
9.01106e-100	0.736488	0.796	0.455	2.62979e-95	Q-ProSPG	Klhl31
1.0282e-99	0.765784	0.656	0.302	3.0007e-95	Q-ProSPG	Gm7173
1.72456e-99	0.744745	0.509	0.183	5.03297e-95	Q-ProSPG	Gm11627
3.87913e-99	0.700794	0.663	0.31	1.13208e-94	Q-ProSPG	Car8
5.62017e-99	0.790205	0.698	0.346	1.64019e-94	Q-ProSPG	1700010D01Rik
1.46806e-98	0.76617	0.811	0.488	4.28438e-94	Q-ProSPG	Mfng
1.48841e-98	0.728786	0.898	0.602	4.34378e-94	Q-ProSPG	Tcf15
2.79234e-98	0.728713	0.869	0.573	8.14915e-94	Q-ProSPG	Batf3
3.52159e-98	0.730918	0.888	0.6	1.02774e-93	Q-ProSPG	5031439G07Rik
5.48851e-98	0.710265	0.952	0.802	1.60177e-93	Q-ProSPG	Ddx43
5.51912e-98	0.697544	0.765	0.414	1.6107e-93	Q-ProSPG	Kcnb1
6.60701e-98	0.802228	0.75	0.422	1.92819e-93	Q-ProSPG	Rufy2
1.33982e-97	0.78981	0.719	0.367	3.91013e-93	Q-ProSPG	Pzp
1.70453e-97	0.764884	0.867	0.584	4.9745e-93	Q-ProSPG	Celf4
3.13676e-97	0.832492	0.617	0.276	9.15433e-93	Q-ProSPG	Mras
4.90569e-97	0.742651	0.602	0.254	1.43168e-92	Q-ProSPG	1700015F17Rik
1.02597e-96	0.772705	0.881	0.652	2.99419e-92	Q-ProSPG	Syce1l
1.98714e-96	0.712473	0.781	0.463	5.79927e-92	Q-ProSPG	As3mt
2.38199e-96	0.847184	0.666	0.338	6.95159e-92	Q-ProSPG	Tsga8
3.14307e-95	0.716198	0.809	0.486	9.17273e-91	Q-ProSPG	Dcbld1
3.95733e-95	0.785578	0.585	0.246	1.15491e-90	Q-ProSPG	4930550C14Rik
9.60996e-95	0.717373	0.8	0.462	2.80457e-90	Q-ProSPG	B230311B06Rik
1.25e-94	1.00152	0.269	0.049	3.64801e-90	Q-ProSPG	BC100530
1.61985e-94	0.700413	0.716	0.377	4.72737e-90	Q-ProSPG	1700007K13Rik
2.24892e-94	0.732584	0.621	0.292	6.56326e-90	Q-ProSPG	Gm10648
2.50277e-94	0.711646	0.92	0.716	7.30408e-90	Q-ProSPG	1700016K19Rik
2.60216e-94	0.711376	0.81	0.489	7.59414e-90	Q-ProSPG	Mbp
4.00149e-93	0.738846	0.654	0.315	1.1678e-88	Q-ProSPG	Pde5a
1.20103e-92	0.763789	0.662	0.341	3.50509e-88	Q-ProSPG	Scrn1
1.54043e-92	0.754739	0.515	0.202	4.49558e-88	Q-ProSPG	Sun3
2.68743e-92	0.749208	0.668	0.332	7.843e-88	Q-ProSPG	Ankef1
1.21352e-91	0.740196	0.587	0.265	3.54153e-87	Q-ProSPG	Garem1
2.3846e-91	0.703693	0.911	0.713	6.95921e-87	Q-ProSPG	Rbks
6.8349e-91	0.706835	0.728	0.402	1.9947e-86	Q-ProSPG	Klhl5
8.83388e-91	0.769413	0.686	0.385	2.57808e-86	Q-ProSPG	Mthfd2l
6.00858e-90	0.70236	0.62	0.288	1.75354e-85	Q-ProSPG	Rom1
6.58774e-90	0.704928	0.667	0.322	1.92257e-85	Q-ProSPG	Cbfa2t3
3.47646e-89	0.707361	0.528	0.205	1.01457e-84	Q-ProSPG	Fam13a
4.71538e-88	0.774487	0.741	0.418	1.37614e-83	Q-ProSPG	Grk3
9.3041e-88	0.726323	0.504	0.187	2.71531e-83	Q-ProSPG	Halr1
1.36981e-87	0.763783	0.728	0.416	3.99765e-83	Q-ProSPG	Zp3
3.36271e-87	0.694417	0.673	0.343	9.81375e-83	Q-ProSPG	Lrriq1
4.5786e-87	0.731399	0.825	0.531	1.33622e-82	Q-ProSPG	Krt23
1.71221e-86	0.703213	0.948	0.85	4.99693e-82	Q-ProSPG	Efcab10
3.73376e-86	0.69591	0.639	0.307	1.08966e-81	Q-ProSPG	Vav3
5.04431e-86	0.730776	0.875	0.627	1.47213e-81	Q-ProSPG	Hivep1
4.22199e-83	0.749155	0.733	0.41	1.23215e-78	Q-ProSPG	Emp2
6.03314e-83	0.711612	0.875	0.723	1.76071e-78	Q-ProSPG	Btd
1.06396e-82	0.698944	0.718	0.388	3.10505e-78	Q-ProSPG	Ssu2
8.11765e-78	0.699094	0.879	0.688	2.36905e-73	Q-ProSPG	Sik3
9.3709e-78	0.694802	0.629	0.317	2.7348e-73	Q-ProSPG	Nexn
5.28729e-76	0.712729	0.796	0.545	1.54304e-71	Q-ProSPG	Vegfb
8.03818e-75	0.787432	0.724	0.45	2.34586e-70	Q-ProSPG	Cfap53
1.54673e-74	0.701816	0.545	0.26	4.51397e-70	Q-ProSPG	Ccna1
8.16331e-48	0.70384	0.284	0.103	2.38238e-43	Q-ProSPG	Dbp
0	1.69145	0.913	0.217	0	T-ProSPG	Kcnj15
0	1.67875	0.883	0.154	0	T-ProSPG	9230117E06Rik
0	0.969198	0.63	0.057	0	T-ProSPG	AC102334.1
6.1916e-297	1.85783	0.993	0.556	1.80696e-292	T-ProSPG	Mmp9
1.00226e-286	0.973572	0.745	0.122	2.92498e-282	T-ProSPG	Mchr1
1.06881e-267	1.52877	0.998	0.58	3.11921e-263	T-ProSPG	Etv4
3.05884e-267	1.18249	0.845	0.219	8.92692e-263	T-ProSPG	Lipg
1.85893e-260	1.26388	0.715	0.135	5.4251e-256	T-ProSPG	Adm
4.74892e-258	1.61848	0.998	0.784	1.38593e-253	T-ProSPG	Marveld2
1.19473e-255	1.72115	0.995	0.564	3.4867e-251	T-ProSPG	Gngt2
2.19213e-255	1.5889	0.996	0.641	6.39752e-251	T-ProSPG	Ramp2
6.47742e-254	1.25485	0.686	0.117	1.89037e-249	T-ProSPG	Fgf18
1.05366e-245	1.41148	0.991	0.698	3.07501e-241	T-ProSPG	Ret
7.29471e-245	1.50122	0.987	0.484	2.12889e-240	T-ProSPG	Procr
2.60282e-242	1.19953	1	0.935	7.59608e-238	T-ProSPG	Hmox1
3.25005e-237	1.27483	0.798	0.204	9.48495e-233	T-ProSPG	Tnnt2
6.42533e-237	1.00665	0.762	0.166	1.87517e-232	T-ProSPG	Upk1b
4.59705e-236	1.04677	0.72	0.15	1.3416e-231	T-ProSPG	Sfrp5
1.8335e-233	1.54311	0.942	0.465	5.3509e-229	T-ProSPG	Pcdh1
8.2184e-233	1.34954	0.998	0.739	2.39846e-228	T-ProSPG	Pla2g7
2.63509e-232	1.69979	0.962	0.495	7.69026e-228	T-ProSPG	Timp1
9.90591e-231	1.58086	0.995	0.65	2.89094e-226	T-ProSPG	Fcer1g
1.11424e-228	1.38428	0.94	0.391	3.25181e-224	T-ProSPG	Phlda1
1.73606e-228	1.3918	0.973	0.481	5.06651e-224	T-ProSPG	Klhl36
2.96557e-227	0.710044	0.578	0.084	8.65472e-223	T-ProSPG	Ptprn
9.8902e-224	1.25159	0.982	0.48	2.88636e-219	T-ProSPG	Egr2
5.41705e-221	1.15412	0.978	0.402	1.58091e-216	T-ProSPG	Gfra1
2.17089e-220	0.927975	0.845	0.254	6.33551e-216	T-ProSPG	Tmc8
7.13027e-220	1.34136	0.995	0.665	2.0809e-215	T-ProSPG	Lat
1.21577e-219	1.52042	0.978	0.578	3.5481e-215	T-ProSPG	Ecm1
2.02229e-218	0.753302	1	0.995	5.90185e-214	T-ProSPG	Atox1
8.78276e-218	1.13074	0.998	0.841	2.56316e-213	T-ProSPG	Gmpr
2.04563e-216	1.09442	1	0.886	5.96997e-212	T-ProSPG	Capg
1.56676e-213	1.16883	1	0.868	4.57243e-209	T-ProSPG	Ptgr1
7.8904e-212	1.11624	1	0.882	2.30274e-207	T-ProSPG	Plcg2
4.65447e-210	1.32485	0.984	0.615	1.35836e-205	T-ProSPG	Sdcbp2
8.59343e-210	1.30017	0.977	0.561	2.50791e-205	T-ProSPG	Tmc6
4.45642e-207	0.934914	0.838	0.248	1.30056e-202	T-ProSPG	Qprt
2.51135e-206	0.714532	0.556	0.087	7.32912e-202	T-ProSPG	Gm12320
1.16454e-203	0.79314	0.733	0.182	3.39858e-199	T-ProSPG	Elfn1
8.12123e-203	1.20805	1	0.828	2.3701e-198	T-ProSPG	Lmna
1.71315e-202	1.49645	0.888	0.34	4.99965e-198	T-ProSPG	Cxcl14
1.44497e-201	1.29211	0.982	0.516	4.217e-197	T-ProSPG	Cmtm8
7.95284e-200	1.20143	0.921	0.358	2.32096e-195	T-ProSPG	Gsc
8.12076e-200	1.21524	0.996	0.672	2.36996e-195	T-ProSPG	Fam234b
6.08968e-198	0.801468	1	0.975	1.77721e-193	T-ProSPG	Cd9
4.87688e-197	0.765113	0.673	0.15	1.42327e-192	T-ProSPG	Gm5122
8.12005e-197	1.12862	0.78	0.244	2.36976e-192	T-ProSPG	Efcab8
3.80374e-194	1.02971	0.875	0.312	1.11008e-189	T-ProSPG	Spry4
6.25973e-193	1.11613	0.996	0.808	1.82684e-188	T-ProSPG	Id4
2.91962e-192	0.989164	0.996	0.853	8.52062e-188	T-ProSPG	Hk2
3.76598e-192	0.783264	1	0.98	1.09906e-187	T-ProSPG	Tuba1a
1.00089e-191	1.04292	1	0.842	2.92099e-187	T-ProSPG	Slc35f2
1.57453e-190	0.961819	0.727	0.177	4.59512e-186	T-ProSPG	Nkx2-3
1.23865e-189	1.1727	0.865	0.294	3.61488e-185	T-ProSPG	Cck
3.32492e-189	0.745485	1	0.982	9.70345e-185	T-ProSPG	Gstp2
2.5705e-188	1.09271	0.998	0.751	7.50175e-184	T-ProSPG	Acy3
2.69332e-187	0.879433	0.91	0.328	7.86018e-183	T-ProSPG	AL590144.2
3.55411e-187	1.12887	0.852	0.325	1.03723e-182	T-ProSPG	Nxnl2
3.73977e-187	1.00924	0.794	0.255	1.09141e-182	T-ProSPG	Sox18
3.892e-187	1.10977	0.821	0.284	1.13584e-182	T-ProSPG	Bhlhe40
1.81261e-186	1.13353	0.996	0.62	5.28992e-182	T-ProSPG	Pmaip1
8.43859e-186	0.733067	1	0.983	2.46272e-181	T-ProSPG	Gstp1
1.28098e-185	1.17949	0.894	0.397	3.73842e-181	T-ProSPG	S100a13
2.67213e-184	0.751672	1	0.94	7.79835e-180	T-ProSPG	Afp
5.19454e-184	1.14833	0.908	0.413	1.51597e-179	T-ProSPG	Dlx3
1.05657e-183	0.875435	0.682	0.173	3.0835e-179	T-ProSPG	Cd52
1.38499e-183	0.77753	0.717	0.189	4.04196e-179	T-ProSPG	Gprc5a
6.02997e-180	0.837397	0.722	0.204	1.75979e-175	T-ProSPG	Arrb1
7.65763e-180	1.06965	0.866	0.339	2.2348e-175	T-ProSPG	Dlx4
1.68065e-179	1.03481	0.718	0.193	4.9048e-175	T-ProSPG	Tmem252
1.09543e-175	1.03399	0.829	0.282	3.19691e-171	T-ProSPG	Rbp7
2.23164e-175	1.1884	0.939	0.473	6.51282e-171	T-ProSPG	Gm36028
6.73631e-175	1.07518	0.984	0.671	1.96593e-170	T-ProSPG	Rprml
1.2927e-174	1.12344	0.852	0.338	3.77263e-170	T-ProSPG	Pold4
7.40539e-174	1.00784	0.765	0.25	2.16119e-169	T-ProSPG	1700047M11Rik
1.03923e-173	0.713505	0.628	0.136	3.03288e-169	T-ProSPG	Gm47510
1.41314e-173	1.17493	0.933	0.459	4.12411e-169	T-ProSPG	4933435F18Rik
5.59591e-173	1.01722	0.995	0.685	1.63311e-168	T-ProSPG	Etv5
4.85648e-171	0.804509	0.576	0.121	1.41731e-166	T-ProSPG	Hs3st3a1
9.72148e-170	1.04741	0.964	0.479	2.83712e-165	T-ProSPG	Il1r2
1.64281e-169	1.03917	0.93	0.461	4.79439e-165	T-ProSPG	Zmynd15
7.18202e-169	1.00598	0.987	0.535	2.096e-164	T-ProSPG	Tm4sf5
1.00143e-166	1.31301	0.966	0.659	2.92256e-162	T-ProSPG	Midn
5.12128e-166	1.02942	0.897	0.408	1.49459e-161	T-ProSPG	F2rl1
8.4084e-166	1.02758	0.866	0.377	2.45391e-161	T-ProSPG	Tnfsf12
1.38139e-165	0.745439	0.998	0.951	4.03145e-161	T-ProSPG	Arpc4
2.68142e-165	0.772577	1	0.931	7.82545e-161	T-ProSPG	Lypla2
1.24434e-164	0.737728	0.771	0.253	3.63148e-160	T-ProSPG	Rasgrf1
2.79071e-164	0.952214	0.996	0.919	8.14442e-160	T-ProSPG	Fam91a1
5.8805e-164	0.720447	1	0.984	1.71617e-159	T-ProSPG	Gpx1
2.06744e-163	0.783743	1	0.941	6.03363e-159	T-ProSPG	Tpm1
3.88737e-163	1.00865	0.991	0.763	1.13449e-158	T-ProSPG	Tubb6
3.94038e-163	0.944758	0.937	0.464	1.14996e-158	T-ProSPG	Nr5a2
1.22839e-162	0.956554	0.982	0.714	3.58494e-158	T-ProSPG	Abr
5.01178e-162	1.0394	0.987	0.879	1.46264e-157	T-ProSPG	Fxyd6
5.2031e-162	0.963943	0.915	0.397	1.51847e-157	T-ProSPG	Krt7
1.37725e-161	0.829182	0.462	0.075	4.01936e-157	T-ProSPG	Gm11551
1.66441e-161	1.04624	0.996	0.864	4.85742e-157	T-ProSPG	Slc9a3r1
6.78834e-161	0.835767	0.827	0.29	1.98111e-156	T-ProSPG	Arhgap9
8.11147e-161	0.727509	0.542	0.108	2.36725e-156	T-ProSPG	Gm44210
1.20971e-160	1.02605	0.982	0.769	3.53041e-156	T-ProSPG	Npepl1
2.10164e-160	0.87261	0.899	0.365	6.13342e-156	T-ProSPG	Ccdc162
2.82676e-160	0.921174	0.982	0.677	8.24963e-156	T-ProSPG	Ocln
6.15564e-160	1.0205	0.986	0.67	1.79646e-155	T-ProSPG	Myl4
7.72157e-160	0.998825	0.953	0.539	2.25346e-155	T-ProSPG	Cd82
5.65554e-159	0.955794	0.995	0.656	1.65051e-154	T-ProSPG	Dusp6
7.56746e-159	0.930552	0.957	0.499	2.20849e-154	T-ProSPG	Lgals7
9.31648e-159	1.05348	0.753	0.252	2.71892e-154	T-ProSPG	1700024G13Rik
9.79774e-159	0.759659	0.838	0.335	2.85937e-154	T-ProSPG	Cyth4
1.73886e-158	0.983945	0.986	0.648	5.0747e-154	T-ProSPG	Slc38a1
4.35522e-158	1.00181	0.863	0.407	1.27103e-153	T-ProSPG	Efr3b
2.47827e-157	0.992678	0.931	0.484	7.23259e-153	T-ProSPG	Trib1
1.38896e-156	0.773895	0.702	0.194	4.05355e-152	T-ProSPG	Gm30551
2.7034e-156	0.871414	0.693	0.198	7.8896e-152	T-ProSPG	Gm29538
4.97921e-156	0.903608	0.987	0.541	1.45313e-151	T-ProSPG	Cpn1
3.11831e-154	1.01905	1	0.757	9.10048e-150	T-ProSPG	Tcl1
4.67007e-154	1.08139	0.792	0.289	1.36291e-149	T-ProSPG	5031415H12Rik
1.00609e-153	1.01126	0.958	0.543	2.93619e-149	T-ProSPG	B230217C12Rik
1.32087e-153	1.25778	0.975	0.702	3.85483e-149	T-ProSPG	Cdkn1a
1.39596e-153	0.87301	0.783	0.262	4.07397e-149	T-ProSPG	Dgkg
5.78361e-153	0.889814	0.841	0.306	1.68789e-148	T-ProSPG	Defb29
2.22485e-152	0.989653	0.83	0.32	6.49301e-148	T-ProSPG	S100z
4.11986e-152	0.852865	0.794	0.295	1.20234e-147	T-ProSPG	Cxcl16
7.1079e-152	1.04222	0.944	0.561	2.07437e-147	T-ProSPG	Bcl6b
8.40631e-152	0.948596	0.859	0.343	2.4533e-147	T-ProSPG	Ppm1h
9.76958e-152	0.952063	0.883	0.415	2.85116e-147	T-ProSPG	Gpr161
1.55458e-150	0.872304	0.993	0.855	4.5369e-146	T-ProSPG	Vasp
1.61338e-150	0.941547	0.908	0.461	4.70848e-146	T-ProSPG	Ttc28
1.82475e-150	1.09178	0.969	0.71	5.32535e-146	T-ProSPG	Dusp5
1.79642e-149	0.941468	0.993	0.805	5.24267e-145	T-ProSPG	Abracl
1.62026e-148	0.842303	0.996	0.903	4.72855e-144	T-ProSPG	Emb
2.58471e-148	0.799543	1	0.897	7.54323e-144	T-ProSPG	Tpd52
4.6311e-148	1.03195	0.904	0.5	1.35154e-143	T-ProSPG	Epha2
1.55227e-147	1.03166	0.924	0.396	4.53014e-143	T-ProSPG	Lhx1
1.34128e-146	0.97965	0.908	0.471	3.9144e-142	T-ProSPG	Plb1
2.85706e-146	0.93103	0.982	0.657	8.33804e-142	T-ProSPG	Coro1a
5.00177e-146	0.709745	0.65	0.186	1.45972e-141	T-ProSPG	Spi1
7.46767e-146	0.835749	1	0.923	2.17937e-141	T-ProSPG	Ccnd2
1.17698e-145	0.763964	0.704	0.21	3.43489e-141	T-ProSPG	Dclk3
1.24531e-145	0.699462	0.783	0.29	3.63432e-141	T-ProSPG	Rsph14
1.27252e-145	0.805389	0.819	0.33	3.71373e-141	T-ProSPG	D830039M14Rik
1.72642e-145	0.967854	0.856	0.353	5.03838e-141	T-ProSPG	Enpp3
2.32389e-145	0.700611	0.643	0.175	6.78203e-141	T-ProSPG	D5Ertd605e
3.66951e-144	0.915891	0.982	0.716	1.07091e-139	T-ProSPG	Cd276
4.14294e-144	0.694278	1	0.952	1.20908e-139	T-ProSPG	Cyb5a
4.53047e-144	0.866219	0.998	0.813	1.32217e-139	T-ProSPG	Fyn
1.05648e-141	0.931903	0.865	0.354	3.08324e-137	T-ProSPG	Klk13
1.77746e-141	0.929174	0.978	0.865	5.18734e-137	T-ProSPG	Mcam
3.15864e-141	0.800998	0.903	0.354	9.21819e-137	T-ProSPG	Ly6h
4.00193e-141	0.841632	0.978	0.481	1.16792e-136	T-ProSPG	Krt18
5.29085e-141	0.938174	0.933	0.56	1.54408e-136	T-ProSPG	Zfp335os
6.18433e-141	0.930827	0.935	0.558	1.80483e-136	T-ProSPG	Man2a1
6.57813e-141	0.916234	0.993	0.717	1.91976e-136	T-ProSPG	Lrriq4
6.10421e-140	0.860166	0.944	0.51	1.78145e-135	T-ProSPG	Fhit
9.27574e-140	0.879584	0.973	0.738	2.70703e-135	T-ProSPG	Cotl1
8.94624e-139	0.729972	0.606	0.164	2.61087e-134	T-ProSPG	Pnpla1
5.36637e-138	0.805303	0.995	0.659	1.56612e-133	T-ProSPG	Gm4836
5.62663e-138	0.805637	0.995	0.659	1.64208e-133	T-ProSPG	Gm10487
1.88312e-137	0.897171	0.98	0.719	5.49569e-133	T-ProSPG	Ppp1r18
2.19741e-137	0.83367	1	0.809	6.41291e-133	T-ProSPG	Ppic
3.55801e-137	0.895019	0.98	0.764	1.03837e-132	T-ProSPG	Cnn2
4.53703e-137	0.742918	0.884	0.414	1.32409e-132	T-ProSPG	Elmo3
7.11102e-136	0.806865	0.973	0.691	2.07528e-131	T-ProSPG	Msn
9.11753e-136	0.919141	0.854	0.411	2.66086e-131	T-ProSPG	Ank
1.22835e-135	0.876676	0.921	0.522	3.58482e-131	T-ProSPG	Trpv4
1.69979e-135	0.920749	0.986	0.737	4.96067e-131	T-ProSPG	Lasp1
2.04195e-135	0.815771	0.903	0.462	5.95922e-131	T-ProSPG	Ppp2r2c
3.61816e-135	0.801683	0.96	0.676	1.05592e-130	T-ProSPG	Elmo1
4.85216e-135	0.810054	1	0.966	1.41606e-130	T-ProSPG	Gm37696
1.50443e-134	0.886722	0.987	0.826	4.39053e-130	T-ProSPG	Sat1
3.9753e-134	0.858406	0.922	0.528	1.16015e-129	T-ProSPG	Chn2
9.18111e-134	0.831702	0.796	0.322	2.67942e-129	T-ProSPG	Def6
5.38018e-133	0.827132	0.926	0.504	1.57015e-128	T-ProSPG	Osbpl3
7.2008e-133	0.864609	0.892	0.438	2.10148e-128	T-ProSPG	Mest
3.45159e-132	0.800779	0.718	0.253	1.00731e-127	T-ProSPG	Nim1k
1.42928e-130	0.780686	0.989	0.764	4.17121e-126	T-ProSPG	Zfp978
1.74177e-130	0.78369	0.453	0.092	5.08317e-126	T-ProSPG	Gm5239
4.09432e-130	0.891284	0.973	0.708	1.19489e-125	T-ProSPG	Pea15a
1.21638e-129	0.80348	0.785	0.311	3.54989e-125	T-ProSPG	Tnfrsf25
1.27873e-129	0.823362	1	0.893	3.73185e-125	T-ProSPG	1500009L16Rik
3.26556e-129	0.711854	0.868	0.378	9.53022e-125	T-ProSPG	Farp1
1.35146e-128	0.835062	0.996	0.741	3.94409e-124	T-ProSPG	S100a6
2.03361e-128	0.912682	0.903	0.48	5.93489e-124	T-ProSPG	Smkr-ps
2.15063e-128	0.846045	0.998	0.85	6.27641e-124	T-ProSPG	Egr1
5.30381e-128	0.806845	0.975	0.695	1.54786e-123	T-ProSPG	Pfkp
1.4985e-127	0.709757	0.998	0.901	4.37323e-123	T-ProSPG	Esrp1
2.26373e-127	0.927216	0.843	0.418	6.60647e-123	T-ProSPG	Abcc3
6.18396e-127	0.742979	0.993	0.857	1.80473e-122	T-ProSPG	Faap20
6.40042e-127	0.806891	0.944	0.536	1.8679e-122	T-ProSPG	Pdlim1
1.33711e-126	0.834671	0.937	0.649	3.90223e-122	T-ProSPG	Plekho2
2.21257e-126	0.912017	0.948	0.62	6.45716e-122	T-ProSPG	Zfp296
3.67004e-126	0.978943	0.987	0.821	1.07107e-121	T-ProSPG	Gm10457
5.11735e-126	0.910496	0.877	0.46	1.49345e-121	T-ProSPG	4930477N07Rik
9.98915e-126	0.79209	0.89	0.477	2.91523e-121	T-ProSPG	Ptpn9
1.93631e-125	0.697303	0.756	0.288	5.65093e-121	T-ProSPG	Slc26a10
3.02668e-125	0.783631	0.978	0.73	8.83306e-121	T-ProSPG	Gnat2
1.14774e-124	0.815181	0.951	0.506	3.34958e-120	T-ProSPG	Tstd1
1.37764e-124	0.792241	0.998	0.766	4.0205e-120	T-ProSPG	Elovl6
7.59816e-124	0.854364	0.978	0.731	2.21745e-119	T-ProSPG	Gm11033
3.32891e-123	0.770887	0.895	0.499	9.7151e-119	T-ProSPG	Pde9a
5.64453e-122	0.836848	0.982	0.751	1.6473e-117	T-ProSPG	Shisa5
8.62152e-122	0.800432	0.875	0.468	2.5161e-117	T-ProSPG	Nfkbil1
2.25317e-121	0.731071	0.863	0.373	6.57566e-117	T-ProSPG	Foxc2
8.36049e-121	0.980954	0.83	0.42	2.43993e-116	T-ProSPG	Sfn
1.12434e-120	0.744475	0.726	0.28	3.28128e-116	T-ProSPG	Syt12
2.15142e-120	0.824677	0.984	0.745	6.2787e-116	T-ProSPG	Lrp10
3.35409e-120	0.775696	0.852	0.432	9.78857e-116	T-ProSPG	Unc93b1
4.35742e-120	0.910229	0.991	0.834	1.27167e-115	T-ProSPG	Cdh15
7.67709e-120	0.699754	0.969	0.767	2.24048e-115	T-ProSPG	Csrp1
8.79376e-120	0.863177	0.903	0.587	2.56637e-115	T-ProSPG	Sez6
1.21691e-119	0.758678	0.962	0.537	3.55144e-115	T-ProSPG	Slc25a12
1.31005e-119	0.747722	0.767	0.296	3.82325e-115	T-ProSPG	Platr5
1.39515e-119	0.716586	0.94	0.495	4.0716e-115	T-ProSPG	St14
2.00055e-119	0.718948	0.989	0.9	5.83842e-115	T-ProSPG	Slc2a1
4.7356e-119	0.937596	0.888	0.457	1.38204e-114	T-ProSPG	1700015G11Rik
5.59976e-119	0.755307	0.989	0.63	1.63423e-114	T-ProSPG	Plac8
9.82948e-119	0.76205	1	0.744	2.86863e-114	T-ProSPG	Sult5a1
1.75563e-118	0.776613	0.949	0.538	5.12362e-114	T-ProSPG	Gm35986
4.78666e-118	0.76087	0.551	0.153	1.39694e-113	T-ProSPG	Cdh13
3.4622e-117	0.718777	0.984	0.642	1.01041e-112	T-ProSPG	Smoc2
5.85446e-117	0.844205	0.953	0.633	1.70856e-112	T-ProSPG	Rora
1.0734e-116	0.980382	0.971	0.731	3.13263e-112	T-ProSPG	1700011M02Rik
3.58998e-116	0.857913	0.953	0.673	1.0477e-111	T-ProSPG	Zc3hav1l
4.13358e-116	0.74526	0.991	0.678	1.20634e-111	T-ProSPG	Myo1e
8.15683e-116	0.755674	0.951	0.542	2.38049e-111	T-ProSPG	Crygs
1.14912e-115	0.895969	0.895	0.432	3.3536e-111	T-ProSPG	Car6
3.58277e-115	0.776438	0.962	0.617	1.04559e-110	T-ProSPG	1700025G04Rik
3.54554e-114	0.760901	0.964	0.642	1.03473e-109	T-ProSPG	Gramd3
6.70621e-114	0.811367	0.825	0.408	1.95714e-109	T-ProSPG	Lad1
9.50751e-114	0.758109	0.928	0.61	2.77467e-109	T-ProSPG	Wwc1
2.1175e-113	0.718377	0.969	0.724	6.1797e-109	T-ProSPG	BC028528
3.77457e-113	0.799832	0.975	0.69	1.10157e-108	T-ProSPG	Rab4a
7.37164e-113	0.752386	0.805	0.37	2.15134e-108	T-ProSPG	Rbm47
2.67561e-112	0.701571	1	0.98	7.80849e-108	T-ProSPG	Jak1
3.03027e-112	0.846264	0.879	0.488	8.84354e-108	T-ProSPG	Twist1
9.33148e-112	0.725379	0.987	0.838	2.7233e-107	T-ProSPG	Irf2bpl
4.60672e-111	0.743392	0.899	0.537	1.34442e-106	T-ProSPG	Rpp25
6.64766e-111	0.835486	0.978	0.772	1.94005e-106	T-ProSPG	Tmem59l
2.02407e-110	0.944609	0.841	0.415	5.90706e-106	T-ProSPG	Gm11712
2.23936e-110	0.879593	0.856	0.434	6.53534e-106	T-ProSPG	Nxph4
2.63276e-110	0.799594	0.886	0.494	7.68345e-106	T-ProSPG	Gm29243
2.85781e-110	0.731616	0.987	0.847	8.34022e-106	T-ProSPG	Csk
3.03308e-110	0.72418	0.987	0.855	8.85175e-106	T-ProSPG	Rhoc
3.28698e-110	0.758593	0.935	0.553	9.59273e-106	T-ProSPG	Runx1
1.04178e-109	0.75337	0.931	0.563	3.04034e-105	T-ProSPG	Fetub
4.45842e-109	0.743195	0.987	0.785	1.30114e-104	T-ProSPG	Hhex
2.71088e-108	0.763346	0.953	0.652	7.91143e-104	T-ProSPG	Shb
1.96911e-107	0.825267	0.928	0.598	5.74666e-103	T-ProSPG	Ppm1j
[truncated: 871 more rows]

## Sheet: GO Terms of Six Stages
GO Terms of Mitotic Arrest PGCs, Q-ProSPG, T-ProSPG, Undiff.ed SPG, Diff.ing SPG, and Diff.ed SPG
Mitotic Arrest PGCs										Q-ProSPG										T-ProSPG										Undiff.ed SPG										Diff.ing SPG
GroupID	Category	Term	Description	LogP	Log(q-value)	InTerm_InList	Genes	Symbols		GroupID	Category	Term	Description	LogP	Log(q-value)	InTerm_InList	Genes	Symbols		GroupID	Category	Term	Description	LogP	Log(q-value)	InTerm_InList	Genes	Symbols		GroupID	Category	Term	Description	LogP	Log(q-value)	InTerm_InList	Genes	Symbols		GroupID	Category	Term	Description	LogP	Log(q-value)	InTerm_InList	Genes	Symbols
1_Summary	GO Biological Processes	GO:0006304	DNA modification	-6.33842	-2.07531	10/101	17450,21673,52463,54343,54427,73708,214133,214575,330890,383491,15468,73703,209584,238505,269610,12142,381591,22702,69707,83560,106757,114642,213236,244551,22415,73412,378430,14938,18999,67246,70790,76055,214987	Morc1,Dntt,Tet1,Atf7ip,Dnmt3l,Dppa3,Tet2,Tdrd5,Piwil4,Prdm14,Prmt2,Dppa2,Tyw3,Mtr,Chd5,Prdm1,L1td1,Zfp42,Iqcg,Tex14,Catsperd,Brdt,Dnd1,Nanos3,Wnt3,Nme8,Nanos2,Gzma,Pou5f1,Resf1,Ubr5,Oga,Chtf8		1_Summary	GO Biological Processes	GO:0097435	supramolecular fiber organization	-9.91113	-5.64801	89/712	11464,11567,11827,11994,12335,12372,12386,12808,12814,12818,12824,12832,12955,13191,13346,13731,14159,14745,16423,16669,16691,17260,17762,17916,17922,18016,18175,18753,18761,19130,19261,20257,20262,20741,21955,22004,22138,22153,22349,22352,26903,30794,30948,53318,54324,56363,56532,56735,58522,58804,63986,66214,67252,67254,67451,67971,69288,70810,71355,71602,71653,71774,72088,72754,74103,78317,996…	Actc1,Avil,Aqp2,Pcdh15,Capn3,Casq1,Ctnna2,Cobl,Col11a1,Col14a1,Col2a1,Col5a2,Cryab,Dctn1,Des,Emp2,Fes,Lpar1,Cd47,Krt19,Krt8,Mef2c,Mapt,Myo1f,Myo7b,Nf2,Nrap,Prkcd,Prkcq,Prox1,Sirpa,Stmn2,Stmn3,Sptb,Tnnt1,Tpm2,Ttn,Tubb4a,Vil1,Vim,Dysf,Pdlim4,Bin1,Pdlim3,Arhgef5,Tmeff2,Ripk3,Krt71,Trim54,Cdc42ep5,Gmfg,Rgcc,Cap2,Bmerb1,Pkp2,Tppp3,Rhobtb1,Krt25,Col24a1,Myo1e,Shtn1,Shroom1,Ush1c,Arhgef10l,Nebl,Ccdc88b,…		1_Summary	GO Biological Processes	GO:0001568	blood vessel development	-7.84131	-3.59538	29/731	11535,12306,12394,12554,13393,13601,13653,13836,14172,14234,14775,15242,15277,15368,16451,16477,17395,18591,19883,20375,20672,21416,21944,54409,64074,71602,84004,107586,230126,14360,14585,16797,18793,19713,24066,26941,232431,21857,22160,234779	Adm,Anxa2,Runx1,Cdh13,Dlx3,Ecm1,Egr1,Epha2,Fgf18,Foxc2,Gpx1,Hhex,Hk2,Hmox1,Jak1,Junb,Mmp9,Pdgfb,Rora,Spi1,Sox18,Tcf7l2,Tnfsf12,Ramp2,Smoc2,Myo1e,Mcam,Ovol2,Shb,Fyn,Gfra1,Lat,Plaur,Ret,Spry4,Slc9a3r1,Gprc5a,Timp1,Twist1,Plcg2		1_Summary	KEGG Pathway	mmu05202	Transcriptional misregulation in cancer	-5.34134	-1.15475	7/177	12444,15242,18612,19208,67603,104156,319148	Ccnd2,Hhex,Etv4,Ptcra,Dusp6,Etv5,H3c3		1_Summary	Reactome Gene Sets	R-MMU-212300	PRC2 methylates histones and DNA	-6.93175	-2.66863	5/78	13436,319183,319184,319186,319191,109594,94190,21677,50887	Dnmt3b,H2bc11,H2bc12,H2bc14,H2ac13,Lmo1,Ophn1,Tead2,Hmgn5
1_Member	GO Biological Processes	GO:0006304	DNA modification	-6.33842	-2.07531	10/101	17450,21673,52463,54343,54427,73708,214133,214575,330890,383491	Morc1,Dntt,Tet1,Atf7ip,Dnmt3l,Dppa3,Tet2,Tdrd5,Piwil4,Prdm14		1_Member	GO Biological Processes	GO:0097435	supramolecular fiber organization	-9.91113	-5.64801	89/712	11464,11567,11827,11994,12335,12372,12386,12808,12814,12818,12824,12832,12955,13191,13346,13731,14159,14745,16423,16669,16691,17260,17762,17916,17922,18016,18175,18753,18761,19130,19261,20257,20262,20741,21955,22004,22138,22153,22349,22352,26903,30794,30948,53318,54324,56363,56532,56735,58522,58804,63986,66214,67252,67254,67451,67971,69288,70810,71355,71602,71653,71774,72088,72754,74103,78317,996…	Actc1,Avil,Aqp2,Pcdh15,Capn3,Casq1,Ctnna2,Cobl,Col11a1,Col14a1,Col2a1,Col5a2,Cryab,Dctn1,Des,Emp2,Fes,Lpar1,Cd47,Krt19,Krt8,Mef2c,Mapt,Myo1f,Myo7b,Nf2,Nrap,Prkcd,Prkcq,Prox1,Sirpa,Stmn2,Stmn3,Sptb,Tnnt1,Tpm2,Ttn,Tubb4a,Vil1,Vim,Dysf,Pdlim4,Bin1,Pdlim3,Arhgef5,Tmeff2,Ripk3,Krt71,Trim54,Cdc42ep5,Gmfg,Rgcc,Cap2,Bmerb1,Pkp2,Tppp3,Rhobtb1,Krt25,Col24a1,Myo1e,Shtn1,Shroom1,Ush1c,Arhgef10l,Nebl,Ccdc88b,…		1_Member	GO Biological Processes	GO:0001568	blood vessel development	-7.84131	-3.59538	29/731	11535,12306,12394,12554,13393,13601,13653,13836,14172,14234,14775,15242,15277,15368,16451,16477,17395,18591,19883,20375,20672,21416,21944,54409,64074,71602,84004,107586,230126	Adm,Anxa2,Runx1,Cdh13,Dlx3,Ecm1,Egr1,Epha2,Fgf18,Foxc2,Gpx1,Hhex,Hk2,Hmox1,Jak1,Junb,Mmp9,Pdgfb,Rora,Spi1,Sox18,Tcf7l2,Tnfsf12,Ramp2,Smoc2,Myo1e,Mcam,Ovol2,Shb		1_Member	KEGG Pathway	mmu05202	Transcriptional misregulation in cancer	-5.34134	-1.15475	7/177	12444,15242,18612,19208,67603,104156,319148	Ccnd2,Hhex,Etv4,Ptcra,Dusp6,Etv5,H3c3		1_Member	Reactome Gene Sets	R-MMU-212300	PRC2 methylates histones and DNA	-6.93175	-2.66863	5/78	13436,319183,319184,319186,319191	Dnmt3b,H2bc11,H2bc12,H2bc14,H2ac13
1_Member	GO Biological Processes	GO:0044728	DNA methylation or demethylation	-5.87908	-1.94548	9/88	17450,52463,54343,54427,73708,214133,214575,330890,383491	Morc1,Tet1,Atf7ip,Dnmt3l,Dppa3,Tet2,Tdrd5,Piwil4,Prdm14		1_Member	GO Biological Processes	GO:0030029	actin filament-based process	-9.07431	-5.11222	92/774	11464,11475,11567,11827,11857,11994,12053,12335,12372,12386,12752,12797,12808,13640,13731,13839,14159,14745,16423,16511,16669,16691,17260,17882,17885,17916,17922,18016,18175,18484,18753,18761,18858,19130,19261,20377,20648,20741,21955,22004,22138,22349,23830,27206,30794,30948,53318,54324,56188,56363,57778,58804,63986,66214,67252,67451,68794,69288,69538,71602,71653,71774,72088,72333,72754,73112,741…	Actc1,Acta2,Avil,Aqp2,Arhgdib,Pcdh15,Bcl6,Capn3,Casq1,Ctnna2,Cln3,Cnn1,Cobl,Efna5,Emp2,Epha5,Fes,Lpar1,Cd47,Kcnh2,Krt19,Krt8,Mef2c,Myh2,Myh8,Myo1f,Myo7b,Nf2,Nrap,Pam,Prkcd,Prkcq,Pmp22,Prox1,Sirpa,Sfrp1,Snta1,Sptb,Tnnt1,Tpm2,Ttn,Vil1,Capn10,Nrk,Pdlim4,Bin1,Pdlim3,Arhgef5,Fxyd1,Tmeff2,Fmnl1,Cdc42ep5,Gmfg,Rgcc,Cap2,Pkp2,Flnc,Rhobtb1,Antxr1,Myo1e,Shtn1,Shroom1,Ush1c,Palld,Arhgef10l,Abracl,Nebl,Camk2d…		1_Member	GO Biological Processes	GO:0001944	vasculature development	-7.38734	-3.59538	29/767	11535,12306,12394,12554,13393,13601,13653,13836,14172,14234,14775,15242,15277,15368,16451,16477,17395,18591,19883,20375,20672,21416,21944,54409,64074,71602,84004,107586,230126	Adm,Anxa2,Runx1,Cdh13,Dlx3,Ecm1,Egr1,Epha2,Fgf18,Foxc2,Gpx1,Hhex,Hk2,Hmox1,Jak1,Junb,Mmp9,Pdgfb,Rora,Spi1,Sox18,Tcf7l2,Tnfsf12,Ramp2,Smoc2,Myo1e,Mcam,Ovol2,Shb		2_Summary	GO Biological Processes	GO:0002009	morphogenesis of an epithelium	-5.11683	-1.15475	11/562	12970,14234,14313,15242,15904,16869,18612,20319,22158,56847,104156,13654,20370,20698,56335,22658,14685,15040	Crygs,Foxc2,Fst,Hhex,Id4,Lhx1,Etv4,Sfrp2,Tulp3,Aldh1a3,Etv5,Egr2,Sez6,Sphk1,Mettl3,Pcgf2,Gnat1,H2-T23		1_Member	Reactome Gene Sets	R-MMU-212165	Epigenetic regulation of gene expression	-6.14449	-2.20698	5/112	13436,319183,319184,319186,319191	Dnmt3b,H2bc11,H2bc12,H2bc14,H2ac13
1_Member	GO Biological Processes	GO:0006305	DNA alkylation	-5.60654	-1.94548	8/71	17450,52463,54343,54427,73708,214575,330890,383491	Morc1,Tet1,Atf7ip,Dnmt3l,Dppa3,Tdrd5,Piwil4,Prdm14		1_Member	GO Biological Processes	GO:0030036	actin cytoskeleton organization	-7.07969	-3.9627	79/693	11464,11567,11827,11857,11994,12053,12335,12372,12386,12752,12797,12808,13640,13731,13839,14159,14745,16423,16669,16691,17260,17916,17922,18016,18175,18484,18753,18761,18858,19130,19261,20377,20741,21955,22004,22138,22349,23830,27206,30794,30948,53318,54324,56363,57778,58804,63986,66214,67252,69288,69538,71602,71653,71774,72088,72333,72754,74103,108100,108897,109042,109880,170758,208177,213556,21…	Actc1,Avil,Aqp2,Arhgdib,Pcdh15,Bcl6,Capn3,Casq1,Ctnna2,Cln3,Cnn1,Cobl,Efna5,Emp2,Epha5,Fes,Lpar1,Cd47,Krt19,Krt8,Mef2c,Myo1f,Myo7b,Nf2,Nrap,Pam,Prkcd,Prkcq,Pmp22,Prox1,Sirpa,Sfrp1,Sptb,Tnnt1,Tpm2,Ttn,Vil1,Capn10,Nrk,Pdlim4,Bin1,Pdlim3,Arhgef5,Tmeff2,Fmnl1,Cdc42ep5,Gmfg,Rgcc,Cap2,Rhobtb1,Antxr1,Myo1e,Shtn1,Shroom1,Ush1c,Palld,Arhgef10l,Nebl,Baiap2,Aif1l,Cavin3,Braf,Rac3,Phldb2,Plekhh2,Samd14,Phact…		1_Member	GO Biological Processes	GO:0048514	blood vessel morphogenesis	-7.38138	-3.59538	26/632	11535,12306,12394,12554,13601,13836,14172,14234,14775,15242,15277,15368,16451,16477,17395,18591,19883,20375,20672,21944,54409,64074,71602,84004,107586,230126	Adm,Anxa2,Runx1,Cdh13,Ecm1,Epha2,Fgf18,Foxc2,Gpx1,Hhex,Hk2,Hmox1,Jak1,Junb,Mmp9,Pdgfb,Rora,Spi1,Sox18,Tnfsf12,Ramp2,Smoc2,Myo1e,Mcam,Ovol2,Shb		2_Member	GO Biological Processes	GO:0002009	morphogenesis of an epithelium	-5.11683	-1.15475	11/562	12970,14234,14313,15242,15904,16869,18612,20319,22158,56847,104156	Crygs,Foxc2,Fst,Hhex,Id4,Lhx1,Etv4,Sfrp2,Tulp3,Aldh1a3,Etv5		1_Member	Reactome Gene Sets	R-MMU-171306	Packaging Of Telomere Ends	-5.68523	-2.20698	4/60	319183,319184,319186,319191	H2bc11,H2bc12,H2bc14,H2ac13
1_Member	GO Biological Processes	GO:0006306	DNA methylation	-5.60654	-1.94548	8/71	17450,52463,54343,54427,73708,214575,330890,383491	Morc1,Tet1,Atf7ip,Dnmt3l,Dppa3,Tdrd5,Piwil4,Prdm14		1_Member	GO Biological Processes	GO:0007015	actin filament organization	-6.30317	-3.45065	54/430	11464,11567,11827,11994,12386,12808,13731,14745,16423,17916,17922,18016,18175,18753,18761,19130,19261,20741,22004,22138,22349,30794,30948,53318,54324,56363,58804,63986,66214,67252,69288,71602,71653,71774,72088,72754,74103,108100,108897,109880,170758,208177,213556,217125,218194,225288,227753,229474,231637,234214,235431,245857,330319,432516	Actc1,Avil,Aqp2,Pcdh15,Ctnna2,Cobl,Emp2,Lpar1,Cd47,Myo1f,Myo7b,Nf2,Nrap,Prkcd,Prkcq,Prox1,Sirpa,Sptb,Tpm2,Ttn,Vil1,Pdlim4,Bin1,Pdlim3,Arhgef5,Tmeff2,Cdc42ep5,Gmfg,Rgcc,Cap2,Rhobtb1,Myo1e,Shtn1,Shroom1,Ush1c,Arhgef10l,Nebl,Baiap2,Aif1l,Braf,Rac3,Phldb2,Plekhh2,Samd14,Phactr1,Fhod3,Gsn,Fhdc1,Ssh1,Sorbs2,Coro2b,Ssh3,Wipf3,Myo1a		1_Member	GO Biological Processes	GO:0072358	cardiovascular system development	-7.23067	-3.56962	29/780	11535,12306,12394,12554,13393,13601,13653,13836,14172,14234,14775,15242,15277,15368,16451,16477,17395,18591,19883,20375,20672,21416,21944,54409,64074,71602,84004,107586,230126	Adm,Anxa2,Runx1,Cdh13,Dlx3,Ecm1,Egr1,Epha2,Fgf18,Foxc2,Gpx1,Hhex,Hk2,Hmox1,Jak1,Junb,Mmp9,Pdgfb,Rora,Spi1,Sox18,Tcf7l2,Tnfsf12,Ramp2,Smoc2,Myo1e,Mcam,Ovol2,Shb		2_Member	GO Biological Processes	GO:0048729	tissue morphogenesis	-4.33469	-0.708879	11/683	12970,14234,14313,15242,15904,16869,18612,20319,22158,56847,104156	Crygs,Foxc2,Fst,Hhex,Id4,Lhx1,Etv4,Sfrp2,Tulp3,Aldh1a3,Etv5		1_Member	Reactome Gene Sets	R-MMU-110330	Recognition and association of DNA glycosylase with site containing an affected purine	-5.62774	-2.20698	4/62	319183,319184,319186,319191	H2bc11,H2bc12,H2bc14,H2ac13
1_Member	GO Biological Processes	GO:0043414	macromolecule methylation	-4.79847	-1.37745	14/292	15468,17450,52463,54343,54427,73703,73708,209584,214133,214575,238505,269610,330890,383491	Prmt2,Morc1,Tet1,Atf7ip,Dnmt3l,Dppa2,Dppa3,Tyw3,Tet2,Tdrd5,Mtr,Chd5,Piwil4,Prdm14		1_Member	GO Biological Processes	GO:0051493	regulation of cytoskeleton organization	-3.89304	-1.73372	57/559	11567,11857,12009,12386,12752,13191,13640,13839,14159,14745,16423,17260,17760,17762,17916,18016,18484,18753,18761,19130,20257,20262,20741,22153,22349,26417,26903,30794,30948,54324,56363,56637,58522,58804,63986,66214,66371,67254,69288,72754,108079,108100,109880,170758,208177,213556,213582,225288,227753,231637,232944,235431,240121,245857,260315,330319,380842	Avil,Arhgdib,Cep131,Ctnna2,Cln3,Dctn1,Efna5,Epha5,Fes,Lpar1,Cd47,Mef2c,Map6,Mapt,Myo1f,Nf2,Pam,Prkcd,Prkcq,Prox1,Stmn2,Stmn3,Sptb,Tubb4a,Vil1,Mapk3,Dysf,Pdlim4,Bin1,Arhgef5,Tmeff2,Gsk3b,Trim54,Cdc42ep5,Gmfg,Rgcc,Chmp4c,Bmerb1,Rhobtb1,Arhgef10l,Prkaa2,Baiap2,Braf,Rac3,Phldb2,Plekhh2,Map9,Fhod3,Gsn,Ssh1,Mark4,Coro2b,Fsd1,Ssh3,Nav3,Wipf3,Stmnd1		1_Member	GO Biological Processes	GO:0001525	angiogenesis	-6.5057	-2.94156	22/521	11535,12306,12394,12554,13601,13836,14172,14234,14775,15242,15277,15368,16451,17395,19883,20672,21944,54409,64074,84004,107586,230126	Adm,Anxa2,Runx1,Cdh13,Ecm1,Epha2,Fgf18,Foxc2,Gpx1,Hhex,Hk2,Hmox1,Jak1,Mmp9,Rora,Sox18,Tnfsf12,Ramp2,Smoc2,Mcam,Ovol2,Shb		2_Member	GO Biological Processes	GO:0048754	branching morphogenesis of an epithelial tube	-4.12251	-0.708879	6/188	14234,15242,16869,18612,20319,104156	Foxc2,Hhex,Lhx1,Etv4,Sfrp2,Etv5		1_Member	Reactome Gene Sets	R-MMU-110331	Cleavage of the damaged purine	-5.57214	-2.20698	4/64	319183,319184,319186,319191	H2bc11,H2bc12,H2bc14,H2ac13
1_Member	GO Biological Processes	GO:0032259	methylation	-4.57333	-1.26446	15/347	12142,15468,17450,52463,54343,54427,73703,73708,209584,214133,214575,238505,269610,330890,383491	Prdm1,Prmt2,Morc1,Tet1,Atf7ip,Dnmt3l,Dppa2,Dppa3,Tyw3,Tet2,Tdrd5,Mtr,Chd5,Piwil4,Prdm14		1_Member	GO Biological Processes	GO:0031032	actomyosin structure organization	-3.73618	-1.61608	27/207	11464,12335,12372,12797,14745,16423,16669,16691,17260,18016,18175,18761,19130,21955,22138,30794,54324,56363,66214,72754,74103,109880,208177,218194,225288,229474,235431	Actc1,Capn3,Casq1,Cnn1,Lpar1,Cd47,Krt19,Krt8,Mef2c,Nf2,Nrap,Prkcq,Prox1,Tnnt1,Ttn,Pdlim4,Arhgef5,Tmeff2,Rgcc,Arhgef10l,Nebl,Braf,Phldb2,Phactr1,Fhod3,Fhdc1,Coro2b		1_Member	GO Biological Processes	GO:1904018	positive regulation of vasculature development	-5.92046	-2.56044	13/206	11535,12394,13601,13653,14172,14234,15277,15368,16451,17395,18591,54409,64074	Adm,Runx1,Ecm1,Egr1,Fgf18,Foxc2,Hk2,Hmox1,Jak1,Mmp9,Pdgfb,Ramp2,Smoc2		2_Member	GO Biological Processes	GO:0007420	brain development	-3.8249	-0.599564	10/648	13654,15242,15904,16869,20319,20370,20698,22158,56335,56847	Egr2,Hhex,Id4,Lhx1,Sfrp2,Sez6,Sphk1,Tulp3,Mettl3,Aldh1a3		1_Member	Reactome Gene Sets	R-MMU-73927	Depurination	-5.57214	-2.20698	4/64	319183,319184,319186,319191	H2bc11,H2bc12,H2bc14,H2ac13
1_Member	GO Biological Processes	GO:0044030	regulation of DNA methylation	-4.46	-1.21224	5/31	17450,52463,54427,73708,383491	Morc1,Tet1,Dnmt3l,Dppa3,Prdm14		1_Member	GO Biological Processes	GO:0032970	regulation of actin filament-based process	-3.63888	-1.56889	44/409	11475,11567,11857,12386,13640,13839,14159,14745,16423,17260,17916,18016,18484,18753,18761,19130,20741,22349,30794,30948,54324,56188,56363,58804,63986,66214,67451,69288,72754,73112,108100,109676,109880,170758,208177,213556,216033,225288,227753,231637,235431,238871,245857,330319	Acta2,Avil,Arhgdib,Ctnna2,Efna5,Epha5,Fes,Lpar1,Cd47,Mef2c,Myo1f,Nf2,Pam,Prkcd,Prkcq,Prox1,Sptb,Vil1,Pdlim4,Bin1,Arhgef5,Fxyd1,Tmeff2,Cdc42ep5,Gmfg,Rgcc,Pkp2,Rhobtb1,Arhgef10l,Abracl,Baiap2,Ank2,Braf,Rac3,Phldb2,Plekhh2,Ctnna3,Fhod3,Gsn,Ssh1,Coro2b,Pde4d,Ssh3,Wipf3		1_Member	GO Biological Processes	GO:0045766	positive regulation of angiogenesis	-4.82834	-1.98193	11/186	11535,12394,13601,14172,14234,15277,15368,16451,17395,54409,64074	Adm,Runx1,Ecm1,Fgf18,Foxc2,Hk2,Hmox1,Jak1,Mmp9,Ramp2,Smoc2		2_Member	GO Biological Processes	GO:0061138	morphogenesis of a branching epithelium	-3.69604	-0.579051	6/225	14234,15242,16869,18612,20319,104156	Foxc2,Hhex,Lhx1,Etv4,Sfrp2,Etv5		1_Member	Reactome Gene Sets	R-MMU-427413	NoRC negatively regulates rRNA expression	-5.51834	-2.20698	4/66	319183,319184,319186,319191	H2bc11,H2bc12,H2bc14,H2ac13
1_Member	GO Biological Processes	GO:0043046	DNA methylation involved in gamete generation	-4.13272	-1.17168	4/19	17450,54427,214575,330890	Morc1,Dnmt3l,Tdrd5,Piwil4		1_Member	GO Biological Processes	GO:1902903	regulation of supramolecular fiber organization	-3.19087	-1.30301	39/367	11567,12386,12955,13191,14159,14745,16423,17260,17762,18016,18753,18761,19130,20257,20741,22153,22349,26903,30794,30948,54324,56363,58522,58804,63986,66214,67254,72754,108100,109880,208177,213556,225288,227753,231637,235431,245857,260315,330319	Avil,Ctnna2,Cryab,Dctn1,Fes,Lpar1,Cd47,Mef2c,Mapt,Nf2,Prkcd,Prkcq,Prox1,Stmn2,Sptb,Tubb4a,Vil1,Dysf,Pdlim4,Bin1,Arhgef5,Tmeff2,Trim54,Cdc42ep5,Gmfg,Rgcc,Bmerb1,Arhgef10l,Baiap2,Braf,Phldb2,Plekhh2,Fhod3,Gsn,Ssh1,Coro2b,Ssh3,Nav3,Wipf3		1_Member	GO Biological Processes	GO:1901342	regulation of vasculature development	-4.70404	-1.95944	15/348	11535,12394,13601,13653,13836,14172,14234,15242,15277,15368,16451,17395,18591,54409,64074	Adm,Runx1,Ecm1,Egr1,Epha2,Fgf18,Foxc2,Hhex,Hk2,Hmox1,Jak1,Mmp9,Pdgfb,Ramp2,Smoc2		2_Member	GO Biological Processes	GO:0009952	anterior/posterior pattern specification	-3.63439	-0.571088	6/231	14234,15242,16869,20319,22158,22658	Foxc2,Hhex,Lhx1,Sfrp2,Tulp3,Pcgf2		1_Member	Reactome Gene Sets	R-MMU-73728	RNA Polymerase I Promoter Opening	-5.49207	-2.20698	4/67	319183,319184,319186,319191	H2bc11,H2bc12,H2bc14,H2ac13
1_Member	GO Biological Processes	GO:0032196	transposition	-3.79064	-0.92547	4/23	17450,54427,330890,381591	Morc1,Dnmt3l,Piwil4,L1td1		1_Member	GO Biological Processes	GO:0061572	actin filament bundle organization	-2.78198	-1.06293	22/180	11994,14745,16423,18016,18761,22349,30794,54324,56363,66214,69288,71653,71774,72088,72754,108100,108897,109880,208177,218194,229474,235431	Pcdh15,Lpar1,Cd47,Nf2,Prkcq,Vil1,Pdlim4,Arhgef5,Tmeff2,Rgcc,Rhobtb1,Shtn1,Shroom1,Ush1c,Arhgef10l,Baiap2,Aif1l,Braf,Phldb2,Phactr1,Fhdc1,Coro2b		1_Member	GO Biological Processes	GO:0045765	regulation of angiogenesis	-4.00081	-1.56377	13/312	11535,12394,13601,13836,14172,14234,15242,15277,15368,16451,17395,54409,64074	Adm,Runx1,Ecm1,Epha2,Fgf18,Foxc2,Hhex,Hk2,Hmox1,Jak1,Mmp9,Ramp2,Smoc2		2_Member	GO Biological Processes	GO:0060322	head development	-3.54037	-0.532528	10/703	13654,15242,15904,16869,20319,20370,20698,22158,56335,56847	Egr2,Hhex,Id4,Lhx1,Sfrp2,Sez6,Sphk1,Tulp3,Mettl3,Aldh1a3		1_Member	Reactome Gene Sets	R-MMU-427359	SIRT1 negatively regulates rRNA expression	-5.4662	-2.20698	4/68	319183,319184,319186,319191	H2bc11,H2bc12,H2bc14,H2ac13
1_Member	GO Biological Processes	GO:0022412	cellular process involved in reproduction in multicellular organism	-2.9427	-0.34234	14/441	12142,17450,22702,54427,69707,83560,106757,114642,213236,214575,244551,269610,330890,383491	Prdm1,Morc1,Zfp42,Dnmt3l,Iqcg,Tex14,Catsperd,Brdt,Dnd1,Tdrd5,Nanos3,Chd5,Piwil4,Prdm14		1_Member	GO Biological Processes	GO:0032956	regulation of actin cytoskeleton organization	-2.77598	-1.05941	37/361	11567,11857,12386,13640,13839,14159,14745,16423,17260,17916,18016,18484,18753,18761,19130,20741,22349,30794,30948,54324,56363,58804,63986,66214,69288,72754,108100,109880,170758,208177,213556,225288,227753,231637,235431,245857,330319	Avil,Arhgdib,Ctnna2,Efna5,Epha5,Fes,Lpar1,Cd47,Mef2c,Myo1f,Nf2,Pam,Prkcd,Prkcq,Prox1,Sptb,Vil1,Pdlim4,Bin1,Arhgef5,Tmeff2,Cdc42ep5,Gmfg,Rgcc,Rhobtb1,Arhgef10l,Baiap2,Braf,Rac3,Phldb2,Plekhh2,Fhod3,Gsn,Ssh1,Coro2b,Ssh3,Wipf3		1_Member	GO Biological Processes	GO:0007169	transmembrane receptor protein tyrosine kinase signaling pathway	-3.70452	-1.3279	18/576	12554,13836,14172,14234,14360,14585,15242,16797,17395,18591,18793,19713,21416,24066,26941,64074,71602,232431	Cdh13,Epha2,Fgf18,Foxc2,Fyn,Gfra1,Hhex,Lat,Mmp9,Pdgfb,Plaur,Ret,Tcf7l2,Spry4,Slc9a3r1,Smoc2,Myo1e,Gprc5a		2_Member	GO Biological Processes	GO:0001763	morphogenesis of a branching structure	-3.48794	-0.503574	6/246	14234,15242,16869,18612,20319,104156	Foxc2,Hhex,Lhx1,Etv4,Sfrp2,Etv5		1_Member	Reactome Gene Sets	R-MMU-5250941	Negative epigenetic regulation of rRNA expression	-5.44073	-2.20698	4/69	319183,319184,319186,319191	H2bc11,H2bc12,H2bc14,H2ac13
1_Member	GO Biological Processes	GO:0010528	regulation of transposition	-2.7511	-0.243857	3/20	17450,54427,330890	Morc1,Dnmt3l,Piwil4		1_Member	GO Biological Processes	GO:1902905	positive regulation of supramolecular fiber organization	-2.56374	-0.940115	23/199	12386,13191,14159,14745,16423,17762,18016,18761,19130,20257,22349,30794,30948,54324,58804,63986,66214,72754,108100,109880,227753,260315,330319	Ctnna2,Dctn1,Fes,Lpar1,Cd47,Mapt,Nf2,Prkcq,Prox1,Stmn2,Vil1,Pdlim4,Bin1,Arhgef5,Cdc42ep5,Gmfg,Rgcc,Arhgef10l,Baiap2,Braf,Gsn,Nav3,Wipf3		1_Member	GO Biological Processes	GO:0001667	ameboidal-type cell migration	-3.29877	-1.05685	14/417	12554,13836,14172,14234,14775,15368,17395,18591,19713,21857,22160,64074,107586,234779	Cdh13,Epha2,Fgf18,Foxc2,Gpx1,Hmox1,Mmp9,Pdgfb,Ret,Timp1,Twist1,Smoc2,Ovol2,Plcg2		2_Member	GO Biological Processes	GO:0007389	pattern specification process	-3.42477	-0.462684	8/470	13654,14234,14313,15242,16869,20319,22158,22658	Egr2,Foxc2,Fst,Hhex,Lhx1,Sfrp2,Tulp3,Pcgf2		1_Member	Reactome Gene Sets	R-MMU-5625886	Activated PKN1 stimulates transcription of AR (androgen receptor) regulated genes KLK2 and KLK3	-5.41564	-2.20698	4/70	319183,319184,319186,319191	H2bc11,H2bc12,H2bc14,H2ac13
1_Member	GO Biological Processes	GO:0010529	negative regulation of transposition	-2.7511	-0.243857	3/20	17450,54427,330890	Morc1,Dnmt3l,Piwil4		1_Member	GO Biological Processes	GO:0044089	positive regulation of cellular component biogenesis	-2.5336	-0.932302	51/556	12386,12404,12424,12484,12808,13191,13196,13640,14102,14159,14251,14745,14804,16423,16826,16854,17762,18011,18016,18189,18212,18761,19130,20616,22349,22778,30794,30948,54324,56637,58804,58994,63986,66214,67971,69903,72333,72754,75974,78473,107581,108100,109880,208177,227753,229722,232370,232944,260315,319387,330319	Ctnna2,Cbln1,Cck,Cd24a,Cobl,Dctn1,Asap1,Efna5,Fas,Fes,Flot1,Lpar1,Grid2,Cd47,Ldb2,Lgals3,Mapt,Neurl1a,Nf2,Nrxn1,Ntrk2,Prkcq,Prox1,Snap91,Vil1,Ikzf1,Pdlim4,Bin1,Arhgef5,Gsk3b,Cdc42ep5,Smpd3,Gmfg,Rgcc,Tppp3,Rasip1,Palld,Arhgef10l,Dock11,Skap1,Col16a1,Baiap2,Braf,Phldb2,Gsn,5330417C22Rik,Clstn3,Mark4,Nav3,Adgrl3,Wipf3		1_Member	GO Biological Processes	GO:0040036	regulation of fibroblast growth factor receptor signaling pathway	-3.26624	-1.03782	4/32	18591,21416,24066,64074	Pdgfb,Tcf7l2,Spry4,Smoc2		2_Member	GO Biological Processes	GO:0003002	regionalization	-3.27381	-0.390905	7/377	13654,14234,15242,16869,20319,22158,22658	Egr2,Foxc2,Hhex,Lhx1,Sfrp2,Tulp3,Pcgf2		1_Member	Reactome Gene Sets	R-MMU-73929	Base-Excision Repair, AP Site Formation	-5.39092	-2.20698	4/71	319183,319184,319186,319191	H2bc11,H2bc12,H2bc14,H2ac13
1_Member	GO Biological Processes	GO:0007276	gamete generation	-2.06816	0	17/728	12142,17450,22415,22702,54427,69707,73412,83560,106757,114642,213236,214575,244551,269610,330890,378430,383491	Prdm1,Morc1,Wnt3,Zfp42,Dnmt3l,Iqcg,Nme8,Tex14,Catsperd,Brdt,Dnd1,Tdrd5,Nanos3,Chd5,Piwil4,Nanos2,Prdm14		1_Member	GO Biological Processes	GO:0051017	actin filament bundle assembly	-2.52477	-0.926296	21/177	11994,14745,16423,18016,18761,22349,30794,54324,56363,66214,69288,71774,72088,72754,108100,108897,109880,208177,218194,229474,235431	Pcdh15,Lpar1,Cd47,Nf2,Prkcq,Vil1,Pdlim4,Arhgef5,Tmeff2,Rgcc,Rhobtb1,Shroom1,Ush1c,Arhgef10l,Baiap2,Aif1l,Braf,Phldb2,Phactr1,Fhdc1,Coro2b		1_Member	GO Biological Processes	GO:0060055	angiogenesis involved in wound healing	-3.0801	-0.933176	3/16	14234,14775,64074	Foxc2,Gpx1,Smoc2		2_Member	GO Biological Processes	GO:0060562	epithelial tube morphogenesis	-3.1999	-0.350247	7/388	14234,15242,16869,18612,20319,22158,104156	Foxc2,Hhex,Lhx1,Etv4,Sfrp2,Tulp3,Etv5		1_Member	Reactome Gene Sets	R-MMU-606279	Deposition of new CENPA-containing nucleosomes at the centromere	-5.24982	-2.14039	4/77	319183,319184,319186,319191	H2bc11,H2bc12,H2bc14,H2ac13
1_Member	GO Biological Processes	GO:0051052	regulation of DNA metabolic process	-2.00031	0	12/451	14938,17450,18999,52463,54343,54427,67246,70790,73708,76055,214987,383491	Gzma,Morc1,Pou5f1,Tet1,Atf7ip,Dnmt3l,Resf1,Ubr5,Dppa3,Oga,Chtf8,Prdm14		1_Member	GO Biological Processes	GO:0110020	regulation of actomyosin structure organization	-2.22446	-0.738773	14/107	14745,16423,17260,18016,18761,19130,30794,54324,56363,66214,72754,109880,208177,235431	Lpar1,Cd47,Mef2c,Nf2,Prkcq,Prox1,Pdlim4,Arhgef5,Tmeff2,Rgcc,Arhgef10l,Braf,Phldb2,Coro2b		1_Member	GO Biological Processes	GO:2001028	positive regulation of endothelial cell chemotaxis	-2.9996	-0.879496	3/17	14172,18591,64074	Fgf18,Pdgfb,Smoc2		2_Member	GO Biological Processes	GO:0035282	segmentation	-3.182	-0.350247	4/105	13654,14234,16869,20319	Egr2,Foxc2,Lhx1,Sfrp2		1_Member	Reactome Gene Sets	R-MMU-774815	Nucleosome assembly	-5.24982	-2.14039	4/77	319183,319184,319186,319191	H2bc11,H2bc12,H2bc14,H2ac13
2_Summary	GO Biological Processes	GO:0035455	response to interferon-alpha	-5.0314	-1.46725	5/24	21822,66141,68713,69550,80876,17195,66597,67246,100038882,12142,18119,100039796,19328,22121,64685,16842,230073,27041,76933	Tgtp1,Ifitm3,Ifitm1,Bst2,Ifitm2,Mbl2,Trim13,Resf1,Isg15,Prdm1,Nodal,Tgtp2,Rab12,Rpl13a,Nmi,Lef1,Ddx58,G3bp1,Ifi27l2a		1_Member	GO Biological Processes	GO:0051496	positive regulation of stress fiber assembly	-2.21787	-0.735074	9/55	14745,16423,18016,18761,30794,54324,66214,72754,109880	Lpar1,Cd47,Nf2,Prkcq,Pdlim4,Arhgef5,Rgcc,Arhgef10l,Braf		1_Member	GO Biological Processes	GO:0010634	positive regulation of epithelial cell migration	-2.71486	-0.684744	7/147	14172,14234,15368,17395,18591,64074,234779	Fgf18,Foxc2,Hmox1,Mmp9,Pdgfb,Smoc2,Plcg2		2_Member	GO Biological Processes	GO:0048704	embryonic skeletal system morphogenesis	-3.13604	-0.341076	4/108	14234,16869,22158,22658	Foxc2,Lhx1,Tulp3,Pcgf2		1_Member	Reactome Gene Sets	R-MMU-2299718	Condensation of Prophase Chromosomes	-5.22742	-2.14039	4/78	319183,319184,319186,319191	H2bc11,H2bc12,H2bc14,H2ac13
2_Member	GO Biological Processes	GO:0035455	response to interferon-alpha	-5.0314	-1.46725	5/24	21822,66141,68713,69550,80876	Tgtp1,Ifitm3,Ifitm1,Bst2,Ifitm2		1_Member	GO Biological Processes	GO:0032233	positive regulation of actin filament bundle assembly	-2.21257	-0.731212	10/65	14745,16423,18016,18761,22349,30794,54324,66214,72754,109880	Lpar1,Cd47,Nf2,Prkcq,Vil1,Pdlim4,Arhgef5,Rgcc,Arhgef10l,Braf		1_Member	GO Biological Processes	GO:2001026	regulation of endothelial cell chemotaxis	-2.66364	-0.672856	3/22	14172,18591,64074	Fgf18,Pdgfb,Smoc2		2_Member	GO Biological Processes	GO:0048701	embryonic cranial skeleton morphogenesis	-2.98287	-0.227582	3/53	14234,16869,22158	Foxc2,Lhx1,Tulp3		1_Member	Reactome Gene Sets	R-MMU-8936459	RUNX1 regulates genes involved in megakaryocyte differentiation and platelet function	-5.14071	-2.08172	4/82	319183,319184,319186,319191	H2bc11,H2bc12,H2bc14,H2ac13
2_Member	GO Biological Processes	GO:0048525	negative regulation of viral process	-4.43396	-1.21224	8/102	17195,66141,66597,67246,68713,69550,80876,100038882	Mbl2,Ifitm3,Trim13,Resf1,Ifitm1,Bst2,Ifitm2,Isg15		1_Member	GO Biological Processes	GO:0030038	contractile actin filament bundle assembly	-2.08518	-0.657753	14/111	14745,16423,18016,18761,30794,54324,56363,66214,72754,109880,208177,218194,229474,235431	Lpar1,Cd47,Nf2,Prkcq,Pdlim4,Arhgef5,Tmeff2,Rgcc,Arhgef10l,Braf,Phldb2,Phactr1,Fhdc1,Coro2b		1_Member	GO Biological Processes	GO:0008543	fibroblast growth factor receptor signaling pathway	-2.64653	-0.664447	5/77	14172,18591,21416,24066,64074	Fgf18,Pdgfb,Tcf7l2,Spry4,Smoc2		2_Member	GO Biological Processes	GO:0048706	embryonic skeletal system development	-2.70752	-0.159688	4/141	14234,16869,22158,22658	Foxc2,Lhx1,Tulp3,Pcgf2		1_Member	Reactome Gene Sets	R-MMU-2559586	DNA Damage/Telomere Stress Induced Senescence	-5.01859	-2.03968	4/88	319183,319184,319186,319191	H2bc11,H2bc12,H2bc14,H2ac13
2_Member	GO Biological Processes	GO:0043901	negative regulation of multi-organism process	-4.27136	-1.18009	10/172	12142,17195,18119,66141,66597,67246,68713,69550,80876,100038882	Prdm1,Mbl2,Nodal,Ifitm3,Trim13,Resf1,Ifitm1,Bst2,Ifitm2,Isg15		1_Member	GO Biological Processes	GO:0043149	stress fiber assembly	-2.08518	-0.657753	14/111	14745,16423,18016,18761,30794,54324,56363,66214,72754,109880,208177,218194,229474,235431	Lpar1,Cd47,Nf2,Prkcq,Pdlim4,Arhgef5,Tmeff2,Rgcc,Arhgef10l,Braf,Phldb2,Phactr1,Fhdc1,Coro2b		1_Member	GO Biological Processes	GO:0048010	vascular endothelial growth factor receptor signaling pathway	-2.63126	-0.653702	4/47	14172,14234,15242,18591	Fgf18,Foxc2,Hhex,Pdgfb		2_Member	GO Biological Processes	GO:0043010	camera-type eye development	-2.67567	-0.159688	6/353	12970,14234,14685,16869,22158,56847	Crygs,Foxc2,Gnat1,Lhx1,Tulp3,Aldh1a3		1_Member	Reactome Gene Sets	R-MMU-5625740	RHO GTPases activate PKNs	-5.01859	-2.03968	4/88	319183,319184,319186,319191	H2bc11,H2bc12,H2bc14,H2ac13
2_Member	GO Biological Processes	GO:0035456	response to interferon-beta	-4.16507	-1.17168	6/57	21822,66141,68713,69550,80876,100039796	Tgtp1,Ifitm3,Ifitm1,Bst2,Ifitm2,Tgtp2		1_Member	GO Biological Processes	GO:0110053	regulation of actin filament organization	-2.02299	-0.611136	27/271	11567,12386,14745,16423,18016,18753,18761,20741,22349,30794,30948,54324,56363,58804,63986,66214,72754,108100,109880,208177,213556,225288,227753,231637,235431,245857,330319	Avil,Ctnna2,Lpar1,Cd47,Nf2,Prkcd,Prkcq,Sptb,Vil1,Pdlim4,Bin1,Arhgef5,Tmeff2,Cdc42ep5,Gmfg,Rgcc,Arhgef10l,Baiap2,Braf,Phldb2,Plekhh2,Fhod3,Gsn,Ssh1,Coro2b,Ssh3,Wipf3		1_Member	GO Biological Processes	GO:0010631	epithelial cell migration	-2.61949	-0.644181	10/287	12554,13836,14172,14234,14775,15368,17395,18591,64074,234779	Cdh13,Epha2,Fgf18,Foxc2,Gpx1,Hmox1,Mmp9,Pdgfb,Smoc2,Plcg2		2_Member	GO Biological Processes	GO:1904888	cranial skeletal system development	-2.63409	-0.149129	3/70	14234,16869,22158	Foxc2,Lhx1,Tulp3		1_Member	Reactome Gene Sets	R-MMU-201722	Formation of the beta-catenin:TCF transactivating complex	-4.99908	-2.03968	4/89	319183,319184,319186,319191	H2bc11,H2bc12,H2bc14,H2ac13
2_Member	GO Biological Processes	GO:1903901	negative regulation of viral life cycle	-4.11258	-1.17168	7/84	66141,66597,67246,68713,69550,80876,100038882	Ifitm3,Trim13,Resf1,Ifitm1,Bst2,Ifitm2,Isg15		2_Summary	GO Biological Processes	GO:0007610	behavior	-8.67198	-4.88599	89/753	11522,11941,11994,11998,12286,12290,12307,12362,12394,12424,12752,13134,13191,13489,13508,13798,14167,14297,14387,14419,14681,15111,16531,17260,17268,17536,17762,17967,18189,18190,18212,18507,18516,18619,18858,19013,19165,19259,19283,20238,20273,20274,20287,20418,20512,20618,20720,20743,20983,21407,21828,22127,26557,27220,27386,29813,52906,56183,56710,56747,57340,66673,71722,77128,93688,108015,10…	Adh1,Atp2b2,Pcdh15,Avp,Cacna1a,Cacna1e,Calb1,Casp1,Runx1,Cck,Cln3,Dach1,Dctn1,Drd2,Dscam,En1,Fgf12,Fxn,Gaa,Gal,Gnao1,Hand2,Kcnma1,Mef2c,Meis1,Meis2,Mapt,Ncam1,Nrxn1,Nrxn2,Ntrk2,Pax5,Pbx3,Penk,Pmp22,Ppara,Psen2,Ptpn5,Ptprz1,Atxn1,Scn8a,Scn9a,Sct,Shc3,Slc1a3,Sncg,Serpine2,Sptbn2,Syt4,Tcf15,Thbs4,Tsx,Homer2,Cartpt,Npas3,Zfp385a,Ahi1,Nmu,Brinp1,Sez6l,Jph3,Sorcs3,Cic,Crebrf,Klhl1,Chrnb4,Npy,Braf,Ehmt2…		1_Member	GO Biological Processes	GO:0090132	epithelium migration	-2.59775	-0.633419	10/289	12554,13836,14172,14234,14775,15368,17395,18591,64074,234779	Cdh13,Epha2,Fgf18,Foxc2,Gpx1,Hmox1,Mmp9,Pdgfb,Smoc2,Plcg2		2_Member	GO Biological Processes	GO:0001756	somitogenesis	-2.51633	-0.11379	3/77	14234,16869,20319	Foxc2,Lhx1,Sfrp2		1_Member	Reactome Gene Sets	R-MMU-8878171	Transcriptional regulation by RUNX1	-4.99483	-2.03968	5/192	109594,319183,319184,319186,319191	Lmo1,H2bc11,H2bc12,H2bc14,H2ac13
2_Member	GO Biological Processes	GO:0045071	negative regulation of viral genome replication	-4.07993	-1.15924	6/59	66141,67246,68713,69550,80876,100038882	Ifitm3,Resf1,Ifitm1,Bst2,Ifitm2,Isg15		2_Member	GO Biological Processes	GO:0007610	behavior	-8.67198	-4.88599	89/753	11522,11941,11994,11998,12286,12290,12307,12362,12394,12424,12752,13134,13191,13489,13508,13798,14167,14297,14387,14419,14681,15111,16531,17260,17268,17536,17762,17967,18189,18190,18212,18507,18516,18619,18858,19013,19165,19259,19283,20238,20273,20274,20287,20418,20512,20618,20720,20743,20983,21407,21828,22127,26557,27220,27386,29813,52906,56183,56710,56747,57340,66673,71722,77128,93688,108015,10…	Adh1,Atp2b2,Pcdh15,Avp,Cacna1a,Cacna1e,Calb1,Casp1,Runx1,Cck,Cln3,Dach1,Dctn1,Drd2,Dscam,En1,Fgf12,Fxn,Gaa,Gal,Gnao1,Hand2,Kcnma1,Mef2c,Meis1,Meis2,Mapt,Ncam1,Nrxn1,Nrxn2,Ntrk2,Pax5,Pbx3,Penk,Pmp22,Ppara,Psen2,Ptpn5,Ptprz1,Atxn1,Scn8a,Scn9a,Sct,Shc3,Slc1a3,Sncg,Serpine2,Sptbn2,Syt4,Tcf15,Thbs4,Tsx,Homer2,Cartpt,Npas3,Zfp385a,Ahi1,Nmu,Brinp1,Sez6l,Jph3,Sorcs3,Cic,Crebrf,Klhl1,Chrnb4,Npy,Braf,Ehmt2…		1_Member	GO Biological Processes	GO:0090130	tissue migration	-2.57621	-0.617384	10/291	12554,13836,14172,14234,14775,15368,17395,18591,64074,234779	Cdh13,Epha2,Fgf18,Foxc2,Gpx1,Hmox1,Mmp9,Pdgfb,Smoc2,Plcg2		2_Member	GO Biological Processes	GO:0048705	skeletal system morphogenesis	-2.50088	-0.11379	5/264	14234,16869,20319,22158,22658	Foxc2,Lhx1,Sfrp2,Tulp3,Pcgf2		1_Member	Reactome Gene Sets	R-MMU-157579	Telomere Maintenance	-4.9419	-2.03968	4/92	319183,319184,319186,319191	H2bc11,H2bc12,H2bc14,H2ac13
2_Member	GO Biological Processes	GO:0034341	response to interferon-gamma	-3.53637	-0.724265	8/137	19328,21822,22121,64685,66141,68713,69550,80876	Rab12,Tgtp1,Rpl13a,Nmi,Ifitm3,Ifitm1,Bst2,Ifitm2		2_Member	GO Biological Processes	GO:0030534	adult behavior	-5.58551	-2.93518	30/193	11522,11994,12286,13489,13798,14167,14297,16531,17762,18189,18190,18507,18516,18858,19013,20238,20273,20618,20743,22127,26557,27220,56747,93688,108015,110147,231290,233878,320790,330222	Adh1,Pcdh15,Cacna1a,Drd2,En1,Fgf12,Fxn,Kcnma1,Mapt,Nrxn1,Nrxn2,Pax5,Pbx3,Pmp22,Ppara,Atxn1,Scn8a,Sncg,Sptbn2,Tsx,Homer2,Cartpt,Sez6l,Klhl1,Chrnb4,Ehmt2,Slc10a4,Sez6l2,Chd7,Sdk1		1_Member	GO Biological Processes	GO:0043534	blood vessel endothelial cell migration	-2.55513	-0.613988	6/117	13836,14172,14234,14775,15368,18591	Epha2,Fgf18,Foxc2,Gpx1,Hmox1,Pdgfb		2_Member	GO Biological Processes	GO:0001654	eye development	-2.39721	-0.0652233	6/402	12970,14234,14685,16869,22158,56847	Crygs,Foxc2,Gnat1,Lhx1,Tulp3,Aldh1a3		1_Member	Reactome Gene Sets	R-MMU-73884	Base Excision Repair	-4.9419	-2.03968	4/92	319183,319184,319186,319191	H2bc11,H2bc12,H2bc14,H2ac13
2_Member	GO Biological Processes	GO:0050792	regulation of viral process	-3.28886	-0.544256	9/187	16842,17195,66141,66597,67246,68713,69550,80876,100038882	Lef1,Mbl2,Ifitm3,Trim13,Resf1,Ifitm1,Bst2,Ifitm2,Isg15		2_Member	GO Biological Processes	GO:0007626	locomotory behavior	-4.60001	-2.182	34/259	11941,11994,11998,12286,12290,12307,13489,13508,13798,14167,14297,14387,14681,16531,17268,17762,18516,18619,18858,20238,20273,20618,27386,29813,56747,93688,108015,211323,214084,214230,233878,268890,319387,320790	Atp2b2,Pcdh15,Avp,Cacna1a,Cacna1e,Calb1,Drd2,Dscam,En1,Fgf12,Fxn,Gaa,Gnao1,Kcnma1,Meis1,Mapt,Pbx3,Penk,Pmp22,Atxn1,Scn8a,Sncg,Npas3,Zfp385a,Sez6l,Klhl1,Chrnb4,Nrg1,Slc18a2,Pak6,Sez6l2,Lsamp,Adgrl3,Chd7		1_Member	GO Biological Processes	GO:0043542	endothelial cell migration	-2.50091	-0.589909	8/204	12554,13836,14172,14234,14775,15368,18591,64074	Cdh13,Epha2,Fgf18,Foxc2,Gpx1,Hmox1,Pdgfb,Smoc2		2_Member	GO Biological Processes	GO:0150063	visual system development	-2.38154	-0.0652233	6/405	12970,14234,14685,16869,22158,56847	Crygs,Foxc2,Gnat1,Lhx1,Tulp3,Aldh1a3		1_Member	Reactome Gene Sets	R-MMU-73772	RNA Polymerase I Promoter Escape	-4.92327	-2.03968	4/93	319183,319184,319186,319191	H2bc11,H2bc12,H2bc14,H2ac13
2_Member	GO Biological Processes	GO:0043903	regulation of symbiosis, encompassing mutualism through parasitism	-3.00429	-0.352872	9/205	16842,17195,66141,66597,67246,68713,69550,80876,100038882	Lef1,Mbl2,Ifitm3,Trim13,Resf1,Ifitm1,Bst2,Ifitm2,Isg15		2_Member	GO Biological Processes	GO:0008344	adult locomotory behavior	-3.3575	-1.39541	17/111	11994,12286,13489,13798,14167,14297,16531,17762,18516,18858,20238,20273,20618,56747,93688,233878,320790	Pcdh15,Cacna1a,Drd2,En1,Fgf12,Fxn,Kcnma1,Mapt,Pbx3,Pmp22,Atxn1,Scn8a,Sncg,Sez6l,Klhl1,Sez6l2,Chd7		1_Member	GO Biological Processes	GO:0044344	cellular response to fibroblast growth factor stimulus	-2.3329	-0.486428	5/91	14172,18591,21416,24066,64074	Fgf18,Pdgfb,Tcf7l2,Spry4,Smoc2		2_Member	GO Biological Processes	GO:0007369	gastrulation	-2.37895	-0.0652233	4/174	14234,15242,16869,20319	Foxc2,Hhex,Lhx1,Sfrp2		1_Member	Reactome Gene Sets	R-MMU-5250913	Positive epigenetic regulation of rRNA expression	-4.90485	-2.03968	4/94	319183,319184,319186,319191	H2bc11,H2bc12,H2bc14,H2ac13
2_Member	GO Biological Processes	GO:0045069	regulation of viral genome replication	-2.92986	-0.338848	6/96	66141,67246,68713,69550,80876,100038882	Ifitm3,Resf1,Ifitm1,Bst2,Ifitm2,Isg15		2_Member	GO Biological Processes	GO:0007628	adult walking behavior	-3.31593	-1.37915	10/47	11994,12286,13489,14297,16531,17762,18858,20273,93688,320790	Pcdh15,Cacna1a,Drd2,Fxn,Kcnma1,Mapt,Pmp22,Scn8a,Klhl1,Chd7		1_Member	GO Biological Processes	GO:0043536	positive regulation of blood vessel endothelial cell migration	-2.3261	-0.48294	4/57	14172,14234,15368,18591	Fgf18,Foxc2,Hmox1,Pdgfb		2_Member	GO Biological Processes	GO:0048880	sensory system development	-2.36601	-0.0571364	6/408	12970,14234,14685,16869,22158,56847	Crygs,Foxc2,Gnat1,Lhx1,Tulp3,Aldh1a3		1_Member	Reactome Gene Sets	R-MMU-5250924	B-WICH complex positively regulates rRNA expression	-4.90485	-2.03968	4/94	319183,319184,319186,319191	H2bc11,H2bc12,H2bc14,H2ac13
2_Member	GO Biological Processes	GO:1903900	regulation of viral life cycle	-2.67851	-0.193543	7/145	66141,66597,67246,68713,69550,80876,100038882	Ifitm3,Trim13,Resf1,Ifitm1,Bst2,Ifitm2,Isg15		2_Member	GO Biological Processes	GO:0090659	walking behavior	-3.16398	-1.28647	10/49	11994,12286,13489,14297,16531,17762,18858,20273,93688,320790	Pcdh15,Cacna1a,Drd2,Fxn,Kcnma1,Mapt,Pmp22,Scn8a,Klhl1,Chd7		1_Member	GO Biological Processes	GO:0043535	regulation of blood vessel endothelial cell migration	-2.29292	-0.457937	5/93	13836,14172,14234,15368,18591	Epha2,Fgf18,Foxc2,Hmox1,Pdgfb		2_Member	GO Biological Processes	GO:0016331	morphogenesis of embryonic epithelium	-2.29324	-0.00784598	4/184	15242,20319,22158,56847	Hhex,Sfrp2,Tulp3,Aldh1a3		1_Member	Reactome Gene Sets	R-MMU-2559582	Senescence-Associated Secretory Phenotype (SASP)	-4.78135	-1.93321	4/101	319183,319184,319186,319191	H2bc11,H2bc12,H2bc14,H2ac13
2_Member	GO Biological Processes	GO:0034340	response to type I interferon	-2.6562	-0.178412	4/45	66141,68713,80876,100038882	Ifitm3,Ifitm1,Ifitm2,Isg15		3_Summary	GO Biological Processes	GO:0006836	neurotransmitter transport	-8.39441	-4.73335	47/302	12286,13195,13489,14127,14251,14299,14809,16854,17096,17260,17957,18189,18190,18191,18212,18751,20512,20518,20616,20618,20743,20974,20979,20981,20983,22066,26875,56637,67847,70129,74136,75209,78830,78896,100434,109731,109880,110877,208898,214084,229706,231290,235415,238988,268934,327814,432530,11941,12752,14417,16423,19223,19261,58994,216343,320981,12484,30948,53330,72685,11745,11891,14159,16500,…	Cacna1a,Ddc,Drd2,Fcer1g,Flot1,Ncs1,Grik5,Lgals3,Lyn,Mef2c,Napb,Nrxn1,Nrxn2,Nrxn3,Ntrk2,Prkcb,Slc1a3,Slc22a2,Snap91,Sncg,Sptbn2,Syngr3,Syt1,Syt3,Syt4,Trpc4,Pclo,Gsk3b,Sncaip,Slc44a4,Sec14l1,Sv2c,Slc25a12,Ecrg4,Slc44a1,Maob,Braf,Slc18a1,Unc13c,Slc18a2,Slc6a17,Slc10a4,Cplx3,Erc2,Grm4,Ppfia2,Adcy1,Atp2b2,Cln3,Gad2,Cd47,Ptgis,Sirpa,Smpd3,Tph2,Enpp6,Cd24a,Bin1,Vamp4,Dnajc6,Anxa3,Rab27a,Fes,Kcnb1,Myo1f,…		1_Member	GO Biological Processes	GO:0071774	response to fibroblast growth factor	-2.29292	-0.457937	5/93	14172,18591,21416,24066,64074	Fgf18,Pdgfb,Tcf7l2,Spry4,Smoc2		2_Member	GO Biological Processes	GO:0061053	somite development	-2.24765	0	3/96	14234,16869,20319	Foxc2,Lhx1,Sfrp2		1_Member	Reactome Gene Sets	R-MMU-2559580	Oxidative Stress Induced Senescence	-4.6507	-1.84999	4/109	319183,319184,319186,319191	H2bc11,H2bc12,H2bc14,H2ac13
2_Member	GO Biological Processes	GO:0046597	negative regulation of viral entry into host cell	-2.62832	-0.164545	3/22	66141,68713,80876	Ifitm3,Ifitm1,Ifitm2		3_Member	GO Biological Processes	GO:0006836	neurotransmitter transport	-8.39441	-4.73335	47/302	12286,13195,13489,14127,14251,14299,14809,16854,17096,17260,17957,18189,18190,18191,18212,18751,20512,20518,20616,20618,20743,20974,20979,20981,20983,22066,26875,56637,67847,70129,74136,75209,78830,78896,100434,109731,109880,110877,208898,214084,229706,231290,235415,238988,268934,327814,432530	Cacna1a,Ddc,Drd2,Fcer1g,Flot1,Ncs1,Grik5,Lgals3,Lyn,Mef2c,Napb,Nrxn1,Nrxn2,Nrxn3,Ntrk2,Prkcb,Slc1a3,Slc22a2,Snap91,Sncg,Sptbn2,Syngr3,Syt1,Syt3,Syt4,Trpc4,Pclo,Gsk3b,Sncaip,Slc44a4,Sec14l1,Sv2c,Slc25a12,Ecrg4,Slc44a1,Maob,Braf,Slc18a1,Unc13c,Slc18a2,Slc6a17,Slc10a4,Cplx3,Erc2,Grm4,Ppfia2,Adcy1		1_Member	GO Biological Processes	GO:0035767	endothelial cell chemotaxis	-2.27301	-0.441259	3/30	14172,18591,64074	Fgf18,Pdgfb,Smoc2		2_Member	GO Biological Processes	GO:0001704	formation of primary germ layer	-2.19855	0	3/100	14234,16869,20319	Foxc2,Lhx1,Sfrp2		1_Member	Reactome Gene Sets	R-MMU-5578749	Transcriptional regulation by small RNAs	-4.6507	-1.84999	4/109	319183,319184,319186,319191	H2bc11,H2bc12,H2bc14,H2ac13
2_Member	GO Biological Processes	GO:0019079	viral genome replication	-2.54991	-0.131893	6/114	66141,67246,68713,69550,80876,100038882	Ifitm3,Resf1,Ifitm1,Bst2,Ifitm2,Isg15		3_Member	GO Biological Processes	GO:0007269	neurotransmitter secretion	-4.50017	-2.11212	27/187	12286,13489,14299,14809,17260,17957,18189,18190,18191,18212,18751,20616,20618,20743,20979,20981,20983,26875,56637,67847,109880,208898,235415,238988,268934,327814,432530	Cacna1a,Drd2,Ncs1,Grik5,Mef2c,Napb,Nrxn1,Nrxn2,Nrxn3,Ntrk2,Prkcb,Snap91,Sncg,Sptbn2,Syt1,Syt3,Syt4,Pclo,Gsk3b,Sncaip,Braf,Unc13c,Cplx3,Erc2,Grm4,Ppfia2,Adcy1		1_Member	GO Biological Processes	GO:0010632	regulation of epithelial cell migration	-2.17965	-0.385764	8/231	13836,14172,14234,15368,17395,18591,64074,234779	Epha2,Fgf18,Foxc2,Hmox1,Mmp9,Pdgfb,Smoc2,Plcg2		2_Member	GO Biological Processes	GO:0048562	embryonic organ morphogenesis	-2.11185	0	5/327	14234,16869,22158,22658,56847	Foxc2,Lhx1,Tulp3,Pcgf2,Aldh1a3		1_Member	Reactome Gene Sets	R-MMU-73854	RNA Polymerase I Promoter Clearance	-4.6507	-1.84999	4/109	319183,319184,319186,319191	H2bc11,H2bc12,H2bc14,H2ac13
2_Member	GO Biological Processes	GO:0043900	regulation of multi-organism process	-2.4074	-0.0245095	12/399	12142,16842,17195,18119,66141,66597,67246,68713,69550,80876,230073,100038882	Prdm1,Lef1,Mbl2,Nodal,Ifitm3,Trim13,Resf1,Ifitm1,Bst2,Ifitm2,Ddx58,Isg15		3_Member	GO Biological Processes	GO:0099643	signal release from synapse	-4.50017	-2.11212	27/187	12286,13489,14299,14809,17260,17957,18189,18190,18191,18212,18751,20616,20618,20743,20979,20981,20983,26875,56637,67847,109880,208898,235415,238988,268934,327814,432530	Cacna1a,Drd2,Ncs1,Grik5,Mef2c,Napb,Nrxn1,Nrxn2,Nrxn3,Ntrk2,Prkcb,Snap91,Sncg,Sptbn2,Syt1,Syt3,Syt4,Pclo,Gsk3b,Sncaip,Braf,Unc13c,Cplx3,Erc2,Grm4,Ppfia2,Adcy1		1_Member	GO Biological Processes	GO:0010595	positive regulation of endothelial cell migration	-2.16091	-0.375774	5/100	14172,14234,15368,18591,64074	Fgf18,Foxc2,Hmox1,Pdgfb,Smoc2		2_Member	GO Biological Processes	GO:2000027	regulation of animal organ morphogenesis	-2.07934	0	4/212	14234,16869,20319,104156	Foxc2,Lhx1,Sfrp2,Etv5		1_Member	Reactome Gene Sets	R-MMU-73864	RNA Polymerase I Transcription	-4.63508	-1.84909	4/110	319183,319184,319186,319191	H2bc11,H2bc12,H2bc14,H2ac13
2_Member	GO Biological Processes	GO:0009615	response to virus	-2.16415	0	9/274	21822,27041,66141,68713,69550,76933,80876,230073,100038882	Tgtp1,G3bp1,Ifitm3,Ifitm1,Bst2,Ifi27l2a,Ifitm2,Ddx58,Isg15		3_Member	GO Biological Processes	GO:0051588	regulation of neurotransmitter transport	-4.31842	-2.00955	26/181	12286,13489,14251,14299,14809,16854,17260,17957,18191,18212,18751,20618,20979,20983,56637,67847,78896,109731,109880,110877,214084,231290,235415,268934,327814,432530	Cacna1a,Drd2,Flot1,Ncs1,Grik5,Lgals3,Mef2c,Napb,Nrxn3,Ntrk2,Prkcb,Sncg,Syt1,Syt4,Gsk3b,Sncaip,Ecrg4,Maob,Braf,Slc18a1,Slc18a2,Slc10a4,Cplx3,Grm4,Ppfia2,Adcy1		2_Summary	GO Biological Processes	GO:0010563	negative regulation of phosphorus metabolic process	-5.98055	-2.56253	22/560	12575,12988,14063,14870,15242,18260,18591,19252,22160,24066,26941,54612,59090,67603,109689,211770,223254,230126,232431,240672,243312,333433,12444,13653,13836,14172,16797,19713,21432,22138,53608,55948,13601,14775,17395,18793,21857,21956,59083,14360,14585,18612,19417,11803,19883,211652,20375,63873,16178,21682,21944,85030,56294,77889,14234,16869	Cdkn1a,Csk,F2rl1,Gstp1,Hhex,Ocln,Pdgfb,Dusp1,Twist1,Spry4,Slc9a3r1,Sfrp5,Midn,Dusp6,Arrb1,Trib1,Farp1,Shb,Gprc5a,Dusp5,Elfn1,Gpd1l,Ccnd2,Egr1,Epha2,Fgf18,Lat,Ret,Tcl1,Ttn,Map3k6,Sfn,Ecm1,Gpx1,Mmp9,Plaur,Timp1,Tnnt2,Fetub,Fyn,Gfra1,Etv4,Rasgrf1,Aplp1,Rora,Wwc1,Spi1,Trpv4,Il1r2,Tec,Tnfsf12,Tnfrsf25,Ptpn9,Lbh,Foxc2,Lhx1		2_Member	GO Biological Processes	GO:0007423	sensory organ development	-2.07247	0	7/618	12970,14234,14685,15040,16869,22158,56847	Crygs,Foxc2,Gnat1,H2-T23,Lhx1,Tulp3,Aldh1a3		1_Member	Reactome Gene Sets	R-MMU-211000	Gene Silencing by RNA	-4.5297	-1.77059	4/117	319183,319184,319186,319191	H2bc11,H2bc12,H2bc14,H2ac13
2_Member	GO Biological Processes	GO:0046596	regulation of viral entry into host cell	-2.12191	0	3/33	66141,68713,80876	Ifitm3,Ifitm1,Ifitm2		3_Member	GO Biological Processes	GO:0001505	regulation of neurotransmitter levels	-4.24405	-1.96597	43/373	11941,12286,12752,13195,13489,14251,14299,14417,14809,16423,17260,17957,18189,18190,18191,18212,18751,19223,19261,20512,20616,20618,20743,20974,20979,20981,20983,26875,56637,58994,67847,70129,109731,109880,110877,208898,216343,235415,238988,268934,320981,327814,432530	Atp2b2,Cacna1a,Cln3,Ddc,Drd2,Flot1,Ncs1,Gad2,Grik5,Cd47,Mef2c,Napb,Nrxn1,Nrxn2,Nrxn3,Ntrk2,Prkcb,Ptgis,Sirpa,Slc1a3,Snap91,Sncg,Sptbn2,Syngr3,Syt1,Syt3,Syt4,Pclo,Gsk3b,Smpd3,Sncaip,Slc44a4,Maob,Braf,Slc18a1,Unc13c,Tph2,Cplx3,Erc2,Grm4,Enpp6,Ppfia2,Adcy1		2_Member	GO Biological Processes	GO:0010563	negative regulation of phosphorus metabolic process	-5.98055	-2.56253	22/560	12575,12988,14063,14870,15242,18260,18591,19252,22160,24066,26941,54612,59090,67603,109689,211770,223254,230126,232431,240672,243312,333433	Cdkn1a,Csk,F2rl1,Gstp1,Hhex,Ocln,Pdgfb,Dusp1,Twist1,Spry4,Slc9a3r1,Sfrp5,Midn,Dusp6,Arrb1,Trib1,Farp1,Shb,Gprc5a,Dusp5,Elfn1,Gpd1l		2_Member	GO Biological Processes	GO:1905330	regulation of morphogenesis of an epithelium	-2.05284	0	3/113	16869,20319,104156	Lhx1,Sfrp2,Etv5		1_Member	Reactome Gene Sets	R-MMU-73886	Chromosome Maintenance	-4.51519	-1.77059	4/118	319183,319184,319186,319191	H2bc11,H2bc12,H2bc14,H2ac13
2_Member	GO Biological Processes	GO:0016032	viral process	-2.00228	0	9/291	16842,17195,66141,66597,67246,68713,69550,80876,100038882	Lef1,Mbl2,Ifitm3,Trim13,Resf1,Ifitm1,Bst2,Ifitm2,Isg15		3_Member	GO Biological Processes	GO:0099504	synaptic vesicle cycle	-4.08205	-1.86425	30/230	12286,12484,13195,13489,14299,14809,17957,18189,18191,18751,20616,20743,20979,20981,20983,26875,30948,53330,56637,72685,109880,110877,208898,214084,231290,235415,238988,268934,327814,432530	Cacna1a,Cd24a,Ddc,Drd2,Ncs1,Grik5,Napb,Nrxn1,Nrxn3,Prkcb,Snap91,Sptbn2,Syt1,Syt3,Syt4,Pclo,Bin1,Vamp4,Gsk3b,Dnajc6,Braf,Slc18a1,Unc13c,Slc18a2,Slc10a4,Cplx3,Erc2,Grm4,Ppfia2,Adcy1		2_Member	GO Biological Processes	GO:0045936	negative regulation of phosphate metabolic process	-5.98055	-2.56253	22/560	12575,12988,14063,14870,15242,18260,18591,19252,22160,24066,26941,54612,59090,67603,109689,211770,223254,230126,232431,240672,243312,333433	Cdkn1a,Csk,F2rl1,Gstp1,Hhex,Ocln,Pdgfb,Dusp1,Twist1,Spry4,Slc9a3r1,Sfrp5,Midn,Dusp6,Arrb1,Trib1,Farp1,Shb,Gprc5a,Dusp5,Elfn1,Gpd1l		2_Member	GO Biological Processes	GO:0007498	mesoderm development	-2.00172	0	3/118	14234,16869,20319	Foxc2,Lhx1,Sfrp2		1_Member	Reactome Gene Sets	R-MMU-9018519	Estrogen-dependent gene expression	-4.51519	-1.77059	4/118	319183,319184,319186,319191	H2bc11,H2bc12,H2bc14,H2ac13
3_Summary	GO Biological Processes	GO:0009798	axis specification	-4.79547	-1.37745	8/91	13590,14562,18119,18741,19206,22415,52906,214575,16842,18999,21815,27428,67968,68713,69327,71950,381738,320202	Lefty1,Gdf3,Nodal,Pitx2,Ptch1,Wnt3,Ahi1,Tdrd5,Lef1,Pou5f1,Tgif1,Shroom3,Ooep,Ifitm1,1700007K13Rik,Nanog,Drc1,Lefty2		3_Member	GO Biological Processes	GO:0006887	exocytosis	-4.05769	-1.85903	43/380	11745,11891,12286,13489,14127,14159,14299,14809,16500,17096,17916,17957,17967,18189,18191,18751,18952,19142,20743,20974,20979,20981,20983,21928,22788,26875,52055,53868,56637,58994,67295,69938,74591,83672,99571,109880,110058,208898,235415,238988,268934,327814,432530	Anxa3,Rab27a,Cacna1a,Drd2,Fcer1g,Fes,Ncs1,Grik5,Kcnb1,Lyn,Myo1f,Napb,Ncam1,Nrxn1,Nrxn3,Prkcb,Septin4,Prss12,Sptbn2,Syngr3,Syt1,Syt3,Syt4,Tnfaip2,Zp3,Pclo,Rab11fip5,Rab25,Gsk3b,Smpd3,Rab3c,Scrn1,Abca12,Sytl3,Fgg,Braf,Syt17,Unc13c,Cplx3,Erc2,Grm4,Ppfia2,Adcy1		2_Member	GO Biological Processes	GO:0043549	regulation of kinase activity	-5.69785	-2.41935	26/774	12444,12575,12988,13653,13836,14172,14870,15242,16797,18591,19252,19713,21432,22138,24066,26941,53608,54612,55948,59090,67603,109689,211770,230126,232431,240672	Ccnd2,Cdkn1a,Csk,Egr1,Epha2,Fgf18,Gstp1,Hhex,Lat,Pdgfb,Dusp1,Ret,Tcl1,Ttn,Spry4,Slc9a3r1,Map3k6,Sfrp5,Sfn,Midn,Dusp6,Arrb1,Trib1,Shb,Gprc5a,Dusp5		3_Summary	GO Biological Processes	GO:0001959	regulation of cytokine-mediated signaling pathway	-4.2503	-0.708879	5/109	15944,16179,20698,56335,94088,15040,268857,327959	Irgm1,Irak1,Sphk1,Mettl3,Trim6,H2-T23,Nlrc3,Xaf1		1_Member	Reactome Gene Sets	R-MMU-68875	Mitotic Prophase	-4.28643	-1.55479	4/135	319183,319184,319186,319191	H2bc11,H2bc12,H2bc14,H2ac13
3_Member	GO Biological Processes	GO:0009798	axis specification	-4.79547	-1.37745	8/91	13590,14562,18119,18741,19206,22415,52906,214575	Lefty1,Gdf3,Nodal,Pitx2,Ptch1,Wnt3,Ahi1,Tdrd5		3_Member	GO Biological Processes	GO:0045055	regulated exocytosis	-3.86099	-1.70847	32/259	11745,11891,12286,13489,14127,14159,14299,14809,16500,17096,17916,17957,18191,18751,20743,20974,20979,20981,20983,22788,26875,52055,56637,74591,109880,110058,208898,235415,238988,268934,327814,432530	Anxa3,Rab27a,Cacna1a,Drd2,Fcer1g,Fes,Ncs1,Grik5,Kcnb1,Lyn,Myo1f,Napb,Nrxn3,Prkcb,Sptbn2,Syngr3,Syt1,Syt3,Syt4,Zp3,Pclo,Rab11fip5,Gsk3b,Abca12,Braf,Syt17,Unc13c,Cplx3,Erc2,Grm4,Ppfia2,Adcy1		2_Member	GO Biological Processes	GO:0045859	regulation of protein kinase activity	-5.68246	-2.41935	24/678	12444,12575,12988,13653,14172,14870,15242,16797,18591,19252,19713,21432,22138,24066,26941,53608,54612,55948,67603,109689,211770,230126,232431,240672	Ccnd2,Cdkn1a,Csk,Egr1,Fgf18,Gstp1,Hhex,Lat,Pdgfb,Dusp1,Ret,Tcl1,Ttn,Spry4,Slc9a3r1,Map3k6,Sfrp5,Sfn,Dusp6,Arrb1,Trib1,Shb,Gprc5a,Dusp5		3_Member	GO Biological Processes	GO:0001959	regulation of cytokine-mediated signaling pathway	-4.2503	-0.708879	5/109	15944,16179,20698,56335,94088	Irgm1,Irak1,Sphk1,Mettl3,Trim6		1_Member	KEGG Pathway	mmu05322	Systemic lupus erythematosus	-4.20089	-1.48184	4/142	319183,319184,319186,319191	H2bc11,H2bc12,H2bc14,H2ac13
3_Member	GO Biological Processes	GO:0007389	pattern specification process	-4.13198	-1.17168	17/470	13590,14562,16842,18119,18741,18999,19206,21815,22415,27428,52906,67968,68713,69327,71950,214575,381738	Lefty1,Gdf3,Lef1,Nodal,Pitx2,Pou5f1,Ptch1,Tgif1,Wnt3,Shroom3,Ahi1,Ooep,Ifitm1,1700007K13Rik,Nanog,Tdrd5,Drc1		3_Member	GO Biological Processes	GO:0051650	establishment of vesicle localization	-3.51921	-1.48654	33/282	11891,12286,12752,12934,13191,13489,14299,14809,16560,17916,17922,17957,18191,18751,20616,20743,20979,20981,20983,26875,52906,56637,71602,109880,208898,235415,238988,268934,319613,327814,360213,432516,432530	Rab27a,Cacna1a,Cln3,Dpysl2,Dctn1,Drd2,Ncs1,Grik5,Kif1a,Myo1f,Myo7b,Napb,Nrxn3,Prkcb,Snap91,Sptbn2,Syt1,Syt3,Syt4,Pclo,Ahi1,Gsk3b,Myo1e,Braf,Unc13c,Cplx3,Erc2,Grm4,Sybu,Ppfia2,Trim46,Myo1a,Adcy1		2_Member	GO Biological Processes	GO:0033673	negative regulation of kinase activity	-5.53712	-2.33423	13/223	12575,12988,14870,15242,19252,24066,54612,59090,67603,211770,230126,232431,240672	Cdkn1a,Csk,Gstp1,Hhex,Dusp1,Spry4,Sfrp5,Midn,Dusp6,Trib1,Shb,Gprc5a,Dusp5		3_Member	GO Biological Processes	GO:0060759	regulation of response to cytokine stimulus	-4.0689	-0.708879	5/119	15944,16179,20698,56335,94088	Irgm1,Irak1,Sphk1,Mettl3,Trim6		1_Member	Reactome Gene Sets	R-MMU-2559583	Cellular Senescence	-3.91796	-1.21115	4/168	319183,319184,319186,319191	H2bc11,H2bc12,H2bc14,H2ac13
3_Member	GO Biological Processes	GO:0009880	embryonic pattern specification	-3.88092	-0.998016	6/64	14562,18119,19206,67968,71950,214575	Gdf3,Nodal,Ptch1,Ooep,Nanog,Tdrd5		3_Member	GO Biological Processes	GO:0016079	synaptic vesicle exocytosis	-3.39081	-1.41099	20/141	12286,13489,14299,14809,17957,18191,18751,20743,20979,20981,20983,26875,56637,109880,208898,235415,238988,268934,327814,432530	Cacna1a,Drd2,Ncs1,Grik5,Napb,Nrxn3,Prkcb,Sptbn2,Syt1,Syt3,Syt4,Pclo,Gsk3b,Braf,Unc13c,Cplx3,Erc2,Grm4,Ppfia2,Adcy1		2_Member	GO Biological Processes	GO:0001933	negative regulation of protein phosphorylation	-5.51816	-2.33423	18/419	12575,12988,14063,14870,15242,18260,19252,22160,24066,26941,54612,67603,109689,211770,230126,232431,240672,333433	Cdkn1a,Csk,F2rl1,Gstp1,Hhex,Ocln,Dusp1,Twist1,Spry4,Slc9a3r1,Sfrp5,Dusp6,Arrb1,Trib1,Shb,Gprc5a,Dusp5,Gpd1l		3_Member	GO Biological Processes	GO:0060337	type I interferon signaling pathway	-3.34262	-0.421929	3/40	16179,56335,94088	Irak1,Mettl3,Trim6		1_Member	Reactome Gene Sets	R-MMU-5693571	Nonhomologous End-Joining (NHEJ)	-3.85608	-1.16117	3/66	319183,319184,319186	H2bc11,H2bc12,H2bc14
3_Member	GO Biological Processes	GO:0009948	anterior/posterior axis specification	-3.32754	-0.569571	5/53	13590,14562,18119,22415,214575	Lefty1,Gdf3,Nodal,Wnt3,Tdrd5		3_Member	GO Biological Processes	GO:0051648	vesicle localization	-3.3497	-1.39193	34/300	11891,12286,12752,12934,13191,13489,14299,14809,16560,17916,17922,17957,18189,18191,18751,20616,20743,20979,20981,20983,26875,52906,56637,71602,109880,208898,235415,238988,268934,319613,327814,360213,432516,432530	Rab27a,Cacna1a,Cln3,Dpysl2,Dctn1,Drd2,Ncs1,Grik5,Kif1a,Myo1f,Myo7b,Napb,Nrxn1,Nrxn3,Prkcb,Snap91,Sptbn2,Syt1,Syt3,Syt4,Pclo,Ahi1,Gsk3b,Myo1e,Braf,Unc13c,Cplx3,Erc2,Grm4,Sybu,Ppfia2,Trim46,Myo1a,Adcy1		2_Member	GO Biological Processes	GO:0042326	negative regulation of phosphorylation	-5.47819	-2.32901	19/465	12575,12988,14063,14870,15242,18260,19252,22160,24066,26941,54612,59090,67603,109689,211770,230126,232431,240672,333433	Cdkn1a,Csk,F2rl1,Gstp1,Hhex,Ocln,Dusp1,Twist1,Spry4,Slc9a3r1,Sfrp5,Midn,Dusp6,Arrb1,Trib1,Shb,Gprc5a,Dusp5,Gpd1l		3_Member	GO Biological Processes	GO:0071357	cellular response to type I interferon	-3.34262	-0.421929	3/40	16179,56335,94088	Irak1,Mettl3,Trim6		1_Member	Reactome Gene Sets	R-MMU-8939211	ESR-mediated signaling	-3.73016	-1.04683	4/188	319183,319184,319186,319191	H2bc11,H2bc12,H2bc14,H2ac13
3_Member	GO Biological Processes	GO:0007368	determination of left/right symmetry	-2.99039	-0.352872	7/128	13590,18119,18741,21815,52906,69327,381738	Lefty1,Nodal,Pitx2,Tgif1,Ahi1,1700007K13Rik,Drc1		3_Member	GO Biological Processes	GO:0017156	calcium ion regulated exocytosis	-3.24959	-1.32822	23/177	12286,13489,14299,14809,16500,17957,18191,18751,20743,20979,20981,20983,22788,26875,56637,109880,110058,208898,235415,238988,268934,327814,432530	Cacna1a,Drd2,Ncs1,Grik5,Kcnb1,Napb,Nrxn3,Prkcb,Sptbn2,Syt1,Syt3,Syt4,Zp3,Pclo,Gsk3b,Braf,Syt17,Unc13c,Cplx3,Erc2,Grm4,Ppfia2,Adcy1		2_Member	GO Biological Processes	GO:0043086	negative regulation of catalytic activity	-5.36066	-2.27363	24/708	12575,12988,13601,14775,14870,15242,17395,18793,19252,21857,21956,24066,54612,55948,59083,59090,67603,109689,211770,223254,230126,232431,240672,243312	Cdkn1a,Csk,Ecm1,Gpx1,Gstp1,Hhex,Mmp9,Plaur,Dusp1,Timp1,Tnnt2,Spry4,Sfrp5,Sfn,Fetub,Midn,Dusp6,Arrb1,Trib1,Farp1,Shb,Gprc5a,Dusp5,Elfn1		3_Member	GO Biological Processes	GO:0034340	response to type I interferon	-3.19124	-0.350247	3/45	16179,56335,94088	Irak1,Mettl3,Trim6		1_Member	Reactome Gene Sets	R-MMU-5693565	Recruitment and ATM-mediated phosphorylation of repair and signaling proteins at DNA double strand b	-3.70843	-1.03638	3/74	319183,319184,319186	H2bc11,H2bc12,H2bc14
3_Member	GO Biological Processes	GO:0038092	nodal signaling pathway	-2.88846	-0.332919	3/18	13590,18119,21815	Lefty1,Nodal,Tgif1		3_Member	GO Biological Processes	GO:0046928	regulation of neurotransmitter secretion	-3.24891	-1.32822	19/134	12286,13489,14299,14809,17260,17957,18191,18212,18751,20618,20979,20983,56637,67847,109880,235415,268934,327814,432530	Cacna1a,Drd2,Ncs1,Grik5,Mef2c,Napb,Nrxn3,Ntrk2,Prkcb,Sncg,Syt1,Syt4,Gsk3b,Sncaip,Braf,Cplx3,Grm4,Ppfia2,Adcy1		2_Member	GO Biological Processes	GO:0071900	regulation of protein serine/threonine kinase activity	-5.25137	-2.19238	18/438	12444,12575,12988,14172,14870,15242,18591,19252,19713,21432,24066,53608,54612,55948,67603,109689,211770,240672	Ccnd2,Cdkn1a,Csk,Fgf18,Gstp1,Hhex,Pdgfb,Dusp1,Ret,Tcl1,Spry4,Map3k6,Sfrp5,Sfn,Dusp6,Arrb1,Trib1,Dusp5		3_Member	GO Biological Processes	GO:0045088	regulation of innate immune response	-3.12707	-0.341076	6/288	15040,15944,16179,56335,94088,268857	H2-T23,Irgm1,Irak1,Mettl3,Trim6,Nlrc3		1_Member	Reactome Gene Sets	R-MMU-5693606	DNA Double Strand Break Response	-3.69115	-1.0301	3/75	319183,319184,319186	H2bc11,H2bc12,H2bc14
3_Member	GO Biological Processes	GO:0009855	determination of bilateral symmetry	-2.81916	-0.280325	7/137	13590,18119,18741,21815,52906,69327,381738	Lefty1,Nodal,Pitx2,Tgif1,Ahi1,1700007K13Rik,Drc1		3_Member	GO Biological Processes	GO:0017157	regulation of exocytosis	-3.13309	-1.27421	29/249	11891,12286,13489,14127,14159,14299,14809,16500,17096,17957,17967,18191,18751,18952,20979,20981,20983,22788,26875,56637,58994,67295,99571,109880,110058,235415,268934,327814,432530	Rab27a,Cacna1a,Drd2,Fcer1g,Fes,Ncs1,Grik5,Kcnb1,Lyn,Napb,Ncam1,Nrxn3,Prkcb,Septin4,Syt1,Syt3,Syt4,Zp3,Pclo,Gsk3b,Smpd3,Rab3c,Fgg,Braf,Syt17,Cplx3,Grm4,Ppfia2,Adcy1		2_Member	Reactome Gene Sets	R-MMU-5683057	MAPK family signaling cascades	-4.94232	-2.02163	13/253	12988,14172,14360,14585,16797,18591,18612,19252,19417,19713,67603,109689,240672	Csk,Fgf18,Fyn,Gfra1,Lat,Pdgfb,Etv4,Dusp1,Rasgrf1,Ret,Dusp6,Arrb1,Dusp5		3_Member	GO Biological Processes	GO:0035456	response to interferon-beta	-2.89097	-0.197019	3/57	15944,94088,327959	Irgm1,Trim6,Xaf1		1_Member	KEGG Pathway	mmu05034	Alcoholism	-3.6357	-0.98537	4/199	319183,319184,319186,319191	H2bc11,H2bc12,H2bc14,H2ac13
3_Member	GO Biological Processes	GO:0009799	specification of symmetry	-2.80102	-0.278264	7/138	13590,18119,18741,21815,52906,69327,381738	Lefty1,Nodal,Pitx2,Tgif1,Ahi1,1700007K13Rik,Drc1		3_Member	GO Biological Processes	GO:0035249	synaptic transmission, glutamatergic	-3.13249	-1.27421	17/116	12286,12752,13489,14800,14804,14809,17260,17957,18189,18212,20418,20720,20979,195208,208898,232370,268934	Cacna1a,Cln3,Drd2,Gria2,Grid2,Grik5,Mef2c,Napb,Nrxn1,Ntrk2,Shc3,Serpine2,Syt1,Dcdc2a,Unc13c,Clstn3,Grm4		2_Member	GO Biological Processes	GO:0051348	negative regulation of transferase activity	-4.90588	-2.00449	13/255	12575,12988,14870,15242,19252,24066,54612,59090,67603,211770,230126,232431,240672	Cdkn1a,Csk,Gstp1,Hhex,Dusp1,Spry4,Sfrp5,Midn,Dusp6,Trib1,Shb,Gprc5a,Dusp5		3_Member	GO Biological Processes	GO:1901222	regulation of NIK/NF-kappaB signaling	-2.16313	0	3/103	16179,20698,268857	Irak1,Sphk1,Nlrc3		1_Member	Reactome Gene Sets	R-MMU-201681	TCF dependent signaling in response to WNT	-3.54664	-0.906771	4/210	319183,319184,319186,319191	H2bc11,H2bc12,H2bc14,H2ac13
3_Member	GO Biological Processes	GO:0010862	positive regulation of pathway-restricted SMAD protein phosphorylation	-2.55269	-0.131893	4/48	13590,14562,18119,320202	Lefty1,Gdf3,Nodal,Lefty2		3_Member	GO Biological Processes	GO:0097479	synaptic vesicle localization	-3.11984	-1.26496	24/192	12286,12934,13489,14299,14809,17957,18189,18191,18751,20616,20743,20979,20981,20983,26875,56637,109880,208898,235415,238988,268934,327814,360213,432530	Cacna1a,Dpysl2,Drd2,Ncs1,Grik5,Napb,Nrxn1,Nrxn3,Prkcb,Snap91,Sptbn2,Syt1,Syt3,Syt4,Pclo,Gsk3b,Braf,Unc13c,Cplx3,Erc2,Grm4,Ppfia2,Trim46,Adcy1		2_Member	Reactome Gene Sets	R-MMU-5673001	RAF/MAP kinase cascade	-4.76448	-1.97849	12/225	12988,14172,14360,14585,16797,18591,19252,19417,19713,67603,109689,240672	Csk,Fgf18,Fyn,Gfra1,Lat,Pdgfb,Dusp1,Rasgrf1,Ret,Dusp6,Arrb1,Dusp5		3_Member	GO Biological Processes	GO:0038061	NIK/NF-kappaB signaling	-2.08475	0	3/110	16179,20698,268857	Irak1,Sphk1,Nlrc3		1_Member	Reactome Gene Sets	R-MMU-69473	G2/M DNA damage checkpoint	-3.4574	-0.827752	3/90	319183,319184,319186	H2bc11,H2bc12,H2bc14
3_Member	KEGG Pathway	mmu04350	TGF-beta signaling pathway	-2.40681	-0.0245095	5/85	13590,18119,18741,21815,320202	Lefty1,Nodal,Pitx2,Tgif1,Lefty2		3_Member	GO Biological Processes	GO:0048489	synaptic vesicle transport	-3.11323	-1.26173	23/181	12286,12934,13489,14299,14809,17957,18191,18751,20616,20743,20979,20981,20983,26875,56637,109880,208898,235415,238988,268934,327814,360213,432530	Cacna1a,Dpysl2,Drd2,Ncs1,Grik5,Napb,Nrxn3,Prkcb,Snap91,Sptbn2,Syt1,Syt3,Syt4,Pclo,Gsk3b,Braf,Unc13c,Cplx3,Erc2,Grm4,Ppfia2,Trim46,Adcy1		2_Member	GO Biological Processes	GO:1902532	negative regulation of intracellular signal transduction	-4.68733	-1.9557	19/529	11803,12988,13836,14063,14775,14870,17395,18793,19252,19883,22160,24066,26941,54612,67603,109689,211652,240672,333433	Aplp1,Csk,Epha2,F2rl1,Gpx1,Gstp1,Mmp9,Plaur,Dusp1,Rora,Twist1,Spry4,Slc9a3r1,Sfrp5,Dusp6,Arrb1,Wwc1,Dusp5,Gpd1l		3_Member	GO Biological Processes	GO:0019221	cytokine-mediated signaling pathway	-2.0122	0	5/346	15944,16179,20698,56335,94088	Irgm1,Irak1,Sphk1,Mettl3,Trim6		1_Member	Reactome Gene Sets	R-MMU-5693607	Processing of DNA double-strand break ends	-3.41555	-0.795888	3/93	319183,319184,319186	H2bc11,H2bc12,H2bc14
3_Member	GO Biological Processes	GO:0030509	BMP signaling pathway	-2.31037	0	7/169	13590,14562,16842,18119,18999,71950,320202	Lefty1,Gdf3,Lef1,Nodal,Pou5f1,Nanog,Lefty2		3_Member	GO Biological Processes	GO:0097480	establishment of synaptic vesicle localization	-3.11323	-1.26173	23/181	12286,12934,13489,14299,14809,17957,18191,18751,20616,20743,20979,20981,20983,26875,56637,109880,208898,235415,238988,268934,327814,360213,432530	Cacna1a,Dpysl2,Drd2,Ncs1,Grik5,Napb,Nrxn3,Prkcb,Snap91,Sptbn2,Syt1,Syt3,Syt4,Pclo,Gsk3b,Braf,Unc13c,Cplx3,Erc2,Grm4,Ppfia2,Trim46,Adcy1		2_Member	GO Biological Processes	GO:0031400	negative regulation of protein modification process	-4.65333	-1.94429	20/580	12575,12988,14063,14360,14870,15242,18260,19252,20375,22160,24066,26941,54612,67603,109689,211770,230126,232431,240672,333433	Cdkn1a,Csk,F2rl1,Fyn,Gstp1,Hhex,Ocln,Dusp1,Spi1,Twist1,Spry4,Slc9a3r1,Sfrp5,Dusp6,Arrb1,Trib1,Shb,Gprc5a,Dusp5,Gpd1l		4_Summary	GO Biological Processes	GO:1903532	positive regulation of secretion by cell	-4.1097	-0.708879	9/481	11688,15040,19094,20698,27218,28240,69940,70450,94088,16179,268857,102639802,14234,64074	Alox8,H2-T23,Mapk11,Sphk1,Slamf1,Trpm2,Exoc1,Unc13d,Trim6,Irak1,Nlrc3,Gm36028,Foxc2,Smoc2		1_Member	Reactome Gene Sets	R-MMU-194315	Signaling by Rho GTPases	-3.37022	-0.760313	5/424	94190,319183,319184,319186,319191	Ophn1,H2bc11,H2bc12,H2bc14,H2ac13
3_Member	GO Biological Processes	GO:0060395	SMAD protein signal transduction	-2.22159	0	5/94	13590,14562,18119,18999,320202	Lefty1,Gdf3,Nodal,Pou5f1,Lefty2		3_Member	GO Biological Processes	GO:0017158	regulation of calcium ion-dependent exocytosis	-3.08956	-1.24366	19/138	12286,13489,14299,14809,16500,17957,18191,18751,20979,20981,20983,22788,56637,109880,110058,235415,268934,327814,432530	Cacna1a,Drd2,Ncs1,Grik5,Kcnb1,Napb,Nrxn3,Prkcb,Syt1,Syt3,Syt4,Zp3,Gsk3b,Braf,Syt17,Cplx3,Grm4,Ppfia2,Adcy1		2_Member	Reactome Gene Sets	R-MMU-5684996	MAPK1/MAPK3 signaling	-4.6511	-1.94429	12/231	12988,14172,14360,14585,16797,18591,19252,19417,19713,67603,109689,240672	Csk,Fgf18,Fyn,Gfra1,Lat,Pdgfb,Dusp1,Rasgrf1,Ret,Dusp6,Arrb1,Dusp5		4_Member	GO Biological Processes	GO:1903532	positive regulation of secretion by cell	-4.1097	-0.708879	9/481	11688,15040,19094,20698,27218,28240,69940,70450,94088	Alox8,H2-T23,Mapk11,Sphk1,Slamf1,Trpm2,Exoc1,Unc13d,Trim6		1_Member	Reactome Gene Sets	R-MMU-9006931	Signaling by Nuclear Receptors	-3.3476	-0.747239	4/237	319183,319184,319186,319191	H2bc11,H2bc12,H2bc14,H2ac13
3_Member	GO Biological Processes	GO:0071772	response to BMP	-2.16402	0	7/180	13590,14562,16842,18119,18999,71950,320202	Lefty1,Gdf3,Lef1,Nodal,Pou5f1,Nanog,Lefty2		3_Member	GO Biological Processes	GO:0099003	vesicle-mediated transport in synapse	-3.02284	-1.20997	29/253	12286,12484,12934,13489,14299,14809,15444,17957,18191,18751,20616,20743,20979,20981,20983,26875,30948,53330,56637,68566,72685,109880,208898,235415,238988,268934,327814,360213,432530	Cacna1a,Cd24a,Dpysl2,Drd2,Ncs1,Grik5,Hpca,Napb,Nrxn3,Prkcb,Snap91,Sptbn2,Syt1,Syt3,Syt4,Pclo,Bin1,Vamp4,Gsk3b,Caly,Dnajc6,Braf,Unc13c,Cplx3,Erc2,Grm4,Ppfia2,Trim46,Adcy1		2_Member	GO Biological Processes	GO:0070373	negative regulation of ERK1 and ERK2 cascade	-4.50956	-1.84647	7/75	12988,14870,19252,24066,26941,67603,109689	Csk,Gstp1,Dusp1,Spry4,Slc9a3r1,Dusp6,Arrb1		4_Member	GO Biological Processes	GO:0050714	positive regulation of protein secretion	-3.81329	-0.599564	7/307	11688,15040,19094,27218,28240,69940,94088	Alox8,H2-T23,Mapk11,Slamf1,Trpm2,Exoc1,Trim6		1_Member	Reactome Gene Sets	R-MMU-212436	Generic Transcription Pathway	-3.06797	-0.486093	6/752	21677,109594,319183,319184,319186,319191	Tead2,Lmo1,H2bc11,H2bc12,H2bc14,H2ac13
3_Member	GO Biological Processes	GO:0071773	cellular response to BMP stimulus	-2.16402	0	7/180	13590,14562,16842,18119,18999,71950,320202	Lefty1,Gdf3,Lef1,Nodal,Pou5f1,Nanog,Lefty2		3_Member	GO Biological Processes	GO:1903305	regulation of regulated secretory pathway	-2.85666	-1.11057	23/189	11891,12286,13489,14127,14159,14299,14809,16500,17096,17957,18191,18751,20979,20981,20983,22788,56637,109880,110058,235415,268934,327814,432530	Rab27a,Cacna1a,Drd2,Fcer1g,Fes,Ncs1,Grik5,Kcnb1,Lyn,Napb,Nrxn3,Prkcb,Syt1,Syt3,Syt4,Zp3,Gsk3b,Braf,Syt17,Cplx3,Grm4,Ppfia2,Adcy1		2_Member	Reactome Gene Sets	R-MMU-9607240	FLT3 Signaling	-4.50562	-1.84647	12/239	12988,14172,14360,14585,16797,18591,19252,19417,19713,67603,109689,240672	Csk,Fgf18,Fyn,Gfra1,Lat,Pdgfb,Dusp1,Rasgrf1,Ret,Dusp6,Arrb1,Dusp5		4_Member	GO Biological Processes	GO:0051047	positive regulation of secretion	-3.74874	-0.599564	9/537	11688,15040,19094,20698,27218,28240,69940,70450,94088	Alox8,H2-T23,Mapk11,Sphk1,Slamf1,Trpm2,Exoc1,Unc13d,Trim6		1_Member	Reactome Gene Sets	R-MMU-5693567	HDR through Homologous Recombination (HRR) or Single Strand Annealing (SSA)	-3.041	-0.472133	3/125	319183,319184,319186	H2bc11,H2bc12,H2bc14
3_Member	GO Biological Processes	GO:0003002	regionalization	-2.15357	0	11/377	13590,14562,16842,18119,18741,18999,19206,21815,22415,68713,214575	Lefty1,Gdf3,Lef1,Nodal,Pitx2,Pou5f1,Ptch1,Tgif1,Wnt3,Ifitm1,Tdrd5		3_Member	GO Biological Processes	GO:0098693	regulation of synaptic vesicle cycle	-2.41933	-0.861221	18/146	13489,14299,14809,17957,18189,18191,18751,20616,20979,20983,53330,56637,109880,231290,235415,268934,327814,432530	Drd2,Ncs1,Grik5,Napb,Nrxn1,Nrxn3,Prkcb,Snap91,Syt1,Syt4,Vamp4,Gsk3b,Braf,Slc10a4,Cplx3,Grm4,Ppfia2,Adcy1		2_Member	GO Biological Processes	GO:0006469	negative regulation of protein kinase activity	-4.47612	-1.84647	11/203	12575,14870,15242,19252,24066,54612,67603,211770,230126,232431,240672	Cdkn1a,Gstp1,Hhex,Dusp1,Spry4,Sfrp5,Dusp6,Trib1,Shb,Gprc5a,Dusp5		4_Member	GO Biological Processes	GO:0002793	positive regulation of peptide secretion	-3.55818	-0.532528	7/338	11688,15040,19094,27218,28240,69940,94088	Alox8,H2-T23,Mapk11,Slamf1,Trpm2,Exoc1,Trim6		1_Member	Reactome Gene Sets	R-MMU-195721	Signaling by WNT	-3.03628	-0.472133	4/287	319183,319184,319186,319191	H2bc11,H2bc12,H2bc14,H2ac13
3_Member	GO Biological Processes	GO:0060393	regulation of pathway-restricted SMAD protein phosphorylation	-2.15303	0	4/62	13590,14562,18119,320202	Lefty1,Gdf3,Nodal,Lefty2		3_Member	GO Biological Processes	GO:0032386	regulation of intracellular transport	-2.40246	-0.852048	43/458	11735,11815,12009,12159,12955,13132,13489,14127,14159,14299,14809,15444,16500,17096,17762,17957,18191,18751,18753,18760,18761,19259,19260,20979,20983,23830,26417,56637,68617,69563,72565,72727,75687,75744,77128,77574,109880,235180,235415,268934,327814,360213,432530	Ank3,Apod,Cep131,Bmp4,Cryab,Dab2,Drd2,Fcer1g,Fes,Ncs1,Grik5,Hpca,Kcnb1,Lyn,Mapt,Napb,Nrxn3,Prkcb,Prkcd,Prkd1,Prkcq,Ptpn5,Ptpn22,Syt1,Syt4,Capn10,Mapk3,Gsk3b,Mtcl1,Mrln,Uaca,B3gat3,Ripor1,Svip,Crebrf,Tcaf1,Braf,Fez1,Cplx3,Grm4,Ppfia2,Trim46,Adcy1		2_Member	GO Biological Processes	GO:0043409	negative regulation of MAPK cascade	-4.35461	-1.77274	10/173	12988,14063,14870,19252,24066,26941,54612,67603,109689,240672	Csk,F2rl1,Gstp1,Dusp1,Spry4,Slc9a3r1,Sfrp5,Dusp6,Arrb1,Dusp5		4_Member	GO Biological Processes	GO:0001817	regulation of cytokine production	-2.87962	-0.197019	9/709	11688,15040,16179,19094,20698,27218,94088,268857,102639802	Alox8,H2-T23,Irak1,Mapk11,Sphk1,Slamf1,Trim6,Nlrc3,Gm36028		1_Member	Reactome Gene Sets	R-MMU-5693538	Homology Directed Repair	-3.0112	-0.455656	3/128	319183,319184,319186	H2bc11,H2bc12,H2bc14
3_Member	GO Biological Processes	GO:0060389	pathway-restricted SMAD protein phosphorylation	-2.08126	0	4/65	13590,14562,18119,320202	Lefty1,Gdf3,Nodal,Lefty2		3_Member	GO Biological Processes	GO:2000300	regulation of synaptic vesicle exocytosis	-2.37323	-0.840166	14/103	13489,14299,14809,17957,18191,18751,20979,20983,56637,109880,235415,268934,327814,432530	Drd2,Ncs1,Grik5,Napb,Nrxn3,Prkcb,Syt1,Syt4,Gsk3b,Braf,Cplx3,Grm4,Ppfia2,Adcy1		2_Member	GO Biological Processes	GO:0043405	regulation of MAP kinase activity	-4.18694	-1.6842	13/299	12988,14172,14870,18591,19252,19713,24066,53608,54612,67603,109689,211770,240672	Csk,Fgf18,Gstp1,Pdgfb,Dusp1,Ret,Spry4,Map3k6,Sfrp5,Dusp6,Arrb1,Trib1,Dusp5		4_Member	GO Biological Processes	GO:0051222	positive regulation of protein transport	-2.85378	-0.194212	7/445	11688,15040,19094,27218,28240,69940,94088	Alox8,H2-T23,Mapk11,Slamf1,Trpm2,Exoc1,Trim6		1_Member	Reactome Gene Sets	R-MMU-195258	RHO GTPase Effectors	-2.92791	-0.380801	4/307	319183,319184,319186,319191	H2bc11,H2bc12,H2bc14,H2ac13
4_Summary	GO Biological Processes	GO:0090308	regulation of methylation-dependent chromatin silencing	-4.69973	-1.3397	4/14	18999,52463,54343,67246,213236	Pou5f1,Tet1,Atf7ip,Resf1,Dnd1		3_Member	GO Biological Processes	GO:0099177	regulation of trans-synaptic signaling	-2.22872	-0.741577	58/672	11941,12286,12307,12404,12752,13116,13489,14130,14251,14299,14800,14804,14809,16500,16592,17260,17762,17957,17967,18011,18189,18191,18212,18751,19073,19087,19165,19259,20287,20512,20618,20720,20979,20983,54377,56183,56637,57340,60596,66673,67847,81907,108013,108100,109880,208898,214189,224860,227120,231637,232370,235415,240057,268934,319613,327814,380785,432530	Atp2b2,Cacna1a,Calb1,Cbln1,Cln3,Cyp46a1,Drd2,Fcgr2b,Flot1,Ncs1,Gria2,Grid2,Grik5,Kcnb1,Fabp5,Mef2c,Mapt,Napb,Ncam1,Neurl1a,Nrxn1,Nrxn3,Ntrk2,Prkcb,Srgn,Prkar2a,Psen2,Ptpn5,Sct,Slc1a3,Sncg,Serpine2,Syt1,Syt4,Cacng4,Nmu,Gsk3b,Jph3,Gucy1a1,Sorcs3,Sncaip,Tmem108,Celf4,Baiap2,Braf,Unc13c,Scgn,Plcl2,Plcl1,Ssh1,Clstn3,Cplx3,Syngap1,Grm4,Sybu,Ppfia2,Begain,Adcy1		2_Member	GO Biological Processes	GO:0071901	negative regulation of protein serine/threonine kinase activity	-4.09599	-1.6182	8/117	12575,14870,15242,19252,24066,54612,67603,240672	Cdkn1a,Gstp1,Hhex,Dusp1,Spry4,Sfrp5,Dusp6,Dusp5		4_Member	GO Biological Processes	GO:0001819	positive regulation of cytokine production	-2.80411	-0.194212	7/454	11688,15040,16179,19094,20698,27218,94088	Alox8,H2-T23,Irak1,Mapk11,Sphk1,Slamf1,Trim6		1_Member	Reactome Gene Sets	R-MMU-73894	DNA Repair	-2.90717	-0.368327	4/311	319183,319184,319186,319191	H2bc11,H2bc12,H2bc14,H2ac13
4_Member	GO Biological Processes	GO:0090308	regulation of methylation-dependent chromatin silencing	-4.69973	-1.3397	4/14	18999,52463,54343,67246	Pou5f1,Tet1,Atf7ip,Resf1		3_Member	GO Biological Processes	GO:1902803	regulation of synaptic vesicle transport	-2.18878	-0.717357	14/108	13489,14299,14809,17957,18191,18751,20979,20983,56637,109880,235415,268934,327814,432530	Drd2,Ncs1,Grik5,Napb,Nrxn3,Prkcb,Syt1,Syt4,Gsk3b,Braf,Cplx3,Grm4,Ppfia2,Adcy1		2_Member	GO Biological Processes	GO:0043407	negative regulation of MAP kinase activity	-3.69783	-1.32681	6/71	14870,19252,24066,54612,67603,240672	Gstp1,Dusp1,Spry4,Sfrp5,Dusp6,Dusp5		4_Member	GO Biological Processes	GO:1904951	positive regulation of establishment of protein localization	-2.75035	-0.159688	7/464	11688,15040,19094,27218,28240,69940,94088	Alox8,H2-T23,Mapk11,Slamf1,Trpm2,Exoc1,Trim6		1_Member	Reactome Gene Sets	R-MMU-5693532	DNA Double-Strand Break Repair	-2.77216	-0.241437	3/155	319183,319184,319186	H2bc11,H2bc12,H2bc14
4_Member	GO Biological Processes	GO:0006346	methylation-dependent chromatin silencing	-3.71564	-0.8675	4/24	18999,52463,54343,67246	Pou5f1,Tet1,Atf7ip,Resf1		3_Member	GO Biological Processes	GO:0140029	exocytic process	-2.1527	-0.699146	13/98	14127,14809,16500,17096,17957,17967,18189,20979,26875,67295,208898,235415,238988	Fcer1g,Grik5,Kcnb1,Lyn,Napb,Ncam1,Nrxn1,Syt1,Pclo,Rab3c,Unc13c,Cplx3,Erc2		2_Member	GO Biological Processes	GO:0070372	regulation of ERK1 and ERK2 cascade	-3.38057	-1.10423	12/315	12988,13836,14063,14172,14870,18591,19252,24066,26941,63873,67603,109689	Csk,Epha2,F2rl1,Fgf18,Gstp1,Pdgfb,Dusp1,Spry4,Slc9a3r1,Trpv4,Dusp6,Arrb1		4_Member	GO Biological Processes	GO:0050708	regulation of protein secretion	-2.57302	-0.134885	7/499	11688,15040,19094,27218,28240,69940,94088	Alox8,H2-T23,Mapk11,Slamf1,Trpm2,Exoc1,Trim6		1_Member	Reactome Gene Sets	R-MMU-69481	G2/M Checkpoints	-2.71738	-0.194628	3/162	319183,319184,319186	H2bc11,H2bc12,H2bc14
4_Member	GO Biological Processes	GO:0031935	regulation of chromatin silencing	-2.88934	-0.332919	4/39	18999,52463,54343,67246	Pou5f1,Tet1,Atf7ip,Resf1		3_Member	GO Biological Processes	GO:0050804	modulation of chemical synaptic transmission	-2.06302	-0.640642	57/671	11941,12286,12307,12404,12752,13116,13489,14130,14251,14299,14800,14804,14809,16500,17260,17762,17957,17967,18011,18189,18191,18212,18751,19073,19087,19165,19259,20287,20512,20618,20720,20979,20983,54377,56183,56637,57340,60596,66673,67847,81907,108013,108100,109880,208898,214189,224860,227120,231637,232370,235415,240057,268934,319613,327814,380785,432530	Atp2b2,Cacna1a,Calb1,Cbln1,Cln3,Cyp46a1,Drd2,Fcgr2b,Flot1,Ncs1,Gria2,Grid2,Grik5,Kcnb1,Mef2c,Mapt,Napb,Ncam1,Neurl1a,Nrxn1,Nrxn3,Ntrk2,Prkcb,Srgn,Prkar2a,Psen2,Ptpn5,Sct,Slc1a3,Sncg,Serpine2,Syt1,Syt4,Cacng4,Nmu,Gsk3b,Jph3,Gucy1a1,Sorcs3,Sncaip,Tmem108,Celf4,Baiap2,Braf,Unc13c,Scgn,Plcl2,Plcl1,Ssh1,Clstn3,Cplx3,Syngap1,Grm4,Sybu,Ppfia2,Begain,Adcy1		2_Member	Reactome Gene Sets	R-MMU-1280215	Cytokine Signaling in Immune system	-3.31384	-1.06776	16/516	12988,14172,14360,14585,16178,16797,18591,19252,19417,19713,21682,21944,67603,85030,109689,240672	Csk,Fgf18,Fyn,Gfra1,Il1r2,Lat,Pdgfb,Dusp1,Rasgrf1,Ret,Tec,Tnfsf12,Dusp6,Tnfrsf25,Arrb1,Dusp5		4_Member	GO Biological Processes	GO:0050715	positive regulation of cytokine secretion	-2.56862	-0.134885	4/154	11688,19094,27218,94088	Alox8,Mapk11,Slamf1,Trim6		1_Member	Reactome Gene Sets	R-MMU-3247509	Chromatin modifying enzymes	-2.62204	-0.122349	3/175	319183,319186,319191	H2bc11,H2bc14,H2ac13
4_Member	GO Biological Processes	GO:0060968	regulation of gene silencing	-2.18339	0	5/96	18999,52463,54343,67246,213236	Pou5f1,Tet1,Atf7ip,Resf1,Dnd1		4_Summary	Reactome Gene Sets	R-MMU-1266738	Developmental Biology	-7.91059	-4.34645	61/460	12386,12824,12828,12829,12832,12834,12839,12933,12934,13508,13640,13839,14159,14432,14586,14783,16399,16668,16669,16675,16682,16691,17096,17260,17390,17928,17967,18761,19041,19143,19165,19876,20418,20743,22151,22153,26417,53867,54377,56460,56637,56735,57257,64058,67451,68668,70810,70843,76829,94179,99681,105866,110310,110596,215798,223917,245026,246316,317653,320864,665033,12814,12818,12836,10758…	Ctnna2,Col2a1,Col4a3,Col4a4,Col5a2,Col6a2,Col9a1,Crmp1,Dpysl2,Dscam,Efna5,Epha5,Fes,Gap43,Gfra2,Grb10,Itga2b,Krt18,Krt19,Krt27,Krt4,Krt8,Lyn,Mef2c,Mmp2,Myog,Ncam1,Prkcq,Ppl,St14,Psen2,Robo1,Shc3,Sptbn2,Tubb2a,Tubb4a,Mapk3,Col5a3,Cacng4,Pkp3,Gsk3b,Krt71,Vav3,Perp,Pkp2,Klk5,Krt25,Krt28,Dok5,Krt23,Tchh,Krt72,Krt7,Arhgef28,Adgrg6,Krt79,Col6a6,Lgi2,Klk14,Krt26,Col6a5,Col11a1,Col14a1,Col7a1,Col16a1,Col…		2_Member	GO Biological Processes	GO:0035335	peptidyl-tyrosine dephosphorylation	-3.21417	-1.00414	4/33	19252,56294,67603,240672	Dusp1,Ptpn9,Dusp6,Dusp5		4_Member	GO Biological Processes	GO:0001816	cytokine production	-2.56738	-0.134885	9/788	11688,15040,16179,19094,20698,27218,94088,268857,102639802	Alox8,H2-T23,Irak1,Mapk11,Sphk1,Slamf1,Trim6,Nlrc3,Gm36028		1_Member	Reactome Gene Sets	R-MMU-4839726	Chromatin organization	-2.62204	-0.122349	3/175	319183,319186,319191	H2bc11,H2bc14,H2ac13
5_Summary	GO Biological Processes	GO:0019827	stem cell population maintenance	-4.31429	-1.18009	10/170	18119,18999,20674,21676,52463,71950,73703,232791,378430,383491,15209,22415,26415,57265,320202,13590,14562,16842,21815,15486,12142,14726,19206,269610	Nodal,Pou5f1,Sox2,Tead1,Tet1,Nanog,Dppa2,Cnot3,Nanos2,Prdm14,Hesx1,Wnt3,Mapk13,Fzd2,Lefty2,Lefty1,Gdf3,Lef1,Tgif1,Hsd17b2,Prdm1,Pdpn,Ptch1,Chd5		4_Member	Reactome Gene Sets	R-MMU-1266738	Developmental Biology	-7.91059	-4.34645	61/460	12386,12824,12828,12829,12832,12834,12839,12933,12934,13508,13640,13839,14159,14432,14586,14783,16399,16668,16669,16675,16682,16691,17096,17260,17390,17928,17967,18761,19041,19143,19165,19876,20418,20743,22151,22153,26417,53867,54377,56460,56637,56735,57257,64058,67451,68668,70810,70843,76829,94179,99681,105866,110310,110596,215798,223917,245026,246316,317653,320864,665033	Ctnna2,Col2a1,Col4a3,Col4a4,Col5a2,Col6a2,Col9a1,Crmp1,Dpysl2,Dscam,Efna5,Epha5,Fes,Gap43,Gfra2,Grb10,Itga2b,Krt18,Krt19,Krt27,Krt4,Krt8,Lyn,Mef2c,Mmp2,Myog,Ncam1,Prkcq,Ppl,St14,Psen2,Robo1,Shc3,Sptbn2,Tubb2a,Tubb4a,Mapk3,Col5a3,Cacng4,Pkp3,Gsk3b,Krt71,Vav3,Perp,Pkp2,Klk5,Krt25,Krt28,Dok5,Krt23,Tchh,Krt72,Krt7,Arhgef28,Adgrg6,Krt79,Col6a6,Lgi2,Klk14,Krt26,Col6a5		2_Member	GO Biological Processes	GO:0070371	ERK1 and ERK2 cascade	-3.15574	-0.975415	12/334	12988,13836,14063,14172,14870,18591,19252,24066,26941,63873,67603,109689	Csk,Epha2,F2rl1,Fgf18,Gstp1,Pdgfb,Dusp1,Spry4,Slc9a3r1,Trpv4,Dusp6,Arrb1		4_Member	GO Biological Processes	GO:0002718	regulation of cytokine production involved in immune response	-2.39522	-0.0652233	3/85	15040,27218,94088	H2-T23,Slamf1,Trim6		1_Member	Reactome Gene Sets	R-MMU-68886	M Phase	-2.51708	-0.0248152	4/398	319183,319184,319186,319191	H2bc11,H2bc12,H2bc14,H2ac13
5_Member	GO Biological Processes	GO:0019827	stem cell population maintenance	-4.31429	-1.18009	10/170	18119,18999,20674,21676,52463,71950,73703,232791,378430,383491	Nodal,Pou5f1,Sox2,Tead1,Tet1,Nanog,Dppa2,Cnot3,Nanos2,Prdm14		4_Member	Reactome Gene Sets	R-MMU-8948216	Collagen chain trimerization	-7.43244	-4.08335	14/39	12814,12818,12824,12828,12829,12832,12834,12836,12839,53867,107581,213945,245026,665033	Col11a1,Col14a1,Col2a1,Col4a3,Col4a4,Col5a2,Col6a2,Col7a1,Col9a1,Col5a3,Col16a1,Col28a1,Col6a6,Col6a5		2_Member	GO Biological Processes	GO:0000188	inactivation of MAPK activity	-2.9996	-0.879496	3/17	19252,67603,240672	Dusp1,Dusp6,Dusp5		4_Member	GO Biological Processes	GO:0002791	regulation of peptide secretion	-2.38879	-0.0652233	7/539	11688,15040,19094,27218,28240,69940,94088	Alox8,H2-T23,Mapk11,Slamf1,Trpm2,Exoc1,Trim6		1_Member	Reactome Gene Sets	R-MMU-2262752	Cellular responses to stress	-2.39704	0	4/430	319183,319184,319186,319191	H2bc11,H2bc12,H2bc14,H2ac13
5_Member	KEGG Pathway	mmu04550	Signaling pathways regulating pluripotency of stem cells	-4.30744	-1.18009	9/137	15209,18119,18999,20674,22415,26415,57265,71950,320202	Hesx1,Nodal,Pou5f1,Sox2,Wnt3,Mapk13,Fzd2,Nanog,Lefty2		4_Member	Reactome Gene Sets	R-MMU-419037	NCAM1 interactions	-7.10106	-3.9627	10/20	12824,12828,12829,12832,12834,12839,17967,53867,245026,665033	Col2a1,Col4a3,Col4a4,Col5a2,Col6a2,Col9a1,Ncam1,Col5a3,Col6a6,Col6a5		2_Member	GO Biological Processes	GO:0043408	regulation of MAPK cascade	-2.97976	-0.867337	19/720	12988,13836,14063,14172,14870,18591,19252,19713,24066,26941,53608,54612,63873,67603,77889,109689,211652,211770,240672	Csk,Epha2,F2rl1,Fgf18,Gstp1,Pdgfb,Dusp1,Ret,Spry4,Slc9a3r1,Map3k6,Sfrp5,Trpv4,Dusp6,Lbh,Arrb1,Wwc1,Trib1,Dusp5		4_Member	GO Biological Processes	GO:0045785	positive regulation of cell adhesion	-2.28555	-0.0047064	6/424	14234,15040,16179,27218,64074,70450	Foxc2,H2-T23,Irak1,Slamf1,Smoc2,Unc13d		1_Member	Reactome Gene Sets	R-MMU-8953897	Cellular responses to external stimuli	-2.38988	0	4/432	319183,319184,319186,319191	H2bc11,H2bc12,H2bc14,H2ac13
5_Member	GO Biological Processes	GO:0098727	maintenance of cell number	-4.22904	-1.18009	10/174	18119,18999,20674,21676,52463,71950,73703,232791,378430,383491	Nodal,Pou5f1,Sox2,Tead1,Tet1,Nanog,Dppa2,Cnot3,Nanos2,Prdm14		4_Member	Reactome Gene Sets	R-MMU-375165	NCAM signaling for neurite out-growth	-6.20346	-3.3875	12/35	12824,12828,12829,12832,12834,12839,17967,20743,26417,53867,245026,665033	Col2a1,Col4a3,Col4a4,Col5a2,Col6a2,Col9a1,Ncam1,Sptbn2,Mapk3,Col5a3,Col6a6,Col6a5		2_Member	Reactome Gene Sets	R-MMU-112409	RAF-independent MAPK1/3 activation	-2.7235	-0.688275	3/21	19252,67603,240672	Dusp1,Dusp6,Dusp5		4_Member	GO Biological Processes	GO:0030101	natural killer cell activation	-2.22282	0	3/98	15040,27218,70450	H2-T23,Slamf1,Unc13d		1_Member	KEGG Pathway	mmu05203	Viral carcinogenesis	-2.28357	0	3/231	319183,319184,319186	H2bc11,H2bc12,H2bc14
5_Member	GO Biological Processes	GO:0030718	germ-line stem cell population maintenance	-4.21276	-1.18009	3/7	18999,378430,383491	Pou5f1,Nanos2,Prdm14		4_Member	KEGG Pathway	mmu04974	Protein digestion and absorption	-5.72189	-3.02884	19/90	12814,12818,12824,12828,12829,12832,12834,12836,12839,16534,53867,66473,68553,71355,109697,232680,245026,665033,100040233	Col11a1,Col14a1,Col2a1,Col4a3,Col4a4,Col5a2,Col6a2,Col7a1,Col9a1,Kcnn4,Col5a3,Ctrb1,Col6a4,Col24a1,Cpa1,Cpa2,Col6a6,Col6a5,Gm10334		2_Member	GO Biological Processes	GO:0000165	MAPK cascade	-2.61007	-0.636994	19/776	12988,13836,14063,14172,14870,18591,19252,19713,24066,26941,53608,54612,63873,67603,77889,109689,211652,211770,240672	Csk,Epha2,F2rl1,Fgf18,Gstp1,Pdgfb,Dusp1,Ret,Spry4,Slc9a3r1,Map3k6,Sfrp5,Trpv4,Dusp6,Lbh,Arrb1,Wwc1,Trib1,Dusp5		4_Member	GO Biological Processes	GO:0002367	cytokine production involved in immune response	-2.12883	0	3/106	15040,27218,94088	H2-T23,Slamf1,Trim6		1_Member	GO Biological Processes	GO:0006325	chromatin organization	-2.26027	0	5/758	13436,50887,319184,319186,319191	Dnmt3b,Hmgn5,H2bc12,H2bc14,H2ac13
5_Member	GO Biological Processes	GO:0001714	endodermal cell fate specification	-4.01259	-1.1112	3/8	18999,20674,71950	Pou5f1,Sox2,Nanog		4_Member	Reactome Gene Sets	R-MMU-1650814	Collagen biosynthesis and modifying enzymes	-5.70914	-3.02884	15/59	12814,12818,12824,12828,12829,12832,12834,12836,12839,18452,53867,107581,213945,245026,665033	Col11a1,Col14a1,Col2a1,Col4a3,Col4a4,Col5a2,Col6a2,Col7a1,Col9a1,P4ha2,Col5a3,Col16a1,Col28a1,Col6a6,Col6a5		2_Member	KEGG Pathway	mmu04010	MAPK signaling pathway	-2.47821	-0.574932	9/252	14172,16178,18591,19252,19417,53608,67603,109689,240672	Fgf18,Il1r2,Pdgfb,Dusp1,Rasgrf1,Map3k6,Dusp6,Arrb1,Dusp5		4_Member	GO Biological Processes	GO:0009306	protein secretion	-2.05791	0	7/622	11688,15040,19094,27218,28240,69940,94088	Alox8,H2-T23,Mapk11,Slamf1,Trpm2,Exoc1,Trim6		1_Member	Reactome Gene Sets	R-MMU-69278	Cell Cycle, Mitotic	-2.12781	0	4/513	319183,319184,319186,319191	H2bc11,H2bc12,H2bc14,H2ac13
5_Member	GO Biological Processes	GO:0007369	gastrulation	-3.51747	-0.724265	9/174	13590,14562,16842,18119,18999,20674,21815,22415,71950	Lefty1,Gdf3,Lef1,Nodal,Pou5f1,Sox2,Tgif1,Wnt3,Nanog		4_Member	KEGG Pathway	mmu04512	ECM-receptor interaction	-5.63138	-2.97033	18/83	12824,12828,12829,12834,12839,16399,16423,16775,16782,20750,21828,22370,68553,75209,114249,245026,319480,665033	Col2a1,Col4a3,Col4a4,Col6a2,Col9a1,Itga2b,Cd47,Lama4,Lamc2,Spp1,Thbs4,Vtn,Col6a4,Sv2c,Npnt,Col6a6,Itga11,Col6a5		2_Member	GO Biological Processes	GO:0023014	signal transduction by protein phosphorylation	-2.4713	-0.569916	19/799	12988,13836,14063,14172,14870,18591,19252,19713,24066,26941,53608,54612,63873,67603,77889,109689,211652,211770,240672	Csk,Epha2,F2rl1,Fgf18,Gstp1,Pdgfb,Dusp1,Ret,Spry4,Slc9a3r1,Map3k6,Sfrp5,Trpv4,Dusp6,Lbh,Arrb1,Wwc1,Trib1,Dusp5		4_Member	GO Biological Processes	GO:0050707	regulation of cytokine secretion	-2.0378	0	4/218	11688,19094,27218,94088	Alox8,Mapk11,Slamf1,Trim6		1_Member	Reactome Gene Sets	R-MMU-69620	Cell Cycle Checkpoints	-2.05384	0	3/280	319183,319184,319186	H2bc11,H2bc12,H2bc14
5_Member	GO Biological Processes	GO:0035987	endodermal cell differentiation	-3.51026	-0.724265	4/27	18119,18999,20674,71950	Nodal,Pou5f1,Sox2,Nanog		4_Member	Reactome Gene Sets	R-MMU-1474244	Extracellular matrix organization	-5.53515	-2.90433	37/266	12032,12159,12305,12335,12814,12818,12824,12828,12829,12832,12834,12836,12839,13004,16399,16423,16775,17150,17183,17390,18452,20750,22370,23830,26366,53867,60594,66473,99571,107581,213945,232345,245026,246707,268935,665033,100040233	Bcan,Bmp4,Ddr1,Capn3,Col11a1,Col14a1,Col2a1,Col4a3,Col4a4,Col5a2,Col6a2,Col7a1,Col9a1,Ncan,Itga2b,Cd47,Lama4,Mfap2,Matn4,Mmp2,P4ha2,Spp1,Vtn,Capn10,Ceacam10,Col5a3,Capn12,Ctrb1,Fgg,Col16a1,Col28a1,A2m,Col6a6,Emilin2,Scube3,Col6a5,Gm10334		2_Member	GO Biological Processes	GO:0001704	formation of primary germ layer	-2.16091	-0.375774	5/100	13836,14234,16869,19252,240672	Epha2,Foxc2,Lhx1,Dusp1,Dusp5		5_Summary	GO Biological Processes	GO:0071901	negative regulation of protein serine/threonine kinase activity	-4.10382	-0.708879	5/117	15242,18817,20319,24066,67603,12444,16179,21432,14313,64074,333433,320365	Hhex,Plk1,Sfrp2,Spry4,Dusp6,Ccnd2,Irak1,Tcl1,Fst,Smoc2,Gpd1l,Fry		2_Summary	GO Biological Processes	GO:0071229	cellular response to acid chemical	-3.07616	-0.486093	4/280	12703,13436,20899,21677	Socs1,Dnmt3b,Stra8,Tead2
5_Member	GO Biological Processes	GO:0060795	cell fate commitment involved in formation of primary germ layer	-3.27338	-0.541748	4/31	18119,18999,20674,71950	Nodal,Pou5f1,Sox2,Nanog		4_Member	Reactome Gene Sets	R-MMU-216083	Integrin cell surface interactions	-5.38898	-2.78862	16/70	12824,12828,12829,12832,12834,12836,12839,16399,16423,20750,22370,53867,99571,107581,245026,665033	Col2a1,Col4a3,Col4a4,Col5a2,Col6a2,Col7a1,Col9a1,Itga2b,Cd47,Spp1,Vtn,Col5a3,Fgg,Col16a1,Col6a6,Col6a5		2_Member	GO Biological Processes	GO:0001706	endoderm formation	-2.01757	-0.298527	3/37	16869,19252,240672	Lhx1,Dusp1,Dusp5		5_Member	GO Biological Processes	GO:0071901	negative regulation of protein serine/threonine kinase activity	-4.10382	-0.708879	5/117	15242,18817,20319,24066,67603	Hhex,Plk1,Sfrp2,Spry4,Dusp6		2_Member	GO Biological Processes	GO:0071229	cellular response to acid chemical	-3.07616	-0.486093	4/280	12703,13436,20899,21677	Socs1,Dnmt3b,Stra8,Tead2
5_Member	GO Biological Processes	GO:0007498	mesoderm development	-3.19923	-0.480181	7/118	14562,16842,18119,18999,21676,22415,71950	Gdf3,Lef1,Nodal,Pou5f1,Tead1,Wnt3,Nanog		4_Member	Reactome Gene Sets	R-MMU-3000178	ECM proteoglycans	-5.13863	-2.58308	12/43	12032,12824,12832,12834,12839,13004,16399,17183,22370,53867,245026,665033	Bcan,Col2a1,Col5a2,Col6a2,Col9a1,Ncan,Itga2b,Matn4,Vtn,Col5a3,Col6a6,Col6a5		3_Summary	GO Biological Processes	GO:0030855	epithelial cell differentiation	-5.39992	-2.28293	22/608	13393,13836,14063,14234,14775,15242,16869,17395,17698,18591,18793,19143,20672,22268,26424,26941,55948,71602,77889,107586,207920,218518	Dlx3,Epha2,F2rl1,Foxc2,Gpx1,Hhex,Lhx1,Mmp9,Msn,Pdgfb,Plaur,St14,Sox18,Upk1b,Nr5a2,Slc9a3r1,Sfn,Myo1e,Lbh,Ovol2,Esrp1,Marveld2		5_Member	GO Biological Processes	GO:0071900	regulation of protein serine/threonine kinase activity	-3.63008	-0.571088	8/438	12444,15242,16179,18817,20319,21432,24066,67603	Ccnd2,Hhex,Irak1,Plk1,Sfrp2,Tcl1,Spry4,Dusp6		2_Member	GO Biological Processes	GO:0001101	response to acid chemical	-2.64417	-0.129239	4/367	12703,13436,20899,21677	Socs1,Dnmt3b,Stra8,Tead2
5_Member	GO Biological Processes	GO:0001825	blastocyst formation	-3.14585	-0.439035	5/58	18119,18999,52463,232791,383491	Nodal,Pou5f1,Tet1,Cnot3,Prdm14		4_Member	Reactome Gene Sets	R-MMU-9675108	Nervous system development	-5.02807	-2.4816	35/258	12824,12828,12829,12832,12834,12839,12933,12934,13508,13640,13839,14159,14432,14586,14783,16399,17096,17390,17967,18761,19165,19876,20418,20743,22151,22153,26417,53867,56637,57257,76829,110596,215798,245026,665033	Col2a1,Col4a3,Col4a4,Col5a2,Col6a2,Col9a1,Crmp1,Dpysl2,Dscam,Efna5,Epha5,Fes,Gap43,Gfra2,Grb10,Itga2b,Lyn,Mmp2,Ncam1,Prkcq,Psen2,Robo1,Shc3,Sptbn2,Tubb2a,Tubb4a,Mapk3,Col5a3,Gsk3b,Vav3,Dok5,Arhgef28,Adgrg6,Col6a6,Col6a5		3_Member	GO Biological Processes	GO:0030855	epithelial cell differentiation	-5.39992	-2.28293	22/608	13393,13836,14063,14234,14775,15242,16869,17395,17698,18591,18793,19143,20672,22268,26424,26941,55948,71602,77889,107586,207920,218518	Dlx3,Epha2,F2rl1,Foxc2,Gpx1,Hhex,Lhx1,Mmp9,Msn,Pdgfb,Plaur,St14,Sox18,Upk1b,Nr5a2,Slc9a3r1,Sfn,Myo1e,Lbh,Ovol2,Esrp1,Marveld2		5_Member	GO Biological Processes	GO:0006469	negative regulation of protein kinase activity	-2.99975	-0.228001	5/203	15242,18817,20319,24066,67603	Hhex,Plk1,Sfrp2,Spry4,Dusp6
5_Member	GO Biological Processes	GO:0001711	endodermal cell fate commitment	-3.13035	-0.43544	3/15	18999,20674,71950	Pou5f1,Sox2,Nanog		4_Member	Reactome Gene Sets	R-MMU-422475	Axon guidance	-4.67072	-2.21378	34/257	12824,12828,12829,12832,12834,12839,12933,12934,13508,13640,13839,14159,14432,14586,14783,16399,17096,17390,17967,18761,19165,19876,20418,20743,22151,22153,26417,53867,56637,57257,76829,110596,245026,665033	Col2a1,Col4a3,Col4a4,Col5a2,Col6a2,Col9a1,Crmp1,Dpysl2,Dscam,Efna5,Epha5,Fes,Gap43,Gfra2,Grb10,Itga2b,Lyn,Mmp2,Ncam1,Prkcq,Psen2,Robo1,Shc3,Sptbn2,Tubb2a,Tubb4a,Mapk3,Col5a3,Gsk3b,Vav3,Dok5,Arhgef28,Col6a6,Col6a5		3_Member	GO Biological Processes	GO:0002064	epithelial cell development	-4.28208	-1.7272	12/252	13836,14063,14234,14775,17698,18591,19143,20672,26941,55948,71602,218518	Epha2,F2rl1,Foxc2,Gpx1,Msn,Pdgfb,St14,Sox18,Slc9a3r1,Sfn,Myo1e,Marveld2		5_Member	GO Biological Processes	GO:0033673	negative regulation of kinase activity	-2.81893	-0.194212	5/223	15242,18817,20319,24066,67603	Hhex,Plk1,Sfrp2,Spry4,Dusp6
5_Member	GO Biological Processes	GO:0032526	response to retinoic acid	-3.07636	-0.393027	6/90	13590,15486,18999,20674,21676,71950	Lefty1,Hsd17b2,Pou5f1,Sox2,Tead1,Nanog		4_Member	KEGG Pathway	mmu04510	Focal adhesion	-4.43607	-2.06988	28/199	12824,12828,12829,12834,12839,14254,16399,16775,16782,17898,17907,18751,20418,20750,21828,22340,22370,26417,56637,57257,68553,68794,109880,170758,214230,245026,319480,665033	Col2a1,Col4a3,Col4a4,Col6a2,Col9a1,Flt1,Itga2b,Lama4,Lamc2,Myl7,Mylpf,Prkcb,Shc3,Spp1,Thbs4,Vegfb,Vtn,Mapk3,Gsk3b,Vav3,Col6a4,Flnc,Braf,Rac3,Pak6,Col6a6,Itga11,Col6a5		3_Member	GO Biological Processes	GO:0003158	endothelium development	-3.20761	-1.0014	7/121	14063,14234,14775,17698,18591,20672,218518	F2rl1,Foxc2,Gpx1,Msn,Pdgfb,Sox18,Marveld2		5_Member	GO Biological Processes	GO:0043407	negative regulation of MAP kinase activity	-2.61651	-0.138722	3/71	20319,24066,67603	Sfrp2,Spry4,Dusp6
5_Member	GO Biological Processes	GO:0045165	cell fate commitment	-3.05021	-0.378164	11/288	12142,14562,14726,18119,18999,19206,20674,22415,71950,269610,383491	Prdm1,Gdf3,Pdpn,Nodal,Pou5f1,Ptch1,Sox2,Wnt3,Nanog,Chd5,Prdm14		4_Member	Reactome Gene Sets	R-MMU-1442490	Collagen degradation	-4.0624	-1.85998	12/54	12814,12824,12828,12829,12832,12834,12836,17390,53867,245026,665033,100040233	Col11a1,Col2a1,Col4a3,Col4a4,Col5a2,Col6a2,Col7a1,Mmp2,Col5a3,Col6a6,Col6a5,Gm10334		3_Member	GO Biological Processes	GO:0001885	endothelial cell development	-2.85824	-0.769273	5/69	14063,14775,17698,20672,218518	F2rl1,Gpx1,Msn,Sox18,Marveld2		5_Member	GO Biological Processes	GO:0051348	negative regulation of transferase activity	-2.56549	-0.134885	5/255	15242,18817,20319,24066,67603	Hhex,Plk1,Sfrp2,Spry4,Dusp6
5_Member	GO Biological Processes	GO:0001706	endoderm formation	-2.97634	-0.352872	4/37	18119,18999,20674,71950	Nodal,Pou5f1,Sox2,Nanog		4_Member	Reactome Gene Sets	R-MMU-1474228	Degradation of the extracellular matrix	-3.96678	-1.7912	20/128	12032,12335,12814,12824,12828,12829,12832,12834,12836,17390,20750,23830,53867,60594,66473,232345,245026,268935,665033,100040233	Bcan,Capn3,Col11a1,Col2a1,Col4a3,Col4a4,Col5a2,Col6a2,Col7a1,Mmp2,Spp1,Capn10,Col5a3,Capn12,Ctrb1,A2m,Col6a6,Scube3,Col6a5,Gm10334		3_Member	GO Biological Processes	GO:0061028	establishment of endothelial barrier	-2.56453	-0.617384	4/49	14063,17698,20672,218518	F2rl1,Msn,Sox18,Marveld2		5_Member	GO Biological Processes	GO:0000079	regulation of cyclin-dependent protein serine/threonine kinase activity	-2.54875	-0.124488	3/75	12444,15242,18817	Ccnd2,Hhex,Plk1
5_Member	GO Biological Processes	GO:0001710	mesodermal cell fate commitment	-2.96372	-0.352872	3/17	18119,18999,71950	Nodal,Pou5f1,Nanog		4_Member	Reactome Gene Sets	R-MMU-1474290	Collagen formation	-3.95326	-1.78357	15/81	12814,12818,12824,12828,12829,12832,12834,12836,12839,18452,53867,107581,213945,245026,665033	Col11a1,Col14a1,Col2a1,Col4a3,Col4a4,Col5a2,Col6a2,Col7a1,Col9a1,P4ha2,Col5a3,Col16a1,Col28a1,Col6a6,Col6a5		3_Member	GO Biological Processes	GO:0045446	endothelial cell differentiation	-2.0235	-0.298527	5/108	14063,14775,17698,20672,218518	F2rl1,Gpx1,Msn,Sox18,Marveld2		5_Member	GO Biological Processes	GO:1904029	regulation of cyclin-dependent protein kinase activity	-2.48481	-0.11379	3/79	12444,15242,18817	Ccnd2,Hhex,Plk1
5_Member	GO Biological Processes	GO:0001707	mesoderm formation	-2.92005	-0.338175	5/65	16842,18119,18999,22415,71950	Lef1,Nodal,Pou5f1,Wnt3,Nanog		4_Member	Reactome Gene Sets	R-MMU-2022090	Assembly of collagen fibrils and other multimeric structures	-3.82241	-1.67656	12/57	12814,12818,12824,12828,12829,12832,12834,12836,12839,53867,245026,665033	Col11a1,Col14a1,Col2a1,Col4a3,Col4a4,Col5a2,Col6a2,Col7a1,Col9a1,Col5a3,Col6a6,Col6a5		4_Summary	GO Biological Processes	GO:0001836	release of cytochrome c from mitochondria	-5.20423	-2.17156	7/59	12424,14775,16905,17395,18793,55948,58801,15277,14360,19713,109689,21857,59083,13601,12554,232431,21956,223254,243312,14198,16178	Cck,Gpx1,Lmna,Mmp9,Plaur,Sfn,Pmaip1,Hk2,Fyn,Ret,Arrb1,Timp1,Fetub,Ecm1,Cdh13,Gprc5a,Tnnt2,Farp1,Elfn1,Fhit,Il1r2		5_Member	GO Biological Processes	GO:0090287	regulation of cellular response to growth factor stimulus	-2.4456	-0.0801137	5/272	14313,15242,20319,24066,64074	Fst,Hhex,Sfrp2,Spry4,Smoc2
5_Member	GO Biological Processes	GO:0001704	formation of primary germ layer	-2.83825	-0.291133	6/100	16842,18119,18999,20674,22415,71950	Lef1,Nodal,Pou5f1,Sox2,Wnt3,Nanog		4_Member	Reactome Gene Sets	R-MMU-186797	Signaling by PDGF	-3.41889	-1.43453	11/54	12824,12828,12829,12832,12834,12839,20750,21828,53867,245026,665033	Col2a1,Col4a3,Col4a4,Col5a2,Col6a2,Col9a1,Spp1,Thbs4,Col5a3,Col6a6,Col6a5		4_Member	GO Biological Processes	GO:0001836	release of cytochrome c from mitochondria	-5.20423	-2.17156	7/59	12424,14775,16905,17395,18793,55948,58801	Cck,Gpx1,Lmna,Mmp9,Plaur,Sfn,Pmaip1		5_Member	GO Biological Processes	GO:0045859	regulation of protein kinase activity	-2.41377	-0.0652233	8/678	12444,15242,16179,18817,20319,21432,24066,67603	Ccnd2,Hhex,Irak1,Plk1,Sfrp2,Tcl1,Spry4,Dusp6
5_Member	GO Biological Processes	GO:0048332	mesoderm morphogenesis	-2.80349	-0.278264	5/69	16842,18119,18999,22415,71950	Lef1,Nodal,Pou5f1,Wnt3,Nanog		4_Member	Reactome Gene Sets	R-MMU-9006934	Signaling by Receptor Tyrosine Kinases	-3.01264	-1.20606	41/400	11839,12814,12824,12828,12829,12832,12834,12839,13057,14159,14254,14425,14783,15170,15451,15507,16370,16775,17096,17970,17972,18212,18751,18753,19165,19253,19272,20418,20750,21828,22340,26417,27371,53867,57257,68775,93686,108100,109880,245026,665033	Areg,Col11a1,Col2a1,Col4a3,Col4a4,Col5a2,Col6a2,Col9a1,Cyba,Fes,Flt1,Galnt3,Grb10,Ptpn6,Hpn,Hspb1,Irs4,Lama4,Lyn,Ncf2,Ncf4,Ntrk2,Prkcb,Prkcd,Psen2,Ptpn18,Ptprk,Shc3,Spp1,Thbs4,Vegfb,Mapk3,Sh2d2a,Col5a3,Vav3,Atp6v1c2,Rbfox2,Baiap2,Braf,Col6a6,Col6a5		4_Member	GO Biological Processes	GO:0008637	apoptotic mitochondrial changes	-4.25824	-1.7272	8/111	12424,14775,15277,16905,17395,18793,55948,58801	Cck,Gpx1,Hk2,Lmna,Mmp9,Plaur,Sfn,Pmaip1		5_Member	GO Biological Processes	GO:0001933	negative regulation of protein phosphorylation	-2.31028	-0.0156457	6/419	15242,18817,20319,24066,67603,333433	Hhex,Plk1,Sfrp2,Spry4,Dusp6,Gpd1l
5_Member	GO Biological Processes	GO:0001708	cell fate specification	-2.70892	-0.209229	6/106	18119,18999,19206,20674,71950,383491	Nodal,Pou5f1,Ptch1,Sox2,Nanog,Prdm14		4_Member	Reactome Gene Sets	R-MMU-3000171	Non-integrin membrane-ECM interactions	-2.64887	-0.996918	8/39	12305,12814,12824,12828,12829,12832,22370,53867	Ddr1,Col11a1,Col2a1,Col4a3,Col4a4,Col5a2,Vtn,Col5a3		4_Member	GO Biological Processes	GO:2000116	regulation of cysteine-type endopeptidase activity	-2.71863	-0.68596	9/232	12424,14360,14775,17395,18793,19713,55948,58801,109689	Cck,Fyn,Gpx1,Mmp9,Plaur,Ret,Sfn,Pmaip1,Arrb1		5_Member	GO Biological Processes	GO:0031400	negative regulation of protein modification process	-2.2175	0	7/580	15242,18817,20319,24066,67603,320365,333433	Hhex,Plk1,Sfrp2,Spry4,Dusp6,Fry,Gpd1l
5_Member	GO Biological Processes	GO:0007492	endoderm development	-2.69468	-0.202415	5/73	14562,18119,18999,20674,71950	Gdf3,Nodal,Pou5f1,Sox2,Nanog		5_Summary	GO Biological Processes	GO:0001501	skeletal system development	-7.7623	-4.27734	68/542	11474,12032,12159,12394,12399,12577,12810,12814,12818,12824,12832,12834,12836,12839,13003,13004,13386,15111,15170,15426,15427,16840,16854,17183,17195,17260,17268,17390,17702,17936,18507,18514,18933,19228,20190,20377,20379,20429,20472,20678,20997,21407,22061,22337,22418,23972,23992,26417,29813,56492,57816,58994,68527,70508,70661,71355,71371,73234,74199,83925,114873,216285,217935,230103,240725,2529…	Actn3,Bcan,Bmp4,Runx1,Runx3,Cdkn1c,Coch,Col11a1,Col14a1,Col2a1,Col5a2,Col6a2,Col7a1,Col9a1,Vcan,Ncan,Dlk1,Hand2,Ptpn6,Hoxc8,Hoxc9,Cnmd,Lgals3,Matn4,Mbl2,Mef2c,Meis1,Mmp2,Msx2,Nab1,Pax5,Pbx1,Prrx1,Pth1r,Ryr1,Sfrp1,Sfrp4,Shox2,Six2,Sox5,T,Tcf15,Trp63,Vdr,Wnt5a,Papss2,Prkra,Mapk3,Zfp385a,Cldn18,Tesc,Smpd3,Ucma,Bbx,Sik3,Col24a1,Arid5b,Snorc,Vit,Trps1,Dscaml1,Alx1,Wdr60,Npr2,Sulf1,Grhl2,Chd7,Ripply2,F…		4_Member	GO Biological Processes	GO:0090199	regulation of release of cytochrome c from mitochondria	-2.70135	-0.681274	4/45	14775,16905,17395,18793	Gpx1,Lmna,Mmp9,Plaur		5_Member	GO Biological Processes	GO:0042326	negative regulation of phosphorylation	-2.09583	0	6/465	15242,18817,20319,24066,67603,333433	Hhex,Plk1,Sfrp2,Spry4,Dusp6,Gpd1l
5_Member	GO Biological Processes	GO:0048333	mesodermal cell differentiation	-2.57154	-0.138408	3/23	18119,18999,71950	Nodal,Pou5f1,Nanog		5_Member	GO Biological Processes	GO:0001501	skeletal system development	-7.7623	-4.27734	68/542	11474,12032,12159,12394,12399,12577,12810,12814,12818,12824,12832,12834,12836,12839,13003,13004,13386,15111,15170,15426,15427,16840,16854,17183,17195,17260,17268,17390,17702,17936,18507,18514,18933,19228,20190,20377,20379,20429,20472,20678,20997,21407,22061,22337,22418,23972,23992,26417,29813,56492,57816,58994,68527,70508,70661,71355,71371,73234,74199,83925,114873,216285,217935,230103,240725,2529…	Actn3,Bcan,Bmp4,Runx1,Runx3,Cdkn1c,Coch,Col11a1,Col14a1,Col2a1,Col5a2,Col6a2,Col7a1,Col9a1,Vcan,Ncan,Dlk1,Hand2,Ptpn6,Hoxc8,Hoxc9,Cnmd,Lgals3,Matn4,Mbl2,Mef2c,Meis1,Mmp2,Msx2,Nab1,Pax5,Pbx1,Prrx1,Pth1r,Ryr1,Sfrp1,Sfrp4,Shox2,Six2,Sox5,T,Tcf15,Trp63,Vdr,Wnt5a,Papss2,Prkra,Mapk3,Zfp385a,Cldn18,Tesc,Smpd3,Ucma,Bbx,Sik3,Col24a1,Arid5b,Snorc,Vit,Trps1,Dscaml1,Alx1,Wdr60,Npr2,Sulf1,Grhl2,Chd7,Ripply2		4_Member	GO Biological Processes	GO:0043154	negative regulation of cysteine-type endopeptidase activity involved in apoptotic process	-2.57381	-0.617384	5/80	14775,17395,18793,55948,109689	Gpx1,Mmp9,Plaur,Sfn,Arrb1		5_Member	GO Biological Processes	GO:0043549	regulation of kinase activity	-2.07586	0	8/774	12444,15242,16179,18817,20319,21432,24066,67603	Ccnd2,Hhex,Irak1,Plk1,Sfrp2,Tcl1,Spry4,Dusp6
5_Member	GO Biological Processes	GO:0001829	trophectodermal cell differentiation	-2.51746	-0.111676	3/24	18119,18999,232791	Nodal,Pou5f1,Cnot3		5_Member	GO Biological Processes	GO:0048705	skeletal system morphogenesis	-4.80916	-2.30932	35/264	11474,12159,12810,12814,12818,12824,12834,12836,12839,15426,15427,17183,17195,17260,17390,17702,17936,18507,18933,20377,20379,20429,20472,20997,21407,23992,58994,70661,71371,74199,114873,216285,217935,252973,382089	Actn3,Bmp4,Coch,Col11a1,Col14a1,Col2a1,Col6a2,Col7a1,Col9a1,Hoxc8,Hoxc9,Matn4,Mbl2,Mef2c,Mmp2,Msx2,Nab1,Pax5,Prrx1,Sfrp1,Sfrp4,Shox2,Six2,T,Tcf15,Prkra,Smpd3,Sik3,Arid5b,Vit,Dscaml1,Alx1,Wdr60,Grhl2,Ripply2		4_Member	GO Biological Processes	GO:0052548	regulation of endopeptidase activity	-2.54994	-0.613159	11/343	12424,14360,14775,17395,18793,19713,21857,55948,58801,59083,109689	Cck,Fyn,Gpx1,Mmp9,Plaur,Ret,Timp1,Sfn,Pmaip1,Fetub,Arrb1		6_Summary	Reactome Gene Sets	R-MMU-198725	Nuclear Events (kinase and transcription factor activation)	-3.90601	-0.599564	3/26	13654,19094,67603,16179,20319,20698,27218,11688,14234,16010,227715,15944,24066	Egr2,Mapk11,Dusp6,Irak1,Sfrp2,Sphk1,Slamf1,Alox8,Foxc2,Igfbp4,Exosc2,Irgm1,Spry4
5_Member	GO Biological Processes	GO:0010453	regulation of cell fate commitment	-2.08568	0	3/34	14562,18999,71950	Gdf3,Pou5f1,Nanog		5_Member	GO Biological Processes	GO:0002063	chondrocyte development	-4.80901	-2.30932	12/46	12810,12814,12818,12834,12836,17183,17195,17702,20429,58994,74199,240725	Coch,Col11a1,Col14a1,Col6a2,Col7a1,Matn4,Mbl2,Msx2,Shox2,Smpd3,Vit,Sulf1		4_Member	GO Biological Processes	GO:0043281	regulation of cysteine-type endopeptidase activity involved in apoptotic process	-2.44974	-0.558811	8/208	12424,14775,17395,18793,19713,55948,58801,109689	Cck,Gpx1,Mmp9,Plaur,Ret,Sfn,Pmaip1,Arrb1		6_Member	Reactome Gene Sets	R-MMU-198725	Nuclear Events (kinase and transcription factor activation)	-3.90601	-0.599564	3/26	13654,19094,67603	Egr2,Mapk11,Dusp6
6_Summary	GO Biological Processes	GO:2000653	regulation of genetic imprinting	-4.21276	-1.18009	3/7	22702,52463,73708,54427,214133	Zfp42,Tet1,Dppa3,Dnmt3l,Tet2		5_Member	GO Biological Processes	GO:0002062	chondrocyte differentiation	-4.72222	-2.23649	21/123	12159,12394,12399,12810,12814,12818,12824,12834,12836,17183,17195,17260,17702,19228,20429,20472,20678,58994,74199,83925,240725	Bmp4,Runx1,Runx3,Coch,Col11a1,Col14a1,Col2a1,Col6a2,Col7a1,Matn4,Mbl2,Mef2c,Msx2,Pth1r,Shox2,Six2,Sox5,Smpd3,Vit,Trps1,Sulf1		4_Member	GO Biological Processes	GO:2000117	negative regulation of cysteine-type endopeptidase activity	-2.4162	-0.535102	5/87	14775,17395,18793,55948,109689	Gpx1,Mmp9,Plaur,Sfn,Arrb1		6_Member	Reactome Gene Sets	R-MMU-448424	Interleukin-17 signaling	-2.95922	-0.227582	3/54	16179,19094,67603	Irak1,Mapk11,Dusp6
6_Member	GO Biological Processes	GO:2000653	regulation of genetic imprinting	-4.21276	-1.18009	3/7	22702,52463,73708	Zfp42,Tet1,Dppa3		5_Member	GO Biological Processes	GO:0060536	cartilage morphogenesis	-4.676	-2.21378	9/27	12810,12818,12834,12836,15111,17183,17195,17260,74199	Coch,Col14a1,Col6a2,Col7a1,Hand2,Matn4,Mbl2,Mef2c,Vit		4_Member	GO Biological Processes	GO:0052547	regulation of peptidase activity	-2.34667	-0.493129	12/418	12424,13601,14360,14775,17395,18793,19713,21857,55948,58801,59083,109689	Cck,Ecm1,Fyn,Gpx1,Mmp9,Plaur,Ret,Timp1,Sfn,Pmaip1,Fetub,Arrb1		6_Member	Reactome Gene Sets	R-MMU-450294	MAP kinase activation	-2.95922	-0.227582	3/54	16179,19094,67603	Irak1,Mapk11,Dusp6
6_Member	GO Biological Processes	GO:0071514	genetic imprinting	-2.97634	-0.352872	4/37	22702,52463,54427,73708	Zfp42,Tet1,Dnmt3l,Dppa3		5_Member	GO Biological Processes	GO:0061448	connective tissue development	-4.63809	-2.20602	37/291	12159,12394,12399,12810,12814,12818,12824,12834,12836,12839,15111,15229,15375,16840,17183,17195,17260,17702,18933,19228,19885,20429,20472,20678,22418,26417,58994,70661,71371,73234,74199,83925,93691,225845,240725,329003,102636218	Bmp4,Runx1,Runx3,Coch,Col11a1,Col14a1,Col2a1,Col6a2,Col7a1,Col9a1,Hand2,Foxd1,Foxa1,Cnmd,Matn4,Mbl2,Mef2c,Msx2,Prrx1,Pth1r,Rorc,Shox2,Six2,Sox5,Wnt5a,Mapk3,Smpd3,Sik3,Arid5b,Snorc,Vit,Trps1,Klf7,Plaat3,Sulf1,Zfp516,Gm15290		4_Member	GO Biological Processes	GO:0010951	negative regulation of endopeptidase activity	-2.25581	-0.431772	7/178	14775,17395,18793,21857,55948,59083,109689	Gpx1,Mmp9,Plaur,Timp1,Sfn,Fetub,Arrb1		6_Member	Reactome Gene Sets	R-MMU-187037	Signaling by NTRK1 (TRKA)	-2.80573	-0.194212	3/61	13654,19094,67603	Egr2,Mapk11,Dusp6
6_Member	GO Biological Processes	GO:0080111	DNA demethylation	-2.62832	-0.164545	3/22	52463,73708,214133	Tet1,Dppa3,Tet2		5_Member	GO Biological Processes	GO:0003414	chondrocyte morphogenesis involved in endochondral bone morphogenesis	-4.63663	-2.20602	7/16	12810,12818,12834,12836,17183,17195,74199	Coch,Col14a1,Col6a2,Col7a1,Matn4,Mbl2,Vit		4_Member	GO Biological Processes	GO:0042058	regulation of epidermal growth factor receptor signaling pathway	-2.14768	-0.370282	4/64	12554,17395,18793,232431	Cdh13,Mmp9,Plaur,Gprc5a		6_Member	Reactome Gene Sets	R-MMU-168164	Toll Like Receptor 3 (TLR3) Cascade	-2.70725	-0.159688	3/66	16179,19094,67603	Irak1,Mapk11,Dusp6
6_Member	GO Biological Processes	GO:0035510	DNA dealkylation	-2.51746	-0.111676	3/24	52463,73708,214133	Tet1,Dppa3,Tet2		5_Member	GO Biological Processes	GO:0003429	growth plate cartilage chondrocyte morphogenesis	-4.63663	-2.20602	7/16	12810,12818,12834,12836,17183,17195,74199	Coch,Col14a1,Col6a2,Col7a1,Matn4,Mbl2,Vit		4_Member	GO Biological Processes	GO:0010821	regulation of mitochondrion organization	-2.11774	-0.357055	6/144	14775,15277,16905,17395,18793,58801	Gpx1,Hk2,Lmna,Mmp9,Plaur,Pmaip1		6_Member	Reactome Gene Sets	R-MMU-168142	Toll Like Receptor 10 (TLR10) Cascade	-2.67009	-0.159688	3/68	16179,19094,67603	Irak1,Mapk11,Dusp6
7_Summary	GO Biological Processes	GO:0048729	tissue morphogenesis	-3.51951	-0.724265	20/683	12305,14726,15209,16667,16842,17069,17195,18119,18741,18999,19206,20674,21676,21815,22415,27428,52906,57265,71950,233066,12904,13590,14562,114873,217935,11364,11472,11739,12142,53318,381738	Ddr1,Pdpn,Hesx1,Krt17,Lef1,Ly6e,Mbl2,Nodal,Pitx2,Pou5f1,Ptch1,Sox2,Tead1,Tgif1,Wnt3,Shroom3,Ahi1,Fzd2,Nanog,Syne4,Crabp2,Lefty1,Gdf3,Dscaml1,Wdr60,Acadm,Actn2,Slc25a4,Prdm1,Pdlim3,Drc1		5_Member	GO Biological Processes	GO:0090171	chondrocyte morphogenesis	-4.63663	-2.20602	7/16	12810,12818,12834,12836,17183,17195,74199	Coch,Col14a1,Col6a2,Col7a1,Matn4,Mbl2,Vit		4_Member	GO Biological Processes	GO:0010466	negative regulation of peptidase activity	-2.0634	-0.314836	8/242	13601,14775,17395,18793,21857,55948,59083,109689	Ecm1,Gpx1,Mmp9,Plaur,Timp1,Sfn,Fetub,Arrb1		6_Member	Reactome Gene Sets	R-MMU-168176	Toll Like Receptor 5 (TLR5) Cascade	-2.67009	-0.159688	3/68	16179,19094,67603	Irak1,Mapk11,Dusp6
7_Member	GO Biological Processes	GO:0048729	tissue morphogenesis	-3.51951	-0.724265	20/683	12305,14726,15209,16667,16842,17069,17195,18119,18741,18999,19206,20674,21676,21815,22415,27428,52906,57265,71950,233066	Ddr1,Pdpn,Hesx1,Krt17,Lef1,Ly6e,Mbl2,Nodal,Pitx2,Pou5f1,Ptch1,Sox2,Tead1,Tgif1,Wnt3,Shroom3,Ahi1,Fzd2,Nanog,Syne4		5_Member	GO Biological Processes	GO:0060349	bone morphogenesis	-4.53512	-2.12326	20/117	11474,12159,12810,12818,12824,12834,12836,12839,17183,17195,17260,17702,17936,20379,20429,20997,58994,70661,74199,382089	Actn3,Bmp4,Coch,Col14a1,Col2a1,Col6a2,Col7a1,Col9a1,Matn4,Mbl2,Mef2c,Msx2,Nab1,Sfrp4,Shox2,T,Smpd3,Sik3,Vit,Ripply2		4_Member	GO Biological Processes	GO:1901184	regulation of ERBB signaling pathway	-2.03389	-0.302254	4/69	12554,17395,18793,232431	Cdh13,Mmp9,Plaur,Gprc5a		6_Member	Reactome Gene Sets	R-MMU-975871	MyD88 cascade initiated on plasma membrane	-2.67009	-0.159688	3/68	16179,19094,67603	Irak1,Mapk11,Dusp6
7_Member	GO Biological Processes	GO:0048598	embryonic morphogenesis	-3.36771	-0.595961	19/649	12904,13590,14562,15209,16842,18119,18741,18999,19206,20674,21676,21815,22415,27428,52906,57265,71950,114873,217935	Crabp2,Lefty1,Gdf3,Hesx1,Lef1,Nodal,Pitx2,Pou5f1,Ptch1,Sox2,Tead1,Tgif1,Wnt3,Shroom3,Ahi1,Fzd2,Nanog,Dscaml1,Wdr60		5_Member	GO Biological Processes	GO:0003433	chondrocyte development involved in endochondral bone morphogenesis	-4.52704	-2.12126	8/22	12810,12818,12834,12836,17183,17195,58994,74199	Coch,Col14a1,Col6a2,Col7a1,Matn4,Mbl2,Smpd3,Vit		4_Member	GO Biological Processes	GO:0051346	negative regulation of hydrolase activity	-2.01419	-0.296386	11/406	13601,14775,17395,18793,21857,21956,55948,59083,109689,223254,243312	Ecm1,Gpx1,Mmp9,Plaur,Timp1,Tnnt2,Sfn,Fetub,Arrb1,Farp1,Elfn1		6_Member	Reactome Gene Sets	R-MMU-166058	MyD88:MAL(TIRAP) cascade initiated on plasma membrane	-2.65195	-0.159688	3/69	16179,19094,67603	Irak1,Mapk11,Dusp6
7_Member	GO Biological Processes	GO:0060562	epithelial tube morphogenesis	-2.50432	-0.104529	12/388	12305,15209,16842,18119,18741,19206,20674,21676,21815,27428,52906,57265	Ddr1,Hesx1,Lef1,Nodal,Pitx2,Ptch1,Sox2,Tead1,Tgif1,Shroom3,Ahi1,Fzd2		5_Member	GO Biological Processes	GO:0003422	growth plate cartilage morphogenesis	-4.42991	-2.06988	7/17	12810,12818,12834,12836,17183,17195,74199	Coch,Col14a1,Col6a2,Col7a1,Matn4,Mbl2,Vit		4_Member	GO Biological Processes	GO:0045861	negative regulation of proteolysis	-2.00813	-0.292787	10/352	13601,14198,14775,16178,17395,18793,21857,55948,59083,109689	Ecm1,Fhit,Gpx1,Il1r2,Mmp9,Plaur,Timp1,Sfn,Fetub,Arrb1		6_Member	Reactome Gene Sets	R-MMU-168179	Toll Like Receptor TLR1:TLR2 Cascade	-2.65195	-0.159688	3/69	16179,19094,67603	Irak1,Mapk11,Dusp6
7_Member	GO Biological Processes	GO:0002009	morphogenesis of an epithelium	-2.38858	-0.0119565	15/562	12305,14726,15209,16667,16842,18119,18741,19206,20674,21676,21815,27428,52906,57265,233066	Ddr1,Pdpn,Hesx1,Krt17,Lef1,Nodal,Pitx2,Ptch1,Sox2,Tead1,Tgif1,Shroom3,Ahi1,Fzd2,Syne4		5_Member	GO Biological Processes	GO:0060350	endochondral bone morphogenesis	-4.2851	-1.98577	15/76	12159,12810,12818,12824,12834,12836,12839,17183,17195,17260,17936,20429,58994,70661,74199	Bmp4,Coch,Col14a1,Col2a1,Col6a2,Col7a1,Col9a1,Matn4,Mbl2,Mef2c,Nab1,Shox2,Smpd3,Sik3,Vit		5_Summary	GO Biological Processes	GO:0048729	tissue morphogenesis	-5.11024	-2.1024	23/683	11535,12394,12970,13836,14234,15242,15904,16869,17698,18591,18612,19143,19713,21956,22003,22138,22160,22323,26941,54612,104156,107586,207920,14172,14775,15368,17158,18089,18793,21416,77889,12817,14686,14836,14998,57266,65107,109934	Adm,Runx1,Crygs,Epha2,Foxc2,Hhex,Id4,Lhx1,Msn,Pdgfb,Etv4,St14,Ret,Tnnt2,Tpm1,Ttn,Twist1,Vasp,Slc9a3r1,Sfrp5,Etv5,Ovol2,Esrp1,Fgf18,Gpx1,Hmox1,Man2a1,Nkx2-3,Plaur,Tcf7l2,Lbh,Col13a1,Gnat2,Gsc,H2-DMa,Cxcl14,Lrp10,Abr		6_Member	Reactome Gene Sets	R-MMU-168188	Toll Like Receptor TLR6:TLR2 Cascade	-2.65195	-0.159688	3/69	16179,19094,67603	Irak1,Mapk11,Dusp6
7_Member	GO Biological Processes	GO:0007507	heart development	-2.31409	0	16/629	11364,11472,11739,12142,13590,14726,17069,18119,18741,18999,19206,21676,52906,53318,57265,381738	Acadm,Actn2,Slc25a4,Prdm1,Lefty1,Pdpn,Ly6e,Nodal,Pitx2,Pou5f1,Ptch1,Tead1,Ahi1,Pdlim3,Fzd2,Drc1		5_Member	GO Biological Processes	GO:0060351	cartilage development involved in endochondral bone morphogenesis	-4.23345	-1.96597	12/52	12810,12818,12824,12834,12836,12839,17183,17195,20429,58994,70661,74199	Coch,Col14a1,Col2a1,Col6a2,Col7a1,Col9a1,Matn4,Mbl2,Shox2,Smpd3,Sik3,Vit		5_Member	GO Biological Processes	GO:0048729	tissue morphogenesis	-5.11024	-2.1024	23/683	11535,12394,12970,13836,14234,15242,15904,16869,17698,18591,18612,19143,19713,21956,22003,22138,22160,22323,26941,54612,104156,107586,207920	Adm,Runx1,Crygs,Epha2,Foxc2,Hhex,Id4,Lhx1,Msn,Pdgfb,Etv4,St14,Ret,Tnnt2,Tpm1,Ttn,Twist1,Vasp,Slc9a3r1,Sfrp5,Etv5,Ovol2,Esrp1		6_Member	Reactome Gene Sets	R-MMU-181438	Toll Like Receptor 2 (TLR2) Cascade	-2.65195	-0.159688	3/69	16179,19094,67603	Irak1,Mapk11,Dusp6
7_Member	GO Biological Processes	GO:0003007	heart morphogenesis	-2.08618	0	9/282	13590,17069,18119,18741,18999,19206,21676,52906,57265	Lefty1,Ly6e,Nodal,Pitx2,Pou5f1,Ptch1,Tead1,Ahi1,Fzd2		5_Member	GO Biological Processes	GO:0051216	cartilage development	-4.19322	-1.9387	29/216	12159,12394,12399,12810,12814,12818,12824,12834,12836,12839,15111,16840,17183,17195,17260,17702,18933,19228,20429,20472,20678,22418,26417,58994,70661,73234,74199,83925,240725	Bmp4,Runx1,Runx3,Coch,Col11a1,Col14a1,Col2a1,Col6a2,Col7a1,Col9a1,Hand2,Cnmd,Matn4,Mbl2,Mef2c,Msx2,Prrx1,Pth1r,Shox2,Six2,Sox5,Wnt5a,Mapk3,Smpd3,Sik3,Snorc,Vit,Trps1,Sulf1		5_Member	GO Biological Processes	GO:0002009	morphogenesis of an epithelium	-4.8494	-1.98193	20/562	11535,12394,12970,13836,14234,15242,15904,16869,17698,18591,18612,19143,19713,22160,22323,26941,54612,104156,107586,207920	Adm,Runx1,Crygs,Epha2,Foxc2,Hhex,Id4,Lhx1,Msn,Pdgfb,Etv4,St14,Ret,Twist1,Vasp,Slc9a3r1,Sfrp5,Etv5,Ovol2,Esrp1		6_Member	Reactome Gene Sets	R-MMU-166520	Signaling by NTRKs	-2.58213	-0.134885	3/73	13654,19094,67603	Egr2,Mapk11,Dusp6
7_Member	GO Biological Processes	GO:0048568	embryonic organ development	-2.01974	0	13/504	12142,14562,15209,16842,18119,18741,19206,20674,21676,52906,57265,114873,217935	Prdm1,Gdf3,Hesx1,Lef1,Nodal,Pitx2,Ptch1,Sox2,Tead1,Ahi1,Fzd2,Dscaml1,Wdr60		5_Member	GO Biological Processes	GO:0060348	bone development	-3.74779	-1.62456	30/240	11474,12159,12810,12818,12824,12834,12836,12839,15170,17183,17195,17260,17268,17702,17936,20190,20379,20429,20997,23972,29813,56492,57816,58994,70508,70661,74199,230103,240725,382089	Actn3,Bmp4,Coch,Col14a1,Col2a1,Col6a2,Col7a1,Col9a1,Ptpn6,Matn4,Mbl2,Mef2c,Meis1,Msx2,Nab1,Ryr1,Sfrp4,Shox2,T,Papss2,Zfp385a,Cldn18,Tesc,Smpd3,Bbx,Sik3,Vit,Npr2,Sulf1,Ripply2		5_Member	GO Biological Processes	GO:0048732	gland development	-4.836	-1.98193	18/470	12394,13836,14172,14775,15242,15368,15904,17158,17698,18089,18591,18612,18793,21416,26941,77889,104156,207920	Runx1,Epha2,Fgf18,Gpx1,Hhex,Hmox1,Id4,Man2a1,Msn,Nkx2-3,Pdgfb,Etv4,Plaur,Tcf7l2,Slc9a3r1,Lbh,Etv5,Esrp1		6_Member	GO Biological Processes	GO:0051403	stress-activated MAPK cascade	-2.52927	-0.11379	5/260	16179,19094,20319,20698,27218	Irak1,Mapk11,Sfrp2,Sphk1,Slamf1
8_Summary	GO Biological Processes	GO:0001701	in utero embryonic development	-2.96277	-0.352872	16/541	11784,12142,14562,15486,16842,17069,18119,18741,18999,19206,22702,52463,54427,67968,232791,383491,14620,22371	Apba2,Prdm1,Gdf3,Hsd17b2,Lef1,Ly6e,Nodal,Pitx2,Pou5f1,Ptch1,Zfp42,Tet1,Dnmt3l,Ooep,Cnot3,Prdm14,Gjb3,Vwf		5_Member	GO Biological Processes	GO:0003418	growth plate cartilage chondrocyte differentiation	-3.47122	-1.45115	7/23	12810,12818,12834,12836,17183,17195,74199	Coch,Col14a1,Col6a2,Col7a1,Matn4,Mbl2,Vit		5_Member	GO Biological Processes	GO:0022612	gland morphogenesis	-4.81368	-1.98193	10/153	13836,14172,15904,17698,18089,18591,18612,26941,104156,207920	Epha2,Fgf18,Id4,Msn,Nkx2-3,Pdgfb,Etv4,Slc9a3r1,Etv5,Esrp1		6_Member	Reactome Gene Sets	R-MMU-975138	TRAF6 mediated induction of NFkB and MAP kinases upon TLR7/8 or 9 activation	-2.50046	-0.11379	3/78	16179,19094,67603	Irak1,Mapk11,Dusp6
8_Member	GO Biological Processes	GO:0001701	in utero embryonic development	-2.96277	-0.352872	16/541	11784,12142,14562,15486,16842,17069,18119,18741,18999,19206,22702,52463,54427,67968,232791,383491	Apba2,Prdm1,Gdf3,Hsd17b2,Lef1,Ly6e,Nodal,Pitx2,Pou5f1,Ptch1,Zfp42,Tet1,Dnmt3l,Ooep,Cnot3,Prdm14		5_Member	GO Biological Processes	GO:0003413	chondrocyte differentiation involved in endochondral bone morphogenesis	-3.45633	-1.44849	8/30	12810,12818,12834,12836,17183,17195,58994,74199	Coch,Col14a1,Col6a2,Col7a1,Matn4,Mbl2,Smpd3,Vit		5_Member	GO Biological Processes	GO:0001763	morphogenesis of a branching structure	-3.73086	-1.34856	11/246	11535,12817,13836,14234,15242,16869,18591,18612,19143,104156,207920	Adm,Col13a1,Epha2,Foxc2,Hhex,Lhx1,Pdgfb,Etv4,St14,Etv5,Esrp1		6_Member	Reactome Gene Sets	R-MMU-168181	Toll Like Receptor 7/8 (TLR7/8) Cascade	-2.48481	-0.11379	3/79	16179,19094,67603	Irak1,Mapk11,Dusp6
8_Member	GO Biological Processes	GO:0001890	placenta development	-2.2423	0	7/174	12142,14620,15486,16842,18119,22371,54427	Prdm1,Gjb3,Hsd17b2,Lef1,Nodal,Vwf,Dnmt3l		5_Member	GO Biological Processes	GO:0098868	bone growth	-3.2388	-1.32367	10/48	12810,12818,12834,12836,12839,17183,17195,17702,58994,74199	Coch,Col14a1,Col6a2,Col7a1,Col9a1,Matn4,Mbl2,Msx2,Smpd3,Vit		5_Member	GO Biological Processes	GO:0060562	epithelial tube morphogenesis	-3.61256	-1.25456	14/388	11535,13836,14234,15242,16869,18612,19143,19713,22160,22323,54612,104156,107586,207920	Adm,Epha2,Foxc2,Hhex,Lhx1,Etv4,St14,Ret,Twist1,Vasp,Sfrp5,Etv5,Ovol2,Esrp1		6_Member	Reactome Gene Sets	R-MMU-975155	MyD88 dependent cascade initiated on endosome	-2.48481	-0.11379	3/79	16179,19094,67603	Irak1,Mapk11,Dusp6
9_Summary	GO Biological Processes	GO:0060541	respiratory system development	-2.89283	-0.332919	10/256	12654,14726,15209,16842,18119,18741,20674,22121,73693,73703,14538,21676,242509	Chil1,Pdpn,Hesx1,Lef1,Nodal,Pitx2,Sox2,Rpl13a,Dppa4,Dppa2,Gcnt2,Tead1,Bnc2		5_Member	GO Biological Processes	GO:0003416	endochondral bone growth	-2.98278	-1.18949	9/43	12810,12818,12834,12836,12839,17183,17195,17702,74199	Coch,Col14a1,Col6a2,Col7a1,Col9a1,Matn4,Mbl2,Msx2,Vit		5_Member	GO Biological Processes	GO:0061138	morphogenesis of a branching epithelium	-3.41925	-1.13841	10/225	11535,13836,14234,15242,16869,18591,18612,19143,104156,207920	Adm,Epha2,Foxc2,Hhex,Lhx1,Pdgfb,Etv4,St14,Etv5,Esrp1		6_Member	Reactome Gene Sets	R-MMU-168138	Toll Like Receptor 9 (TLR9) Cascade	-2.4243	-0.0652233	3/83	16179,19094,67603	Irak1,Mapk11,Dusp6
9_Member	GO Biological Processes	GO:0060541	respiratory system development	-2.89283	-0.332919	10/256	12654,14726,15209,16842,18119,18741,20674,22121,73693,73703	Chil1,Pdpn,Hesx1,Lef1,Nodal,Pitx2,Sox2,Rpl13a,Dppa4,Dppa2		5_Member	GO Biological Processes	GO:0003417	growth plate cartilage development	-2.88583	-1.13142	8/36	12810,12818,12834,12836,12839,17183,17195,74199	Coch,Col14a1,Col6a2,Col7a1,Col9a1,Matn4,Mbl2,Vit		5_Member	GO Biological Processes	GO:0007423	sensory organ development	-2.13178	-0.360887	15/618	12970,13836,14234,14686,14836,14998,16869,17158,18591,22160,26941,57266,65107,109934,207920	Crygs,Epha2,Foxc2,Gnat2,Gsc,H2-DMa,Lhx1,Man2a1,Pdgfb,Twist1,Slc9a3r1,Cxcl14,Lrp10,Abr,Esrp1		6_Member	Reactome Gene Sets	R-MMU-166166	MyD88-independent TLR4 cascade	-2.38096	-0.0652233	3/86	16179,19094,67603	Irak1,Mapk11,Dusp6
9_Member	GO Biological Processes	GO:0060485	mesenchyme development	-2.2044	0	9/270	14538,14726,16842,18119,18741,21676,73693,73703,242509	Gcnt2,Pdpn,Lef1,Nodal,Pitx2,Tead1,Dppa4,Dppa2,Bnc2		6_Summary	Reactome Gene Sets	R-MMU-6809371	Formation of the cornified envelope	-7.50324	-4.08522	21/85	16668,16669,16675,16682,16691,19041,19143,56460,56735,64058,67451,68668,70810,70843,94179,99681,105866,110310,223917,317653,320864,13346,19132,22352,110596,226180	Krt18,Krt19,Krt27,Krt4,Krt8,Ppl,St14,Pkp3,Krt71,Perp,Pkp2,Klk5,Krt25,Krt28,Krt23,Tchh,Krt72,Krt7,Krt79,Klk14,Krt26,Des,Prph,Vim,Arhgef28,Ina		5_Member	GO Biological Processes	GO:0048754	branching morphogenesis of an epithelial tube	-2.12985	-0.360887	7/188	13836,14234,15242,16869,18612,104156,207920	Epha2,Foxc2,Hhex,Lhx1,Etv4,Etv5,Esrp1		6_Member	Reactome Gene Sets	R-MMU-937061	TRIF(TICAM1)-mediated TLR4 signaling	-2.38096	-0.0652233	3/86	16179,19094,67603	Irak1,Mapk11,Dusp6
9_Member	GO Biological Processes	GO:0030324	lung development	-2.1851	0	8/224	12654,14726,18119,18741,20674,22121,73693,73703	Chil1,Pdpn,Nodal,Pitx2,Sox2,Rpl13a,Dppa4,Dppa2		6_Member	Reactome Gene Sets	R-MMU-6809371	Formation of the cornified envelope	-7.50324	-4.08522	21/85	16668,16669,16675,16682,16691,19041,19143,56460,56735,64058,67451,68668,70810,70843,94179,99681,105866,110310,223917,317653,320864	Krt18,Krt19,Krt27,Krt4,Krt8,Ppl,St14,Pkp3,Krt71,Perp,Pkp2,Klk5,Krt25,Krt28,Krt23,Tchh,Krt72,Krt7,Krt79,Klk14,Krt26		6_Summary	GO Biological Processes	GO:0032101	regulation of response to external stimulus	-5.02772	-2.04335	25/792	12029,12306,12424,12527,12554,12575,14063,14127,14172,14775,14870,16178,18038,18591,19252,19883,21682,27226,57266,63873,64074,102657,109934,209558,211770,13601,13836,15368,16797,21857	Bcl6b,Anxa2,Cck,Cd9,Cdh13,Cdkn1a,F2rl1,Fcer1g,Fgf18,Gpx1,Gstp1,Il1r2,Nfkbil1,Pdgfb,Dusp1,Rora,Tec,Pla2g7,Cxcl14,Trpv4,Smoc2,Cd276,Abr,Enpp3,Trib1,Ecm1,Epha2,Hmox1,Lat,Timp1		6_Member	GO Biological Processes	GO:0031098	stress-activated protein kinase signaling cascade	-2.30307	-0.013086	5/294	16179,19094,20319,20698,27218	Irak1,Mapk11,Sfrp2,Sphk1,Slamf1
9_Member	GO Biological Processes	GO:0030323	respiratory tube development	-2.15159	0	8/227	12654,14726,18119,18741,20674,22121,73693,73703	Chil1,Pdpn,Nodal,Pitx2,Sox2,Rpl13a,Dppa4,Dppa2		6_Member	GO Biological Processes	GO:0045104	intermediate filament cytoskeleton organization	-3.72933	-1.61543	11/50	13346,16668,19041,19132,22352,56735,67451,70810,99681,110596,226180	Des,Krt18,Ppl,Prph,Vim,Krt71,Pkp2,Krt25,Tchh,Arhgef28,Ina		6_Member	GO Biological Processes	GO:0032101	regulation of response to external stimulus	-5.02772	-2.04335	25/792	12029,12306,12424,12527,12554,12575,14063,14127,14172,14775,14870,16178,18038,18591,19252,19883,21682,27226,57266,63873,64074,102657,109934,209558,211770	Bcl6b,Anxa2,Cck,Cd9,Cdh13,Cdkn1a,F2rl1,Fcer1g,Fgf18,Gpx1,Gstp1,Il1r2,Nfkbil1,Pdgfb,Dusp1,Rora,Tec,Pla2g7,Cxcl14,Trpv4,Smoc2,Cd276,Abr,Enpp3,Trib1		6_Member	GO Biological Processes	GO:0040008	regulation of growth	-2.2548	0	8/721	11688,14234,16010,19094,20319,20698,67603,227715	Alox8,Foxc2,Igfbp4,Mapk11,Sfrp2,Sphk1,Dusp6,Exosc2
10_Summary	GO Biological Processes	GO:0030317	flagellated sperm motility	-2.58833	-0.138408	6/112	18617,26366,69707,73412,106757,383491	Rhox5,Ceacam10,Iqcg,Nme8,Catsperd,Prdm14		6_Member	GO Biological Processes	GO:0045103	intermediate filament-based process	-3.6484	-1.5728	11/51	13346,16668,19041,19132,22352,56735,67451,70810,99681,110596,226180	Des,Krt18,Ppl,Prph,Vim,Krt71,Pkp2,Krt25,Tchh,Arhgef28,Ina		6_Member	GO Biological Processes	GO:0032102	negative regulation of response to external stimulus	-4.77746	-1.97849	15/343	12306,12424,12527,12575,14775,14870,16178,18038,18591,19252,19883,102657,109934,209558,211770	Anxa2,Cck,Cd9,Cdkn1a,Gpx1,Gstp1,Il1r2,Nfkbil1,Pdgfb,Dusp1,Rora,Cd276,Abr,Enpp3,Trib1		6_Member	Reactome Gene Sets	R-MMU-166016	Toll Like Receptor 4 (TLR4) Cascade	-2.1748	0	3/102	16179,19094,67603	Irak1,Mapk11,Dusp6
10_Member	GO Biological Processes	GO:0030317	flagellated sperm motility	-2.58833	-0.138408	6/112	18617,26366,69707,73412,106757,383491	Rhox5,Ceacam10,Iqcg,Nme8,Catsperd,Prdm14		6_Member	Reactome Gene Sets	R-MMU-6805567	Keratinization	-3.33422	-1.38074	21/153	16668,16669,16675,16682,16691,19041,19143,56460,56735,64058,67451,68668,70810,70843,94179,99681,105866,110310,223917,317653,320864	Krt18,Krt19,Krt27,Krt4,Krt8,Ppl,St14,Pkp3,Krt71,Perp,Pkp2,Klk5,Krt25,Krt28,Krt23,Tchh,Krt72,Krt7,Krt79,Klk14,Krt26		6_Member	GO Biological Processes	GO:0050728	negative regulation of inflammatory response	-2.6327	-0.653702	7/152	14775,14870,16178,19883,102657,109934,209558	Gpx1,Gstp1,Il1r2,Rora,Cd276,Abr,Enpp3		6_Member	KEGG Pathway	mmu05145	Toxoplasmosis	-2.10656	0	3/108	15944,16179,19094	Irgm1,Irak1,Mapk11
10_Member	GO Biological Processes	GO:0097722	sperm motility	-2.56901	-0.138408	6/113	18617,26366,69707,73412,106757,383491	Rhox5,Ceacam10,Iqcg,Nme8,Catsperd,Prdm14		6_Member	GO Biological Processes	GO:0045109	intermediate filament organization	-2.28299	-0.781048	6/27	13346,22352,56735,67451,70810,99681	Des,Vim,Krt71,Pkp2,Krt25,Tchh		6_Member	GO Biological Processes	GO:0006954	inflammatory response	-2.26245	-0.4339	17/715	12029,13601,13836,14063,14127,14775,14870,15368,16178,16797,19883,21857,27226,63873,102657,109934,209558	Bcl6b,Ecm1,Epha2,F2rl1,Fcer1g,Gpx1,Gstp1,Hmox1,Il1r2,Lat,Rora,Timp1,Pla2g7,Trpv4,Cd276,Abr,Enpp3		6_Member	GO Biological Processes	GO:0000165	MAPK cascade	-2.06944	0	8/776	16010,16179,19094,20319,20698,24066,27218,67603	Igfbp4,Irak1,Mapk11,Sfrp2,Sphk1,Spry4,Slamf1,Dusp6
11_Summary	GO Biological Processes	GO:0043586	tongue development	-2.57154	-0.138408	3/23	16842,20674,242509	Lef1,Sox2,Bnc2		7_Summary	GO Biological Processes	GO:0050808	synapse organization	-7.39222	-4.08335	61/475	11735,11941,12032,12266,12286,12386,12404,12752,13004,13191,13489,13640,13839,14130,14402,14432,14804,16560,17260,17762,18011,18027,18189,18190,18191,18212,18858,19073,20616,20618,20648,20743,22418,23888,26875,29811,56363,56637,56747,70598,72333,81907,93708,108100,208898,211323,223254,230868,231637,232370,233878,234214,240057,242667,244682,246316,319387,319613,320772,327814,330222	Ank3,Atp2b2,Bcan,C3,Cacna1a,Ctnna2,Cbln1,Cln3,Ncan,Dctn1,Drd2,Efna5,Epha5,Fcgr2b,Gabrb3,Gap43,Grid2,Kif1a,Mef2c,Mapt,Neurl1a,Nfia,Nrxn1,Nrxn2,Nrxn3,Ntrk2,Pmp22,Srgn,Snap91,Sncg,Snta1,Sptbn2,Wnt5a,Gpc6,Pclo,Ndrg2,Tmeff2,Gsk3b,Sez6l,Filip1,Palld,Tmem108,Pcdhgc5,Baiap2,Unc13c,Nrg1,Farp1,Igsf21,Ssh1,Clstn3,Sez6l2,Sorbs2,Syngap1,Dlgap3,Cntn5,Lgi2,Adgrl3,Sybu,Mdga2,Ppfia2,Sdk1		6_Member	GO Biological Processes	GO:0031348	negative regulation of defense response	-2.25777	-0.431772	8/224	12424,14775,14870,16178,19883,102657,109934,209558	Cck,Gpx1,Gstp1,Il1r2,Rora,Cd276,Abr,Enpp3		6_Member	GO Biological Processes	GO:0060419	heart growth	-2.04242	0	3/114	14234,19094,67603	Foxc2,Mapk11,Dusp6
11_Member	GO Biological Processes	GO:0043586	tongue development	-2.57154	-0.138408	3/23	16842,20674,242509	Lef1,Sox2,Bnc2		7_Member	GO Biological Processes	GO:0050808	synapse organization	-7.39222	-4.08335	61/475	11735,11941,12032,12266,12286,12386,12404,12752,13004,13191,13489,13640,13839,14130,14402,14432,14804,16560,17260,17762,18011,18027,18189,18190,18191,18212,18858,19073,20616,20618,20648,20743,22418,23888,26875,29811,56363,56637,56747,70598,72333,81907,93708,108100,208898,211323,223254,230868,231637,232370,233878,234214,240057,242667,244682,246316,319387,319613,320772,327814,330222	Ank3,Atp2b2,Bcan,C3,Cacna1a,Ctnna2,Cbln1,Cln3,Ncan,Dctn1,Drd2,Efna5,Epha5,Fcgr2b,Gabrb3,Gap43,Grid2,Kif1a,Mef2c,Mapt,Neurl1a,Nfia,Nrxn1,Nrxn2,Nrxn3,Ntrk2,Pmp22,Srgn,Snap91,Sncg,Snta1,Sptbn2,Wnt5a,Gpc6,Pclo,Ndrg2,Tmeff2,Gsk3b,Sez6l,Filip1,Palld,Tmem108,Pcdhgc5,Baiap2,Unc13c,Nrg1,Farp1,Igsf21,Ssh1,Clstn3,Sez6l2,Sorbs2,Syngap1,Dlgap3,Cntn5,Lgi2,Adgrl3,Sybu,Mdga2,Ppfia2,Sdk1		7_Summary	GO Biological Processes	GO:0007043	cell-cell junction assembly	-4.98218	-2.02163	9/116	11853,12527,12554,12555,13836,18260,54409,63873,218518,14063,12988	Rhoc,Cd9,Cdh13,Cdh15,Epha2,Ocln,Ramp2,Trpv4,Marveld2,F2rl1,Csk		6_Member	GO Biological Processes	GO:0046620	regulation of organ growth	-2.00172	0	3/118	14234,19094,67603	Foxc2,Mapk11,Dusp6
12_Summary	Reactome Gene Sets	R-MMU-114608	Platelet degranulation	-2.56901	-0.138408	6/113	11472,11818,13041,14205,22371,320202	Actn2,Apoh,Ctsw,Vegfd,Vwf,Lefty2		7_Member	GO Biological Processes	GO:0007416	synapse assembly	-3.67168	-1.58465	25/187	12286,12404,13640,14402,14432,14804,17260,17762,18189,18190,18191,18212,20743,22418,23888,26875,56637,211323,223254,232370,244682,246316,319387,320772,330222	Cacna1a,Cbln1,Efna5,Gabrb3,Gap43,Grid2,Mef2c,Mapt,Nrxn1,Nrxn2,Nrxn3,Ntrk2,Sptbn2,Wnt5a,Gpc6,Pclo,Gsk3b,Nrg1,Farp1,Clstn3,Cntn5,Lgi2,Adgrl3,Mdga2,Sdk1		7_Member	GO Biological Processes	GO:0007043	cell-cell junction assembly	-4.98218	-2.02163	9/116	11853,12527,12554,12555,13836,18260,54409,63873,218518	Rhoc,Cd9,Cdh13,Cdh15,Epha2,Ocln,Ramp2,Trpv4,Marveld2		7_Summary	GO Biological Processes	GO:0010800	positive regulation of peptidyl-threonine phosphorylation	-3.76173	-0.599564	3/29	18817,20698,94088,20319,21432,333433	Plk1,Sphk1,Trim6,Sfrp2,Tcl1,Gpd1l
12_Member	Reactome Gene Sets	R-MMU-114608	Platelet degranulation	-2.56901	-0.138408	6/113	11472,11818,13041,14205,22371,320202	Actn2,Apoh,Ctsw,Vegfd,Vwf,Lefty2		7_Member	GO Biological Processes	GO:0099174	regulation of presynapse organization	-2.72486	-1.02562	8/38	12404,14804,18189,20616,23888,223254,232370,320772	Cbln1,Grid2,Nrxn1,Snap91,Gpc6,Farp1,Clstn3,Mdga2		7_Member	GO Biological Processes	GO:0045216	cell-cell junction organization	-4.76455	-1.97849	10/155	11853,12527,12554,12555,13836,14063,18260,54409,63873,218518	Rhoc,Cd9,Cdh13,Cdh15,Epha2,F2rl1,Ocln,Ramp2,Trpv4,Marveld2		7_Member	GO Biological Processes	GO:0010800	positive regulation of peptidyl-threonine phosphorylation	-3.76173	-0.599564	3/29	18817,20698,94088	Plk1,Sphk1,Trim6
12_Member	Reactome Gene Sets	R-MMU-76005	Response to elevated platelet cytosolic Ca2+	-2.47555	-0.0816645	6/118	11472,11818,13041,14205,22371,320202	Actn2,Apoh,Ctsw,Vegfd,Vwf,Lefty2		7_Member	GO Biological Processes	GO:0099172	presynapse organization	-2.57932	-0.947647	10/58	12404,14804,18189,20616,23888,26875,223254,232370,244682,320772	Cbln1,Grid2,Nrxn1,Snap91,Gpc6,Pclo,Farp1,Clstn3,Cntn5,Mdga2		7_Member	GO Biological Processes	GO:0034330	cell junction organization	-3.34492	-1.08613	11/273	11853,12527,12554,12555,12988,13836,14063,18260,54409,63873,218518	Rhoc,Cd9,Cdh13,Cdh15,Csk,Epha2,F2rl1,Ocln,Ramp2,Trpv4,Marveld2		7_Member	GO Biological Processes	GO:0010799	regulation of peptidyl-threonine phosphorylation	-3.16312	-0.347166	3/46	18817,20698,94088	Plk1,Sphk1,Trim6
13_Summary	KEGG Pathway	mmu05217	Basal cell carcinoma	-2.33788	0	4/55	16842,19206,22415,57265	Lef1,Ptch1,Wnt3,Fzd2		7_Member	GO Biological Processes	GO:0050803	regulation of synapse structure or activity	-2.48447	-0.899353	30/287	12386,12404,12752,13004,13191,13489,13640,14130,14432,14804,16560,17260,18011,18189,18212,19073,20616,22418,23888,56637,108100,223254,231637,232370,234214,240057,319387,319613,320772,327814	Ctnna2,Cbln1,Cln3,Ncan,Dctn1,Drd2,Efna5,Fcgr2b,Gap43,Grid2,Kif1a,Mef2c,Neurl1a,Nrxn1,Ntrk2,Srgn,Snap91,Wnt5a,Gpc6,Gsk3b,Baiap2,Farp1,Ssh1,Clstn3,Sorbs2,Syngap1,Adgrl3,Sybu,Mdga2,Ppfia2		7_Member	GO Biological Processes	GO:0043297	apical junction assembly	-3.10109	-0.934886	5/61	11853,13836,18260,54409,218518	Rhoc,Epha2,Ocln,Ramp2,Marveld2		7_Member	GO Biological Processes	GO:0033135	regulation of peptidyl-serine phosphorylation	-2.48957	-0.11379	4/162	20319,21432,94088,333433	Sfrp2,Tcl1,Trim6,Gpd1l
13_Member	KEGG Pathway	mmu05217	Basal cell carcinoma	-2.33788	0	4/55	16842,19206,22415,57265	Lef1,Ptch1,Wnt3,Fzd2		7_Member	GO Biological Processes	GO:0099054	presynapse assembly	-2.4426	-0.876077	9/51	12404,14804,18189,23888,26875,223254,232370,244682,320772	Cbln1,Grid2,Nrxn1,Gpc6,Pclo,Farp1,Clstn3,Cntn5,Mdga2		7_Member	GO Biological Processes	GO:0034329	cell junction assembly	-2.89064	-0.792261	9/219	11853,12527,12554,12555,13836,18260,54409,63873,218518	Rhoc,Cd9,Cdh13,Cdh15,Epha2,Ocln,Ramp2,Trpv4,Marveld2		7_Member	GO Biological Processes	GO:0018105	peptidyl-serine phosphorylation	-2.12824	0	5/324	18817,20319,21432,94088,333433	Plk1,Sfrp2,Tcl1,Trim6,Gpd1l
14_Summary	GO Biological Processes	GO:0031529	ruffle organization	-2.30982	0	4/56	23854,67425,72333,108911	Def8,Eps8l1,Palld,Rcc2		7_Member	GO Biological Processes	GO:1905606	regulation of presynapse assembly	-2.38771	-0.848185	7/34	12404,14804,18189,23888,223254,232370,320772	Cbln1,Grid2,Nrxn1,Gpc6,Farp1,Clstn3,Mdga2		7_Member	GO Biological Processes	GO:0070830	bicellular tight junction assembly	-2.50088	-0.589909	4/51	13836,18260,54409,218518	Epha2,Ocln,Ramp2,Marveld2		7_Member	GO Biological Processes	GO:0018107	peptidyl-threonine phosphorylation	-2.03209	0	3/115	18817,20698,94088	Plk1,Sphk1,Trim6
14_Member	GO Biological Processes	GO:0031529	ruffle organization	-2.30982	0	4/56	23854,67425,72333,108911	Def8,Eps8l1,Palld,Rcc2		7_Member	GO Biological Processes	GO:0050807	regulation of synapse organization	-2.20187	-0.724089	28/275	12386,12404,12752,13004,13191,13489,13640,14130,14432,14804,16560,17260,18011,18189,18212,19073,20616,22418,23888,56637,108100,223254,231637,232370,234214,319387,320772,327814	Ctnna2,Cbln1,Cln3,Ncan,Dctn1,Drd2,Efna5,Fcgr2b,Gap43,Grid2,Kif1a,Mef2c,Neurl1a,Nrxn1,Ntrk2,Srgn,Snap91,Wnt5a,Gpc6,Gsk3b,Baiap2,Farp1,Ssh1,Clstn3,Sorbs2,Adgrl3,Mdga2,Ppfia2		7_Member	GO Biological Processes	GO:0120192	tight junction assembly	-2.38187	-0.516693	4/55	13836,18260,54409,218518	Epha2,Ocln,Ramp2,Marveld2		8_Summary	GO Biological Processes	GO:0008045	motor neuron axon guidance	-3.31079	-0.409404	3/41	13654,16869,18612,18438,27218,28240,64074,108902	Egr2,Lhx1,Etv4,P2rx4,Slamf1,Trpm2,Smoc2,B4gat1
14_Member	GO Biological Processes	GO:1900027	regulation of ruffle assembly	-2.28043	0	3/29	23854,67425,108911	Def8,Eps8l1,Rcc2		8_Summary	GO Biological Processes	GO:0044057	regulation of system process	-7.20853	-3.96911	72/606	11474,11998,12290,12325,12372,12394,12404,12424,12671,12818,12952,13032,13057,13132,13489,13731,14167,14387,14419,14681,15111,16511,16531,16592,17136,17260,17390,17928,17967,18018,18189,18516,19013,20190,20193,20287,20648,21785,21952,21955,22138,22259,27220,30948,52055,53416,54377,56183,56188,56637,57080,60596,67451,69642,69847,78896,81907,99571,103743,108013,108015,108058,108100,109676,114249,21…	Actn3,Avp,Cacna1e,Camk2g,Casq1,Runx1,Cbln1,Cck,Chrm3,Col14a1,Cry1,Ctsc,Cyba,Dab2,Drd2,Emp2,Fgf12,Gaa,Gal,Gnao1,Hand2,Kcnh2,Kcnma1,Fabp5,Mag,Mef2c,Mmp2,Myog,Ncam1,Nfatc1,Nrxn1,Pbx3,Ppara,Ryr1,S100a1,Sct,Snta1,Tff2,Tnni1,Tnnt1,Ttn,Nr1h3,Cartpt,Bin1,Rab11fip5,Stk39,Cacng4,Nmu,Fxyd1,Gsk3b,Gtf2ird1,Gucy1a1,Pkp2,Mlip,Wnk4,Ecrg4,Tmem108,Fgg,Tmem98,Celf4,Chrnb4,Camk2d,Baiap2,Ank2,Npnt,Nrg1,Ctnna3,Ssh1,Co…		7_Member	GO Biological Processes	GO:0120193	tight junction organization	-2.22117	-0.412897	4/61	13836,18260,54409,218518	Epha2,Ocln,Ramp2,Marveld2		8_Member	GO Biological Processes	GO:0008045	motor neuron axon guidance	-3.31079	-0.409404	3/41	13654,16869,18612	Egr2,Lhx1,Etv4
15_Summary	KEGG Pathway	mmu00280	Valine, leucine and isoleucine degradation	-2.30982	0	4/56	11364,58875,72039,257633	Acadm,Hibadh,Mccc1,Acsf3		8_Member	GO Biological Processes	GO:0044057	regulation of system process	-7.20853	-3.96911	72/606	11474,11998,12290,12325,12372,12394,12404,12424,12671,12818,12952,13032,13057,13132,13489,13731,14167,14387,14419,14681,15111,16511,16531,16592,17136,17260,17390,17928,17967,18018,18189,18516,19013,20190,20193,20287,20648,21785,21952,21955,22138,22259,27220,30948,52055,53416,54377,56183,56188,56637,57080,60596,67451,69642,69847,78896,81907,99571,103743,108013,108015,108058,108100,109676,114249,21…	Actn3,Avp,Cacna1e,Camk2g,Casq1,Runx1,Cbln1,Cck,Chrm3,Col14a1,Cry1,Ctsc,Cyba,Dab2,Drd2,Emp2,Fgf12,Gaa,Gal,Gnao1,Hand2,Kcnh2,Kcnma1,Fabp5,Mag,Mef2c,Mmp2,Myog,Ncam1,Nfatc1,Nrxn1,Pbx3,Ppara,Ryr1,S100a1,Sct,Snta1,Tff2,Tnni1,Tnnt1,Ttn,Nr1h3,Cartpt,Bin1,Rab11fip5,Stk39,Cacng4,Nmu,Fxyd1,Gsk3b,Gtf2ird1,Gucy1a1,Pkp2,Mlip,Wnk4,Ecrg4,Tmem108,Fgg,Tmem98,Celf4,Chrnb4,Camk2d,Baiap2,Ank2,Npnt,Nrg1,Ctnna3,Ssh1,Co…		8_Summary	Reactome Gene Sets	R-MMU-1266738	Developmental Biology	-4.96151	-2.02163	18/460	11853,12555,12575,13836,14360,14585,16668,17395,17698,19143,19713,22142,22323,26394,67951,68089,110310,626834	Rhoc,Cdh15,Cdkn1a,Epha2,Fyn,Gfra1,Krt18,Mmp9,Msn,St14,Ret,Tuba1a,Vasp,Lypla2,Tubb6,Arpc4,Krt7,Klk13		8_Member	GO Biological Processes	GO:0006935	chemotaxis	-2.73954	-0.159688	8/600	13654,16869,18438,18612,27218,28240,64074,108902	Egr2,Lhx1,P2rx4,Etv4,Slamf1,Trpm2,Smoc2,B4gat1
15_Member	KEGG Pathway	mmu00280	Valine, leucine and isoleucine degradation	-2.30982	0	4/56	11364,58875,72039,257633	Acadm,Hibadh,Mccc1,Acsf3		8_Member	GO Biological Processes	GO:0003012	muscle system process	-6.35466	-3.45328	51/395	11464,11474,11475,12325,12372,12671,12818,13057,13489,14387,15111,16511,16531,17260,17879,17882,17883,17884,17885,17901,17928,18018,19013,19165,20190,20648,21952,21955,22004,22138,22340,26399,30948,56183,56188,56637,57080,58994,60596,67451,69642,108015,108058,109676,114249,216033,227753,234214,238871,240725,242202	Actc1,Actn3,Acta2,Camk2g,Casq1,Chrm3,Col14a1,Cyba,Drd2,Gaa,Hand2,Kcnh2,Kcnma1,Mef2c,Myh1,Myh2,Myh3,Myh4,Myh8,Myl1,Myog,Nfatc1,Ppara,Psen2,Ryr1,Snta1,Tnni1,Tnnt1,Tpm2,Ttn,Vegfb,Map2k6,Bin1,Nmu,Fxyd1,Gsk3b,Gtf2ird1,Smpd3,Gucy1a1,Pkp2,Mlip,Chrnb4,Camk2d,Ank2,Npnt,Ctnna3,Gsn,Sorbs2,Pde4d,Sulf1,Pde5a		8_Member	Reactome Gene Sets	R-MMU-1266738	Developmental Biology	-4.96151	-2.02163	18/460	11853,12555,12575,13836,14360,14585,16668,17395,17698,19143,19713,22142,22323,26394,67951,68089,110310,626834	Rhoc,Cdh15,Cdkn1a,Epha2,Fyn,Gfra1,Krt18,Mmp9,Msn,St14,Ret,Tuba1a,Vasp,Lypla2,Tubb6,Arpc4,Krt7,Klk13		8_Member	GO Biological Processes	GO:0042330	taxis	-2.726	-0.159688	8/603	13654,16869,18438,18612,27218,28240,64074,108902	Egr2,Lhx1,P2rx4,Etv4,Slamf1,Trpm2,Smoc2,B4gat1
16_Summary	GO Biological Processes	GO:0016049	cell growth	-2.30959	0	14/518	11739,12305,12904,13590,14199,15468,16667,16842,19415,22415,56437,170742,240058,320202	Slc25a4,Ddr1,Crabp2,Lefty1,Fhl1,Prmt2,Krt17,Lef1,Rasal1,Wnt3,Rrad,Sertad3,Cpne5,Lefty2		8_Member	GO Biological Processes	GO:0006936	muscle contraction	-5.01233	-2.4816	38/291	11464,11474,11475,12372,12671,13489,14387,16511,16531,17879,17882,17883,17884,17885,17901,19165,20190,20648,21952,21955,22004,22138,22340,26399,30948,56183,56188,58994,60596,67451,108015,108058,109676,114249,216033,238871,240725,242202	Actc1,Actn3,Acta2,Casq1,Chrm3,Drd2,Gaa,Kcnh2,Kcnma1,Myh1,Myh2,Myh3,Myh4,Myh8,Myl1,Psen2,Ryr1,Snta1,Tnni1,Tnnt1,Tpm2,Ttn,Vegfb,Map2k6,Bin1,Nmu,Fxyd1,Smpd3,Gucy1a1,Pkp2,Chrnb4,Camk2d,Ank2,Npnt,Ctnna3,Pde4d,Sulf1,Pde5a		8_Member	Reactome Gene Sets	R-MMU-422475	Axon guidance	-4.20004	-1.6842	12/257	11853,13836,14360,14585,17395,17698,19713,22142,22323,26394,67951,68089	Rhoc,Epha2,Fyn,Gfra1,Mmp9,Msn,Ret,Tuba1a,Vasp,Lypla2,Tubb6,Arpc4		9_Summary	GO Biological Processes	GO:0032655	regulation of interleukin-12 production	-2.91328	-0.203628	3/56	19094,27218,268857,15040,56335	Mapk11,Slamf1,Nlrc3,H2-T23,Mettl3
16_Member	GO Biological Processes	GO:0016049	cell growth	-2.30959	0	14/518	11739,12305,12904,13590,14199,15468,16667,16842,19415,22415,56437,170742,240058,320202	Slc25a4,Ddr1,Crabp2,Lefty1,Fhl1,Prmt2,Krt17,Lef1,Rasal1,Wnt3,Rrad,Sertad3,Cpne5,Lefty2		8_Member	GO Biological Processes	GO:0030048	actin filament-based movement	-4.83445	-2.31952	21/121	11464,11475,13731,16511,17882,17885,17916,17922,20648,22349,30948,56188,67451,71602,71653,108058,109676,216033,238871,330319,432516	Actc1,Acta2,Emp2,Kcnh2,Myh2,Myh8,Myo1f,Myo7b,Snta1,Vil1,Bin1,Fxyd1,Pkp2,Myo1e,Shtn1,Camk2d,Ank2,Ctnna3,Pde4d,Wipf3,Myo1a		8_Member	Reactome Gene Sets	R-MMU-9675108	Nervous system development	-4.18388	-1.6842	12/258	11853,13836,14360,14585,17395,17698,19713,22142,22323,26394,67951,68089	Rhoc,Epha2,Fyn,Gfra1,Mmp9,Msn,Ret,Tuba1a,Vasp,Lypla2,Tubb6,Arpc4		9_Member	GO Biological Processes	GO:0032655	regulation of interleukin-12 production	-2.91328	-0.203628	3/56	19094,27218,268857	Mapk11,Slamf1,Nlrc3
17_Summary	GO Biological Processes	GO:0031331	positive regulation of cellular catabolic process	-2.22928	0	11/368	11818,19328,56468,56490,66245,66597,72287,105787,213236,244551,378430	Apoh,Rab12,Socs5,Zbtb20,Hspbp1,Trim13,Plekhf1,Prkaa1,Dnd1,Nanos3,Nanos2		8_Member	GO Biological Processes	GO:0070252	actin-mediated cell contraction	-4.01656	-1.82533	16/89	11464,11475,13731,16511,17882,17885,20648,22349,30948,56188,67451,71653,108058,109676,216033,238871	Actc1,Acta2,Emp2,Kcnh2,Myh2,Myh8,Snta1,Vil1,Bin1,Fxyd1,Pkp2,Shtn1,Camk2d,Ank2,Ctnna3,Pde4d		8_Member	Reactome Gene Sets	R-MMU-2682334	EPH-Ephrin signaling	-2.12409	-0.359281	4/65	13836,14360,17395,68089	Epha2,Fyn,Mmp9,Arpc4		9_Member	GO Biological Processes	GO:0032615	interleukin-12 production	-2.82646	-0.194212	3/60	19094,27218,268857	Mapk11,Slamf1,Nlrc3
17_Member	GO Biological Processes	GO:0031331	positive regulation of cellular catabolic process	-2.22928	0	11/368	11818,19328,56468,56490,66245,66597,72287,105787,213236,244551,378430	Apoh,Rab12,Socs5,Zbtb20,Hspbp1,Trim13,Plekhf1,Prkaa1,Dnd1,Nanos3,Nanos2		8_Member	GO Biological Processes	GO:0006941	striated muscle contraction	-3.81462	-1.67208	23/162	11464,11474,12372,14387,16511,17883,17885,17901,19165,20648,21952,21955,22138,22340,26399,30948,56188,67451,108058,109676,216033,238871,242202	Actc1,Actn3,Casq1,Gaa,Kcnh2,Myh3,Myh8,Myl1,Psen2,Snta1,Tnni1,Tnnt1,Ttn,Vegfb,Map2k6,Bin1,Fxyd1,Pkp2,Camk2d,Ank2,Ctnna3,Pde4d,Pde5a		8_Member	Reactome Gene Sets	R-MMU-3928665	EPH-ephrin mediated repulsion of cells	-2.11968	-0.357622	3/34	13836,14360,17395	Epha2,Fyn,Mmp9		9_Member	GO Biological Processes	GO:0045824	negative regulation of innate immune response	-2.80573	-0.194212	3/61	15040,56335,268857	H2-T23,Mettl3,Nlrc3
18_Summary	GO Biological Processes	GO:0006479	protein methylation	-2.16402	0	7/180	15468,52463,73703,214133,238505,269610,383491	Prmt2,Tet1,Dppa2,Tet2,Mtr,Chd5,Prdm14		8_Member	GO Biological Processes	GO:0090257	regulation of muscle system process	-3.68407	-1.59414	30/242	11474,12325,12372,12671,12818,15111,16531,17260,17928,18018,19013,20190,21952,21955,22138,30948,56183,56188,56637,57080,60596,67451,69642,108015,108058,109676,114249,216033,238871,242202	Actn3,Camk2g,Casq1,Chrm3,Col14a1,Hand2,Kcnma1,Mef2c,Myog,Nfatc1,Ppara,Ryr1,Tnni1,Tnnt1,Ttn,Bin1,Nmu,Fxyd1,Gsk3b,Gtf2ird1,Gucy1a1,Pkp2,Mlip,Chrnb4,Camk2d,Ank2,Npnt,Ctnna3,Pde4d,Pde5a		9_Summary	GO Biological Processes	GO:0050900	leukocyte migration	-4.74792	-1.97617	15/345	12527,12721,13601,14063,14127,17395,17698,18089,18591,19252,27226,57266,63873,66102,109934,12554,13654,13723,13836,14172,16869,18612,22323,64074,70031,102545,11853,13653,14234,15368,19713,22160,84004,234779	Cd9,Coro1a,Ecm1,F2rl1,Fcer1g,Mmp9,Msn,Nkx2-3,Pdgfb,Dusp1,Pla2g7,Cxcl14,Trpv4,Cxcl16,Abr,Cdh13,Egr2,Emb,Epha2,Fgf18,Lhx1,Etv4,Vasp,Smoc2,Cmtm8,Cmtm7,Rhoc,Egr1,Foxc2,Hmox1,Ret,Twist1,Mcam,Plcg2		9_Member	GO Biological Processes	GO:0050777	negative regulation of immune response	-2.51869	-0.11379	4/159	15040,27218,56335,268857	H2-T23,Slamf1,Mettl3,Nlrc3
18_Member	GO Biological Processes	GO:0006479	protein methylation	-2.16402	0	7/180	15468,52463,73703,214133,238505,269610,383491	Prmt2,Tet1,Dppa2,Tet2,Mtr,Chd5,Prdm14		8_Member	GO Biological Processes	GO:0060048	cardiac muscle contraction	-3.63902	-1.56889	19/125	11464,14387,16511,17901,19165,20648,21952,21955,22138,22340,26399,30948,56188,67451,108058,109676,216033,238871,242202	Actc1,Gaa,Kcnh2,Myl1,Psen2,Snta1,Tnni1,Tnnt1,Ttn,Vegfb,Map2k6,Bin1,Fxyd1,Pkp2,Camk2d,Ank2,Ctnna3,Pde4d,Pde5a		9_Member	GO Biological Processes	GO:0050900	leukocyte migration	-4.74792	-1.97617	15/345	12527,12721,13601,14063,14127,17395,17698,18089,18591,19252,27226,57266,63873,66102,109934	Cd9,Coro1a,Ecm1,F2rl1,Fcer1g,Mmp9,Msn,Nkx2-3,Pdgfb,Dusp1,Pla2g7,Cxcl14,Trpv4,Cxcl16,Abr		10_Summary	GO Biological Processes	GO:0050673	epithelial cell proliferation	-2.91044	-0.203628	7/435	12444,14313,16010,18612,20319,234199,268857	Ccnd2,Fst,Igfbp4,Etv4,Sfrp2,Fgl1,Nlrc3
18_Member	GO Biological Processes	GO:0008213	protein alkylation	-2.16402	0	7/180	15468,52463,73703,214133,238505,269610,383491	Prmt2,Tet1,Dppa2,Tet2,Mtr,Chd5,Prdm14		8_Member	GO Biological Processes	GO:0003013	circulatory system process	-2.54916	-0.937219	47/502	11464,11475,11684,11998,12290,12671,13057,13489,13731,13809,14387,14681,16173,16511,16531,17390,17901,17970,19013,19165,20193,20648,21952,21955,22138,22340,26399,27220,30948,50706,53416,56183,56188,58994,60596,67451,72054,97064,99571,108058,109648,109676,216033,235431,238871,242202,320790	Actc1,Acta2,Alox12,Avp,Cacna1e,Chrm3,Cyba,Drd2,Emp2,Enpep,Gaa,Gnao1,Il18,Kcnh2,Kcnma1,Mmp2,Myl1,Ncf2,Ppara,Psen2,S100a1,Snta1,Tnni1,Tnnt1,Ttn,Vegfb,Map2k6,Cartpt,Bin1,Postn,Stk39,Nmu,Fxyd1,Smpd3,Gucy1a1,Pkp2,Cyp4f18,Wwtr1,Fgg,Camk2d,Npy,Ank2,Ctnna3,Coro2b,Pde4d,Pde5a,Chd7		9_Member	GO Biological Processes	GO:0006935	chemotaxis	-4.44561	-1.82595	20/600	12554,12721,13654,13723,13836,14063,14127,14172,16869,18591,18612,19252,22323,27226,57266,63873,64074,66102,70031,102545	Cdh13,Coro1a,Egr2,Emb,Epha2,F2rl1,Fcer1g,Fgf18,Lhx1,Pdgfb,Etv4,Dusp1,Vasp,Pla2g7,Cxcl14,Trpv4,Smoc2,Cxcl16,Cmtm8,Cmtm7		10_Member	GO Biological Processes	GO:0050673	epithelial cell proliferation	-2.91044	-0.203628	7/435	12444,14313,16010,18612,20319,234199,268857	Ccnd2,Fst,Igfbp4,Etv4,Sfrp2,Fgl1,Nlrc3
18_Member	GO Biological Processes	GO:0016571	histone methylation	-2.1171	0	6/140	15468,52463,73703,214133,269610,383491	Prmt2,Tet1,Dppa2,Tet2,Chd5,Prdm14		8_Member	GO Biological Processes	GO:0008015	blood circulation	-2.5125	-0.917775	46/491	11464,11475,11684,11998,12290,12671,13057,13489,13731,13809,14387,14681,16173,16511,16531,17390,17901,17970,19013,19165,20193,20648,21952,21955,22138,22340,26399,27220,30948,50706,53416,56183,56188,58994,60596,67451,72054,99571,108058,109648,109676,216033,235431,238871,242202,320790	Actc1,Acta2,Alox12,Avp,Cacna1e,Chrm3,Cyba,Drd2,Emp2,Enpep,Gaa,Gnao1,Il18,Kcnh2,Kcnma1,Mmp2,Myl1,Ncf2,Ppara,Psen2,S100a1,Snta1,Tnni1,Tnnt1,Ttn,Vegfb,Map2k6,Cartpt,Bin1,Postn,Stk39,Nmu,Fxyd1,Smpd3,Gucy1a1,Pkp2,Cyp4f18,Fgg,Camk2d,Npy,Ank2,Ctnna3,Coro2b,Pde4d,Pde5a,Chd7		9_Member	GO Biological Processes	GO:0042330	taxis	-4.41533	-1.81497	20/603	12554,12721,13654,13723,13836,14063,14127,14172,16869,18591,18612,19252,22323,27226,57266,63873,64074,66102,70031,102545	Cdh13,Coro1a,Egr2,Emb,Epha2,F2rl1,Fcer1g,Fgf18,Lhx1,Pdgfb,Etv4,Dusp1,Vasp,Pla2g7,Cxcl14,Trpv4,Smoc2,Cxcl16,Cmtm8,Cmtm7		11_Summary	GO Biological Processes	GO:0051289	protein homotetramerization	-2.86907	-0.197019	3/58	21877,28240,56847	Tk1,Trpm2,Aldh1a3
19_Summary	GO Biological Processes	GO:0007566	embryo implantation	-2.03558	0	4/67	12305,18119,67968,383491	Ddr1,Nodal,Ooep,Prdm14		8_Member	GO Biological Processes	GO:0003015	heart process	-2.47916	-0.89665	25/226	11464,12290,13489,14387,14681,16511,17901,19165,20193,20648,21952,21955,22138,22340,26399,30948,56183,56188,67451,97064,108058,109676,216033,238871,242202	Actc1,Cacna1e,Drd2,Gaa,Gnao1,Kcnh2,Myl1,Psen2,S100a1,Snta1,Tnni1,Tnnt1,Ttn,Vegfb,Map2k6,Bin1,Nmu,Fxyd1,Pkp2,Wwtr1,Camk2d,Ank2,Ctnna3,Pde4d,Pde5a		9_Member	GO Biological Processes	GO:2000147	positive regulation of cell motility	-4.18843	-1.6842	19/576	11853,12554,12721,13653,14063,14172,14234,15368,17395,18591,19713,22160,27226,57266,63873,64074,66102,84004,234779	Rhoc,Cdh13,Coro1a,Egr1,F2rl1,Fgf18,Foxc2,Hmox1,Mmp9,Pdgfb,Ret,Twist1,Pla2g7,Cxcl14,Trpv4,Smoc2,Cxcl16,Mcam,Plcg2		11_Member	GO Biological Processes	GO:0051289	protein homotetramerization	-2.86907	-0.197019	3/58	21877,28240,56847	Tk1,Trpm2,Aldh1a3
19_Member	GO Biological Processes	GO:0007566	embryo implantation	-2.03558	0	4/67	12305,18119,67968,383491	Ddr1,Nodal,Ooep,Prdm14		8_Member	GO Biological Processes	GO:0060047	heart contraction	-2.40167	-0.852048	24/217	11464,12290,13489,14387,14681,16511,17901,19165,20193,20648,21952,21955,22138,22340,26399,30948,56183,56188,67451,108058,109676,216033,238871,242202	Actc1,Cacna1e,Drd2,Gaa,Gnao1,Kcnh2,Myl1,Psen2,S100a1,Snta1,Tnni1,Tnnt1,Ttn,Vegfb,Map2k6,Bin1,Nmu,Fxyd1,Pkp2,Camk2d,Ank2,Ctnna3,Pde4d,Pde5a		9_Member	GO Biological Processes	GO:0051272	positive regulation of cellular component movement	-4.0034	-1.56377	19/595	11853,12554,12721,13653,14063,14172,14234,15368,17395,18591,19713,22160,27226,57266,63873,64074,66102,84004,234779	Rhoc,Cdh13,Coro1a,Egr1,F2rl1,Fgf18,Foxc2,Hmox1,Mmp9,Pdgfb,Ret,Twist1,Pla2g7,Cxcl14,Trpv4,Smoc2,Cxcl16,Mcam,Plcg2		11_Member	GO Biological Processes	GO:0051262	protein tetramerization	-2.35298	-0.0489093	3/88	21877,28240,56847	Tk1,Trpm2,Aldh1a3
20_Summary	KEGG Pathway	mmu04622	RIG-I-like receptor signaling pathway	-2.01335	0	4/68	26415,67664,230073,100038882	Mapk13,Rnf125,Ddx58,Isg15		8_Member	GO Biological Processes	GO:0006937	regulation of muscle contraction	-2.14798	-0.695768	18/155	11474,12372,12671,16531,20190,21952,21955,30948,56183,56188,60596,67451,108015,109676,114249,216033,238871,242202	Actn3,Casq1,Chrm3,Kcnma1,Ryr1,Tnni1,Tnnt1,Bin1,Nmu,Fxyd1,Gucy1a1,Pkp2,Chrnb4,Ank2,Npnt,Ctnna3,Pde4d,Pde5a		9_Member	GO Biological Processes	GO:0030335	positive regulation of cell migration	-3.92278	-1.49594	18/553	11853,12554,12721,13653,14063,14172,14234,15368,17395,18591,19713,27226,57266,63873,64074,66102,84004,234779	Rhoc,Cdh13,Coro1a,Egr1,F2rl1,Fgf18,Foxc2,Hmox1,Mmp9,Pdgfb,Ret,Pla2g7,Cxcl14,Trpv4,Smoc2,Cxcl16,Mcam,Plcg2		12_Summary	KEGG Pathway	mmu05162	Measles	-2.76482	-0.164461	4/136	12444,16179,21933,27218	Ccnd2,Irak1,Tnfrsf10b,Slamf1
20_Member	KEGG Pathway	mmu04622	RIG-I-like receptor signaling pathway	-2.01335	0	4/68	26415,67664,230073,100038882	Mapk13,Rnf125,Ddx58,Isg15		9_Summary	GO Biological Processes	GO:0043269	regulation of ion transport	-7.17808	-3.96911	83/737	11735,11827,11941,11944,11998,12159,12286,12290,12335,12372,12424,12733,12934,13057,13483,13489,14077,14167,14419,14681,15170,15444,16500,16502,16511,16531,16532,16854,17096,17260,18189,18301,18546,18751,18753,18760,19092,19165,19260,19700,20193,20273,20274,20379,20618,20648,20720,20979,20981,20983,22066,22337,22393,26399,26557,26565,26903,30948,53416,54377,56188,56365,57340,57816,58187,66109,683…	Ank3,Aqp2,Atp2b2,Atp4a,Avp,Bmp4,Cacna1a,Cacna1e,Capn3,Casq1,Cck,Clcnka,Dpysl2,Cyba,Dpp6,Drd2,Fabp3,Fgf12,Gal,Gnao1,Ptpn6,Hpca,Kcnb1,Kcnc1,Kcnh2,Kcnma1,Kcnu1,Lgals3,Lyn,Mef2c,Nrxn1,Fxyd5,Pcp4,Prkcb,Prkcd,Prkd1,Prkg2,Psen2,Ptpn22,Rem1,S100a1,Scn8a,Scn9a,Sfrp4,Sncg,Snta1,Serpine2,Syt1,Syt3,Syt4,Trpc4,Vdr,Wfs1,Map2k6,Homer2,Pla2g10,Dysf,Bin1,Stk39,Cacng4,Fxyd1,Clcnkb,Jph3,Tesc,Cldn10,Tspan13,Gstm7,Mr…		9_Member	GO Biological Processes	GO:0040017	positive regulation of locomotion	-3.89105	-1.47304	19/607	11853,12554,12721,13653,14063,14172,14234,15368,17395,18591,19713,22160,27226,57266,63873,64074,66102,84004,234779	Rhoc,Cdh13,Coro1a,Egr1,F2rl1,Fgf18,Foxc2,Hmox1,Mmp9,Pdgfb,Ret,Twist1,Pla2g7,Cxcl14,Trpv4,Smoc2,Cxcl16,Mcam,Plcg2		12_Member	KEGG Pathway	mmu05162	Measles	-2.76482	-0.164461	4/136	12444,16179,21933,27218	Ccnd2,Irak1,Tnfrsf10b,Slamf1
										9_Member	GO Biological Processes	GO:0043269	regulation of ion transport	-7.17808	-3.96911	83/737	11735,11827,11941,11944,11998,12159,12286,12290,12335,12372,12424,12733,12934,13057,13483,13489,14077,14167,14419,14681,15170,15444,16500,16502,16511,16531,16532,16854,17096,17260,18189,18301,18546,18751,18753,18760,19092,19165,19260,19700,20193,20273,20274,20379,20618,20648,20720,20979,20981,20983,22066,22337,22393,26399,26557,26565,26903,30948,53416,54377,56188,56365,57340,57816,58187,66109,683…	Ank3,Aqp2,Atp2b2,Atp4a,Avp,Bmp4,Cacna1a,Cacna1e,Capn3,Casq1,Cck,Clcnka,Dpysl2,Cyba,Dpp6,Drd2,Fabp3,Fgf12,Gal,Gnao1,Ptpn6,Hpca,Kcnb1,Kcnc1,Kcnh2,Kcnma1,Kcnu1,Lgals3,Lyn,Mef2c,Nrxn1,Fxyd5,Pcp4,Prkcb,Prkcd,Prkd1,Prkg2,Psen2,Ptpn22,Rem1,S100a1,Scn8a,Scn9a,Sfrp4,Sncg,Snta1,Serpine2,Syt1,Syt3,Syt4,Trpc4,Vdr,Wfs1,Map2k6,Homer2,Pla2g10,Dysf,Bin1,Stk39,Cacng4,Fxyd1,Clcnkb,Jph3,Tesc,Cldn10,Tspan13,Gstm7,Mr…		9_Member	GO Biological Processes	GO:0002685	regulation of leukocyte migration	-3.65816	-1.29267	10/210	12527,13601,14063,17395,17698,19252,27226,57266,63873,109934	Cd9,Ecm1,F2rl1,Mmp9,Msn,Dusp1,Pla2g7,Cxcl14,Trpv4,Abr		13_Summary	GO Biological Processes	GO:0022612	gland morphogenesis	-2.57883	-0.134885	4/153	15904,18612,104156,234199,15242,56847,13654,18438,56335	Id4,Etv4,Etv5,Fgl1,Hhex,Aldh1a3,Egr2,P2rx4,Mettl3
										9_Member	GO Biological Processes	GO:0034762	regulation of transmembrane transport	-6.2988	-3.45065	67/580	11735,11944,12159,12266,12286,12290,12335,12372,12733,13057,13483,13489,14167,14419,14599,14783,15170,15444,16429,16500,16502,16511,16531,16532,16592,17096,17260,18189,18301,18605,18751,18753,18760,19165,19260,19700,20167,20193,20273,20274,20648,23830,26903,30948,52906,53416,54377,56188,56365,56636,57340,57816,66109,68312,69563,69635,69847,77574,81905,94253,108058,109676,109880,110876,140743,2388…	Ank3,Atp4a,Bmp4,C3,Cacna1a,Cacna1e,Capn3,Casq1,Clcnka,Cyba,Dpp6,Drd2,Fgf12,Gal,Gh,Grb10,Ptpn6,Hpca,Itln1,Kcnb1,Kcnc1,Kcnh2,Kcnma1,Kcnu1,Fabp5,Lyn,Mef2c,Nrxn1,Fxyd5,Enpp1,Prkcb,Prkcd,Prkd1,Psen2,Ptpn22,Rem1,Rtn2,S100a1,Scn8a,Scn9a,Snta1,Capn10,Dysf,Bin1,Ahi1,Stk39,Cacng4,Fxyd1,Clcnkb,Fgf21,Jph3,Tesc,Tspan13,Gstm7,Mrln,Dapk1,Wnk4,Tcaf1,Cacng8,Hecw1,Camk2d,Ank2,Braf,Scn2a,Rem2,Pde4d,Chd7		9_Member	GO Biological Processes	GO:0060326	cell chemotaxis	-3.57178	-1.22248	12/300	12721,13836,14063,14127,14172,18591,19252,27226,57266,63873,64074,66102	Coro1a,Epha2,F2rl1,Fcer1g,Fgf18,Pdgfb,Dusp1,Pla2g7,Cxcl14,Trpv4,Smoc2,Cxcl16		13_Member	GO Biological Processes	GO:0022612	gland morphogenesis	-2.57883	-0.134885	4/153	15904,18612,104156,234199	Id4,Etv4,Etv5,Fgl1
										9_Member	GO Biological Processes	GO:1904062	regulation of cation transmembrane transport	-5.01346	-2.4816	44/358	11735,11944,12159,12286,12335,12372,13057,13483,13489,14167,14419,15170,15444,16502,16511,17096,17260,18189,18301,18760,19165,19260,19700,20193,20648,26903,30948,53416,54377,56188,57340,57816,66109,68312,69563,69635,69847,81905,94253,108058,109676,140743,238871,320790	Ank3,Atp4a,Bmp4,Cacna1a,Capn3,Casq1,Cyba,Dpp6,Drd2,Fgf12,Gal,Ptpn6,Hpca,Kcnc1,Kcnh2,Lyn,Mef2c,Nrxn1,Fxyd5,Prkd1,Psen2,Ptpn22,Rem1,S100a1,Snta1,Dysf,Bin1,Stk39,Cacng4,Fxyd1,Jph3,Tesc,Tspan13,Gstm7,Mrln,Dapk1,Wnk4,Cacng8,Hecw1,Camk2d,Ank2,Rem2,Pde4d,Chd7		9_Member	GO Biological Processes	GO:0050921	positive regulation of chemotaxis	-3.49383	-1.1752	8/143	12554,14063,14172,18591,27226,57266,63873,64074	Cdh13,F2rl1,Fgf18,Pdgfb,Pla2g7,Cxcl14,Trpv4,Smoc2		13_Member	GO Biological Processes	GO:0048732	gland development	-2.07417	0	6/470	15242,15904,18612,56847,104156,234199	Hhex,Id4,Etv4,Aldh1a3,Etv5,Fgl1
										9_Member	GO Biological Processes	GO:0006816	calcium ion transport	-4.69166	-2.2161	50/439	11827,11941,12159,12286,12290,12325,12335,12372,13057,13489,14681,15170,15444,16439,16534,16854,17096,18018,18751,18760,19165,19260,19700,20190,20193,22066,22337,22393,23844,26557,26903,26946,30948,54377,57340,66109,66972,68312,69563,76137,81905,108058,109676,140743,192120,224860,227120,238871,320790,620592	Aqp2,Atp2b2,Bmp4,Cacna1a,Cacna1e,Camk2g,Capn3,Casq1,Cyba,Drd2,Gnao1,Ptpn6,Hpca,Itpr2,Kcnn4,Lgals3,Lyn,Nfatc1,Prkcb,Prkd1,Psen2,Ptpn22,Rem1,Ryr1,S100a1,Trpc4,Vdr,Wfs1,Clca1,Homer2,Dysf,Trpc7,Bin1,Cacng4,Jph3,Tspan13,Slc25a23,Gstm7,Mrln,Mcur1,Cacng8,Camk2d,Ank2,Rem2,Bspry,Plcl2,Plcl1,Pde4d,Chd7,Tmem28		9_Member	GO Biological Processes	GO:0030595	leukocyte chemotaxis	-2.98904	-0.872055	9/212	12721,14063,14127,18591,19252,27226,57266,63873,66102	Coro1a,F2rl1,Fcer1g,Pdgfb,Dusp1,Pla2g7,Cxcl14,Trpv4,Cxcl16		13_Member	GO Biological Processes	GO:0042063	gliogenesis	-2.06904	0	5/335	13654,15904,18438,56335,104156	Egr2,Id4,P2rx4,Mettl3,Etv5
										9_Member	GO Biological Processes	GO:0034765	regulation of ion transmembrane transport	-4.68682	-2.2161	54/487	11735,11944,12159,12286,12290,12335,12372,12733,13057,13483,13489,14167,14419,15170,15444,16500,16502,16511,16531,16532,17096,17260,18189,18301,18760,19165,19260,19700,20193,20273,20274,20648,26903,30948,53416,54377,56188,56365,57340,57816,66109,68312,69563,69635,69847,77574,81905,94253,108058,109676,110876,140743,238871,320790	Ank3,Atp4a,Bmp4,Cacna1a,Cacna1e,Capn3,Casq1,Clcnka,Cyba,Dpp6,Drd2,Fgf12,Gal,Ptpn6,Hpca,Kcnb1,Kcnc1,Kcnh2,Kcnma1,Kcnu1,Lyn,Mef2c,Nrxn1,Fxyd5,Prkd1,Psen2,Ptpn22,Rem1,S100a1,Scn8a,Scn9a,Snta1,Dysf,Bin1,Stk39,Cacng4,Fxyd1,Clcnkb,Jph3,Tesc,Tspan13,Gstm7,Mrln,Dapk1,Wnk4,Tcaf1,Cacng8,Hecw1,Camk2d,Ank2,Scn2a,Rem2,Pde4d,Chd7		9_Member	GO Biological Processes	GO:0050920	regulation of chemotaxis	-2.90444	-0.802688	9/218	12554,14063,14172,18591,19252,27226,57266,63873,64074	Cdh13,F2rl1,Fgf18,Pdgfb,Dusp1,Pla2g7,Cxcl14,Trpv4,Smoc2		14_Summary	GO Biological Processes	GO:0071478	cellular response to radiation	-2.56862	-0.134885	4/154	12444,14685,20319,56335	Ccnd2,Gnat1,Sfrp2,Mettl3
										9_Member	GO Biological Processes	GO:0098662	inorganic cation transmembrane transport	-4.62824	-2.20397	66/637	11735,11944,12159,12286,12290,12335,12372,13057,13483,13489,14167,14419,15170,15444,15451,16439,16500,16502,16511,16526,16527,16531,16532,16534,17096,18301,18760,19165,19260,19700,20190,20193,20272,20273,20274,20512,20648,22066,26903,26946,30948,53416,54377,56188,57340,57816,66109,66972,67547,68312,69563,69847,72027,76137,81905,94253,108058,109676,110876,140743,224860,227120,238871,269356,320790,…	Ank3,Atp4a,Bmp4,Cacna1a,Cacna1e,Capn3,Casq1,Cyba,Dpp6,Drd2,Fgf12,Gal,Ptpn6,Hpca,Hpn,Itpr2,Kcnb1,Kcnc1,Kcnh2,Kcnk2,Kcnk3,Kcnma1,Kcnu1,Kcnn4,Lyn,Fxyd5,Prkd1,Psen2,Ptpn22,Rem1,Ryr1,S100a1,Scn7a,Scn8a,Scn9a,Slc1a3,Snta1,Trpc4,Dysf,Trpc7,Bin1,Stk39,Cacng4,Fxyd1,Jph3,Tesc,Tspan13,Slc25a23,Slc39a8,Gstm7,Mrln,Wnk4,Slc39a4,Mcur1,Cacng8,Hecw1,Camk2d,Ank2,Scn2a,Rem2,Plcl2,Plcl1,Pde4d,Slc4a11,Chd7,Tmem28		10_Summary	GO Biological Processes	GO:0030029	actin filament-based process	-4.71887	-1.9609	24/774	11853,12332,12721,12798,13007,14063,18591,21956,22003,22138,22323,26941,54132,63873,68089,71602,72042,73112,109689,109934,140580,223254,333433,360013,12306,15277,16905,17395,17698,18793,58801,12424,14234,21432,22160,217356,11535,14775,19713,240672	Rhoc,Capg,Coro1a,Cnn2,Csrp1,F2rl1,Pdgfb,Tnnt2,Tpm1,Ttn,Vasp,Slc9a3r1,Pdlim1,Trpv4,Arpc4,Myo1e,Cotl1,Abracl,Arrb1,Abr,Elmo1,Farp1,Gpd1l,Myo18a,Anxa2,Hk2,Lmna,Mmp9,Msn,Plaur,Pmaip1,Cck,Foxc2,Tcl1,Twist1,Tmc8,Adm,Gpx1,Ret,Dusp5		14_Member	GO Biological Processes	GO:0071478	cellular response to radiation	-2.56862	-0.134885	4/154	12444,14685,20319,56335	Ccnd2,Gnat1,Sfrp2,Mettl3
										9_Member	GO Biological Processes	GO:0070588	calcium ion transmembrane transport	-4.4438	-2.06988	37/297	12159,12286,12290,12335,12372,13057,13489,15170,15444,16439,17096,18760,19165,19260,19700,20190,20193,22066,26903,26946,30948,54377,57340,66109,66972,68312,69563,76137,81905,108058,109676,140743,224860,227120,238871,320790,620592	Bmp4,Cacna1a,Cacna1e,Capn3,Casq1,Cyba,Drd2,Ptpn6,Hpca,Itpr2,Lyn,Prkd1,Psen2,Ptpn22,Rem1,Ryr1,S100a1,Trpc4,Dysf,Trpc7,Bin1,Cacng4,Jph3,Tspan13,Slc25a23,Gstm7,Mrln,Mcur1,Cacng8,Camk2d,Ank2,Rem2,Plcl2,Plcl1,Pde4d,Chd7,Tmem28		10_Member	GO Biological Processes	GO:0030029	actin filament-based process	-4.71887	-1.9609	24/774	11853,12332,12721,12798,13007,14063,18591,21956,22003,22138,22323,26941,54132,63873,68089,71602,72042,73112,109689,109934,140580,223254,333433,360013	Rhoc,Capg,Coro1a,Cnn2,Csrp1,F2rl1,Pdgfb,Tnnt2,Tpm1,Ttn,Vasp,Slc9a3r1,Pdlim1,Trpv4,Arpc4,Myo1e,Cotl1,Abracl,Arrb1,Abr,Elmo1,Farp1,Gpd1l,Myo18a		15_Summary	GO Biological Processes	GO:0071897	DNA biosynthetic process	-2.37895	-0.0652233	4/174	20698,21877,64074,68026,14234,20319,18438,15242	Sphk1,Tk1,Smoc2,Pclaf,Foxc2,Sfrp2,P2rx4,Hhex
										9_Member	GO Biological Processes	GO:1903169	regulation of calcium ion transmembrane transport	-4.39088	-2.04684	25/169	12159,12286,12335,12372,13057,13489,15170,15444,17096,18760,19165,19260,19700,20193,26903,30948,57340,66109,68312,69563,108058,109676,140743,238871,320790	Bmp4,Cacna1a,Capn3,Casq1,Cyba,Drd2,Ptpn6,Hpca,Lyn,Prkd1,Psen2,Ptpn22,Rem1,S100a1,Dysf,Bin1,Jph3,Tspan13,Gstm7,Mrln,Camk2d,Ank2,Rem2,Pde4d,Chd7		10_Member	GO Biological Processes	GO:0030036	actin cytoskeleton organization	-4.51813	-1.84647	22/693	11853,12332,12721,12798,13007,14063,18591,21956,22003,22138,22323,26941,54132,63873,68089,71602,72042,109689,109934,140580,223254,360013	Rhoc,Capg,Coro1a,Cnn2,Csrp1,F2rl1,Pdgfb,Tnnt2,Tpm1,Ttn,Vasp,Slc9a3r1,Pdlim1,Trpv4,Arpc4,Myo1e,Cotl1,Arrb1,Abr,Elmo1,Farp1,Myo18a		15_Member	GO Biological Processes	GO:0071897	DNA biosynthetic process	-2.37895	-0.0652233	4/174	20698,21877,64074,68026	Sphk1,Tk1,Smoc2,Pclaf
										9_Member	GO Biological Processes	GO:0070838	divalent metal ion transport	-4.36734	-2.03364	53/488	11827,11941,12159,12286,12290,12325,12335,12372,13057,13489,14681,15170,15444,16439,16534,16854,17096,18018,18751,18760,19165,19260,19700,20190,20193,22066,22337,22393,23844,26557,26903,26946,30948,54377,57340,66109,66972,67547,68312,69563,72027,76137,81905,108058,109676,140743,192120,223473,224860,227120,238871,320790,620592	Aqp2,Atp2b2,Bmp4,Cacna1a,Cacna1e,Camk2g,Capn3,Casq1,Cyba,Drd2,Gnao1,Ptpn6,Hpca,Itpr2,Kcnn4,Lgals3,Lyn,Nfatc1,Prkcb,Prkd1,Psen2,Ptpn22,Rem1,Ryr1,S100a1,Trpc4,Vdr,Wfs1,Clca1,Homer2,Dysf,Trpc7,Bin1,Cacng4,Jph3,Tspan13,Slc25a23,Slc39a8,Gstm7,Mrln,Slc39a4,Mcur1,Cacng8,Camk2d,Ank2,Rem2,Bspry,Nipal2,Plcl2,Plcl1,Pde4d,Chd7,Tmem28		10_Member	GO Biological Processes	GO:0007015	actin filament organization	-2.69332	-0.679868	13/430	11853,12332,12721,14063,21956,22003,22138,22323,63873,68089,71602,72042,109689	Rhoc,Capg,Coro1a,F2rl1,Tnnt2,Tpm1,Ttn,Vasp,Trpv4,Arpc4,Myo1e,Cotl1,Arrb1		15_Member	GO Biological Processes	GO:0045766	positive regulation of angiogenesis	-2.27674	-0.0003956	4/186	14234,20319,20698,64074	Foxc2,Sfrp2,Sphk1,Smoc2
										9_Member	GO Biological Processes	GO:0098655	cation transmembrane transport	-4.3302	-2.01157	71/715	11735,11944,12159,12286,12290,12335,12372,13057,13483,13489,14167,14419,15170,15444,15451,16439,16500,16502,16511,16526,16527,16531,16532,16534,17096,17260,18189,18301,18760,19165,19260,19700,20190,20193,20272,20273,20274,20512,20648,22066,26903,26946,30948,53416,54377,56188,57279,57340,57816,66109,66972,67547,68312,69563,69635,69847,70129,72027,76137,81905,94253,108058,109676,110876,140743,22486…	Ank3,Atp4a,Bmp4,Cacna1a,Cacna1e,Capn3,Casq1,Cyba,Dpp6,Drd2,Fgf12,Gal,Ptpn6,Hpca,Hpn,Itpr2,Kcnb1,Kcnc1,Kcnh2,Kcnk2,Kcnk3,Kcnma1,Kcnu1,Kcnn4,Lyn,Mef2c,Nrxn1,Fxyd5,Prkd1,Psen2,Ptpn22,Rem1,Ryr1,S100a1,Scn7a,Scn8a,Scn9a,Slc1a3,Snta1,Trpc4,Dysf,Trpc7,Bin1,Stk39,Cacng4,Fxyd1,Slc25a20,Jph3,Tesc,Tspan13,Slc25a23,Slc39a8,Gstm7,Mrln,Dapk1,Wnk4,Slc44a4,Slc39a4,Mcur1,Cacng8,Hecw1,Camk2d,Ank2,Scn2a,Rem2,Plcl2,…		10_Member	GO Biological Processes	GO:0010638	positive regulation of organelle organization	-2.53523	-0.609663	16/614	11853,12306,12721,14063,15277,16905,17395,17698,18591,18793,22003,22323,58801,63873,68089,109689	Rhoc,Anxa2,Coro1a,F2rl1,Hk2,Lmna,Mmp9,Msn,Pdgfb,Plaur,Tpm1,Vasp,Pmaip1,Trpv4,Arpc4,Arrb1		15_Member	GO Biological Processes	GO:0010595	positive regulation of endothelial cell migration	-2.19855	0	3/100	14234,18438,64074	Foxc2,P2rx4,Smoc2
										9_Member	GO Biological Processes	GO:0072511	divalent inorganic cation transport	-4.29635	-1.99228	53/491	11827,11941,12159,12286,12290,12325,12335,12372,13057,13489,14681,15170,15444,16439,16534,16854,17096,18018,18751,18760,19165,19260,19700,20190,20193,22066,22337,22393,23844,26557,26903,26946,30948,54377,57340,66109,66972,67547,68312,69563,72027,76137,81905,108058,109676,140743,192120,223473,224860,227120,238871,320790,620592	Aqp2,Atp2b2,Bmp4,Cacna1a,Cacna1e,Camk2g,Capn3,Casq1,Cyba,Drd2,Gnao1,Ptpn6,Hpca,Itpr2,Kcnn4,Lgals3,Lyn,Nfatc1,Prkcb,Prkd1,Psen2,Ptpn22,Rem1,Ryr1,S100a1,Trpc4,Vdr,Wfs1,Clca1,Homer2,Dysf,Trpc7,Bin1,Cacng4,Jph3,Tspan13,Slc25a23,Slc39a8,Gstm7,Mrln,Slc39a4,Mcur1,Cacng8,Camk2d,Ank2,Rem2,Bspry,Nipal2,Plcl2,Plcl1,Pde4d,Chd7,Tmem28		10_Member	GO Biological Processes	GO:0031334	positive regulation of protein complex assembly	-2.35702	-0.498742	9/263	11853,12424,12721,14234,17698,21432,22160,22323,68089	Rhoc,Cck,Coro1a,Foxc2,Msn,Tcl1,Twist1,Vasp,Arpc4		15_Member	GO Biological Processes	GO:0045765	regulation of angiogenesis	-2.19571	0	5/312	14234,15242,20319,20698,64074	Foxc2,Hhex,Sfrp2,Sphk1,Smoc2
										9_Member	GO Biological Processes	GO:0098660	inorganic ion transmembrane transport	-4.26517	-1.97863	68/680	11735,11944,12159,12286,12290,12335,12372,13057,13483,13489,14167,14385,14402,14419,15170,15444,15451,16439,16500,16502,16511,16526,16527,16531,16532,16534,17096,18301,18760,19165,19260,19700,20190,20193,20272,20273,20274,20512,20648,22066,26903,26946,30948,53416,54377,56188,57340,57816,66109,66972,67547,68312,69563,69847,72027,76137,81905,94253,108058,109676,110876,140743,224860,227120,238871,26…	Ank3,Atp4a,Bmp4,Cacna1a,Cacna1e,Capn3,Casq1,Cyba,Dpp6,Drd2,Fgf12,Slc37a4,Gabrb3,Gal,Ptpn6,Hpca,Hpn,Itpr2,Kcnb1,Kcnc1,Kcnh2,Kcnk2,Kcnk3,Kcnma1,Kcnu1,Kcnn4,Lyn,Fxyd5,Prkd1,Psen2,Ptpn22,Rem1,Ryr1,S100a1,Scn7a,Scn8a,Scn9a,Slc1a3,Snta1,Trpc4,Dysf,Trpc7,Bin1,Stk39,Cacng4,Fxyd1,Jph3,Tesc,Tspan13,Slc25a23,Slc39a8,Gstm7,Mrln,Wnk4,Slc39a4,Mcur1,Cacng8,Hecw1,Camk2d,Ank2,Scn2a,Rem2,Plcl2,Plcl1,Pde4d,Slc4a11,…		10_Member	GO Biological Processes	GO:0043254	regulation of protein complex assembly	-2.31907	-0.47756	13/476	11853,12332,12424,12721,14234,17698,21432,22003,22160,22323,68089,72042,217356	Rhoc,Capg,Cck,Coro1a,Foxc2,Msn,Tcl1,Tpm1,Twist1,Vasp,Arpc4,Cotl1,Tmc8		15_Member	GO Biological Processes	GO:1904018	positive regulation of vasculature development	-2.12228	0	4/206	14234,20319,20698,64074	Foxc2,Sfrp2,Sphk1,Smoc2
										9_Member	GO Biological Processes	GO:0010959	regulation of metal ion transport	-4.00897	-1.82141	47/430	11735,11827,11941,12159,12286,12335,12372,13057,13483,13489,14167,14419,14681,15170,15444,16502,16511,16854,17096,18301,18760,19165,19260,19700,20193,20648,20720,22066,22337,22393,26557,26903,30948,53416,56188,57340,57816,66109,68312,69563,69847,94253,108058,109676,140743,238871,320790	Ank3,Aqp2,Atp2b2,Bmp4,Cacna1a,Capn3,Casq1,Cyba,Dpp6,Drd2,Fgf12,Gal,Gnao1,Ptpn6,Hpca,Kcnc1,Kcnh2,Lgals3,Lyn,Fxyd5,Prkd1,Psen2,Ptpn22,Rem1,S100a1,Snta1,Serpine2,Trpc4,Vdr,Wfs1,Homer2,Dysf,Bin1,Stk39,Fxyd1,Jph3,Tesc,Tspan13,Gstm7,Mrln,Wnk4,Hecw1,Camk2d,Ank2,Rem2,Pde4d,Chd7		10_Member	GO Biological Processes	GO:0008064	regulation of actin polymerization or depolymerization	-2.16667	-0.375774	7/185	12332,12721,14063,22003,22323,68089,72042	Capg,Coro1a,F2rl1,Tpm1,Vasp,Arpc4,Cotl1		15_Member	GO Biological Processes	GO:1901342	regulation of vasculature development	-2.00211	0	5/348	14234,15242,20319,20698,64074	Foxc2,Hhex,Sfrp2,Sphk1,Smoc2
										9_Member	GO Biological Processes	GO:0014808	release of sequestered calcium ion into cytosol by sarcoplasmic reticulum	-3.74796	-1.62456	7/21	12372,20190,68312,108058,109676,238871,320790	Casq1,Ryr1,Gstm7,Camk2d,Ank2,Pde4d,Chd7		10_Member	GO Biological Processes	GO:0030832	regulation of actin filament length	-2.12985	-0.360887	7/188	12332,12721,14063,22003,22323,68089,72042	Capg,Coro1a,F2rl1,Tpm1,Vasp,Arpc4,Cotl1		16_Summary	GO Biological Processes	GO:0070301	cellular response to hydrogen peroxide	-2.33925	-0.0399255	3/89	20698,22658,28240	Sphk1,Pcgf2,Trpm2
										9_Member	GO Biological Processes	GO:0051235	maintenance of location	-3.62704	-1.56258	38/337	11735,12266,12335,12372,12683,12952,13057,13489,14387,14809,15170,16439,16854,17096,18035,18605,18760,19013,19073,20190,22259,26565,26903,57340,66972,68312,68680,71996,105785,107566,108058,109676,194974,224860,227120,227753,238871,320790	Ank3,C3,Capn3,Casq1,Cidea,Cry1,Cyba,Drd2,Gaa,Grik5,Ptpn6,Itpr2,Lgals3,Lyn,Nfkbia,Enpp1,Prkd1,Ppara,Srgn,Ryr1,Nr1h3,Pla2g10,Dysf,Jph3,Slc25a23,Gstm7,Fitm1,Fthl17a,Kdelr3,Arl2bp,Camk2d,Ank2,Sun3,Plcl2,Plcl1,Gsn,Pde4d,Chd7		10_Member	GO Biological Processes	GO:0090066	regulation of anatomical structure size	-2.05214	-0.311156	14/572	11535,12332,12721,14063,14234,14775,18591,19713,22003,22323,26941,68089,72042,240672	Adm,Capg,Coro1a,F2rl1,Foxc2,Gpx1,Pdgfb,Ret,Tpm1,Vasp,Slc9a3r1,Arpc4,Cotl1,Dusp5		16_Member	GO Biological Processes	GO:0070301	cellular response to hydrogen peroxide	-2.33925	-0.0399255	3/89	20698,22658,28240	Sphk1,Pcgf2,Trpm2
										9_Member	GO Biological Processes	GO:1903514	release of sequestered calcium ion into cytosol by endoplasmic reticulum	-3.60525	-1.54353	7/22	12372,20190,68312,108058,109676,238871,320790	Casq1,Ryr1,Gstm7,Camk2d,Ank2,Pde4d,Chd7		10_Member	GO Biological Processes	GO:1902905	positive regulation of supramolecular fiber organization	-2.00143	-0.288544	7/199	11853,12721,14063,22003,22323,63873,68089	Rhoc,Coro1a,F2rl1,Tpm1,Vasp,Trpv4,Arpc4
										9_Member	GO Biological Processes	GO:0070296	sarcoplasmic reticulum calcium ion transport	-3.56712	-1.51619	8/29	12372,20190,68312,69563,108058,109676,238871,320790	Casq1,Ryr1,Gstm7,Mrln,Camk2d,Ank2,Pde4d,Chd7		11_Summary	Reactome Gene Sets	R-MMU-76002	Platelet activation, signaling and aggregation	-4.50562	-1.84647	12/239	12527,12988,13601,14127,14360,14710,16797,18591,21857,109689,110197,234779,12306,18585,18793,19124,22142,67951,21682,72318	Cd9,Csk,Ecm1,Fcer1g,Fyn,Gngt2,Lat,Pdgfb,Timp1,Arrb1,Dgkg,Plcg2,Anxa2,Pde9a,Plaur,Procr,Tuba1a,Tubb6,Tec,Cyth4
										9_Member	GO Biological Processes	GO:0032409	regulation of transporter activity	-3.54747	-1.50183	33/281	11735,12159,12286,12372,13489,14167,14419,15444,16502,17260,18189,18301,18753,19700,20193,20974,26903,53416,54377,56188,57340,57816,68312,69563,69635,69847,77574,81905,94253,108058,109676,140743,238871	Ank3,Bmp4,Cacna1a,Casq1,Drd2,Fgf12,Gal,Hpca,Kcnc1,Mef2c,Nrxn1,Fxyd5,Prkcd,Rem1,S100a1,Syngr3,Dysf,Stk39,Cacng4,Fxyd1,Jph3,Tesc,Gstm7,Mrln,Dapk1,Wnk4,Tcaf1,Cacng8,Hecw1,Camk2d,Ank2,Rem2,Pde4d		11_Member	Reactome Gene Sets	R-MMU-76002	Platelet activation, signaling and aggregation	-4.50562	-1.84647	12/239	12527,12988,13601,14127,14360,14710,16797,18591,21857,109689,110197,234779	Cd9,Csk,Ecm1,Fcer1g,Fyn,Gngt2,Lat,Pdgfb,Timp1,Arrb1,Dgkg,Plcg2
										9_Member	GO Biological Processes	GO:0051924	regulation of calcium ion transport	-3.51921	-1.48654	33/282	11827,11941,12159,12286,12335,12372,13057,13489,14681,15170,15444,16854,17096,18760,19165,19260,19700,20193,22066,22337,22393,26557,26903,30948,57340,66109,68312,69563,108058,109676,140743,238871,320790	Aqp2,Atp2b2,Bmp4,Cacna1a,Capn3,Casq1,Cyba,Drd2,Gnao1,Ptpn6,Hpca,Lgals3,Lyn,Prkd1,Psen2,Ptpn22,Rem1,S100a1,Trpc4,Vdr,Wfs1,Homer2,Dysf,Bin1,Jph3,Tspan13,Gstm7,Mrln,Camk2d,Ank2,Rem2,Pde4d,Chd7		11_Member	Reactome Gene Sets	R-MMU-109582	Hemostasis	-4.4809	-1.84647	18/500	12306,12527,12988,13601,14127,14360,14710,16797,18585,18591,18793,19124,21857,22142,67951,109689,110197,234779	Anxa2,Cd9,Csk,Ecm1,Fcer1g,Fyn,Gngt2,Lat,Pde9a,Pdgfb,Plaur,Procr,Timp1,Tuba1a,Tubb6,Arrb1,Dgkg,Plcg2
										9_Member	GO Biological Processes	GO:0032412	regulation of ion transmembrane transporter activity	-3.42596	-1.43931	31/262	11735,12159,12286,12372,13489,14167,14419,15444,16502,17260,18189,18301,19700,20193,26903,53416,54377,56188,57340,57816,68312,69563,69635,69847,77574,81905,94253,108058,109676,140743,238871	Ank3,Bmp4,Cacna1a,Casq1,Drd2,Fgf12,Gal,Hpca,Kcnc1,Mef2c,Nrxn1,Fxyd5,Rem1,S100a1,Dysf,Stk39,Cacng4,Fxyd1,Jph3,Tesc,Gstm7,Mrln,Dapk1,Wnk4,Tcaf1,Cacng8,Hecw1,Camk2d,Ank2,Rem2,Pde4d		11_Member	Reactome Gene Sets	R-MMU-5621480	Dectin-2 family	-4.04948	-1.59254	3/8	14127,14360,234779	Fcer1g,Fyn,Plcg2
										9_Member	GO Biological Processes	GO:0051282	regulation of sequestering of calcium ion	-3.18955	-1.30301	18/125	12335,12372,13057,13489,15170,16439,17096,18760,20190,57340,66972,68312,108058,109676,224860,227120,238871,320790	Capn3,Casq1,Cyba,Drd2,Ptpn6,Itpr2,Lyn,Prkd1,Ryr1,Jph3,Slc25a23,Gstm7,Camk2d,Ank2,Plcl2,Plcl1,Pde4d,Chd7		11_Member	Reactome Gene Sets	R-MMU-2871809	FCERI mediated Ca+2 mobilization	-3.55754	-1.2224	4/27	14127,16797,21682,234779	Fcer1g,Lat,Tec,Plcg2
										9_Member	GO Biological Processes	GO:0022898	regulation of transmembrane transporter activity	-3.17502	-1.29212	31/271	11735,12159,12286,12372,13489,14167,14419,15444,16502,17260,18189,18301,19700,20193,26903,53416,54377,56188,57340,57816,68312,69563,69635,69847,77574,81905,94253,108058,109676,140743,238871	Ank3,Bmp4,Cacna1a,Casq1,Drd2,Fgf12,Gal,Hpca,Kcnc1,Mef2c,Nrxn1,Fxyd5,Rem1,S100a1,Dysf,Stk39,Cacng4,Fxyd1,Jph3,Tesc,Gstm7,Mrln,Dapk1,Wnk4,Tcaf1,Cacng8,Hecw1,Camk2d,Ank2,Rem2,Pde4d		11_Member	Reactome Gene Sets	R-MMU-114604	GPVI-mediated activation cascade	-3.16386	-0.979924	4/34	14127,14360,16797,234779	Fcer1g,Fyn,Lat,Plcg2
										9_Member	GO Biological Processes	GO:0051208	sequestering of calcium ion	-3.1478	-1.27763	18/126	12335,12372,13057,13489,15170,16439,17096,18760,20190,57340,66972,68312,108058,109676,224860,227120,238871,320790	Capn3,Casq1,Cyba,Drd2,Ptpn6,Itpr2,Lyn,Prkd1,Ryr1,Jph3,Slc25a23,Gstm7,Camk2d,Ank2,Plcl2,Plcl1,Pde4d,Chd7		11_Member	Reactome Gene Sets	R-MMU-2871796	FCERI mediated MAPK activation	-2.31498	-0.476746	3/29	14127,16797,234779	Fcer1g,Lat,Plcg2
										9_Member	GO Biological Processes	GO:0010880	regulation of release of sequestered calcium ion into cytosol by sarcoplasmic reticulum	-3.13711	-1.2754	6/19	12372,68312,108058,109676,238871,320790	Casq1,Gstm7,Camk2d,Ank2,Pde4d,Chd7		11_Member	KEGG Pathway	mmu04072	Phospholipase D signaling pathway	-2.07573	-0.325837	6/147	14127,14360,18591,72318,110197,234779	Fcer1g,Fyn,Pdgfb,Cyth4,Dgkg,Plcg2
										9_Member	GO Biological Processes	GO:0072503	cellular divalent inorganic cation homeostasis	-3.00879	-1.20606	50/515	11941,11998,12159,12286,12307,12335,12372,12484,12752,13057,13489,14385,14674,14688,14745,15170,16439,16527,17096,18751,18760,19165,19228,20190,22066,22337,22393,22418,26946,51800,53322,56183,56188,56506,57340,58994,66168,66972,67547,68312,72027,76137,108058,109676,214189,224860,227120,238871,320790,620592	Atp2b2,Avp,Bmp4,Cacna1a,Calb1,Capn3,Casq1,Cd24a,Cln3,Cyba,Drd2,Slc37a4,Gna13,Gnb1,Lpar1,Ptpn6,Itpr2,Kcnk3,Lyn,Prkcb,Prkd1,Psen2,Pth1r,Ryr1,Trpc4,Vdr,Wfs1,Wnt5a,Trpc7,Bok,Nucb2,Nmu,Fxyd1,Cib2,Jph3,Smpd3,Grina,Slc25a23,Slc39a8,Gstm7,Slc39a4,Mcur1,Camk2d,Ank2,Scgn,Plcl2,Plcl1,Pde4d,Chd7,Tmem28		11_Member	KEGG Pathway	mmu04664	Fc epsilon RI signaling pathway	-2.05584	-0.312552	4/68	14127,14360,16797,234779	Fcer1g,Fyn,Lat,Plcg2
										9_Member	GO Biological Processes	GO:0006874	cellular calcium ion homeostasis	-2.97502	-1.18466	48/491	11941,11998,12159,12286,12307,12335,12372,12484,12752,13057,13489,14385,14674,14688,14745,15170,16439,16527,17096,18751,18760,19165,19228,20190,22066,22337,22393,22418,26946,51800,53322,56183,56188,56506,57340,58994,66168,66972,68312,76137,108058,109676,214189,224860,227120,238871,320790,620592	Atp2b2,Avp,Bmp4,Cacna1a,Calb1,Capn3,Casq1,Cd24a,Cln3,Cyba,Drd2,Slc37a4,Gna13,Gnb1,Lpar1,Ptpn6,Itpr2,Kcnk3,Lyn,Prkcb,Prkd1,Psen2,Pth1r,Ryr1,Trpc4,Vdr,Wfs1,Wnt5a,Trpc7,Bok,Nucb2,Nmu,Fxyd1,Cib2,Jph3,Smpd3,Grina,Slc25a23,Gstm7,Mcur1,Camk2d,Ank2,Scgn,Plcl2,Plcl1,Pde4d,Chd7,Tmem28		12_Summary	GO Biological Processes	GO:1904238	pericyte cell differentiation	-4.48896	-1.84647	3/6	13836,14234,18591,20672,12554,15368,16451,54409	Epha2,Foxc2,Pdgfb,Sox18,Cdh13,Hmox1,Jak1,Ramp2
										9_Member	GO Biological Processes	GO:2001257	regulation of cation channel activity	-2.90904	-1.14286	22/176	11735,12159,12286,12372,13489,14167,14419,15444,16502,17260,18189,19700,20193,26903,54377,57340,68312,69635,81905,109676,140743,238871	Ank3,Bmp4,Cacna1a,Casq1,Drd2,Fgf12,Gal,Hpca,Kcnc1,Mef2c,Nrxn1,Rem1,S100a1,Dysf,Cacng4,Jph3,Gstm7,Dapk1,Cacng8,Ank2,Rem2,Pde4d		12_Member	GO Biological Processes	GO:1904238	pericyte cell differentiation	-4.48896	-1.84647	3/6	13836,14234,18591	Epha2,Foxc2,Pdgfb
										9_Member	GO Biological Processes	GO:1901019	regulation of calcium ion transmembrane transporter activity	-2.88533	-1.13142	14/91	12159,12286,12372,13489,15444,19700,20193,26903,57340,68312,69563,109676,140743,238871	Bmp4,Cacna1a,Casq1,Drd2,Hpca,Rem1,S100a1,Dysf,Jph3,Gstm7,Mrln,Ank2,Rem2,Pde4d		12_Member	GO Biological Processes	GO:0001946	lymphangiogenesis	-2.78664	-0.725231	3/20	13836,14234,20672	Epha2,Foxc2,Sox18
										9_Member	GO Biological Processes	GO:0051209	release of sequestered calcium ion into cytosol	-2.88313	-1.13097	17/122	12335,12372,13057,13489,15170,16439,17096,18760,20190,57340,68312,108058,109676,224860,227120,238871,320790	Capn3,Casq1,Cyba,Drd2,Ptpn6,Itpr2,Lyn,Prkd1,Ryr1,Jph3,Gstm7,Camk2d,Ank2,Plcl2,Plcl1,Pde4d,Chd7		12_Member	GO Biological Processes	GO:0036303	lymph vessel morphogenesis	-2.66364	-0.672856	3/22	13836,14234,20672	Epha2,Foxc2,Sox18
										9_Member	GO Biological Processes	GO:0051283	negative regulation of sequestering of calcium ion	-2.8436	-1.10423	17/123	12335,12372,13057,13489,15170,16439,17096,18760,20190,57340,68312,108058,109676,224860,227120,238871,320790	Capn3,Casq1,Cyba,Drd2,Ptpn6,Itpr2,Lyn,Prkd1,Ryr1,Jph3,Gstm7,Camk2d,Ank2,Plcl2,Plcl1,Pde4d,Chd7		12_Member	GO Biological Processes	GO:0002040	sprouting angiogenesis	-2.53672	-0.609663	6/118	12554,13836,14234,15368,16451,54409	Cdh13,Epha2,Foxc2,Hmox1,Jak1,Ramp2
										9_Member	GO Biological Processes	GO:0072507	divalent inorganic cation homeostasis	-2.83118	-1.0957	51/538	11735,11941,11998,12159,12286,12307,12335,12372,12484,12752,13057,13489,14385,14674,14688,14745,15170,16439,16527,17096,18751,18760,19165,19228,20190,22066,22337,22393,22418,26946,51800,53322,56183,56188,56506,57340,58994,66168,66972,67547,68312,72027,76137,108058,109676,214189,224860,227120,238871,320790,620592	Ank3,Atp2b2,Avp,Bmp4,Cacna1a,Calb1,Capn3,Casq1,Cd24a,Cln3,Cyba,Drd2,Slc37a4,Gna13,Gnb1,Lpar1,Ptpn6,Itpr2,Kcnk3,Lyn,Prkcb,Prkd1,Psen2,Pth1r,Ryr1,Trpc4,Vdr,Wfs1,Wnt5a,Trpc7,Bok,Nucb2,Nmu,Fxyd1,Cib2,Jph3,Smpd3,Grina,Slc25a23,Slc39a8,Gstm7,Slc39a4,Mcur1,Camk2d,Ank2,Scgn,Plcl2,Plcl1,Pde4d,Chd7,Tmem28		12_Member	GO Biological Processes	GO:0001945	lymph vessel development	-2.31498	-0.476746	3/29	13836,14234,20672	Epha2,Foxc2,Sox18
										9_Member	GO Biological Processes	GO:0006875	cellular metal ion homeostasis	-2.82987	-1.09567	56/604	11941,11944,11998,12159,12286,12307,12335,12372,12484,12752,13057,13489,14297,14385,14674,14688,14745,15170,16439,16527,16531,17096,18751,18760,19165,19228,20190,22066,22337,22393,22418,26946,51800,53322,56183,56188,56506,57340,57816,58994,66168,66972,67547,68312,71996,72027,72825,76137,108058,109676,214189,224860,227120,238871,320790,620592	Atp2b2,Atp4a,Avp,Bmp4,Cacna1a,Calb1,Capn3,Casq1,Cd24a,Cln3,Cyba,Drd2,Fxn,Slc37a4,Gna13,Gnb1,Lpar1,Ptpn6,Itpr2,Kcnk3,Kcnma1,Lyn,Prkcb,Prkd1,Psen2,Pth1r,Ryr1,Trpc4,Vdr,Wfs1,Wnt5a,Trpc7,Bok,Nucb2,Nmu,Fxyd1,Cib2,Jph3,Tesc,Smpd3,Grina,Slc25a23,Slc39a8,Gstm7,Fthl17a,Slc39a4,Mon1a,Mcur1,Camk2d,Ank2,Scgn,Plcl2,Plcl1,Pde4d,Chd7,Tmem28		13_Summary	GO Biological Processes	GO:0050678	regulation of epithelial cell proliferation	-4.42394	-1.81497	15/368	12444,12554,13601,14172,14775,15368,18591,18612,19275,21416,22160,55948,69745,107586,207920,13836	Ccnd2,Cdh13,Ecm1,Fgf18,Gpx1,Hmox1,Pdgfb,Etv4,Ptprn,Tcf7l2,Twist1,Sfn,Pold4,Ovol2,Esrp1,Epha2
										9_Member	GO Biological Processes	GO:0060401	cytosolic calcium ion transport	-2.78198	-1.06293	22/180	12159,12335,12372,13057,13489,15170,16439,17096,18760,19165,20190,57340,66972,68312,76137,108058,109676,224860,227120,238871,320790,620592	Bmp4,Capn3,Casq1,Cyba,Drd2,Ptpn6,Itpr2,Lyn,Prkd1,Psen2,Ryr1,Jph3,Slc25a23,Gstm7,Mcur1,Camk2d,Ank2,Plcl2,Plcl1,Pde4d,Chd7,Tmem28		13_Member	GO Biological Processes	GO:0050678	regulation of epithelial cell proliferation	-4.42394	-1.81497	15/368	12444,12554,13601,14172,14775,15368,18591,18612,19275,21416,22160,55948,69745,107586,207920	Ccnd2,Cdh13,Ecm1,Fgf18,Gpx1,Hmox1,Pdgfb,Etv4,Ptprn,Tcf7l2,Twist1,Sfn,Pold4,Ovol2,Esrp1
										9_Member	GO Biological Processes	GO:0055074	calcium ion homeostasis	-2.70498	-1.01358	48/506	11941,11998,12159,12286,12307,12335,12372,12484,12752,13057,13489,14385,14674,14688,14745,15170,16439,16527,17096,18751,18760,19165,19228,20190,22066,22337,22393,22418,26946,51800,53322,56183,56188,56506,57340,58994,66168,66972,68312,76137,108058,109676,214189,224860,227120,238871,320790,620592	Atp2b2,Avp,Bmp4,Cacna1a,Calb1,Capn3,Casq1,Cd24a,Cln3,Cyba,Drd2,Slc37a4,Gna13,Gnb1,Lpar1,Ptpn6,Itpr2,Kcnk3,Lyn,Prkcb,Prkd1,Psen2,Pth1r,Ryr1,Trpc4,Vdr,Wfs1,Wnt5a,Trpc7,Bok,Nucb2,Nmu,Fxyd1,Cib2,Jph3,Smpd3,Grina,Slc25a23,Gstm7,Mcur1,Camk2d,Ank2,Scgn,Plcl2,Plcl1,Pde4d,Chd7,Tmem28		13_Member	GO Biological Processes	GO:0050679	positive regulation of epithelial cell proliferation	-4.37951	-1.7885	11/208	12444,12554,13601,14172,15368,18591,19275,21416,22160,69745,207920	Ccnd2,Cdh13,Ecm1,Fgf18,Hmox1,Pdgfb,Ptprn,Tcf7l2,Twist1,Pold4,Esrp1
										9_Member	GO Biological Processes	GO:0051480	regulation of cytosolic calcium ion concentration	-2.67999	-0.998812	39/391	11941,11998,12159,12286,12307,12335,12372,12484,12752,13057,13489,14674,14688,14745,15170,16439,16527,17096,18760,19228,20190,22066,22418,26946,51800,56183,56188,56506,57340,58994,68312,108058,109676,214189,224860,227120,238871,320790,620592	Atp2b2,Avp,Bmp4,Cacna1a,Calb1,Capn3,Casq1,Cd24a,Cln3,Cyba,Drd2,Gna13,Gnb1,Lpar1,Ptpn6,Itpr2,Kcnk3,Lyn,Prkd1,Pth1r,Ryr1,Trpc4,Wnt5a,Trpc7,Bok,Nmu,Fxyd1,Cib2,Jph3,Smpd3,Gstm7,Camk2d,Ank2,Scgn,Plcl2,Plcl1,Pde4d,Chd7,Tmem28		13_Member	GO Biological Processes	GO:0050673	epithelial cell proliferation	-4.15007	-1.65781	16/435	12444,12554,13601,13836,14172,14775,15368,18591,18612,19275,21416,22160,55948,69745,107586,207920	Ccnd2,Cdh13,Ecm1,Epha2,Fgf18,Gpx1,Hmox1,Pdgfb,Etv4,Ptprn,Tcf7l2,Twist1,Sfn,Pold4,Ovol2,Esrp1
										9_Member	GO Biological Processes	GO:0051279	regulation of release of sequestered calcium ion into cytosol	-2.50408	-0.913066	12/79	12335,12372,13057,15170,17096,18760,57340,68312,108058,109676,238871,320790	Capn3,Casq1,Cyba,Ptpn6,Lyn,Prkd1,Jph3,Gstm7,Camk2d,Ank2,Pde4d,Chd7		13_Member	GO Biological Processes	GO:0001938	positive regulation of endothelial cell proliferation	-2.3329	-0.486428	5/91	12554,13601,15368,18591,69745	Cdh13,Ecm1,Hmox1,Pdgfb,Pold4
										9_Member	GO Biological Processes	GO:0006873	cellular ion homeostasis	-2.49354	-0.906202	60/680	11941,11944,11998,12159,12286,12307,12335,12372,12484,12752,13057,13489,14297,14385,14674,14688,14745,15170,16439,16527,16531,17096,18605,18751,18760,19165,19228,20190,22066,22337,22393,22418,26417,26946,51800,53322,56183,56188,56506,57340,57816,58994,66168,66972,67547,68312,69847,71996,72027,72825,76137,108058,109676,214189,224860,227120,238871,269356,320790,620592	Atp2b2,Atp4a,Avp,Bmp4,Cacna1a,Calb1,Capn3,Casq1,Cd24a,Cln3,Cyba,Drd2,Fxn,Slc37a4,Gna13,Gnb1,Lpar1,Ptpn6,Itpr2,Kcnk3,Kcnma1,Lyn,Enpp1,Prkcb,Prkd1,Psen2,Pth1r,Ryr1,Trpc4,Vdr,Wfs1,Wnt5a,Mapk3,Trpc7,Bok,Nucb2,Nmu,Fxyd1,Cib2,Jph3,Tesc,Smpd3,Grina,Slc25a23,Slc39a8,Gstm7,Wnk4,Fthl17a,Slc39a4,Mon1a,Mcur1,Camk2d,Ank2,Scgn,Plcl2,Plcl1,Pde4d,Slc4a11,Chd7,Tmem28		13_Member	GO Biological Processes	GO:0001935	endothelial cell proliferation	-2.08961	-0.330287	6/146	12554,13601,13836,15368,18591,69745	Cdh13,Ecm1,Epha2,Hmox1,Pdgfb,Pold4
										9_Member	GO Biological Processes	GO:0097553	calcium ion transmembrane import into cytosol	-2.48395	-0.899353	18/144	12335,12372,13057,13489,15170,16439,17096,18760,20190,57340,68312,108058,109676,224860,227120,238871,320790,620592	Capn3,Casq1,Cyba,Drd2,Ptpn6,Itpr2,Lyn,Prkd1,Ryr1,Jph3,Gstm7,Camk2d,Ank2,Plcl2,Plcl1,Pde4d,Chd7,Tmem28		14_Summary	GO Biological Processes	GO:0097190	apoptotic signaling pathway	-4.33566	-1.76274	20/611	12424,12575,13836,14198,14360,14775,15368,16668,16905,17395,18611,18793,19713,21416,21944,26941,55948,58801,66940,217356,11535,13653,19252,21664,67603,109689	Cck,Cdkn1a,Epha2,Fhit,Fyn,Gpx1,Hmox1,Krt18,Lmna,Mmp9,Pea15a,Plaur,Ret,Tcf7l2,Tnfsf12,Slc9a3r1,Sfn,Pmaip1,Shisa5,Tmc8,Adm,Egr1,Dusp1,Phlda1,Dusp6,Arrb1
										9_Member	GO Biological Processes	GO:0055065	metal ion homeostasis	-2.43762	-0.876077	60/684	11735,11941,11944,11998,12159,12286,12307,12335,12372,12484,12752,13057,13489,14297,14385,14674,14688,14745,15170,16439,16511,16527,16531,17096,18751,18760,19165,19228,20190,20272,22066,22270,22337,22393,22418,26946,51800,53322,56183,56188,56506,57340,57816,58994,66168,66972,67547,68312,71996,72027,72825,76137,108058,109676,214189,224860,227120,238871,320790,620592	Ank3,Atp2b2,Atp4a,Avp,Bmp4,Cacna1a,Calb1,Capn3,Casq1,Cd24a,Cln3,Cyba,Drd2,Fxn,Slc37a4,Gna13,Gnb1,Lpar1,Ptpn6,Itpr2,Kcnh2,Kcnk3,Kcnma1,Lyn,Prkcb,Prkd1,Psen2,Pth1r,Ryr1,Scn7a,Trpc4,Upk3a,Vdr,Wfs1,Wnt5a,Trpc7,Bok,Nucb2,Nmu,Fxyd1,Cib2,Jph3,Tesc,Smpd3,Grina,Slc25a23,Slc39a8,Gstm7,Fthl17a,Slc39a4,Mon1a,Mcur1,Camk2d,Ank2,Scgn,Plcl2,Plcl1,Pde4d,Chd7,Tmem28		14_Member	GO Biological Processes	GO:0097190	apoptotic signaling pathway	-4.33566	-1.76274	20/611	12424,12575,13836,14198,14360,14775,15368,16668,16905,17395,18611,18793,19713,21416,21944,26941,55948,58801,66940,217356	Cck,Cdkn1a,Epha2,Fhit,Fyn,Gpx1,Hmox1,Krt18,Lmna,Mmp9,Pea15a,Plaur,Ret,Tcf7l2,Tnfsf12,Slc9a3r1,Sfn,Pmaip1,Shisa5,Tmc8
										9_Member	GO Biological Processes	GO:0030003	cellular cation homeostasis	-2.30915	-0.798108	58/666	11941,11944,11998,12159,12286,12307,12335,12372,12484,12752,13057,13489,14297,14385,14674,14688,14745,15170,16439,16527,16531,17096,18751,18760,19165,19228,20190,22066,22337,22393,22418,26417,26946,51800,53322,56183,56188,56506,57340,57816,58994,66168,66972,67547,68312,71996,72027,72825,76137,108058,109676,214189,224860,227120,238871,269356,320790,620592	Atp2b2,Atp4a,Avp,Bmp4,Cacna1a,Calb1,Capn3,Casq1,Cd24a,Cln3,Cyba,Drd2,Fxn,Slc37a4,Gna13,Gnb1,Lpar1,Ptpn6,Itpr2,Kcnk3,Kcnma1,Lyn,Prkcb,Prkd1,Psen2,Pth1r,Ryr1,Trpc4,Vdr,Wfs1,Wnt5a,Mapk3,Trpc7,Bok,Nucb2,Nmu,Fxyd1,Cib2,Jph3,Tesc,Smpd3,Grina,Slc25a23,Slc39a8,Gstm7,Fthl17a,Slc39a4,Mon1a,Mcur1,Camk2d,Ank2,Scgn,Plcl2,Plcl1,Pde4d,Slc4a11,Chd7,Tmem28		14_Member	GO Biological Processes	GO:2001236	regulation of extrinsic apoptotic signaling pathway	-3.80163	-1.39584	9/164	14360,14775,15368,16905,18611,19713,21416,21944,217356	Fyn,Gpx1,Hmox1,Lmna,Pea15a,Ret,Tcf7l2,Tnfsf12,Tmc8
										9_Member	GO Biological Processes	GO:0098771	inorganic ion homeostasis	-2.24039	-0.748867	65/768	11735,11941,11944,11998,12159,12286,12307,12335,12372,12484,12752,13057,13489,14297,14385,14674,14688,14745,15170,16439,16511,16527,16531,17096,18605,18751,18760,19165,19228,20190,20272,20379,22066,22270,22337,22393,22418,26417,26946,51800,53322,56183,56188,56506,57340,57816,58994,66168,66972,67547,68312,69847,71996,72027,72825,76137,108058,109676,214189,224860,227120,238871,269356,320790,620592	Ank3,Atp2b2,Atp4a,Avp,Bmp4,Cacna1a,Calb1,Capn3,Casq1,Cd24a,Cln3,Cyba,Drd2,Fxn,Slc37a4,Gna13,Gnb1,Lpar1,Ptpn6,Itpr2,Kcnh2,Kcnk3,Kcnma1,Lyn,Enpp1,Prkcb,Prkd1,Psen2,Pth1r,Ryr1,Scn7a,Sfrp4,Trpc4,Upk3a,Vdr,Wfs1,Wnt5a,Mapk3,Trpc7,Bok,Nucb2,Nmu,Fxyd1,Cib2,Jph3,Tesc,Smpd3,Grina,Slc25a23,Slc39a8,Gstm7,Wnk4,Fthl17a,Slc39a4,Mon1a,Mcur1,Camk2d,Ank2,Scgn,Plcl2,Plcl1,Pde4d,Slc4a11,Chd7,Tmem28		14_Member	GO Biological Processes	GO:0097191	extrinsic apoptotic signaling pathway	-3.32946	-1.07918	10/231	14360,14775,15368,16668,16905,18611,19713,21416,21944,217356	Fyn,Gpx1,Hmox1,Krt18,Lmna,Pea15a,Ret,Tcf7l2,Tnfsf12,Tmc8
										9_Member	GO Biological Processes	GO:0060402	calcium ion transport into cytosol	-2.17023	-0.713084	19/166	12159,12335,12372,13057,13489,15170,16439,17096,18760,20190,57340,68312,108058,109676,224860,227120,238871,320790,620592	Bmp4,Capn3,Casq1,Cyba,Drd2,Ptpn6,Itpr2,Lyn,Prkd1,Ryr1,Jph3,Gstm7,Camk2d,Ank2,Plcl2,Plcl1,Pde4d,Chd7,Tmem28		14_Member	GO Biological Processes	GO:2001237	negative regulation of extrinsic apoptotic signaling pathway	-2.87932	-0.786462	6/101	14360,14775,15368,16905,18611,21416	Fyn,Gpx1,Hmox1,Lmna,Pea15a,Tcf7l2
										9_Member	GO Biological Processes	GO:0055080	cation homeostasis	-2.0594	-0.638897	63/755	11735,11941,11944,11998,12159,12286,12307,12335,12372,12484,12752,13057,13489,14297,14385,14674,14688,14745,15170,16439,16511,16527,16531,17096,18751,18760,19165,19228,20190,20272,22066,22270,22337,22393,22418,26417,26946,51800,53322,56183,56188,56506,57340,57816,58994,66168,66972,67547,68312,71996,72027,72825,76137,108058,109676,214189,224860,227120,238871,269356,320790,329178,620592	Ank3,Atp2b2,Atp4a,Avp,Bmp4,Cacna1a,Calb1,Capn3,Casq1,Cd24a,Cln3,Cyba,Drd2,Fxn,Slc37a4,Gna13,Gnb1,Lpar1,Ptpn6,Itpr2,Kcnh2,Kcnk3,Kcnma1,Lyn,Prkcb,Prkd1,Psen2,Pth1r,Ryr1,Scn7a,Trpc4,Upk3a,Vdr,Wfs1,Wnt5a,Mapk3,Trpc7,Bok,Nucb2,Nmu,Fxyd1,Cib2,Jph3,Tesc,Smpd3,Grina,Slc25a23,Slc39a8,Gstm7,Fthl17a,Slc39a4,Mon1a,Mcur1,Camk2d,Ank2,Scgn,Plcl2,Plcl1,Pde4d,Slc4a11,Chd7,Unc80,Tmem28		14_Member	GO Biological Processes	GO:2001233	regulation of apoptotic signaling pathway	-2.84761	-0.769189	13/413	14360,14775,15368,16905,17395,18611,18793,19713,21416,21944,26941,58801,217356	Fyn,Gpx1,Hmox1,Lmna,Mmp9,Pea15a,Plaur,Ret,Tcf7l2,Tnfsf12,Slc9a3r1,Pmaip1,Tmc8
										10_Summary	Reactome Gene Sets	R-MMU-397014	Muscle contraction	-7.15304	-3.96911	31/173	11464,11468,11474,11475,11941,12325,12372,13346,14167,16439,16511,16526,16527,17883,17885,17898,17901,17907,20190,20272,20273,20274,21952,21955,22004,22352,26903,54377,56188,108058,230103	Actc1,Actg2,Actn3,Acta2,Atp2b2,Camk2g,Casq1,Des,Fgf12,Itpr2,Kcnh2,Kcnk2,Kcnk3,Myh3,Myh8,Myl7,Myl1,Mylpf,Ryr1,Scn7a,Scn8a,Scn9a,Tnni1,Tnnt1,Tpm2,Vim,Dysf,Cacng4,Fxyd1,Camk2d,Npr2		14_Member	GO Biological Processes	GO:0043068	positive regulation of programmed cell death	-2.69256	-0.679868	17/648	11535,12424,12575,13653,15368,17395,18611,18793,19252,19713,21416,21664,21944,26941,58801,67603,109689	Adm,Cck,Cdkn1a,Egr1,Hmox1,Mmp9,Pea15a,Plaur,Dusp1,Ret,Tcf7l2,Phlda1,Tnfsf12,Slc9a3r1,Pmaip1,Dusp6,Arrb1
										10_Member	Reactome Gene Sets	R-MMU-397014	Muscle contraction	-7.15304	-3.96911	31/173	11464,11468,11474,11475,11941,12325,12372,13346,14167,16439,16511,16526,16527,17883,17885,17898,17901,17907,20190,20272,20273,20274,21952,21955,22004,22352,26903,54377,56188,108058,230103	Actc1,Actg2,Actn3,Acta2,Atp2b2,Camk2g,Casq1,Des,Fgf12,Itpr2,Kcnh2,Kcnk2,Kcnk3,Myh3,Myh8,Myl7,Myl1,Mylpf,Ryr1,Scn7a,Scn8a,Scn9a,Tnni1,Tnnt1,Tpm2,Vim,Dysf,Cacng4,Fxyd1,Camk2d,Npr2		14_Member	GO Biological Processes	GO:0010942	positive regulation of cell death	-2.65951	-0.672856	18/710	11535,12424,12575,13653,14360,15368,17395,18611,18793,19252,19713,21416,21664,21944,26941,58801,67603,109689	Adm,Cck,Cdkn1a,Egr1,Fyn,Hmox1,Mmp9,Pea15a,Plaur,Dusp1,Ret,Tcf7l2,Phlda1,Tnfsf12,Slc9a3r1,Pmaip1,Dusp6,Arrb1
										10_Member	Reactome Gene Sets	R-MMU-5576891	Cardiac conduction	-2.54809	-0.937219	16/120	11941,12325,12372,14167,16439,16511,16526,16527,20190,20272,20273,20274,54377,56188,108058,230103	Atp2b2,Camk2g,Casq1,Fgf12,Itpr2,Kcnh2,Kcnk2,Kcnk3,Ryr1,Scn7a,Scn8a,Scn9a,Cacng4,Fxyd1,Camk2d,Npr2		14_Member	GO Biological Processes	GO:1902041	regulation of extrinsic apoptotic signaling pathway via death domain receptors	-2.56453	-0.617384	4/49	14775,15368,18611,217356	Gpx1,Hmox1,Pea15a,Tmc8
										10_Member	Reactome Gene Sets	R-MMU-5576892	Phase 0 - rapid depolarisation	-2.04758	-0.632036	7/39	12325,14167,20272,20273,20274,54377,108058	Camk2g,Fgf12,Scn7a,Scn8a,Scn9a,Cacng4,Camk2d		14_Member	GO Biological Processes	GO:0043065	positive regulation of apoptotic process	-2.34239	-0.490898	16/643	11535,12424,13653,15368,17395,18611,18793,19252,19713,21416,21664,21944,26941,58801,67603,109689	Adm,Cck,Egr1,Hmox1,Mmp9,Pea15a,Plaur,Dusp1,Ret,Tcf7l2,Phlda1,Tnfsf12,Slc9a3r1,Pmaip1,Dusp6,Arrb1
										11_Summary	GO Biological Processes	GO:0098609	cell-cell adhesion	-6.89902	-3.81199	83/748	11684,11735,11994,12053,12159,12394,12399,12404,12481,12484,13508,13640,14251,14462,14804,14960,14961,15170,16173,16399,16423,16842,16854,16858,17096,17136,17196,17967,18016,18189,18753,18761,19013,19260,19261,19876,20201,20720,21828,22418,22778,22788,23859,23888,23964,56460,64058,66214,67451,67547,68810,71740,72333,74202,74734,78317,78473,99571,104010,104709,105352,107581,108723,109254,114249,11…	Alox12,Ank3,Pcdh15,Bcl6,Bmp4,Runx1,Runx3,Cbln1,Cd2,Cd24a,Dscam,Efna5,Flot1,Gata3,Grid2,H2-Aa,H2-Ab1,Ptpn6,Il18,Itga2b,Cd47,Lef1,Lgals3,Lgals7,Lyn,Mag,Mbp,Ncam1,Nf2,Nrxn1,Prkcd,Prkcq,Ppara,Ptpn22,Sirpa,Robo1,S100a8,Serpine2,Thbs4,Wnt5a,Ikzf1,Zp3,Dlg2,Gpc6,Tenm2,Pkp3,Perp,Rgcc,Pkp2,Slc39a8,Nexn,Nectin4,Palld,Fblim1,Rhoh,Ccdc88b,Skap1,Fgg,Cdh22,Pik3r6,Dusp22,Col16a1,Card11,Adtrp,Npnt,Dscaml1,Cdhr1,C…		14_Member	GO Biological Processes	GO:1902042	negative regulation of extrinsic apoptotic signaling pathway via death domain receptors	-2.23259	-0.419728	3/31	14775,15368,18611	Gpx1,Hmox1,Pea15a
										11_Member	GO Biological Processes	GO:0098609	cell-cell adhesion	-6.89902	-3.81199	83/748	11684,11735,11994,12053,12159,12394,12399,12404,12481,12484,13508,13640,14251,14462,14804,14960,14961,15170,16173,16399,16423,16842,16854,16858,17096,17136,17196,17967,18016,18189,18753,18761,19013,19260,19261,19876,20201,20720,21828,22418,22778,22788,23859,23888,23964,56460,64058,66214,67451,67547,68810,71740,72333,74202,74734,78317,78473,99571,104010,104709,105352,107581,108723,109254,114249,11…	Alox12,Ank3,Pcdh15,Bcl6,Bmp4,Runx1,Runx3,Cbln1,Cd2,Cd24a,Dscam,Efna5,Flot1,Gata3,Grid2,H2-Aa,H2-Ab1,Ptpn6,Il18,Itga2b,Cd47,Lef1,Lgals3,Lgals7,Lyn,Mag,Mbp,Ncam1,Nf2,Nrxn1,Prkcd,Prkcq,Ppara,Ptpn22,Sirpa,Robo1,S100a8,Serpine2,Thbs4,Wnt5a,Ikzf1,Zp3,Dlg2,Gpc6,Tenm2,Pkp3,Perp,Rgcc,Pkp2,Slc39a8,Nexn,Nectin4,Palld,Fblim1,Rhoh,Ccdc88b,Skap1,Fgg,Cdh22,Pik3r6,Dusp22,Col16a1,Card11,Adtrp,Npnt,Dscaml1,Cdhr1,C…		14_Member	GO Biological Processes	GO:2001235	positive regulation of apoptotic signaling pathway	-2.19167	-0.393935	7/183	17395,18611,18793,19713,21944,26941,58801	Mmp9,Pea15a,Plaur,Ret,Tnfsf12,Slc9a3r1,Pmaip1
										11_Member	GO Biological Processes	GO:0030155	regulation of cell adhesion	-5.85514	-3.11054	76/706	11684,11735,11815,12053,12159,12305,12394,12399,12484,13132,13508,13640,13731,13839,14159,14251,14462,14960,14961,15170,16173,16423,16775,16842,16854,17096,17196,17390,17916,18016,18081,18753,18761,19013,19260,19261,19283,20720,20750,22370,22418,22778,22788,26903,50706,53624,56637,57257,57816,66214,66959,67896,74199,74734,78317,78473,99571,104709,105352,107581,108723,109254,109880,114249,114873,1…	Alox12,Ank3,Apod,Bcl6,Bmp4,Ddr1,Runx1,Runx3,Cd24a,Dab2,Dscam,Efna5,Emp2,Epha5,Fes,Flot1,Gata3,H2-Aa,H2-Ab1,Ptpn6,Il18,Cd47,Lama4,Lef1,Lgals3,Lyn,Mbp,Mmp2,Myo1f,Nf2,Ninj1,Prkcd,Prkcq,Ppara,Ptpn22,Sirpa,Ptprz1,Serpine2,Spp1,Vtn,Wnt5a,Ikzf1,Zp3,Dysf,Postn,Cldn7,Gsk3b,Vav3,Tesc,Rgcc,Dusp26,Ccdc80,Vit,Rhoh,Ccdc88b,Skap1,Fgg,Pik3r6,Dusp22,Col16a1,Card11,Adtrp,Braf,Npnt,Dscaml1,Rac3,Phldb2,Lims2,Onecut2…		14_Member	GO Biological Processes	GO:2001234	negative regulation of apoptotic signaling pathway	-2.17965	-0.385764	8/231	14360,14775,15368,16905,17395,18611,18793,21416	Fyn,Gpx1,Hmox1,Lmna,Mmp9,Pea15a,Plaur,Tcf7l2
										11_Member	GO Biological Processes	GO:0007162	negative regulation of cell adhesion	-4.37185	-2.03364	36/288	11684,11815,12053,12159,12394,12399,12484,13508,13640,13839,14960,14961,15170,16842,16854,17196,17390,17916,18016,18753,19013,19260,19283,20720,50706,53624,66214,99571,105352,109254,114873,208177,235431,242202,245555,269023	Alox12,Apod,Bcl6,Bmp4,Runx1,Runx3,Cd24a,Dscam,Efna5,Epha5,H2-Aa,H2-Ab1,Ptpn6,Lef1,Lgals3,Mbp,Mmp2,Myo1f,Nf2,Prkcd,Ppara,Ptpn22,Ptprz1,Serpine2,Postn,Cldn7,Rgcc,Fgg,Dusp22,Adtrp,Dscaml1,Phldb2,Coro2b,Pde5a,Nexmif,Zfp608		15_Summary	GO Biological Processes	GO:0042060	wound healing	-4.29152	-1.72738	15/378	12306,12527,12575,12798,14063,14127,14234,14775,15368,18591,19124,21682,21857,22003,64074,11535,12554,54409,109689,234779,66102,55948,63873	Anxa2,Cd9,Cdkn1a,Cnn2,F2rl1,Fcer1g,Foxc2,Gpx1,Hmox1,Pdgfb,Procr,Tec,Timp1,Tpm1,Smoc2,Adm,Cdh13,Ramp2,Arrb1,Plcg2,Cxcl16,Sfn,Trpv4
										11_Member	GO Biological Processes	GO:0050866	negative regulation of cell activation	-3.70146	-1.59577	27/208	11684,12053,12159,12394,12399,12484,14102,14130,14419,14960,14961,15170,16854,17096,18753,19260,20377,20720,21785,21946,22259,99571,105352,108995,242202,242248,269023	Alox12,Bcl6,Bmp4,Runx1,Runx3,Cd24a,Fas,Fcgr2b,Gal,H2-Aa,H2-Ab1,Ptpn6,Lgals3,Lyn,Prkcd,Ptpn22,Sfrp1,Serpine2,Tff2,Pglyrp1,Nr1h3,Fgg,Dusp22,Tbc1d10c,Pde5a,Bank1,Zfp608		15_Member	GO Biological Processes	GO:0042060	wound healing	-4.29152	-1.72738	15/378	12306,12527,12575,12798,14063,14127,14234,14775,15368,18591,19124,21682,21857,22003,64074	Anxa2,Cd9,Cdkn1a,Cnn2,F2rl1,Fcer1g,Foxc2,Gpx1,Hmox1,Pdgfb,Procr,Tec,Timp1,Tpm1,Smoc2
										11_Member	GO Biological Processes	GO:0051250	negative regulation of lymphocyte activation	-3.2207	-1.32238	21/156	12053,12159,12394,12399,12484,14102,14130,14419,14960,14961,15170,16854,17096,19260,20377,21946,105352,108995,242202,242248,269023	Bcl6,Bmp4,Runx1,Runx3,Cd24a,Fas,Fcgr2b,Gal,H2-Aa,H2-Ab1,Ptpn6,Lgals3,Lyn,Ptpn22,Sfrp1,Pglyrp1,Dusp22,Tbc1d10c,Pde5a,Bank1,Zfp608		15_Member	GO Biological Processes	GO:0050818	regulation of coagulation	-4.25792	-1.7272	7/82	12306,12527,14063,14127,18591,19124,21682	Anxa2,Cd9,F2rl1,Fcer1g,Pdgfb,Procr,Tec
										11_Member	GO Biological Processes	GO:0022408	negative regulation of cell-cell adhesion	-3.21829	-1.32238	24/189	11684,12053,12159,12394,12399,12484,14960,14961,15170,16842,16854,17196,18016,18753,19013,19260,20720,66214,99571,105352,109254,242202,245555,269023	Alox12,Bcl6,Bmp4,Runx1,Runx3,Cd24a,H2-Aa,H2-Ab1,Ptpn6,Lef1,Lgals3,Mbp,Nf2,Prkcd,Ppara,Ptpn22,Serpine2,Rgcc,Fgg,Dusp22,Adtrp,Pde5a,Nexmif,Zfp608		15_Member	GO Biological Processes	GO:0061041	regulation of wound healing	-4.1197	-1.63474	9/149	12306,12527,12575,14063,14127,14234,18591,21682,64074	Anxa2,Cd9,Cdkn1a,F2rl1,Fcer1g,Foxc2,Pdgfb,Tec,Smoc2
										11_Member	GO Biological Processes	GO:0022407	regulation of cell-cell adhesion	-3.04551	-1.2233	42/411	11684,11735,12053,12159,12394,12399,12484,13640,14251,14462,14960,14961,15170,16173,16423,16842,16854,17096,17196,18016,18753,18761,19013,19260,19261,20720,22418,22778,22788,66214,74734,78317,78473,99571,104709,105352,108723,109254,242202,245555,269023,320772	Alox12,Ank3,Bcl6,Bmp4,Runx1,Runx3,Cd24a,Efna5,Flot1,Gata3,H2-Aa,H2-Ab1,Ptpn6,Il18,Cd47,Lef1,Lgals3,Lyn,Mbp,Nf2,Prkcd,Prkcq,Ppara,Ptpn22,Sirpa,Serpine2,Wnt5a,Ikzf1,Zp3,Rgcc,Rhoh,Ccdc88b,Skap1,Fgg,Pik3r6,Dusp22,Card11,Adtrp,Pde5a,Nexmif,Zfp608,Mdga2		15_Member	GO Biological Processes	GO:0030193	regulation of blood coagulation	-3.47417	-1.1701	6/78	12306,12527,14063,14127,18591,21682	Anxa2,Cd9,F2rl1,Fcer1g,Pdgfb,Tec
										11_Member	GO Biological Processes	GO:0002695	negative regulation of leukocyte activation	-2.91886	-1.15058	23/187	12053,12159,12394,12399,12484,14102,14130,14419,14960,14961,15170,16854,17096,19260,20377,21785,21946,22259,105352,108995,242202,242248,269023	Bcl6,Bmp4,Runx1,Runx3,Cd24a,Fas,Fcgr2b,Gal,H2-Aa,H2-Ab1,Ptpn6,Lgals3,Lyn,Ptpn22,Sfrp1,Tff2,Pglyrp1,Nr1h3,Dusp22,Tbc1d10c,Pde5a,Bank1,Zfp608		15_Member	GO Biological Processes	GO:1900046	regulation of hemostasis	-3.44415	-1.15404	6/79	12306,12527,14063,14127,18591,21682	Anxa2,Cd9,F2rl1,Fcer1g,Pdgfb,Tec
										11_Member	GO Biological Processes	GO:0045785	positive regulation of cell adhesion	-2.78386	-1.06293	42/424	11735,12053,12394,12399,12484,13132,13731,14251,14462,14960,14961,15170,16173,16423,16842,18081,18761,19260,19261,20750,22370,22418,22778,22788,26903,56637,57257,66959,67896,74199,74734,78317,78473,99571,104709,107581,108723,109880,114249,170758,225341,320712	Ank3,Bcl6,Runx1,Runx3,Cd24a,Dab2,Emp2,Flot1,Gata3,H2-Aa,H2-Ab1,Ptpn6,Il18,Cd47,Lef1,Ninj1,Prkcq,Ptpn22,Sirpa,Spp1,Vtn,Wnt5a,Ikzf1,Zp3,Dysf,Gsk3b,Vav3,Dusp26,Ccdc80,Vit,Rhoh,Ccdc88b,Skap1,Fgg,Pik3r6,Col16a1,Card11,Braf,Npnt,Rac3,Lims2,Abi3bp		15_Member	GO Biological Processes	GO:1903034	regulation of response to wounding	-3.34516	-1.08613	9/189	12306,12527,12575,14063,14127,14234,18591,21682,64074	Anxa2,Cd9,Cdkn1a,F2rl1,Fcer1g,Foxc2,Pdgfb,Tec,Smoc2
										11_Member	GO Biological Processes	GO:0050865	regulation of cell activation	-2.27283	-0.773403	61/710	11475,11684,12053,12159,12335,12394,12399,12484,13032,14102,14127,14130,14159,14419,14462,14960,14961,15170,16071,16173,16423,16803,16854,17096,17260,17480,18753,18761,19099,19260,19261,19885,20377,20720,21785,21946,22259,22418,22778,22780,22788,26565,52065,56532,57257,74734,77125,78317,99571,104709,105352,108723,108995,109880,227753,242202,242248,243958,252838,269023,100125263	Acta2,Alox12,Bcl6,Bmp4,Capn3,Runx1,Runx3,Cd24a,Ctsc,Fas,Fcer1g,Fcgr2b,Fes,Gal,Gata3,H2-Aa,H2-Ab1,Ptpn6,Igkc,Il18,Cd47,Lbp,Lgals3,Lyn,Mef2c,Mpl,Prkcd,Prkcq,Mapk8ip1,Ptpn22,Sirpa,Rorc,Sfrp1,Serpine2,Tff2,Pglyrp1,Nr1h3,Wnt5a,Ikzf1,Ikzf3,Zp3,Pla2g10,Mfhas1,Ripk3,Vav3,Rhoh,Il33,Ccdc88b,Fgg,Pik3r6,Dusp22,Card11,Tbc1d10c,Braf,Gsn,Pde5a,Bank1,Siglecg,Tox,Zfp608,Trbc2		15_Member	GO Biological Processes	GO:0009611	response to wounding	-3.27762	-1.04389	16/520	11535,12306,12527,12575,12798,14063,14127,14234,14775,15368,18591,19124,21682,21857,22003,64074	Adm,Anxa2,Cd9,Cdkn1a,Cnn2,F2rl1,Fcer1g,Foxc2,Gpx1,Hmox1,Pdgfb,Procr,Tec,Timp1,Tpm1,Smoc2
										11_Member	GO Biological Processes	GO:0002683	negative regulation of immune system process	-2.2271	-0.740688	44/482	11815,12053,12159,12258,12394,12399,12484,13489,14102,14127,14130,14419,14960,14961,15170,16173,16423,16854,17096,17268,17536,18035,19260,20377,21785,21946,22259,27220,52065,56492,74136,77125,84544,105352,108995,109254,224860,228801,232345,239114,242202,242248,243958,269023	Apod,Bcl6,Bmp4,Serping1,Runx1,Runx3,Cd24a,Drd2,Fas,Fcer1g,Fcgr2b,Gal,H2-Aa,H2-Ab1,Ptpn6,Il18,Cd47,Lgals3,Lyn,Meis1,Meis2,Nfkbia,Ptpn22,Sfrp1,Tff2,Pglyrp1,Nr1h3,Cartpt,Mfhas1,Cldn18,Sec14l1,Il33,Cd96,Dusp22,Tbc1d10c,Adtrp,Plcl2,Bpifb1,A2m,Il17d,Pde5a,Bank1,Siglecg,Zfp608		15_Member	GO Biological Processes	GO:0071404	cellular response to low-density lipoprotein particle stimulus	-3.16646	-0.979924	3/15	12527,12554,14127	Cd9,Cdh13,Fcer1g
										11_Member	GO Biological Processes	GO:0050670	regulation of lymphocyte proliferation	-2.18234	-0.7158	24/226	12053,12159,12484,14130,14419,14960,14961,15170,16173,16854,17096,17260,17480,18761,19099,19260,22780,22788,56532,57257,78317,108723,242202,243958	Bcl6,Bmp4,Cd24a,Fcgr2b,Gal,H2-Aa,H2-Ab1,Ptpn6,Il18,Lgals3,Lyn,Mef2c,Mpl,Prkcq,Mapk8ip1,Ptpn22,Ikzf3,Zp3,Ripk3,Vav3,Ccdc88b,Card11,Pde5a,Siglecg		15_Member	GO Biological Processes	GO:0010543	regulation of platelet activation	-3.16386	-0.979924	4/34	12527,14127,18591,21682	Cd9,Fcer1g,Pdgfb,Tec
										11_Member	GO Biological Processes	GO:0070663	regulation of leukocyte proliferation	-2.14558	-0.694038	25/240	12053,12159,12484,14130,14419,14960,14961,15170,16173,16854,17096,17260,17480,18761,19099,19260,22780,22788,56532,56637,57257,78317,108723,242202,243958	Bcl6,Bmp4,Cd24a,Fcgr2b,Gal,H2-Aa,H2-Ab1,Ptpn6,Il18,Lgals3,Lyn,Mef2c,Mpl,Prkcq,Mapk8ip1,Ptpn22,Ikzf3,Zp3,Ripk3,Gsk3b,Vav3,Ccdc88b,Card11,Pde5a,Siglecg		15_Member	GO Biological Processes	GO:0050819	negative regulation of coagulation	-2.53233	-0.609663	4/50	12306,12527,18591,19124	Anxa2,Cd9,Pdgfb,Procr
										11_Member	GO Biological Processes	GO:0032944	regulation of mononuclear cell proliferation	-2.11328	-0.675037	24/229	12053,12159,12484,14130,14419,14960,14961,15170,16173,16854,17096,17260,17480,18761,19099,19260,22780,22788,56532,57257,78317,108723,242202,243958	Bcl6,Bmp4,Cd24a,Fcgr2b,Gal,H2-Aa,H2-Ab1,Ptpn6,Il18,Lgals3,Lyn,Mef2c,Mpl,Prkcq,Mapk8ip1,Ptpn22,Ikzf3,Zp3,Ripk3,Vav3,Ccdc88b,Card11,Pde5a,Siglecg		15_Member	GO Biological Processes	GO:0055094	response to lipoprotein particle	-2.50084	-0.589909	3/25	12527,12554,14127	Cd9,Cdh13,Fcer1g
										12_Summary	GO Biological Processes	GO:0045664	regulation of neuron differentiation	-6.54397	-3.506	85/787	11567,12053,12159,12286,12325,12386,12484,12808,12933,12934,13047,13132,13196,13508,13640,13865,14159,14297,14299,14462,14745,14804,15375,15507,16392,16560,17096,17136,17260,17268,17760,17762,18011,18212,18514,18546,18760,18858,18933,19130,19259,19283,19347,19876,20257,20377,20429,20616,20678,20720,20979,20981,20983,22352,22418,22671,27528,30948,52906,56177,56637,56710,69743,71653,71751,74132,942…	Avil,Bcl6,Bmp4,Cacna1a,Camk2g,Ctnna2,Cd24a,Cobl,Crmp1,Dpysl2,Cux1,Dab2,Asap1,Dscam,Efna5,Nr2f1,Fes,Fxn,Ncs1,Gata3,Lpar1,Grid2,Foxa1,Hspb1,Isl1,Kif1a,Lyn,Mag,Mef2c,Meis1,Map6,Mapt,Neurl1a,Ntrk2,Pbx1,Pcp4,Prkd1,Pmp22,Prrx1,Prox1,Ptpn5,Ptprz1,Dennd5a,Robo1,Stmn2,Sfrp1,Shox2,Snap91,Sox5,Serpine2,Syt1,Syt3,Syt4,Vim,Wnt5a,Rnf112,Nrep,Bin1,Ahi1,Olfm1,Gsk3b,Brinp1,Casz1,Shtn1,Map3k13,Rnf6,Hecw1,Ankrd1,Ba…		15_Member	GO Biological Processes	GO:0007596	blood coagulation	-2.49326	-0.58617	7/161	12306,12527,14063,14127,18591,19124,21682	Anxa2,Cd9,F2rl1,Fcer1g,Pdgfb,Procr,Tec
										12_Member	GO Biological Processes	GO:0045664	regulation of neuron differentiation	-6.54397	-3.506	85/787	11567,12053,12159,12286,12325,12386,12484,12808,12933,12934,13047,13132,13196,13508,13640,13865,14159,14297,14299,14462,14745,14804,15375,15507,16392,16560,17096,17136,17260,17268,17760,17762,18011,18212,18514,18546,18760,18858,18933,19130,19259,19283,19347,19876,20257,20377,20429,20616,20678,20720,20979,20981,20983,22352,22418,22671,27528,30948,52906,56177,56637,56710,69743,71653,71751,74132,942…	Avil,Bcl6,Bmp4,Cacna1a,Camk2g,Ctnna2,Cd24a,Cobl,Crmp1,Dpysl2,Cux1,Dab2,Asap1,Dscam,Efna5,Nr2f1,Fes,Fxn,Ncs1,Gata3,Lpar1,Grid2,Foxa1,Hspb1,Isl1,Kif1a,Lyn,Mag,Mef2c,Meis1,Map6,Mapt,Neurl1a,Ntrk2,Pbx1,Pcp4,Prkd1,Pmp22,Prrx1,Prox1,Ptpn5,Ptprz1,Dennd5a,Robo1,Stmn2,Sfrp1,Shox2,Snap91,Sox5,Serpine2,Syt1,Syt3,Syt4,Vim,Wnt5a,Rnf112,Nrep,Bin1,Ahi1,Olfm1,Gsk3b,Brinp1,Casz1,Shtn1,Map3k13,Rnf6,Hecw1,Ankrd1,Ba…		15_Member	GO Biological Processes	GO:0007599	hemostasis	-2.46364	-0.566649	7/163	12306,12527,14063,14127,18591,19124,21682	Anxa2,Cd9,F2rl1,Fcer1g,Pdgfb,Procr,Tec
										12_Member	GO Biological Processes	GO:0031344	regulation of cell projection organization	-6.31208	-3.45065	85/797	11567,12159,12286,12325,12386,12484,12752,12808,12933,12934,13047,13132,13196,13508,13640,13865,14130,14159,14297,14299,14432,14462,14745,14804,15507,16560,17096,17136,17260,17760,17762,18011,18189,18212,18546,18753,18760,18761,18858,18933,19259,19283,19347,19876,20257,20377,20429,20616,20720,20979,20981,20983,22349,22352,22418,52906,56177,56637,58804,67046,71653,71751,72088,74132,75974,94253,107…	Avil,Bmp4,Cacna1a,Camk2g,Ctnna2,Cd24a,Cln3,Cobl,Crmp1,Dpysl2,Cux1,Dab2,Asap1,Dscam,Efna5,Nr2f1,Fcgr2b,Fes,Fxn,Ncs1,Gap43,Gata3,Lpar1,Grid2,Hspb1,Kif1a,Lyn,Mag,Mef2c,Map6,Mapt,Neurl1a,Nrxn1,Ntrk2,Pcp4,Prkcd,Prkd1,Prkcq,Pmp22,Prrx1,Ptpn5,Ptprz1,Dennd5a,Robo1,Stmn2,Sfrp1,Shox2,Snap91,Serpine2,Syt1,Syt3,Syt4,Vil1,Vim,Wnt5a,Ahi1,Olfm1,Gsk3b,Cdc42ep5,Tbc1d7,Shtn1,Map3k13,Ush1c,Rnf6,Dock11,Hecw1,Ankrd1,…		15_Member	GO Biological Processes	GO:0050817	coagulation	-2.44901	-0.558811	7/164	12306,12527,14063,14127,18591,19124,21682	Anxa2,Cd9,F2rl1,Fcer1g,Pdgfb,Procr,Tec
										12_Member	GO Biological Processes	GO:0120035	regulation of plasma membrane bounded cell projection organization	-6.23556	-3.40381	84/788	11567,12159,12286,12325,12386,12484,12752,12808,12933,12934,13047,13132,13196,13508,13640,13865,14130,14159,14297,14299,14432,14462,14745,14804,15507,16560,17096,17136,17260,17760,17762,18011,18189,18212,18546,18753,18760,18761,18858,18933,19259,19283,19347,19876,20257,20377,20429,20616,20720,20979,20981,20983,22349,22352,22418,52906,56177,56637,58804,67046,71653,71751,72088,74132,75974,94253,107…	Avil,Bmp4,Cacna1a,Camk2g,Ctnna2,Cd24a,Cln3,Cobl,Crmp1,Dpysl2,Cux1,Dab2,Asap1,Dscam,Efna5,Nr2f1,Fcgr2b,Fes,Fxn,Ncs1,Gap43,Gata3,Lpar1,Grid2,Hspb1,Kif1a,Lyn,Mag,Mef2c,Map6,Mapt,Neurl1a,Nrxn1,Ntrk2,Pcp4,Prkcd,Prkd1,Prkcq,Pmp22,Prrx1,Ptpn5,Ptprz1,Dennd5a,Robo1,Stmn2,Sfrp1,Shox2,Snap91,Serpine2,Syt1,Syt3,Syt4,Vil1,Vim,Wnt5a,Ahi1,Olfm1,Gsk3b,Cdc42ep5,Tbc1d7,Shtn1,Map3k13,Ush1c,Rnf6,Dock11,Hecw1,Ankrd1,…		15_Member	GO Biological Processes	GO:0071402	cellular response to lipoprotein particle stimulus	-2.35861	-0.498742	3/28	12527,12554,14127	Cd9,Cdh13,Fcer1g
										12_Member	GO Biological Processes	GO:0010975	regulation of neuron projection development	-5.70089	-3.02884	68/615	11567,12159,12286,12325,12386,12484,12808,12933,12934,13047,13132,13196,13508,13640,13865,14159,14297,14299,14462,14745,14804,15507,16560,17096,17136,17260,17760,17762,18011,18212,18546,18760,18858,18933,19259,19283,19347,19876,20257,20377,20429,20616,20720,20979,20981,20983,22352,22418,52906,56177,56637,71653,71751,74132,94253,107765,108100,109880,110058,211323,235180,240057,244418,252838,268902…	Avil,Bmp4,Cacna1a,Camk2g,Ctnna2,Cd24a,Cobl,Crmp1,Dpysl2,Cux1,Dab2,Asap1,Dscam,Efna5,Nr2f1,Fes,Fxn,Ncs1,Gata3,Lpar1,Grid2,Hspb1,Kif1a,Lyn,Mag,Mef2c,Map6,Mapt,Neurl1a,Ntrk2,Pcp4,Prkd1,Pmp22,Prrx1,Ptpn5,Ptprz1,Dennd5a,Robo1,Stmn2,Sfrp1,Shox2,Snap91,Serpine2,Syt1,Syt3,Syt4,Vim,Wnt5a,Ahi1,Olfm1,Gsk3b,Shtn1,Map3k13,Rnf6,Hecw1,Ankrd1,Baiap2,Braf,Syt17,Nrg1,Fez1,Syngap1,Prag1,Tox,Robo2,Ppfia2,Sdk1,Trim46		15_Member	GO Biological Processes	GO:0031623	receptor internalization	-2.34631	-0.493129	6/129	11535,12527,14127,54409,109689,234779	Adm,Cd9,Fcer1g,Ramp2,Arrb1,Plcg2
										12_Member	GO Biological Processes	GO:0048589	developmental growth	-5.53398	-2.90433	82/795	11474,11839,11994,12032,12159,12266,12305,12335,12577,12808,12810,12818,12834,12836,12839,12934,13175,13386,13489,13508,13640,13798,14297,14432,14462,14571,14599,15468,16526,17136,17183,17195,17260,17263,17268,17702,17762,17967,18081,18858,19013,19130,19876,20377,20743,20979,20981,20983,22138,22349,22418,22778,22788,26903,27206,50706,56096,56177,56637,58994,70661,71371,71653,71751,74132,74199,819…	Actn3,Areg,Pcdh15,Bcan,Bmp4,C3,Ddr1,Capn3,Cdkn1c,Cobl,Coch,Col14a1,Col6a2,Col7a1,Col9a1,Dpysl2,Dclk1,Dlk1,Drd2,Dscam,Efna5,En1,Fxn,Gap43,Gata3,Gpd2,Gh,Prmt2,Kcnk2,Mag,Matn4,Mbl2,Mef2c,Meg3,Meis1,Msx2,Mapt,Ncam1,Ninj1,Pmp22,Ppara,Prox1,Robo1,Sfrp1,Sptbn2,Syt1,Syt3,Syt4,Ttn,Vil1,Wnt5a,Ikzf1,Zp3,Dysf,Nrk,Postn,Plac1,Olfm1,Gsk3b,Smpd3,Sik3,Arid5b,Shtn1,Map3k13,Rnf6,Vit,Tmem108,Wwtr1,Camk2d,Cela1,Syt1…		15_Member	GO Biological Processes	GO:0006898	receptor-mediated endocytosis	-2.20163	-0.399413	8/229	11535,12306,12527,14127,54409,66102,109689,234779	Adm,Anxa2,Cd9,Fcer1g,Ramp2,Cxcl16,Arrb1,Plcg2
										12_Member	GO Biological Processes	GO:0045666	positive regulation of neuron differentiation	-3.88544	-1.72953	50/472	11567,12053,12159,12484,12808,13047,13508,13640,14159,14297,14745,15375,15507,17096,17260,17760,17762,18011,18212,18546,18760,19130,19259,19283,19876,20257,20429,20616,20720,20979,20981,20983,22418,22671,52906,56637,56710,71653,71751,107765,108100,109880,110058,114606,211323,216233,235180,240843,252838,268902	Avil,Bcl6,Bmp4,Cd24a,Cobl,Cux1,Dscam,Efna5,Fes,Fxn,Lpar1,Foxa1,Hspb1,Lyn,Mef2c,Map6,Mapt,Neurl1a,Ntrk2,Pcp4,Prkd1,Prox1,Ptpn5,Ptprz1,Robo1,Stmn2,Shox2,Snap91,Serpine2,Syt1,Syt3,Syt4,Wnt5a,Rnf112,Ahi1,Gsk3b,Brinp1,Shtn1,Map3k13,Ankrd1,Baiap2,Braf,Syt17,Tle6,Nrg1,Socs2,Fez1,Brinp2,Tox,Robo2		15_Member	GO Biological Processes	GO:0042246	tissue regeneration	-2.12409	-0.359281	4/65	12527,12575,14775,21682	Cd9,Cdkn1a,Gpx1,Tec
										12_Member	GO Biological Processes	GO:0010720	positive regulation of cell development	-3.68862	-1.59577	65/672	11474,11567,12053,12159,12394,12484,12808,13047,13132,13489,13508,13640,14159,14297,14599,14745,15375,15507,16992,17096,17136,17260,17480,17760,17762,17928,18011,18212,18546,18760,19130,19259,19283,19876,20238,20257,20429,20616,20720,20979,20981,20983,22352,22418,22671,30948,52906,56637,56710,71653,71751,107765,108100,109880,110058,114606,170758,211323,216233,225341,235180,240843,242202,252838,26…	Actn3,Avil,Bcl6,Bmp4,Runx1,Cd24a,Cobl,Cux1,Dab2,Drd2,Dscam,Efna5,Fes,Fxn,Gh,Lpar1,Foxa1,Hspb1,Lta,Lyn,Mag,Mef2c,Mpl,Map6,Mapt,Myog,Neurl1a,Ntrk2,Pcp4,Prkd1,Prox1,Ptpn5,Ptprz1,Robo1,Atxn1,Stmn2,Shox2,Snap91,Serpine2,Syt1,Syt3,Syt4,Vim,Wnt5a,Rnf112,Bin1,Ahi1,Gsk3b,Brinp1,Shtn1,Map3k13,Ankrd1,Baiap2,Braf,Syt17,Tle6,Rac3,Nrg1,Socs2,Lims2,Fez1,Brinp2,Pde5a,Tox,Robo2		15_Member	GO Biological Processes	GO:0031099	regeneration	-2.03484	-0.302254	6/150	11535,12527,12575,14775,15368,21682	Adm,Cd9,Cdkn1a,Gpx1,Hmox1,Tec
										12_Member	GO Biological Processes	GO:0010976	positive regulation of neuron projection development	-3.65194	-1.57351	41/372	11567,12159,12484,12808,13047,13508,13640,14159,14297,14745,15507,17096,17760,17762,18011,18212,18546,18760,19259,19283,19876,20257,20429,20616,20720,20979,20981,20983,22418,52906,56637,71653,71751,107765,108100,109880,110058,211323,235180,252838,268902	Avil,Bmp4,Cd24a,Cobl,Cux1,Dscam,Efna5,Fes,Fxn,Lpar1,Hspb1,Lyn,Map6,Mapt,Neurl1a,Ntrk2,Pcp4,Prkd1,Ptpn5,Ptprz1,Robo1,Stmn2,Shox2,Snap91,Serpine2,Syt1,Syt3,Syt4,Wnt5a,Ahi1,Gsk3b,Shtn1,Map3k13,Ankrd1,Baiap2,Braf,Syt17,Nrg1,Fez1,Tox,Robo2		15_Member	GO Biological Processes	GO:0050878	regulation of body fluid levels	-2.03253	-0.302174	10/349	11535,12306,12527,14063,14127,18591,19124,21682,55948,63873	Adm,Anxa2,Cd9,F2rl1,Fcer1g,Pdgfb,Procr,Tec,Sfn,Trpv4
										12_Member	GO Biological Processes	GO:0050769	positive regulation of neurogenesis	-3.2945	-1.36382	57/590	11567,12053,12159,12484,12808,13047,13489,13508,13640,14159,14297,14599,14745,15375,15507,16992,17096,17136,17260,17760,17762,18011,18212,18546,18760,19130,19259,19283,19876,20238,20257,20429,20616,20720,20979,20981,20983,22352,22418,22671,30948,52906,56637,56710,71653,71751,107765,108100,109880,110058,114606,211323,216233,235180,240843,252838,268902	Avil,Bcl6,Bmp4,Cd24a,Cobl,Cux1,Drd2,Dscam,Efna5,Fes,Fxn,Gh,Lpar1,Foxa1,Hspb1,Lta,Lyn,Mag,Mef2c,Map6,Mapt,Neurl1a,Ntrk2,Pcp4,Prkd1,Prox1,Ptpn5,Ptprz1,Robo1,Atxn1,Stmn2,Shox2,Snap91,Serpine2,Syt1,Syt3,Syt4,Vim,Wnt5a,Rnf112,Bin1,Ahi1,Gsk3b,Brinp1,Shtn1,Map3k13,Ankrd1,Baiap2,Braf,Syt17,Tle6,Nrg1,Socs2,Fez1,Brinp2,Tox,Robo2		16_Summary	KEGG Pathway	mmu05202	Transcriptional misregulation in cancer	-4.27065	-1.7272	10/177	12394,12444,12575,15242,16178,17395,18612,20375,67603,104156,18591,55948	Runx1,Ccnd2,Cdkn1a,Hhex,Il1r2,Mmp9,Etv4,Spi1,Dusp6,Etv5,Pdgfb,Sfn
										12_Member	GO Biological Processes	GO:0051962	positive regulation of nervous system development	-3.18108	-1.29636	62/662	11567,12053,12159,12404,12484,12808,13047,13489,13508,13640,14159,14297,14599,14745,14804,15375,15507,16992,17096,17136,17260,17760,17762,18011,18189,18212,18546,18760,19130,19259,19283,19876,20238,20257,20429,20616,20720,20979,20981,20983,22352,22418,22671,30948,52906,56637,56710,71653,71751,107765,108100,109880,110058,114606,211323,216233,232370,235180,240843,252838,268902,319387	Avil,Bcl6,Bmp4,Cbln1,Cd24a,Cobl,Cux1,Drd2,Dscam,Efna5,Fes,Fxn,Gh,Lpar1,Grid2,Foxa1,Hspb1,Lta,Lyn,Mag,Mef2c,Map6,Mapt,Neurl1a,Nrxn1,Ntrk2,Pcp4,Prkd1,Prox1,Ptpn5,Ptprz1,Robo1,Atxn1,Stmn2,Shox2,Snap91,Serpine2,Syt1,Syt3,Syt4,Vim,Wnt5a,Rnf112,Bin1,Ahi1,Gsk3b,Brinp1,Shtn1,Map3k13,Ankrd1,Baiap2,Braf,Syt17,Tle6,Nrg1,Socs2,Clstn3,Fez1,Brinp2,Tox,Robo2,Adgrl3		16_Member	KEGG Pathway	mmu05202	Transcriptional misregulation in cancer	-4.27065	-1.7272	10/177	12394,12444,12575,15242,16178,17395,18612,20375,67603,104156	Runx1,Ccnd2,Cdkn1a,Hhex,Il1r2,Mmp9,Etv4,Spi1,Dusp6,Etv5
										12_Member	GO Biological Processes	GO:0048588	developmental cell growth	-3.07204	-1.23544	30/263	12032,12305,12808,12818,12934,13175,13508,13640,14297,15468,17136,17762,19013,20979,20981,20983,22418,50706,56177,56637,71653,71751,74132,81907,108058,110058,211323,214230,234214,360213	Bcan,Ddr1,Cobl,Col14a1,Dpysl2,Dclk1,Dscam,Efna5,Fxn,Prmt2,Mag,Mapt,Ppara,Syt1,Syt3,Syt4,Wnt5a,Postn,Olfm1,Gsk3b,Shtn1,Map3k13,Rnf6,Tmem108,Camk2d,Syt17,Nrg1,Pak6,Sorbs2,Trim46		16_Member	GO Biological Processes	GO:0000079	regulation of cyclin-dependent protein serine/threonine kinase activity	-2.69692	-0.679868	5/75	12444,12575,15242,18591,55948	Ccnd2,Cdkn1a,Hhex,Pdgfb,Sfn
										12_Member	GO Biological Processes	GO:0022604	regulation of cell morphogenesis	-3.04369	-1.22306	52/539	12286,12810,12934,13047,13132,13508,13640,14159,14297,14674,14745,15451,16560,17136,17480,17760,17762,18212,19283,19876,20429,20616,20979,20981,20983,22349,22352,22418,50706,56177,56637,57778,58804,69288,71653,71751,74132,74202,94253,108100,109880,110058,114301,170758,211323,225341,240057,244418,268902,327814,330319,360213	Cacna1a,Coch,Dpysl2,Cux1,Dab2,Dscam,Efna5,Fes,Fxn,Gna13,Lpar1,Hpn,Kif1a,Mag,Mpl,Map6,Mapt,Ntrk2,Ptprz1,Robo1,Shox2,Snap91,Syt1,Syt3,Syt4,Vil1,Vim,Wnt5a,Postn,Olfm1,Gsk3b,Fmnl1,Cdc42ep5,Rhobtb1,Shtn1,Map3k13,Rnf6,Fblim1,Hecw1,Baiap2,Braf,Syt17,Palmd,Rac3,Nrg1,Lims2,Syngap1,Prag1,Robo2,Ppfia2,Wipf3,Trim46		16_Member	GO Biological Processes	GO:1904029	regulation of cyclin-dependent protein kinase activity	-2.59768	-0.633419	5/79	12444,12575,15242,18591,55948	Ccnd2,Cdkn1a,Hhex,Pdgfb,Sfn
										12_Member	GO Biological Processes	GO:0031346	positive regulation of cell projection organization	-2.99655	-1.2003	47/477	11567,12159,12484,12808,13047,13508,13640,14159,14297,14745,15507,17096,17760,17762,18011,18212,18546,18760,18761,19259,19283,19876,20257,20429,20616,20720,20979,20981,20983,22349,22418,52906,56637,58804,71653,71751,75974,107765,108100,109880,110058,211323,232944,235180,252838,260315,268902	Avil,Bmp4,Cd24a,Cobl,Cux1,Dscam,Efna5,Fes,Fxn,Lpar1,Hspb1,Lyn,Map6,Mapt,Neurl1a,Ntrk2,Pcp4,Prkd1,Prkcq,Ptpn5,Ptprz1,Robo1,Stmn2,Shox2,Snap91,Serpine2,Syt1,Syt3,Syt4,Vil1,Wnt5a,Ahi1,Gsk3b,Cdc42ep5,Shtn1,Map3k13,Dock11,Ankrd1,Baiap2,Braf,Syt17,Nrg1,Mark4,Fez1,Tox,Nav3,Robo2		17_Summary	GO Biological Processes	GO:0035850	epithelial cell differentiation involved in kidney development	-4.07846	-1.60774	5/38	14234,16869,17395,18591,71602,13653,18073,19713,20375,15904,18793	Foxc2,Lhx1,Mmp9,Pdgfb,Myo1e,Egr1,Nid1,Ret,Spi1,Id4,Plaur
										12_Member	GO Biological Processes	GO:0016049	cell growth	-2.72407	-1.02562	49/518	11625,11998,12032,12053,12305,12808,12818,12934,12955,13057,13132,13175,13508,13640,14297,14706,15451,15468,16842,17136,17762,18016,18605,19013,20377,20720,20979,20981,20983,22418,29817,50706,56177,56637,67155,68755,70129,71653,71751,74132,81907,108058,110058,211323,214230,216233,232370,234214,360213	Ahsg,Avp,Bcan,Bcl6,Ddr1,Cobl,Col14a1,Dpysl2,Cryab,Cyba,Dab2,Dclk1,Dscam,Efna5,Fxn,Gng4,Hpn,Prmt2,Lef1,Mag,Mapt,Nf2,Enpp1,Ppara,Sfrp1,Serpine2,Syt1,Syt3,Syt4,Wnt5a,Igfbp7,Postn,Olfm1,Gsk3b,Smarca2,Cgrrf1,Slc44a4,Shtn1,Map3k13,Rnf6,Tmem108,Camk2d,Syt17,Nrg1,Pak6,Socs2,Clstn3,Sorbs2,Trim46		17_Member	GO Biological Processes	GO:0035850	epithelial cell differentiation involved in kidney development	-4.07846	-1.60774	5/38	14234,16869,17395,18591,71602	Foxc2,Lhx1,Mmp9,Pdgfb,Myo1e
										12_Member	GO Biological Processes	GO:0050772	positive regulation of axonogenesis	-2.71822	-1.02143	15/105	13508,13640,14297,17760,17762,18212,19876,20429,20616,56637,71653,71751,109880,211323,268902	Dscam,Efna5,Fxn,Map6,Mapt,Ntrk2,Robo1,Shox2,Snap91,Gsk3b,Shtn1,Map3k13,Braf,Nrg1,Robo2		17_Member	GO Biological Processes	GO:0032835	glomerulus development	-4.06637	-1.6026	6/61	13653,14234,18073,18591,19713,71602	Egr1,Foxc2,Nid1,Pdgfb,Ret,Myo1e
										12_Member	GO Biological Processes	GO:0050770	regulation of axonogenesis	-2.66843	-0.998812	24/207	12286,12934,13508,13640,14297,17136,17760,17762,18212,19876,20429,20616,22352,22418,56177,56637,71653,71751,74132,109880,211323,240057,268902,360213	Cacna1a,Dpysl2,Dscam,Efna5,Fxn,Mag,Map6,Mapt,Ntrk2,Robo1,Shox2,Snap91,Vim,Wnt5a,Olfm1,Gsk3b,Shtn1,Map3k13,Rnf6,Braf,Nrg1,Syngap1,Robo2,Trim46		17_Member	GO Biological Processes	GO:0061005	cell differentiation involved in kidney development	-3.54498	-1.21637	5/49	14234,16869,17395,18591,71602	Foxc2,Lhx1,Mmp9,Pdgfb,Myo1e
										12_Member	GO Biological Processes	GO:1990138	neuron projection extension	-2.62	-0.977025	23/197	12032,12305,12934,13175,13508,14297,17136,17762,20979,20981,20983,22418,50706,56177,56637,71653,71751,74132,81907,110058,211323,214230,360213	Bcan,Ddr1,Dpysl2,Dclk1,Dscam,Fxn,Mag,Mapt,Syt1,Syt3,Syt4,Wnt5a,Postn,Olfm1,Gsk3b,Shtn1,Map3k13,Rnf6,Tmem108,Syt17,Nrg1,Pak6,Trim46		17_Member	GO Biological Processes	GO:0072216	positive regulation of metanephros development	-3.36045	-1.09297	3/13	13653,18591,19713	Egr1,Pdgfb,Ret
										12_Member	GO Biological Processes	GO:0060560	developmental growth involved in morphogenesis	-2.54468	-0.934774	29/272	11839,12032,12159,12305,12808,12934,13175,13508,13640,14297,17136,17762,19876,20377,20979,20981,20983,22418,50706,56177,56637,71653,71751,74132,81907,110058,211323,214230,360213	Areg,Bcan,Bmp4,Ddr1,Cobl,Dpysl2,Dclk1,Dscam,Efna5,Fxn,Mag,Mapt,Robo1,Sfrp1,Syt1,Syt3,Syt4,Wnt5a,Postn,Olfm1,Gsk3b,Shtn1,Map3k13,Rnf6,Tmem108,Syt17,Nrg1,Pak6,Trim46		17_Member	GO Biological Processes	GO:0090193	positive regulation of glomerulus development	-3.36045	-1.09297	3/13	13653,18591,19713	Egr1,Pdgfb,Ret
										12_Member	GO Biological Processes	GO:0010769	regulation of cell morphogenesis involved in differentiation	-2.52266	-0.925123	35/348	12286,12934,13047,13132,13508,13640,14297,16560,17136,17480,17760,17762,18212,19283,19876,20429,20616,22352,22418,50706,56177,56637,71653,71751,74132,94253,108100,109880,170758,211323,225341,240057,268902,327814,360213	Cacna1a,Dpysl2,Cux1,Dab2,Dscam,Efna5,Fxn,Kif1a,Mag,Mpl,Map6,Mapt,Ntrk2,Ptprz1,Robo1,Shox2,Snap91,Vim,Wnt5a,Postn,Olfm1,Gsk3b,Shtn1,Map3k13,Rnf6,Hecw1,Baiap2,Braf,Rac3,Nrg1,Lims2,Syngap1,Robo2,Ppfia2,Trim46		17_Member	GO Biological Processes	GO:0072224	metanephric glomerulus development	-3.25954	-1.03782	3/14	13653,18591,19713	Egr1,Pdgfb,Ret
										12_Member	GO Biological Processes	GO:0045927	positive regulation of growth	-2.46279	-0.885414	32/313	11474,11998,12266,12335,13057,13489,13508,13640,14297,14599,15451,16842,17260,17762,17967,19130,20377,20979,20981,20983,22349,22393,22778,22788,52906,56637,70129,71653,71751,110058,211323,320790	Actn3,Avp,C3,Capn3,Cyba,Drd2,Dscam,Efna5,Fxn,Gh,Hpn,Lef1,Mef2c,Mapt,Ncam1,Prox1,Sfrp1,Syt1,Syt3,Syt4,Vil1,Wfs1,Ikzf1,Zp3,Ahi1,Gsk3b,Slc44a4,Shtn1,Map3k13,Syt17,Nrg1,Chd7		17_Member	GO Biological Processes	GO:0090183	regulation of kidney development	-3.13405	-0.957297	5/60	13653,16869,17395,18591,19713	Egr1,Lhx1,Mmp9,Pdgfb,Ret
										12_Member	GO Biological Processes	GO:0048638	regulation of developmental growth	-2.45109	-0.879945	39/403	11474,12159,12266,12335,12818,12934,13489,13508,13640,14297,14599,16526,17136,17260,17268,17762,17967,19013,19130,20377,20979,20981,20983,22349,22418,22778,22788,27206,56177,56637,71653,71751,74132,110058,211323,216233,231507,320790,360213	Actn3,Bmp4,C3,Capn3,Col14a1,Dpysl2,Drd2,Dscam,Efna5,Fxn,Gh,Kcnk2,Mag,Mef2c,Meis1,Mapt,Ncam1,Ppara,Prox1,Sfrp1,Syt1,Syt3,Syt4,Vil1,Wnt5a,Ikzf1,Zp3,Nrk,Olfm1,Gsk3b,Shtn1,Map3k13,Rnf6,Syt17,Nrg1,Socs2,Plac8,Chd7,Trim46		17_Member	GO Biological Processes	GO:0072010	glomerular epithelium development	-3.0801	-0.933176	3/16	14234,18591,71602	Foxc2,Pdgfb,Myo1e
										12_Member	GO Biological Processes	GO:0048639	positive regulation of developmental growth	-2.37637	-0.840794	24/218	11474,12266,12335,13489,13508,13640,14297,14599,17260,17762,17967,19130,20979,20981,20983,22349,22778,22788,56637,71653,71751,110058,211323,320790	Actn3,C3,Capn3,Drd2,Dscam,Efna5,Fxn,Gh,Mef2c,Mapt,Ncam1,Prox1,Syt1,Syt3,Syt4,Vil1,Ikzf1,Zp3,Gsk3b,Shtn1,Map3k13,Syt17,Nrg1,Chd7		17_Member	GO Biological Processes	GO:0072109	glomerular mesangium development	-3.0801	-0.933176	3/16	13653,14234,18591	Egr1,Foxc2,Pdgfb
										12_Member	GO Biological Processes	GO:0040008	regulation of growth	-2.30933	-0.798108	62/721	11474,11625,11998,12053,12159,12266,12305,12335,12818,12934,12955,13057,13132,13489,13508,13640,14297,14432,14599,14706,15451,16526,16842,17136,17260,17268,17762,17967,18016,18605,18751,19013,19130,20377,20720,20979,20981,20983,21881,22349,22393,22418,22778,22788,27206,29817,52906,56177,56637,67155,68755,70129,71653,71751,74132,110058,211323,216233,231507,232370,320790,360213	Actn3,Ahsg,Avp,Bcl6,Bmp4,C3,Ddr1,Capn3,Col14a1,Dpysl2,Cryab,Cyba,Dab2,Drd2,Dscam,Efna5,Fxn,Gap43,Gh,Gng4,Hpn,Kcnk2,Lef1,Mag,Mef2c,Meis1,Mapt,Ncam1,Nf2,Enpp1,Prkcb,Ppara,Prox1,Sfrp1,Serpine2,Syt1,Syt3,Syt4,Tkt,Vil1,Wfs1,Wnt5a,Ikzf1,Zp3,Nrk,Igfbp7,Ahi1,Olfm1,Gsk3b,Smarca2,Cgrrf1,Slc44a4,Shtn1,Map3k13,Rnf6,Syt17,Nrg1,Socs2,Plac8,Clstn3,Chd7,Trim46		17_Member	GO Biological Processes	GO:0090192	regulation of glomerulus development	-2.9996	-0.879496	3/17	13653,18591,19713	Egr1,Pdgfb,Ret
										12_Member	GO Biological Processes	GO:0010770	positive regulation of cell morphogenesis involved in differentiation	-2.19351	-0.718565	21/189	13047,13132,13508,13640,14297,17480,17760,17762,18212,19876,20429,20616,56637,71653,71751,108100,109880,170758,211323,225341,268902	Cux1,Dab2,Dscam,Efna5,Fxn,Mpl,Map6,Mapt,Ntrk2,Robo1,Shox2,Snap91,Gsk3b,Shtn1,Map3k13,Baiap2,Braf,Rac3,Nrg1,Lims2,Robo2		17_Member	GO Biological Processes	GO:0072210	metanephric nephron development	-2.97816	-0.867337	4/38	13653,16869,18591,19713	Egr1,Lhx1,Pdgfb,Ret
										12_Member	GO Biological Processes	GO:0001558	regulation of cell growth	-2.14223	-0.692692	40/434	11625,11998,12053,12305,12818,12934,12955,13057,13132,13508,13640,14297,14706,15451,16842,17136,17762,18016,18605,19013,20377,20720,20979,20981,20983,22418,29817,56177,56637,67155,68755,70129,71653,71751,74132,110058,211323,216233,232370,360213	Ahsg,Avp,Bcl6,Ddr1,Col14a1,Dpysl2,Cryab,Cyba,Dab2,Dscam,Efna5,Fxn,Gng4,Hpn,Lef1,Mag,Mapt,Nf2,Enpp1,Ppara,Sfrp1,Serpine2,Syt1,Syt3,Syt4,Wnt5a,Igfbp7,Olfm1,Gsk3b,Smarca2,Cgrrf1,Slc44a4,Shtn1,Map3k13,Rnf6,Syt17,Nrg1,Socs2,Clstn3,Trim46		17_Member	GO Biological Processes	GO:0090184	positive regulation of kidney development	-2.70135	-0.681274	4/45	13653,16869,18591,19713	Egr1,Lhx1,Pdgfb,Ret
										12_Member	GO Biological Processes	GO:0032535	regulation of cellular component size	-2.13376	-0.685559	38/408	11567,11827,11941,12386,12752,12934,13508,13640,14297,16531,16534,17136,17762,17872,18753,19092,20287,20741,22349,22418,30948,56177,56637,58804,63986,71653,71751,72088,74132,108100,211323,213556,225288,227753,231637,245857,330319,360213	Avil,Aqp2,Atp2b2,Ctnna2,Cln3,Dpysl2,Dscam,Efna5,Fxn,Kcnma1,Kcnn4,Mag,Mapt,Ppp1r15a,Prkcd,Prkg2,Sct,Sptb,Vil1,Wnt5a,Bin1,Olfm1,Gsk3b,Cdc42ep5,Gmfg,Shtn1,Map3k13,Ush1c,Rnf6,Baiap2,Nrg1,Plekhh2,Fhod3,Gsn,Ssh1,Ssh3,Wipf3,Trim46		17_Member	GO Biological Processes	GO:0072006	nephron development	-2.66515	-0.672856	7/150	13653,14234,16869,18073,18591,19713,71602	Egr1,Foxc2,Lhx1,Nid1,Pdgfb,Ret,Myo1e
										13_Summary	GO Biological Processes	GO:0048812	neuron projection morphogenesis	-6.53867	-3.506	77/690	11735,12032,12286,12305,12386,12399,12424,12808,12933,12934,13047,13175,13489,13508,13640,13839,14251,14297,14432,14462,15229,16392,16560,16782,16880,17136,17760,17762,17967,18212,18424,18858,19283,19876,20429,20616,20979,20981,20983,21828,22352,22418,23964,26565,27206,50706,56177,56363,56637,68810,71653,71751,74132,75847,77018,81907,93686,93691,94253,108100,109880,110058,110596,114873,195208,211…	Ank3,Bcan,Cacna1a,Ddr1,Ctnna2,Runx3,Cck,Cobl,Crmp1,Dpysl2,Cux1,Dclk1,Drd2,Dscam,Efna5,Epha5,Flot1,Fxn,Gap43,Gata3,Foxd1,Isl1,Kif1a,Lamc2,Lifr,Mag,Map6,Mapt,Ncam1,Ntrk2,Otx2,Pmp22,Ptprz1,Robo1,Shox2,Snap91,Syt1,Syt3,Syt4,Thbs4,Vim,Wnt5a,Tenm2,Pla2g10,Nrk,Postn,Olfm1,Tmeff2,Gsk3b,Nexn,Shtn1,Map3k13,Rnf6,Crppa,Col25a1,Tmem108,Rbfox2,Klf7,Hecw1,Baiap2,Braf,Syt17,Arhgef28,Dscaml1,Dcdc2a,Nrg1,Pak6,Phac…		17_Member	GO Biological Processes	GO:0072215	regulation of metanephros development	-2.66364	-0.672856	3/22	13653,18591,19713	Egr1,Pdgfb,Ret
										13_Member	GO Biological Processes	GO:0048812	neuron projection morphogenesis	-6.53867	-3.506	77/690	11735,12032,12286,12305,12386,12399,12424,12808,12933,12934,13047,13175,13489,13508,13640,13839,14251,14297,14432,14462,15229,16392,16560,16782,16880,17136,17760,17762,17967,18212,18424,18858,19283,19876,20429,20616,20979,20981,20983,21828,22352,22418,23964,26565,27206,50706,56177,56363,56637,68810,71653,71751,74132,75847,77018,81907,93686,93691,94253,108100,109880,110058,110596,114873,195208,211…	Ank3,Bcan,Cacna1a,Ddr1,Ctnna2,Runx3,Cck,Cobl,Crmp1,Dpysl2,Cux1,Dclk1,Drd2,Dscam,Efna5,Epha5,Flot1,Fxn,Gap43,Gata3,Foxd1,Isl1,Kif1a,Lamc2,Lifr,Mag,Map6,Mapt,Ncam1,Ntrk2,Otx2,Pmp22,Ptprz1,Robo1,Shox2,Snap91,Syt1,Syt3,Syt4,Thbs4,Vim,Wnt5a,Tenm2,Pla2g10,Nrk,Postn,Olfm1,Tmeff2,Gsk3b,Nexn,Shtn1,Map3k13,Rnf6,Crppa,Col25a1,Tmem108,Rbfox2,Klf7,Hecw1,Baiap2,Braf,Syt17,Arhgef28,Dscaml1,Dcdc2a,Nrg1,Pak6,Phac…		17_Member	GO Biological Processes	GO:0072012	glomerulus vasculature development	-2.45139	-0.558811	3/26	13653,14234,18591	Egr1,Foxc2,Pdgfb
										13_Member	GO Biological Processes	GO:0120039	plasma membrane bounded cell projection morphogenesis	-6.49003	-3.48219	78/704	11735,12032,12286,12305,12386,12399,12424,12808,12933,12934,13047,13175,13489,13508,13640,13839,14251,14297,14432,14462,15229,16392,16560,16782,16880,17136,17760,17762,17967,18212,18424,18858,19283,19876,20429,20616,20979,20981,20983,21828,22349,22352,22418,23964,26565,27206,50706,56177,56363,56637,68810,71653,71751,74132,75847,77018,81907,93686,93691,94253,108100,109880,110058,110596,114873,1952…	Ank3,Bcan,Cacna1a,Ddr1,Ctnna2,Runx3,Cck,Cobl,Crmp1,Dpysl2,Cux1,Dclk1,Drd2,Dscam,Efna5,Epha5,Flot1,Fxn,Gap43,Gata3,Foxd1,Isl1,Kif1a,Lamc2,Lifr,Mag,Map6,Mapt,Ncam1,Ntrk2,Otx2,Pmp22,Ptprz1,Robo1,Shox2,Snap91,Syt1,Syt3,Syt4,Thbs4,Vil1,Vim,Wnt5a,Tenm2,Pla2g10,Nrk,Postn,Olfm1,Tmeff2,Gsk3b,Nexn,Shtn1,Map3k13,Rnf6,Crppa,Col25a1,Tmem108,Rbfox2,Klf7,Hecw1,Baiap2,Braf,Syt17,Arhgef28,Dscaml1,Dcdc2a,Nrg1,Pak6…		17_Member	GO Biological Processes	GO:0061437	renal system vasculature development	-2.40404	-0.533619	3/27	13653,14234,18591	Egr1,Foxc2,Pdgfb
										13_Member	GO Biological Processes	GO:0048858	cell projection morphogenesis	-6.36666	-3.45328	78/709	11735,12032,12286,12305,12386,12399,12424,12808,12933,12934,13047,13175,13489,13508,13640,13839,14251,14297,14432,14462,15229,16392,16560,16782,16880,17136,17760,17762,17967,18212,18424,18858,19283,19876,20429,20616,20979,20981,20983,21828,22349,22352,22418,23964,26565,27206,50706,56177,56363,56637,68810,71653,71751,74132,75847,77018,81907,93686,93691,94253,108100,109880,110058,110596,114873,1952…	Ank3,Bcan,Cacna1a,Ddr1,Ctnna2,Runx3,Cck,Cobl,Crmp1,Dpysl2,Cux1,Dclk1,Drd2,Dscam,Efna5,Epha5,Flot1,Fxn,Gap43,Gata3,Foxd1,Isl1,Kif1a,Lamc2,Lifr,Mag,Map6,Mapt,Ncam1,Ntrk2,Otx2,Pmp22,Ptprz1,Robo1,Shox2,Snap91,Syt1,Syt3,Syt4,Thbs4,Vil1,Vim,Wnt5a,Tenm2,Pla2g10,Nrk,Postn,Olfm1,Tmeff2,Gsk3b,Nexn,Shtn1,Map3k13,Rnf6,Crppa,Col25a1,Tmem108,Rbfox2,Klf7,Hecw1,Baiap2,Braf,Syt17,Arhgef28,Dscaml1,Dcdc2a,Nrg1,Pak6…		17_Member	GO Biological Processes	GO:0061440	kidney vasculature development	-2.40404	-0.533619	3/27	13653,14234,18591	Egr1,Foxc2,Pdgfb
										13_Member	GO Biological Processes	GO:0032990	cell part morphogenesis	-6.10768	-3.30696	79/732	11735,12032,12286,12305,12386,12399,12424,12808,12933,12934,13047,13175,13489,13508,13640,13839,14251,14297,14432,14462,15229,16392,16560,16782,16880,17136,17760,17762,17967,18212,18424,18858,19283,19876,20429,20616,20979,20981,20983,21828,22349,22352,22418,23964,26565,27206,50706,56177,56363,56637,68810,71653,71751,74132,75847,77018,81907,93686,93691,94253,108100,109880,110058,110596,114873,1952…	Ank3,Bcan,Cacna1a,Ddr1,Ctnna2,Runx3,Cck,Cobl,Crmp1,Dpysl2,Cux1,Dclk1,Drd2,Dscam,Efna5,Epha5,Flot1,Fxn,Gap43,Gata3,Foxd1,Isl1,Kif1a,Lamc2,Lifr,Mag,Map6,Mapt,Ncam1,Ntrk2,Otx2,Pmp22,Ptprz1,Robo1,Shox2,Snap91,Syt1,Syt3,Syt4,Thbs4,Vil1,Vim,Wnt5a,Tenm2,Pla2g10,Nrk,Postn,Olfm1,Tmeff2,Gsk3b,Nexn,Shtn1,Map3k13,Rnf6,Crppa,Col25a1,Tmem108,Rbfox2,Klf7,Hecw1,Baiap2,Braf,Syt17,Arhgef28,Dscaml1,Dcdc2a,Nrg1,Pak6…		17_Member	GO Biological Processes	GO:0001656	metanephros development	-2.3533	-0.496726	5/90	13653,14234,16869,18591,19713	Egr1,Foxc2,Lhx1,Pdgfb,Ret
										13_Member	GO Biological Processes	GO:0048667	cell morphogenesis involved in neuron differentiation	-5.90499	-3.13324	71/643	11735,11941,11994,12286,12386,12399,12424,12808,12933,12934,13047,13175,13489,13508,13640,13839,14251,14297,14432,14462,15229,16392,16560,16782,17136,17260,17760,17762,17967,18212,18424,18858,19283,19876,20429,20512,20616,22352,22418,23964,26565,56177,56363,56637,68810,71653,71751,74132,75847,77018,93686,93691,94253,108100,109880,110596,114873,170677,195208,211323,218194,223254,225743,235472,2400…	Ank3,Atp2b2,Pcdh15,Cacna1a,Ctnna2,Runx3,Cck,Cobl,Crmp1,Dpysl2,Cux1,Dclk1,Drd2,Dscam,Efna5,Epha5,Flot1,Fxn,Gap43,Gata3,Foxd1,Isl1,Kif1a,Lamc2,Mag,Mef2c,Map6,Mapt,Ncam1,Ntrk2,Otx2,Pmp22,Ptprz1,Robo1,Shox2,Slc1a3,Snap91,Vim,Wnt5a,Tenm2,Pla2g10,Olfm1,Tmeff2,Gsk3b,Nexn,Shtn1,Map3k13,Rnf6,Crppa,Col25a1,Rbfox2,Klf7,Hecw1,Baiap2,Braf,Arhgef28,Dscaml1,Cdhr1,Dcdc2a,Nrg1,Phactr1,Farp1,Rnf165,Prtg,Syngap1,Cn…		17_Member	GO Biological Processes	GO:1902895	positive regulation of pri-miRNA transcription by RNA polymerase II	-2.05052	-0.311156	3/36	13653,18591,20375	Egr1,Pdgfb,Spi1
										13_Member	GO Biological Processes	GO:0007409	axonogenesis	-5.49584	-2.87618	56/480	11735,12286,12386,12399,12424,12808,12933,12934,13175,13489,13508,13640,13839,14251,14297,14432,14462,15229,16392,16782,17136,17760,17762,17967,18212,18424,18858,19283,19876,20429,20616,22352,22418,23964,26565,56177,56363,56637,68810,71653,71751,74132,75847,77018,93691,109880,110596,114873,211323,225743,235472,240057,244682,268902,360213,432530	Ank3,Cacna1a,Ctnna2,Runx3,Cck,Cobl,Crmp1,Dpysl2,Dclk1,Drd2,Dscam,Efna5,Epha5,Flot1,Fxn,Gap43,Gata3,Foxd1,Isl1,Lamc2,Mag,Map6,Mapt,Ncam1,Ntrk2,Otx2,Pmp22,Ptprz1,Robo1,Shox2,Snap91,Vim,Wnt5a,Tenm2,Pla2g10,Olfm1,Tmeff2,Gsk3b,Nexn,Shtn1,Map3k13,Rnf6,Crppa,Col25a1,Klf7,Braf,Arhgef28,Dscaml1,Nrg1,Rnf165,Prtg,Syngap1,Cntn5,Robo2,Trim46,Adcy1		17_Member	GO Biological Processes	GO:0001655	urogenital system development	-2.04899	-0.310916	10/347	13653,14234,15904,16869,17395,18073,18591,18793,19713,71602	Egr1,Foxc2,Id4,Lhx1,Mmp9,Nid1,Pdgfb,Plaur,Ret,Myo1e
										13_Member	GO Biological Processes	GO:0061564	axon development	-5.3463	-2.75529	59/521	11735,12286,12305,12386,12399,12424,12808,12933,12934,13175,13489,13508,13640,13839,14251,14297,14432,14462,15229,16392,16782,17136,17390,17760,17762,17967,18212,18424,18858,19283,19876,20429,20616,22352,22418,23964,26565,27528,56177,56363,56637,68810,71653,71751,74132,75847,77018,93691,109880,110596,114873,211323,225743,235472,240057,244682,268902,360213,432530	Ank3,Cacna1a,Ddr1,Ctnna2,Runx3,Cck,Cobl,Crmp1,Dpysl2,Dclk1,Drd2,Dscam,Efna5,Epha5,Flot1,Fxn,Gap43,Gata3,Foxd1,Isl1,Lamc2,Mag,Mmp2,Map6,Mapt,Ncam1,Ntrk2,Otx2,Pmp22,Ptprz1,Robo1,Shox2,Snap91,Vim,Wnt5a,Tenm2,Pla2g10,Nrep,Olfm1,Tmeff2,Gsk3b,Nexn,Shtn1,Map3k13,Rnf6,Crppa,Col25a1,Klf7,Braf,Arhgef28,Dscaml1,Nrg1,Rnf165,Prtg,Syngap1,Cntn5,Robo2,Trim46,Adcy1		18_Summary	GO Biological Processes	GO:0006897	endocytosis	-4.03791	-1.58771	22/747	11535,11803,12306,12527,12554,12721,12798,12988,14063,14127,19332,19341,54409,66102,71602,105245,109689,109934,140580,234683,234779,360013,15368,16797,18089,19883,209558,230126,20375,17698,171180,12394,12575,14998,18591,21682,102657,13653,14360	Adm,Aplp1,Anxa2,Cd9,Cdh13,Coro1a,Cnn2,Csk,F2rl1,Fcer1g,Rab20,Rab4a,Ramp2,Cxcl16,Myo1e,Txndc5,Arrb1,Abr,Elmo1,Elmo3,Plcg2,Myo18a,Hmox1,Lat,Nkx2-3,Rora,Enpp3,Shb,Spi1,Msn,Syt12,Runx1,Cdkn1a,H2-DMa,Pdgfb,Tec,Cd276,Egr1,Fyn
										13_Member	GO Biological Processes	GO:0006935	chemotaxis	-4.08764	-1.86592	61/600	11735,12399,12933,12934,13508,13640,13839,14127,14159,14251,14254,14385,14432,14462,14745,15229,15507,16392,16782,16803,16842,16854,16985,17096,17967,18424,18705,18753,18760,18761,19876,20201,20210,20254,20750,21828,22340,22418,23964,26417,26565,26903,53416,54324,56363,57257,66166,66793,68545,68810,75847,93691,114873,211323,225743,230972,235472,238871,244682,268902,270152	Ank3,Runx3,Crmp1,Dpysl2,Dscam,Efna5,Epha5,Fcer1g,Fes,Flot1,Flt1,Slc37a4,Gap43,Gata3,Lpar1,Foxd1,Hspb1,Isl1,Lamc2,Lbp,Lef1,Lgals3,Lsp1,Lyn,Ncam1,Otx2,Pik3c2g,Prkcd,Prkd1,Prkcq,Robo1,S100a8,Saa3,Scg2,Spp1,Thbs4,Vegfb,Wnt5a,Tenm2,Mapk3,Pla2g10,Dysf,Stk39,Arhgef5,Tmeff2,Vav3,S100a14,Efcab1,Ecscr,Nexn,Crppa,Klf7,Dscaml1,Nrg1,Rnf165,Arhgef16,Prtg,Pde4d,Cntn5,Robo2,Jaml		18_Member	GO Biological Processes	GO:0006897	endocytosis	-4.03791	-1.58771	22/747	11535,11803,12306,12527,12554,12721,12798,12988,14063,14127,19332,19341,54409,66102,71602,105245,109689,109934,140580,234683,234779,360013	Adm,Aplp1,Anxa2,Cd9,Cdh13,Coro1a,Cnn2,Csk,F2rl1,Fcer1g,Rab20,Rab4a,Ramp2,Cxcl16,Myo1e,Txndc5,Arrb1,Abr,Elmo1,Elmo3,Plcg2,Myo18a
										13_Member	GO Biological Processes	GO:0042330	taxis	-4.02668	-1.83175	61/603	11735,12399,12933,12934,13508,13640,13839,14127,14159,14251,14254,14385,14432,14462,14745,15229,15507,16392,16782,16803,16842,16854,16985,17096,17967,18424,18705,18753,18760,18761,19876,20201,20210,20254,20750,21828,22340,22418,23964,26417,26565,26903,53416,54324,56363,57257,66166,66793,68545,68810,75847,93691,114873,211323,225743,230972,235472,238871,244682,268902,270152	Ank3,Runx3,Crmp1,Dpysl2,Dscam,Efna5,Epha5,Fcer1g,Fes,Flot1,Flt1,Slc37a4,Gap43,Gata3,Lpar1,Foxd1,Hspb1,Isl1,Lamc2,Lbp,Lef1,Lgals3,Lsp1,Lyn,Ncam1,Otx2,Pik3c2g,Prkcd,Prkd1,Prkcq,Robo1,S100a8,Saa3,Scg2,Spp1,Thbs4,Vegfb,Wnt5a,Tenm2,Mapk3,Pla2g10,Dysf,Stk39,Arhgef5,Tmeff2,Vav3,S100a14,Efcab1,Ecscr,Nexn,Crppa,Klf7,Dscaml1,Nrg1,Rnf165,Arhgef16,Prtg,Pde4d,Cntn5,Robo2,Jaml		18_Member	GO Biological Processes	GO:0043299	leukocyte degranulation	-3.73188	-1.34856	6/70	12721,14063,14127,15368,16797,109934	Coro1a,F2rl1,Fcer1g,Hmox1,Lat,Abr
										13_Member	GO Biological Processes	GO:0016358	dendrite development	-3.14454	-1.27763	34/308	12286,12386,12808,13047,13175,13196,13508,13839,14102,14130,14745,16560,16782,17260,17760,18011,18212,19283,19876,22157,56363,56637,93686,93688,93691,94253,108100,195208,211323,218194,223254,240057,327814,330222	Cacna1a,Ctnna2,Cobl,Cux1,Dclk1,Asap1,Dscam,Epha5,Fas,Fcgr2b,Lpar1,Kif1a,Lamc2,Mef2c,Map6,Neurl1a,Ntrk2,Ptprz1,Robo1,Tulp1,Tmeff2,Gsk3b,Rbfox2,Klhl1,Klf7,Hecw1,Baiap2,Dcdc2a,Nrg1,Phactr1,Farp1,Syngap1,Ppfia2,Sdk1		18_Member	GO Biological Processes	GO:0030100	regulation of endocytosis	-3.55863	-1.2224	12/301	12306,12554,12798,12988,14063,14127,19332,19341,109689,109934,234779,360013	Anxa2,Cdh13,Cnn2,Csk,F2rl1,Fcer1g,Rab20,Rab4a,Arrb1,Abr,Plcg2,Myo18a
										13_Member	GO Biological Processes	GO:0007411	axon guidance	-2.8395	-1.10273	28/248	11735,12399,12933,12934,13508,13640,13839,14251,14432,14462,15229,16392,16782,17967,18424,19876,22418,23964,26565,56363,68810,75847,93691,114873,225743,235472,244682,268902	Ank3,Runx3,Crmp1,Dpysl2,Dscam,Efna5,Epha5,Flot1,Gap43,Gata3,Foxd1,Isl1,Lamc2,Ncam1,Otx2,Robo1,Wnt5a,Tenm2,Pla2g10,Tmeff2,Nexn,Crppa,Klf7,Dscaml1,Rnf165,Prtg,Cntn5,Robo2		18_Member	GO Biological Processes	GO:0002366	leukocyte activation involved in immune response	-3.33162	-1.07918	11/274	12721,14063,14127,15368,16797,18089,19883,109934,209558,230126,234779	Coro1a,F2rl1,Fcer1g,Hmox1,Lat,Nkx2-3,Rora,Abr,Enpp3,Shb,Plcg2
										13_Member	GO Biological Processes	GO:0097485	neuron projection guidance	-2.78726	-1.06448	28/250	11735,12399,12933,12934,13508,13640,13839,14251,14432,14462,15229,16392,16782,17967,18424,19876,22418,23964,26565,56363,68810,75847,93691,114873,225743,235472,244682,268902	Ank3,Runx3,Crmp1,Dpysl2,Dscam,Efna5,Epha5,Flot1,Gap43,Gata3,Foxd1,Isl1,Lamc2,Ncam1,Otx2,Robo1,Wnt5a,Tenm2,Pla2g10,Tmeff2,Nexn,Crppa,Klf7,Dscaml1,Rnf165,Prtg,Cntn5,Robo2		18_Member	GO Biological Processes	GO:0002263	cell activation involved in immune response	-3.27907	-1.04389	11/278	12721,14063,14127,15368,16797,18089,19883,109934,209558,230126,234779	Coro1a,F2rl1,Fcer1g,Hmox1,Lat,Nkx2-3,Rora,Abr,Enpp3,Shb,Plcg2
										14_Summary	GO Biological Processes	GO:0030198	extracellular matrix organization	-6.43981	-3.47375	40/275	12305,12814,12818,12824,12828,12829,12832,12839,13710,14251,15451,16854,17390,18858,20724,21407,22370,26427,50706,53867,58994,66214,67547,67896,68553,68668,69538,71355,71602,74199,78892,107581,109254,114249,208177,213945,229595,240725,320712,546144,15450	Ddr1,Col11a1,Col14a1,Col2a1,Col4a3,Col4a4,Col5a2,Col9a1,Elf3,Flot1,Hpn,Lgals3,Mmp2,Pmp22,Serpinb5,Tcf15,Vtn,Creb3l1,Postn,Col5a3,Smpd3,Rgcc,Slc39a8,Ccdc80,Col6a4,Klk5,Antxr1,Col24a1,Myo1e,Vit,Crispld2,Col16a1,Adtrp,Npnt,Phldb2,Col28a1,Adamtsl4,Sulf1,Abi3bp,Wdr72,Lipc		18_Member	GO Biological Processes	GO:0002275	myeloid cell activation involved in immune response	-3.24588	-1.02809	6/86	14063,14127,15368,16797,109934,209558	F2rl1,Fcer1g,Hmox1,Lat,Abr,Enpp3
										14_Member	GO Biological Processes	GO:0030198	extracellular matrix organization	-6.43981	-3.47375	40/275	12305,12814,12818,12824,12828,12829,12832,12839,13710,14251,15451,16854,17390,18858,20724,21407,22370,26427,50706,53867,58994,66214,67547,67896,68553,68668,69538,71355,71602,74199,78892,107581,109254,114249,208177,213945,229595,240725,320712,546144	Ddr1,Col11a1,Col14a1,Col2a1,Col4a3,Col4a4,Col5a2,Col9a1,Elf3,Flot1,Hpn,Lgals3,Mmp2,Pmp22,Serpinb5,Tcf15,Vtn,Creb3l1,Postn,Col5a3,Smpd3,Rgcc,Slc39a8,Ccdc80,Col6a4,Klk5,Antxr1,Col24a1,Myo1e,Vit,Crispld2,Col16a1,Adtrp,Npnt,Phldb2,Col28a1,Adamtsl4,Sulf1,Abi3bp,Wdr72		18_Member	GO Biological Processes	GO:0036230	granulocyte activation	-3.06808	-0.933176	4/36	14063,14127,109934,209558	F2rl1,Fcer1g,Abr,Enpp3
										14_Member	GO Biological Processes	GO:0043062	extracellular structure organization	-5.18549	-2.61257	41/319	12305,12814,12818,12824,12828,12829,12832,12839,13710,14251,15450,15451,16854,17390,18858,20724,21407,22370,26427,50706,53867,58994,66214,67547,67896,68553,68668,69538,71355,71602,74199,78892,107581,109254,114249,208177,213945,229595,240725,320712,546144	Ddr1,Col11a1,Col14a1,Col2a1,Col4a3,Col4a4,Col5a2,Col9a1,Elf3,Flot1,Lipc,Hpn,Lgals3,Mmp2,Pmp22,Serpinb5,Tcf15,Vtn,Creb3l1,Postn,Col5a3,Smpd3,Rgcc,Slc39a8,Ccdc80,Col6a4,Klk5,Antxr1,Col24a1,Myo1e,Vit,Crispld2,Col16a1,Adtrp,Npnt,Phldb2,Col28a1,Adamtsl4,Sulf1,Abi3bp,Wdr72		18_Member	GO Biological Processes	GO:0002274	myeloid leukocyte activation	-2.84974	-0.769189	9/222	14063,14127,15368,16797,19883,20375,109934,209558,360013	F2rl1,Fcer1g,Hmox1,Lat,Rora,Spi1,Abr,Enpp3,Myo18a
										15_Summary	GO Biological Processes	GO:0050878	regulation of body fluid levels	-6.43583	-3.47375	47/349	11684,11827,11891,11905,11941,11998,12258,12266,12279,12305,12583,12671,12733,13057,13489,13731,14127,14674,15170,16399,16531,16534,17096,18011,18753,18761,20287,20720,21788,22061,22259,22337,22393,23801,23972,29813,53416,54325,69847,70989,71326,74591,99571,109254,216233,216350,235431,11735,12484,17967,67451,216033,19165,11475,12335,14432,17136,17183,17390,17702,17882,18081,18988,19013,19041,2051…	Alox12,Aqp2,Rab27a,Serpinc1,Atp2b2,Avp,Serping1,C3,C9,Ddr1,Cdo1,Chrm3,Clcnka,Cyba,Drd2,Emp2,Fcer1g,Gna13,Ptpn6,Itga2b,Kcnma1,Kcnn4,Lyn,Neurl1a,Prkcd,Prkcq,Sct,Serpine2,Tfpi,Trp63,Nr1h3,Vdr,Wfs1,Aloxe3,Papss2,Zfp385a,Stk39,Elovl1,Wnk4,Jhy,Treml1,Abca12,Fgg,Adtrp,Socs2,Tspan8,Coro2b,Ank3,Cd24a,Ncam1,Pkp2,Ctnna3,Psen2,Acta2,Capn3,Gap43,Mag,Matn4,Mmp2,Msx2,Myh2,Ninj1,Pou2f3,Ppara,Ppl,Slc1a3,Vegfb,Vil…		18_Member	GO Biological Processes	GO:0060627	regulation of vesicle-mediated transport	-2.75134	-0.705139	16/584	12306,12554,12721,12798,12988,14063,14127,15368,17698,19332,19341,109689,109934,171180,234779,360013	Anxa2,Cdh13,Coro1a,Cnn2,Csk,F2rl1,Fcer1g,Hmox1,Msn,Rab20,Rab4a,Arrb1,Abr,Syt12,Plcg2,Myo18a
										15_Member	GO Biological Processes	GO:0050878	regulation of body fluid levels	-6.43583	-3.47375	47/349	11684,11827,11891,11905,11941,11998,12258,12266,12279,12305,12583,12671,12733,13057,13489,13731,14127,14674,15170,16399,16531,16534,17096,18011,18753,18761,20287,20720,21788,22061,22259,22337,22393,23801,23972,29813,53416,54325,69847,70989,71326,74591,99571,109254,216233,216350,235431	Alox12,Aqp2,Rab27a,Serpinc1,Atp2b2,Avp,Serping1,C3,C9,Ddr1,Cdo1,Chrm3,Clcnka,Cyba,Drd2,Emp2,Fcer1g,Gna13,Ptpn6,Itga2b,Kcnma1,Kcnn4,Lyn,Neurl1a,Prkcd,Prkcq,Sct,Serpine2,Tfpi,Trp63,Nr1h3,Vdr,Wfs1,Aloxe3,Papss2,Zfp385a,Stk39,Elovl1,Wnk4,Jhy,Treml1,Abca12,Fgg,Adtrp,Socs2,Tspan8,Coro2b		18_Member	GO Biological Processes	GO:0050764	regulation of phagocytosis	-2.75077	-0.705139	6/107	12798,12988,14063,14127,109934,360013	Cnn2,Csk,F2rl1,Fcer1g,Abr,Myo18a
										15_Member	GO Biological Processes	GO:0034109	homotypic cell-cell adhesion	-3.272	-1.34333	13/74	11684,11735,12484,15170,16399,17096,17967,18753,18761,20720,67451,99571,216033	Alox12,Ank3,Cd24a,Ptpn6,Itga2b,Lyn,Ncam1,Prkcd,Prkcq,Serpine2,Pkp2,Fgg,Ctnna3		18_Member	GO Biological Processes	GO:0050865	regulation of cell activation	-2.65951	-0.672856	18/710	12394,12527,12575,12721,12988,14063,14127,14998,15368,16797,18591,19883,21682,102657,109934,209558,230126,360013	Runx1,Cd9,Cdkn1a,Coro1a,Csk,F2rl1,Fcer1g,H2-DMa,Hmox1,Lat,Pdgfb,Rora,Tec,Cd276,Abr,Enpp3,Shb,Myo18a
										15_Member	GO Biological Processes	GO:0034110	regulation of homotypic cell-cell adhesion	-3.15278	-1.27883	8/33	11684,11735,12484,17096,18753,18761,20720,99571	Alox12,Ank3,Cd24a,Lyn,Prkcd,Prkcq,Serpine2,Fgg		18_Member	GO Biological Processes	GO:0006909	phagocytosis	-2.56935	-0.617384	11/341	12721,12798,12988,14063,14127,19332,105245,109934,140580,234683,360013	Coro1a,Cnn2,Csk,F2rl1,Fcer1g,Rab20,Txndc5,Abr,Elmo1,Elmo3,Myo18a
										15_Member	GO Biological Processes	GO:0007599	hemostasis	-2.97039	-1.18149	21/163	11684,11891,11905,12258,12266,12279,14127,14674,15170,16399,17096,18753,18761,20720,21788,23972,29813,71326,99571,109254,216350	Alox12,Rab27a,Serpinc1,Serping1,C3,C9,Fcer1g,Gna13,Ptpn6,Itga2b,Lyn,Prkcd,Prkcq,Serpine2,Tfpi,Papss2,Zfp385a,Treml1,Fgg,Adtrp,Tspan8		18_Member	GO Biological Processes	GO:0002279	mast cell activation involved in immune response	-2.53233	-0.609663	4/50	14127,15368,16797,209558	Fcer1g,Hmox1,Lat,Enpp3
										15_Member	GO Biological Processes	GO:0050817	coagulation	-2.93621	-1.16446	21/164	11684,11891,11905,12258,12266,12279,14127,14674,15170,16399,17096,18753,18761,19165,20720,21788,23972,71326,99571,109254,216350	Alox12,Rab27a,Serpinc1,Serping1,C3,C9,Fcer1g,Gna13,Ptpn6,Itga2b,Lyn,Prkcd,Prkcq,Psen2,Serpine2,Tfpi,Papss2,Treml1,Fgg,Adtrp,Tspan8		18_Member	GO Biological Processes	GO:0043300	regulation of leukocyte degranulation	-2.53233	-0.609663	4/50	14063,14127,15368,109934	F2rl1,Fcer1g,Hmox1,Abr
										15_Member	GO Biological Processes	GO:0009611	response to wounding	-2.91815	-1.15058	50/520	11475,11684,11891,11905,12258,12266,12279,12305,12335,12484,14127,14432,14674,15170,16399,17096,17136,17183,17390,17702,17882,18081,18753,18761,18988,19013,19041,20512,20720,21788,22340,22349,22418,23972,26400,26903,27528,56363,69563,71326,75687,78896,99571,109254,109880,208177,216350,231532,243958,270152	Acta2,Alox12,Rab27a,Serpinc1,Serping1,C3,C9,Ddr1,Capn3,Cd24a,Fcer1g,Gap43,Gna13,Ptpn6,Itga2b,Lyn,Mag,Matn4,Mmp2,Msx2,Myh2,Ninj1,Prkcd,Prkcq,Pou2f3,Ppara,Ppl,Slc1a3,Serpine2,Tfpi,Vegfb,Vil1,Wnt5a,Papss2,Map2k7,Dysf,Nrep,Tmeff2,Mrln,Treml1,Ripor1,Ecrg4,Fgg,Adtrp,Braf,Phldb2,Tspan8,Arhgap24,Siglecg,Jaml		18_Member	GO Biological Processes	GO:0042110	T cell activation	-2.5012	-0.589909	14/507	12394,12721,12988,13653,14063,14127,14360,14998,16797,17698,18089,19883,102657,230126	Runx1,Coro1a,Csk,Egr1,F2rl1,Fcer1g,Fyn,H2-DMa,Lat,Msn,Nkx2-3,Rora,Cd276,Shb
										15_Member	GO Biological Processes	GO:0050818	regulation of coagulation	-2.84019	-1.10273	13/82	11684,11905,12258,14127,17096,18753,18761,19165,20720,21788,99571,109254,216350	Alox12,Serpinc1,Serping1,Fcer1g,Lyn,Prkcd,Prkcq,Psen2,Serpine2,Tfpi,Fgg,Adtrp,Tspan8		18_Member	GO Biological Processes	GO:0042119	neutrophil activation	-2.27301	-0.441259	3/30	14063,14127,109934	F2rl1,Fcer1g,Abr
										15_Member	GO Biological Processes	GO:0090330	regulation of platelet aggregation	-2.76691	-1.05608	6/22	11684,17096,18753,18761,20720,99571	Alox12,Lyn,Prkcd,Prkcq,Serpine2,Fgg		18_Member	GO Biological Processes	GO:0045807	positive regulation of endocytosis	-2.20431	-0.400123	7/182	12306,14063,14127,109689,109934,234779,360013	Anxa2,F2rl1,Fcer1g,Arrb1,Abr,Plcg2,Myo18a
										15_Member	GO Biological Processes	GO:0042060	wound healing	-2.68566	-1.00118	38/378	11475,11684,11891,11905,12258,12266,12279,12305,12335,14127,14432,14674,15170,16399,17096,17702,17882,18081,18753,18761,18988,19013,19041,20720,21788,22340,22349,22418,23972,26903,56363,71326,99571,109254,208177,216350,231532,270152	Acta2,Alox12,Rab27a,Serpinc1,Serping1,C3,C9,Ddr1,Capn3,Fcer1g,Gap43,Gna13,Ptpn6,Itga2b,Lyn,Msx2,Myh2,Ninj1,Prkcd,Prkcq,Pou2f3,Ppara,Ppl,Serpine2,Tfpi,Vegfb,Vil1,Wnt5a,Papss2,Dysf,Tmeff2,Treml1,Fgg,Adtrp,Phldb2,Tspan8,Arhgap24,Jaml		18_Member	GO Biological Processes	GO:0002444	myeloid leukocyte mediated immunity	-2.17906	-0.385764	5/99	14063,14127,15368,16797,109934	F2rl1,Fcer1g,Hmox1,Lat,Abr
										15_Member	GO Biological Processes	GO:0007596	blood coagulation	-2.66479	-0.998812	20/161	11684,11891,11905,12258,12266,12279,14127,14674,15170,16399,17096,18753,18761,20720,21788,23972,71326,99571,109254,216350	Alox12,Rab27a,Serpinc1,Serping1,C3,C9,Fcer1g,Gna13,Ptpn6,Itga2b,Lyn,Prkcd,Prkcq,Serpine2,Tfpi,Papss2,Treml1,Fgg,Adtrp,Tspan8		18_Member	GO Biological Processes	GO:0002886	regulation of myeloid leukocyte mediated immunity	-2.07818	-0.326948	4/67	14063,14127,15368,109934	F2rl1,Fcer1g,Hmox1,Abr
										15_Member	GO Biological Processes	GO:0030193	regulation of blood coagulation	-2.55116	-0.937219	12/78	11684,11905,12258,14127,17096,18753,18761,20720,21788,99571,109254,216350	Alox12,Serpinc1,Serping1,Fcer1g,Lyn,Prkcd,Prkcq,Serpine2,Tfpi,Fgg,Adtrp,Tspan8		18_Member	GO Biological Processes	GO:0002285	lymphocyte activation involved in immune response	-2.02404	-0.298527	7/197	12721,14063,14127,18089,19883,230126,234779	Coro1a,F2rl1,Fcer1g,Nkx2-3,Rora,Shb,Plcg2
										15_Member	GO Biological Processes	GO:1900046	regulation of hemostasis	-2.50408	-0.913066	12/79	11684,11905,12258,14127,17096,18753,18761,20720,21788,99571,109254,216350	Alox12,Serpinc1,Serping1,Fcer1g,Lyn,Prkcd,Prkcq,Serpine2,Tfpi,Fgg,Adtrp,Tspan8		18_Member	GO Biological Processes	GO:0033006	regulation of mast cell activation involved in immune response	-2.01757	-0.298527	3/37	14127,15368,209558	Fcer1g,Hmox1,Enpp3
										15_Member	GO Biological Processes	GO:0010543	regulation of platelet activation	-2.38771	-0.848185	7/34	11684,14127,17096,18753,18761,20720,99571	Alox12,Fcer1g,Lyn,Prkcd,Prkcq,Serpine2,Fgg		19_Summary	GO Biological Processes	GO:0021915	neural tube development	-3.92021	-1.49594	10/195	11535,13836,14836,19143,21416,22160,22323,54612,107586,240888,12394,14234,15242,16477,16869,18591,20672,26941,109934,19713,18612,77889,19252,240672,17158,22003,22138,71602	Adm,Epha2,Gsc,St14,Tcf7l2,Twist1,Vasp,Sfrp5,Ovol2,Gpr161,Runx1,Foxc2,Hhex,Junb,Lhx1,Pdgfb,Sox18,Slc9a3r1,Abr,Ret,Etv4,Lbh,Dusp1,Dusp5,Man2a1,Tpm1,Ttn,Myo1e
										15_Member	GO Biological Processes	GO:0034111	negative regulation of homotypic cell-cell adhesion	-2.30611	-0.798108	5/19	11684,12484,18753,20720,99571	Alox12,Cd24a,Prkcd,Serpine2,Fgg		19_Member	GO Biological Processes	GO:0021915	neural tube development	-3.92021	-1.49594	10/195	11535,13836,14836,19143,21416,22160,22323,54612,107586,240888	Adm,Epha2,Gsc,St14,Tcf7l2,Twist1,Vasp,Sfrp5,Ovol2,Gpr161
										15_Member	GO Biological Processes	GO:0070527	platelet aggregation	-2.12922	-0.682359	8/47	11684,15170,16399,17096,18753,18761,20720,99571	Alox12,Ptpn6,Itga2b,Lyn,Prkcd,Prkcq,Serpine2,Fgg		19_Member	GO Biological Processes	GO:0048568	embryonic organ development	-3.42509	-1.1397	16/504	11535,12394,13836,14234,14836,15242,16477,16869,18591,19143,20672,21416,22160,26941,107586,109934	Adm,Runx1,Epha2,Foxc2,Gsc,Hhex,Junb,Lhx1,Pdgfb,St14,Sox18,Tcf7l2,Twist1,Slc9a3r1,Ovol2,Abr
										15_Member	GO Biological Processes	GO:0030195	negative regulation of blood coagulation	-2.07353	-0.650526	8/48	11684,12258,18753,20720,21788,99571,109254,216350	Alox12,Serping1,Prkcd,Serpine2,Tfpi,Fgg,Adtrp,Tspan8		19_Member	GO Biological Processes	GO:0016331	morphogenesis of embryonic epithelium	-2.77855	-0.724954	8/184	11535,15242,19143,19713,22160,22323,54612,107586	Adm,Hhex,St14,Ret,Twist1,Vasp,Sfrp5,Ovol2
										15_Member	GO Biological Processes	GO:0090331	negative regulation of platelet aggregation	-2.06014	-0.639011	4/14	11684,18753,20720,99571	Alox12,Prkcd,Serpine2,Fgg		19_Member	GO Biological Processes	GO:0048863	stem cell differentiation	-2.73139	-0.690991	9/231	14234,14836,15242,18612,19713,20672,22160,77889,107586	Foxc2,Gsc,Hhex,Etv4,Ret,Sox18,Twist1,Lbh,Ovol2
										15_Member	GO Biological Processes	GO:1900047	negative regulation of hemostasis	-2.0196	-0.609518	8/49	11684,12258,18753,20720,21788,99571,109254,216350	Alox12,Serping1,Prkcd,Serpine2,Tfpi,Fgg,Adtrp,Tspan8		19_Member	GO Biological Processes	GO:0048598	embryonic morphogenesis	-2.68559	-0.677749	17/649	11535,13836,14234,14836,15242,16869,19143,19252,19713,21416,22160,22323,26941,54612,107586,109934,240672	Adm,Epha2,Foxc2,Gsc,Hhex,Lhx1,St14,Dusp1,Ret,Tcf7l2,Twist1,Vasp,Slc9a3r1,Sfrp5,Ovol2,Abr,Dusp5
										15_Member	GO Biological Processes	GO:0030168	platelet activation	-2.01243	-0.60665	11/80	11684,14127,14674,15170,16399,17096,18753,18761,20720,71326,99571	Alox12,Fcer1g,Gna13,Ptpn6,Itga2b,Lyn,Prkcd,Prkcq,Serpine2,Treml1,Fgg		19_Member	GO Biological Processes	GO:0001838	embryonic epithelial tube formation	-2.56944	-0.617384	7/156	11535,19143,19713,22160,22323,54612,107586	Adm,St14,Ret,Twist1,Vasp,Sfrp5,Ovol2
										16_Summary	GO Biological Processes	GO:0050905	neuromuscular process	-6.35615	-3.45328	26/141	11941,11994,12140,12286,12386,12752,13191,13489,14167,14297,14387,14804,16531,18189,18619,18858,20273,20512,21407,27386,57340,72088,93686,170758,211323,231503	Atp2b2,Pcdh15,Fabp7,Cacna1a,Ctnna2,Cln3,Dctn1,Drd2,Fgf12,Fxn,Gaa,Grid2,Kcnma1,Nrxn1,Penk,Pmp22,Scn8a,Slc1a3,Tcf15,Npas3,Jph3,Ush1c,Rbfox2,Rac3,Nrg1,Tmem150c		19_Member	GO Biological Processes	GO:0014020	primary neural tube formation	-2.5185	-0.597807	6/119	11535,19143,22160,22323,54612,107586	Adm,St14,Twist1,Vasp,Sfrp5,Ovol2
										16_Member	GO Biological Processes	GO:0050905	neuromuscular process	-6.35615	-3.45328	26/141	11941,11994,12140,12286,12386,12752,13191,13489,14167,14297,14387,14804,16531,18189,18619,18858,20273,20512,21407,27386,57340,72088,93686,170758,211323,231503	Atp2b2,Pcdh15,Fabp7,Cacna1a,Ctnna2,Cln3,Dctn1,Drd2,Fgf12,Fxn,Gaa,Grid2,Kcnma1,Nrxn1,Penk,Pmp22,Scn8a,Slc1a3,Tcf15,Npas3,Jph3,Ush1c,Rbfox2,Rac3,Nrg1,Tmem150c		19_Member	GO Biological Processes	GO:0072175	epithelial tube formation	-2.46364	-0.566649	7/163	11535,19143,19713,22160,22323,54612,107586	Adm,St14,Ret,Twist1,Vasp,Sfrp5,Ovol2
										16_Member	GO Biological Processes	GO:0050885	neuromuscular process controlling balance	-2.9658	-1.18083	12/70	11941,11994,12286,12752,14387,16531,18189,20512,57340,72088,93686,170758	Atp2b2,Pcdh15,Cacna1a,Cln3,Gaa,Kcnma1,Nrxn1,Slc1a3,Jph3,Ush1c,Rbfox2,Rac3		19_Member	GO Biological Processes	GO:0014033	neural crest cell differentiation	-2.3329	-0.486428	5/91	14234,14836,19713,22160,107586	Foxc2,Gsc,Ret,Twist1,Ovol2
										17_Summary	GO Biological Processes	GO:0051051	negative regulation of transport	-6.04439	-3.2584	64/554	11735,11815,12683,12952,12955,13489,14130,14167,14681,14783,16423,16500,16511,16592,16854,17762,18605,18751,19073,19092,19260,19261,19700,20287,20377,20379,20720,20983,21785,21942,22259,26565,26903,27220,30948,51800,52055,52538,52906,53322,53416,56183,66214,68312,69563,69847,72054,75744,77125,93691,94253,108058,109254,109731,109880,110877,117148,140743,210789,214084,242248,243958,269951,282663	Ank3,Apod,Cidea,Cry1,Cryab,Drd2,Fcgr2b,Fgf12,Gnao1,Grb10,Cd47,Kcnb1,Kcnh2,Fabp5,Lgals3,Mapt,Enpp1,Prkcb,Srgn,Prkg2,Ptpn22,Sirpa,Rem1,Sct,Sfrp1,Sfrp4,Serpine2,Syt4,Tff2,Tnfrsf9,Nr1h3,Pla2g10,Dysf,Cartpt,Bin1,Bok,Rab11fip5,Acaa2,Ahi1,Nucb2,Stk39,Nmu,Rgcc,Gstm7,Mrln,Wnk4,Cyp4f18,Svip,Il33,Klf7,Hecw1,Camk2d,Adtrp,Maob,Braf,Slc18a1,Necab2,Rem2,Tbc1d4,Slc18a2,Bank1,Siglecg,Idh2,Serpinb1b		19_Member	GO Biological Processes	GO:0001841	neural tube formation	-2.26646	-0.436319	6/134	11535,19143,22160,22323,54612,107586	Adm,St14,Twist1,Vasp,Sfrp5,Ovol2
										17_Member	GO Biological Processes	GO:0051051	negative regulation of transport	-6.04439	-3.2584	64/554	11735,11815,12683,12952,12955,13489,14130,14167,14681,14783,16423,16500,16511,16592,16854,17762,18605,18751,19073,19092,19260,19261,19700,20287,20377,20379,20720,20983,21785,21942,22259,26565,26903,27220,30948,51800,52055,52538,52906,53322,53416,56183,66214,68312,69563,69847,72054,75744,77125,93691,94253,108058,109254,109731,109880,110877,117148,140743,210789,214084,242248,243958,269951,282663	Ank3,Apod,Cidea,Cry1,Cryab,Drd2,Fcgr2b,Fgf12,Gnao1,Grb10,Cd47,Kcnb1,Kcnh2,Fabp5,Lgals3,Mapt,Enpp1,Prkcb,Srgn,Prkg2,Ptpn22,Sirpa,Rem1,Sct,Sfrp1,Sfrp4,Serpine2,Syt4,Tff2,Tnfrsf9,Nr1h3,Pla2g10,Dysf,Cartpt,Bin1,Bok,Rab11fip5,Acaa2,Ahi1,Nucb2,Stk39,Nmu,Rgcc,Gstm7,Mrln,Wnk4,Cyp4f18,Svip,Il33,Klf7,Hecw1,Camk2d,Adtrp,Maob,Braf,Slc18a1,Necab2,Rem2,Tbc1d4,Slc18a2,Bank1,Siglecg,Idh2,Serpinb1b		19_Member	GO Biological Processes	GO:0001701	in utero embryonic development	-2.25516	-0.431772	14/541	11535,12394,15242,16477,17158,18591,19143,20672,21416,22003,22138,22160,71602,107586	Adm,Runx1,Hhex,Junb,Man2a1,Pdgfb,St14,Sox18,Tcf7l2,Tpm1,Ttn,Twist1,Myo1e,Ovol2
										17_Member	GO Biological Processes	GO:0051048	negative regulation of secretion	-2.71247	-1.01873	29/265	12683,12952,13489,16500,19073,19260,20287,20377,20983,21785,21942,22259,27220,52055,53322,53416,56183,66214,69847,72054,77125,93691,109254,109731,109880,242248,243958,269951,282663	Cidea,Cry1,Drd2,Kcnb1,Srgn,Ptpn22,Sct,Sfrp1,Syt4,Tff2,Tnfrsf9,Nr1h3,Cartpt,Rab11fip5,Nucb2,Stk39,Nmu,Rgcc,Wnk4,Cyp4f18,Il33,Klf7,Adtrp,Maob,Braf,Bank1,Siglecg,Idh2,Serpinb1b		19_Member	GO Biological Processes	GO:0060711	labyrinthine layer development	-2.24662	-0.425987	4/60	11535,16477,19143,107586	Adm,Junb,St14,Ovol2
										17_Member	GO Biological Processes	GO:0002792	negative regulation of peptide secretion	-2.66479	-0.998812	20/161	12683,13489,16500,19073,19260,20377,20983,21942,22259,27220,52055,53322,66214,77125,93691,109254,242248,243958,269951,282663	Cidea,Drd2,Kcnb1,Srgn,Ptpn22,Sfrp1,Syt4,Tnfrsf9,Nr1h3,Cartpt,Rab11fip5,Nucb2,Rgcc,Il33,Klf7,Adtrp,Bank1,Siglecg,Idh2,Serpinb1b		19_Member	GO Biological Processes	GO:0035148	tube formation	-2.22987	-0.418539	7/180	11535,19143,19713,22160,22323,54612,107586	Adm,St14,Ret,Twist1,Vasp,Sfrp5,Ovol2
										17_Member	GO Biological Processes	GO:0050709	negative regulation of protein secretion	-2.23503	-0.746432	18/152	12683,13489,16500,19073,19260,20377,20983,21942,22259,52055,66214,77125,93691,109254,242248,243958,269951,282663	Cidea,Drd2,Kcnb1,Srgn,Ptpn22,Sfrp1,Syt4,Tnfrsf9,Nr1h3,Rab11fip5,Rgcc,Il33,Klf7,Adtrp,Bank1,Siglecg,Idh2,Serpinb1b		20_Summary	KEGG Pathway	mmu04115	p53 signaling pathway	-3.80172	-1.39584	6/68	12444,12521,12575,55948,58801,66940,13836,14198,14775,15368,17395,18793,26941	Ccnd2,Cd82,Cdkn1a,Sfn,Pmaip1,Shisa5,Epha2,Fhit,Gpx1,Hmox1,Mmp9,Plaur,Slc9a3r1
										18_Summary	GO Biological Processes	GO:0019226	transmission of nerve impulse	-5.87809	-3.12013	19/88	11735,11998,12286,12290,13483,14167,16531,17136,18212,18858,20272,20273,20274,27220,54377,81905,108015,110876,195208,16511,30948,67451,109676,216033,238871,11684,12362,12404,12424,12752,14402,14403,14408,14804,14809,16500,16526,16527,16534,17260,17762,18189,20238,20648,51800,56016,56188,56637,67547,71653,78977,81907,108013,108058,108100,231637,380785	Ank3,Avp,Cacna1a,Cacna1e,Dpp6,Fgf12,Kcnma1,Mag,Ntrk2,Pmp22,Scn7a,Scn8a,Scn9a,Cartpt,Cacng4,Cacng8,Chrnb4,Scn2a,Dcdc2a,Kcnh2,Bin1,Pkp2,Ank2,Ctnna3,Pde4d,Alox12,Casp1,Cbln1,Cck,Cln3,Gabrb3,Gabrd,Gabrr1,Grid2,Grik5,Kcnb1,Kcnk2,Kcnk3,Kcnn4,Mef2c,Mapt,Nrxn1,Atxn1,Snta1,Bok,Hebp2,Fxyd1,Gsk3b,Slc39a8,Shtn1,Popdc3,Tmem108,Celf4,Camk2d,Baiap2,Ssh1,Begain		20_Member	KEGG Pathway	mmu04115	p53 signaling pathway	-3.80172	-1.39584	6/68	12444,12521,12575,55948,58801,66940	Ccnd2,Cd82,Cdkn1a,Sfn,Pmaip1,Shisa5
										18_Member	GO Biological Processes	GO:0019226	transmission of nerve impulse	-5.87809	-3.12013	19/88	11735,11998,12286,12290,13483,14167,16531,17136,18212,18858,20272,20273,20274,27220,54377,81905,108015,110876,195208	Ank3,Avp,Cacna1a,Cacna1e,Dpp6,Fgf12,Kcnma1,Mag,Ntrk2,Pmp22,Scn7a,Scn8a,Scn9a,Cartpt,Cacng4,Cacng8,Chrnb4,Scn2a,Dcdc2a		20_Member	GO Biological Processes	GO:0097193	intrinsic apoptotic signaling pathway	-3.06676	-0.933176	11/295	12575,13836,14198,14775,15368,17395,18793,26941,55948,58801,66940	Cdkn1a,Epha2,Fhit,Gpx1,Hmox1,Mmp9,Plaur,Slc9a3r1,Sfn,Pmaip1,Shisa5
										18_Member	GO Biological Processes	GO:0035637	multicellular organismal signaling	-5.7506	-3.03155	25/142	11735,11998,12286,12290,13483,14167,16511,16531,17136,18212,18858,20272,20273,20274,27220,30948,54377,67451,81905,108015,109676,110876,195208,216033,238871	Ank3,Avp,Cacna1a,Cacna1e,Dpp6,Fgf12,Kcnh2,Kcnma1,Mag,Ntrk2,Pmp22,Scn7a,Scn8a,Scn9a,Cartpt,Bin1,Cacng4,Pkp2,Cacng8,Chrnb4,Ank2,Scn2a,Dcdc2a,Ctnna3,Pde4d		20_Member	GO Biological Processes	GO:0008630	intrinsic apoptotic signaling pathway in response to DNA damage	-2.6699	-0.672856	6/111	12575,13836,15368,55948,58801,66940	Cdkn1a,Epha2,Hmox1,Sfn,Pmaip1,Shisa5
										18_Member	GO Biological Processes	GO:0042391	regulation of membrane potential	-4.43382	-2.06988	50/449	11684,11735,12286,12362,12404,12424,12752,13483,14167,14402,14403,14408,14804,14809,16500,16511,16526,16527,16531,16534,17260,17762,18189,18212,18858,20238,20272,20273,20274,20648,30948,51800,56016,56188,56637,67451,67547,71653,78977,81907,108013,108015,108058,108100,109676,110876,195208,216033,231637,380785	Alox12,Ank3,Cacna1a,Casp1,Cbln1,Cck,Cln3,Dpp6,Fgf12,Gabrb3,Gabrd,Gabrr1,Grid2,Grik5,Kcnb1,Kcnh2,Kcnk2,Kcnk3,Kcnma1,Kcnn4,Mef2c,Mapt,Nrxn1,Ntrk2,Pmp22,Atxn1,Scn7a,Scn8a,Scn9a,Snta1,Bin1,Bok,Hebp2,Fxyd1,Gsk3b,Pkp2,Slc39a8,Shtn1,Popdc3,Tmem108,Celf4,Chrnb4,Camk2d,Baiap2,Ank2,Scn2a,Dcdc2a,Ctnna3,Ssh1,Begain
										18_Member	GO Biological Processes	GO:0001508	action potential	-4.15359	-1.91357	21/134	11735,12752,13483,14167,16500,16511,16531,18212,18858,20272,20273,20274,20648,30948,67451,108015,108058,109676,110876,195208,216033	Ank3,Cln3,Dpp6,Fgf12,Kcnb1,Kcnh2,Kcnma1,Ntrk2,Pmp22,Scn7a,Scn8a,Scn9a,Snta1,Bin1,Pkp2,Chrnb4,Camk2d,Ank2,Scn2a,Dcdc2a,Ctnna3
										18_Member	GO Biological Processes	GO:0019228	neuronal action potential	-3.39548	-1.4134	10/46	11735,13483,14167,16531,18858,20272,20273,20274,110876,195208	Ank3,Dpp6,Fgf12,Kcnma1,Pmp22,Scn7a,Scn8a,Scn9a,Scn2a,Dcdc2a
										18_Member	GO Biological Processes	GO:0051899	membrane depolarization	-3.23848	-1.32367	14/84	11684,11735,12286,12362,12424,14167,16511,20272,20273,20274,51800,71653,108058,110876	Alox12,Ank3,Cacna1a,Casp1,Cck,Fgf12,Kcnh2,Scn7a,Scn8a,Scn9a,Bok,Shtn1,Camk2d,Scn2a
										19_Summary	GO Biological Processes	GO:0048729	tissue morphogenesis	-5.81999	-3.08835	74/683	11464,11684,11839,11994,12159,12305,12394,12399,12808,12810,12814,12818,12834,12836,13036,13132,14254,14462,14674,15111,15229,15375,16392,16675,16842,17183,17195,17260,17390,17702,18016,18018,18510,18514,19130,19143,19378,19876,20377,20429,20472,20724,20997,21407,21952,22061,22138,22337,22418,52906,56363,56735,67451,68927,69847,69903,70122,70810,72780,74199,83993,106042,107765,114249,208177,21628…	Actc1,Alox12,Areg,Pcdh15,Bmp4,Ddr1,Runx1,Runx3,Cobl,Coch,Col11a1,Col14a1,Col6a2,Col7a1,Ctsh,Dab2,Flt1,Gata3,Gna13,Hand2,Foxd1,Foxa1,Isl1,Krt27,Lef1,Matn4,Mbl2,Mef2c,Mmp2,Msx2,Nf2,Nfatc1,Pax8,Pbx1,Prox1,St14,Aldh1a2,Robo1,Sfrp1,Shox2,Six2,Serpinb5,T,Tcf15,Tnni1,Trp63,Ttn,Vdr,Wnt5a,Ahi1,Tmeff2,Krt71,Pkp2,Ptcd2,Wnk4,Rasip1,Mllt3,Krt25,Rspo3,Vit,Tbx19,Prickle1,Ankrd1,Npnt,Phldb2,Alx1,Crb3,Arhgap24,Su…
										19_Member	GO Biological Processes	GO:0048729	tissue morphogenesis	-5.81999	-3.08835	74/683	11464,11684,11839,11994,12159,12305,12394,12399,12808,12810,12814,12818,12834,12836,13036,13132,14254,14462,14674,15111,15229,15375,16392,16675,16842,17183,17195,17260,17390,17702,18016,18018,18510,18514,19130,19143,19378,19876,20377,20429,20472,20724,20997,21407,21952,22061,22138,22337,22418,52906,56363,56735,67451,68927,69847,69903,70122,70810,72780,74199,83993,106042,107765,114249,208177,21628…	Actc1,Alox12,Areg,Pcdh15,Bmp4,Ddr1,Runx1,Runx3,Cobl,Coch,Col11a1,Col14a1,Col6a2,Col7a1,Ctsh,Dab2,Flt1,Gata3,Gna13,Hand2,Foxd1,Foxa1,Isl1,Krt27,Lef1,Matn4,Mbl2,Mef2c,Mmp2,Msx2,Nf2,Nfatc1,Pax8,Pbx1,Prox1,St14,Aldh1a2,Robo1,Sfrp1,Shox2,Six2,Serpinb5,T,Tcf15,Tnni1,Trp63,Ttn,Vdr,Wnt5a,Ahi1,Tmeff2,Krt71,Pkp2,Ptcd2,Wnk4,Rasip1,Mllt3,Krt25,Rspo3,Vit,Tbx19,Prickle1,Ankrd1,Npnt,Phldb2,Alx1,Crb3,Arhgap24,Su…
										19_Member	GO Biological Processes	GO:0001763	morphogenesis of a branching structure	-3.21814	-1.32238	29/246	11839,12159,12305,13036,13489,14254,14674,15229,15375,16842,17702,18018,18510,18514,19130,19143,20377,20429,20472,22061,22337,22418,69903,71751,72780,107581,114249,240725,252973	Areg,Bmp4,Ddr1,Ctsh,Drd2,Flt1,Gna13,Foxd1,Foxa1,Lef1,Msx2,Nfatc1,Pax8,Pbx1,Prox1,St14,Sfrp1,Shox2,Six2,Trp63,Vdr,Wnt5a,Rasip1,Map3k13,Rspo3,Col16a1,Npnt,Sulf1,Grhl2
										19_Member	GO Biological Processes	GO:0002009	morphogenesis of an epithelium	-3.09739	-1.24925	54/562	11684,11839,11994,12159,12305,12394,12399,12808,13036,13132,14254,14462,14674,15111,15229,15375,16675,16842,17260,17390,17702,18018,18510,18514,19130,19143,19378,19876,20377,20472,20724,20997,21407,22061,22337,22418,52906,56363,56735,69847,69903,70122,70810,72780,106042,114249,208177,216285,224912,231532,240725,252973,317653,100503085	Alox12,Areg,Pcdh15,Bmp4,Ddr1,Runx1,Runx3,Cobl,Ctsh,Dab2,Flt1,Gata3,Gna13,Hand2,Foxd1,Foxa1,Krt27,Lef1,Mef2c,Mmp2,Msx2,Nfatc1,Pax8,Pbx1,Prox1,St14,Aldh1a2,Robo1,Sfrp1,Six2,Serpinb5,T,Tcf15,Trp63,Vdr,Wnt5a,Ahi1,Tmeff2,Krt71,Wnk4,Rasip1,Mllt3,Krt25,Rspo3,Prickle1,Npnt,Phldb2,Alx1,Crb3,Arhgap24,Sulf1,Grhl2,Klk14,Klhl3
										19_Member	GO Biological Processes	GO:0048732	gland development	-2.88578	-1.13142	46/470	11839,11941,12159,12305,12394,12577,12583,12808,13489,13710,14462,15111,15375,15451,16173,16392,16842,17263,17390,17702,18011,18510,18514,19130,19165,19876,20377,20720,20724,22061,22337,22370,22418,22778,26417,54139,56532,68927,71371,83993,109880,109901,216233,225341,225631,240725	Areg,Atp2b2,Bmp4,Ddr1,Runx1,Cdkn1c,Cdo1,Cobl,Drd2,Elf3,Gata3,Hand2,Foxa1,Hpn,Il18,Isl1,Lef1,Meg3,Mmp2,Msx2,Neurl1a,Pax8,Pbx1,Prox1,Psen2,Robo1,Sfrp1,Serpine2,Serpinb5,Trp63,Vdr,Vtn,Wnt5a,Ikzf1,Mapk3,Irf6,Ripk3,Ptcd2,Arid5b,Tbx19,Braf,Cela1,Socs2,Lims2,Onecut2,Sulf1
										19_Member	GO Biological Processes	GO:0061138	morphogenesis of a branching epithelium	-2.50466	-0.913066	25/225	11839,12159,12305,13036,14254,14674,15229,15375,16842,17702,18018,18510,18514,19130,19143,20377,20472,22061,22337,22418,69903,72780,114249,240725,252973	Areg,Bmp4,Ddr1,Ctsh,Flt1,Gna13,Foxd1,Foxa1,Lef1,Msx2,Nfatc1,Pax8,Pbx1,Prox1,St14,Sfrp1,Six2,Trp63,Vdr,Wnt5a,Rasip1,Rspo3,Npnt,Sulf1,Grhl2
										19_Member	GO Biological Processes	GO:0022612	gland morphogenesis	-2.20565	-0.725006	18/153	11839,12159,12305,13710,15375,15451,16173,17390,17702,19130,19876,20377,20724,22061,22337,22418,225341,240725	Areg,Bmp4,Ddr1,Elf3,Foxa1,Hpn,Il18,Mmp2,Msx2,Prox1,Robo1,Sfrp1,Serpinb5,Trp63,Vdr,Wnt5a,Lims2,Sulf1
										20_Summary	GO Biological Processes	GO:0023061	signal release	-5.70936	-3.02884	61/531	12286,12290,12394,12952,13132,13489,13640,13839,14299,14419,14462,14761,14809,15229,16392,16500,17096,17260,17957,18189,18190,18191,18212,18510,18751,20287,20377,20394,20616,20618,20743,20750,20979,20981,20983,23830,26875,27220,52055,53322,56183,56637,58994,67041,67847,70129,78896,93691,99571,106347,109880,208898,214084,235415,238988,268934,319613,320790,327814,330890,432530,11735,11815,12009,121…	Cacna1a,Cacna1e,Runx1,Cry1,Dab2,Drd2,Efna5,Epha5,Ncs1,Gal,Gata3,Gpr27,Grik5,Foxd1,Isl1,Kcnb1,Lyn,Mef2c,Napb,Nrxn1,Nrxn2,Nrxn3,Ntrk2,Pax8,Prkcb,Sct,Sfrp1,Scg5,Snap91,Sncg,Sptbn2,Spp1,Syt1,Syt3,Syt4,Capn10,Pclo,Cartpt,Rab11fip5,Nucb2,Nmu,Gsk3b,Smpd3,Oxct1,Sncaip,Slc44a4,Ecrg4,Klf7,Fgg,Ildr1,Braf,Unc13c,Slc18a2,Cplx3,Erc2,Grm4,Sybu,Chd7,Ppfia2,Piwil4,Adcy1,Ank3,Apod,Cep131,Bmp4,Casp1,Cd2,Cidea,Cln3,…
										20_Member	GO Biological Processes	GO:0023061	signal release	-5.70936	-3.02884	61/531	12286,12290,12394,12952,13132,13489,13640,13839,14299,14419,14462,14761,14809,15229,16392,16500,17096,17260,17957,18189,18190,18191,18212,18510,18751,20287,20377,20394,20616,20618,20743,20750,20979,20981,20983,23830,26875,27220,52055,53322,56183,56637,58994,67041,67847,70129,78896,93691,99571,106347,109880,208898,214084,235415,238988,268934,319613,320790,327814,330890,432530	Cacna1a,Cacna1e,Runx1,Cry1,Dab2,Drd2,Efna5,Epha5,Ncs1,Gal,Gata3,Gpr27,Grik5,Foxd1,Isl1,Kcnb1,Lyn,Mef2c,Napb,Nrxn1,Nrxn2,Nrxn3,Ntrk2,Pax8,Prkcb,Sct,Sfrp1,Scg5,Snap91,Sncg,Sptbn2,Spp1,Syt1,Syt3,Syt4,Capn10,Pclo,Cartpt,Rab11fip5,Nucb2,Nmu,Gsk3b,Smpd3,Oxct1,Sncaip,Slc44a4,Ecrg4,Klf7,Fgg,Ildr1,Braf,Unc13c,Slc18a2,Cplx3,Erc2,Grm4,Sybu,Chd7,Ppfia2,Piwil4,Adcy1
										20_Member	GO Biological Processes	GO:0090087	regulation of peptide transport	-4.31987	-2.00955	75/767	11735,11815,12009,12159,12290,12362,12481,12683,12752,12796,13489,13640,13839,14462,14761,15444,16392,16500,16534,17096,17196,18189,18484,18510,18753,18760,18761,19073,19259,19260,20201,20287,20377,20616,20983,21942,22138,22259,22418,23830,26417,27220,50706,52055,52906,53322,53330,54324,54698,56183,56637,66214,67041,68617,71268,72565,72727,75687,75744,77125,77128,77574,78896,93691,99571,106347,10…	Ank3,Apod,Cep131,Bmp4,Cacna1e,Casp1,Cd2,Cidea,Cln3,Camp,Drd2,Efna5,Epha5,Gata3,Gpr27,Hpca,Isl1,Kcnb1,Kcnn4,Lyn,Mbp,Nrxn1,Pam,Pax8,Prkcd,Prkd1,Prkcq,Srgn,Ptpn5,Ptpn22,S100a8,Sct,Sfrp1,Snap91,Syt4,Tnfrsf9,Ttn,Nr1h3,Wnt5a,Capn10,Mapk3,Cartpt,Postn,Rab11fip5,Ahi1,Nucb2,Vamp4,Arhgef5,Crtam,Nmu,Gsk3b,Rgcc,Oxct1,Mtcl1,Lrrfip2,Uaca,B3gat3,Ripor1,Svip,Il33,Crebrf,Tcaf1,Ecrg4,Klf7,Fgg,Ildr1,Ankrd1,Adtrp,Ba…
										20_Member	GO Biological Processes	GO:0002790	peptide secretion	-3.96441	-1.7912	66/670	12290,12362,12404,12481,12683,12796,13489,13640,13839,14462,14761,16392,16500,16534,17096,17196,18189,18484,18510,18761,19073,19260,19885,20201,20287,20377,20618,20983,21942,22138,22259,22418,23830,26417,26875,26903,27220,50706,52055,52906,53322,54698,56183,58994,66214,67041,67295,71268,72825,77125,78896,93691,99571,106347,107765,108723,109254,214084,235415,242248,243958,269951,282663,319613,3207…	Cacna1e,Casp1,Cbln1,Cd2,Cidea,Camp,Drd2,Efna5,Epha5,Gata3,Gpr27,Isl1,Kcnb1,Kcnn4,Lyn,Mbp,Nrxn1,Pam,Pax8,Prkcq,Srgn,Ptpn22,Rorc,S100a8,Sct,Sfrp1,Sncg,Syt4,Tnfrsf9,Ttn,Nr1h3,Wnt5a,Capn10,Mapk3,Pclo,Dysf,Cartpt,Postn,Rab11fip5,Ahi1,Nucb2,Crtam,Nmu,Smpd3,Rgcc,Oxct1,Rab3c,Lrrfip2,Mon1a,Il33,Ecrg4,Klf7,Fgg,Ildr1,Ankrd1,Card11,Adtrp,Slc18a2,Cplx3,Bank1,Siglecg,Idh2,Serpinb1b,Sybu,Chd7,Piwil4
										20_Member	GO Biological Processes	GO:0002791	regulation of peptide secretion	-3.78558	-1.64632	55/539	12290,12362,12481,12683,12796,13489,13640,13839,14462,14761,16392,16500,16534,17096,17196,18189,18484,18510,18761,19073,19260,20201,20287,20377,20983,21942,22138,22259,22418,23830,26417,27220,50706,52055,52906,53322,54698,56183,66214,67041,71268,77125,78896,93691,99571,106347,107765,109254,242248,243958,269951,282663,319613,320790,330890	Cacna1e,Casp1,Cd2,Cidea,Camp,Drd2,Efna5,Epha5,Gata3,Gpr27,Isl1,Kcnb1,Kcnn4,Lyn,Mbp,Nrxn1,Pam,Pax8,Prkcq,Srgn,Ptpn22,S100a8,Sct,Sfrp1,Syt4,Tnfrsf9,Ttn,Nr1h3,Wnt5a,Capn10,Mapk3,Cartpt,Postn,Rab11fip5,Ahi1,Nucb2,Crtam,Nmu,Rgcc,Oxct1,Lrrfip2,Il33,Ecrg4,Klf7,Fgg,Ildr1,Ankrd1,Adtrp,Bank1,Siglecg,Idh2,Serpinb1b,Sybu,Chd7,Piwil4
										20_Member	GO Biological Processes	GO:0010817	regulation of hormone levels	-3.59354	-1.5378	57/574	11522,12286,12290,12394,12952,12971,13116,13132,13370,13489,13640,13809,13839,14419,14462,14599,14761,15229,15375,15451,16392,16500,16531,17096,18189,18510,19378,20287,20377,20394,20750,22337,23830,26875,27220,30052,52055,53322,56183,58807,58994,67041,68947,70129,72082,74134,78896,93691,99571,106347,214084,235415,319613,320790,330890,432720,100417514	Adh1,Cacna1a,Cacna1e,Runx1,Cry1,Crym,Cyp46a1,Dab2,Dio1,Drd2,Efna5,Enpep,Epha5,Gal,Gata3,Gh,Gpr27,Foxd1,Foxa1,Hpn,Isl1,Kcnb1,Kcnma1,Lyn,Nrxn1,Pax8,Aldh1a2,Sct,Sfrp1,Scg5,Spp1,Vdr,Capn10,Pclo,Cartpt,Pcsk1n,Rab11fip5,Nucb2,Nmu,Slco1c1,Smpd3,Oxct1,Chst8,Slc44a4,Cyp2c55,Cyp2s1,Ecrg4,Klf7,Fgg,Ildr1,Slc18a2,Cplx3,Sybu,Chd7,Piwil4,Akr1c19,Adh6b
										20_Member	GO Biological Processes	GO:0051223	regulation of protein transport	-3.45036	-1.44492	68/725	11735,11815,12009,12159,12290,12362,12481,12683,12752,12796,13489,13640,13839,14462,14761,15444,16392,16500,16534,17096,17196,18189,18484,18753,18760,18761,19073,19259,19260,20377,20616,20983,21942,22138,22259,22418,23830,26417,27220,50706,52055,52906,53330,54324,54698,56183,56637,66214,67041,68617,71268,72565,72727,75687,75744,77125,77128,77574,93691,99571,107765,109254,242248,243958,269951,2826…	Ank3,Apod,Cep131,Bmp4,Cacna1e,Casp1,Cd2,Cidea,Cln3,Camp,Drd2,Efna5,Epha5,Gata3,Gpr27,Hpca,Isl1,Kcnb1,Kcnn4,Lyn,Mbp,Nrxn1,Pam,Prkcd,Prkd1,Prkcq,Srgn,Ptpn5,Ptpn22,Sfrp1,Snap91,Syt4,Tnfrsf9,Ttn,Nr1h3,Wnt5a,Capn10,Mapk3,Cartpt,Postn,Rab11fip5,Ahi1,Vamp4,Arhgef5,Crtam,Nmu,Gsk3b,Rgcc,Oxct1,Mtcl1,Lrrfip2,Uaca,B3gat3,Ripor1,Svip,Il33,Crebrf,Tcaf1,Klf7,Fgg,Ankrd1,Adtrp,Bank1,Siglecg,Idh2,Serpinb1b,Sybu,Pi…
										20_Member	GO Biological Processes	GO:0009914	hormone transport	-3.43511	-1.44282	41/381	12286,12290,12394,12952,12971,13132,13489,13640,13839,14419,14462,14761,15229,16392,16500,17096,18189,18510,20287,20377,20394,20750,23830,26875,27220,52055,53322,56183,58807,58994,67041,70129,78896,93691,99571,106347,214084,235415,319613,320790,330890	Cacna1a,Cacna1e,Runx1,Cry1,Crym,Dab2,Drd2,Efna5,Epha5,Gal,Gata3,Gpr27,Foxd1,Isl1,Kcnb1,Lyn,Nrxn1,Pax8,Sct,Sfrp1,Scg5,Spp1,Capn10,Pclo,Cartpt,Rab11fip5,Nucb2,Nmu,Slco1c1,Smpd3,Oxct1,Slc44a4,Ecrg4,Klf7,Fgg,Ildr1,Slc18a2,Cplx3,Sybu,Chd7,Piwil4
										20_Member	GO Biological Processes	GO:0070201	regulation of establishment of protein localization	-3.36039	-1.39613	70/757	11735,11815,12009,12159,12290,12362,12481,12683,12752,12796,13489,13640,13839,14462,14761,15444,16392,16500,16534,17096,17196,17762,18189,18484,18753,18760,18761,19073,19259,19260,20377,20616,20983,21942,22138,22259,22418,23830,26417,27220,50706,52055,52906,53330,54324,54698,56183,56637,66214,67041,68617,71268,72565,72727,75687,75744,77125,77128,77574,93691,99571,107765,109254,235431,242248,24395…	Ank3,Apod,Cep131,Bmp4,Cacna1e,Casp1,Cd2,Cidea,Cln3,Camp,Drd2,Efna5,Epha5,Gata3,Gpr27,Hpca,Isl1,Kcnb1,Kcnn4,Lyn,Mbp,Mapt,Nrxn1,Pam,Prkcd,Prkd1,Prkcq,Srgn,Ptpn5,Ptpn22,Sfrp1,Snap91,Syt4,Tnfrsf9,Ttn,Nr1h3,Wnt5a,Capn10,Mapk3,Cartpt,Postn,Rab11fip5,Ahi1,Vamp4,Arhgef5,Crtam,Nmu,Gsk3b,Rgcc,Oxct1,Mtcl1,Lrrfip2,Uaca,B3gat3,Ripor1,Svip,Il33,Crebrf,Tcaf1,Klf7,Fgg,Ankrd1,Adtrp,Coro2b,Bank1,Siglecg,Idh2,Serpi…
										20_Member	GO Biological Processes	GO:0051047	positive regulation of secretion	-3.32026	-1.37915	53/537	11891,11998,12362,12394,12424,12481,12796,12934,13057,13132,13489,14127,14299,14419,14462,14761,16392,16500,16534,16854,17196,18546,18761,19260,20201,20287,20750,20979,20983,22138,22418,22788,23830,26399,26417,26565,27220,50706,53322,54698,56183,58994,66214,67041,71268,72054,77125,78896,99571,106347,107765,110877,319613	Rab27a,Avp,Casp1,Runx1,Cck,Cd2,Camp,Dpysl2,Cyba,Dab2,Drd2,Fcer1g,Ncs1,Gal,Gata3,Gpr27,Isl1,Kcnb1,Kcnn4,Lgals3,Mbp,Pcp4,Prkcq,Ptpn22,S100a8,Sct,Spp1,Syt1,Syt4,Ttn,Wnt5a,Zp3,Capn10,Map2k6,Mapk3,Pla2g10,Cartpt,Postn,Nucb2,Crtam,Nmu,Smpd3,Rgcc,Oxct1,Lrrfip2,Cyp4f18,Il33,Ecrg4,Fgg,Ildr1,Ankrd1,Slc18a1,Sybu
										20_Member	GO Biological Processes	GO:1903532	positive regulation of secretion by cell	-3.1667	-1.2874	48/481	11891,11998,12362,12394,12424,12481,12796,12934,13132,13489,14127,14299,14419,14462,14761,16392,16500,16534,16854,17196,18546,18761,19260,20287,20750,20979,20983,22138,22418,22788,23830,26417,27220,50706,53322,54698,56183,58994,66214,67041,71268,77125,78896,99571,106347,107765,110877,319613	Rab27a,Avp,Casp1,Runx1,Cck,Cd2,Camp,Dpysl2,Dab2,Drd2,Fcer1g,Ncs1,Gal,Gata3,Gpr27,Isl1,Kcnb1,Kcnn4,Lgals3,Mbp,Pcp4,Prkcq,Ptpn22,Sct,Spp1,Syt1,Syt4,Ttn,Wnt5a,Zp3,Capn10,Mapk3,Cartpt,Postn,Nucb2,Crtam,Nmu,Smpd3,Rgcc,Oxct1,Lrrfip2,Il33,Ecrg4,Fgg,Ildr1,Ankrd1,Slc18a1,Sybu
										20_Member	GO Biological Processes	GO:0046879	hormone secretion	-3.07825	-1.24001	39/372	12286,12290,12394,12952,13132,13489,13640,13839,14419,14462,14761,15229,16392,16500,17096,18189,18510,20287,20377,20394,20750,23830,26875,27220,52055,53322,56183,58994,67041,70129,78896,93691,99571,106347,214084,235415,319613,320790,330890	Cacna1a,Cacna1e,Runx1,Cry1,Dab2,Drd2,Efna5,Epha5,Gal,Gata3,Gpr27,Foxd1,Isl1,Kcnb1,Lyn,Nrxn1,Pax8,Sct,Sfrp1,Scg5,Spp1,Capn10,Pclo,Cartpt,Rab11fip5,Nucb2,Nmu,Smpd3,Oxct1,Slc44a4,Ecrg4,Klf7,Fgg,Ildr1,Slc18a2,Cplx3,Sybu,Chd7,Piwil4
										20_Member	GO Biological Processes	GO:0009306	protein secretion	-2.96858	-1.18114	58/622	12290,12362,12404,12481,12683,12796,13489,13640,13839,14462,14761,16392,16500,16534,17096,17196,18189,18484,18761,19073,19260,19885,20377,20618,20983,21942,22138,22259,22418,23830,26417,26875,26903,27220,50706,52055,52906,54698,56183,66214,67041,67295,71268,72825,77125,93691,99571,107765,108723,109254,214084,235415,242248,243958,269951,282663,319613,330890	Cacna1e,Casp1,Cbln1,Cd2,Cidea,Camp,Drd2,Efna5,Epha5,Gata3,Gpr27,Isl1,Kcnb1,Kcnn4,Lyn,Mbp,Nrxn1,Pam,Prkcq,Srgn,Ptpn22,Rorc,Sfrp1,Sncg,Syt4,Tnfrsf9,Ttn,Nr1h3,Wnt5a,Capn10,Mapk3,Pclo,Dysf,Cartpt,Postn,Rab11fip5,Ahi1,Crtam,Nmu,Rgcc,Oxct1,Rab3c,Lrrfip2,Mon1a,Il33,Klf7,Fgg,Ankrd1,Card11,Adtrp,Slc18a2,Cplx3,Bank1,Siglecg,Idh2,Serpinb1b,Sybu,Piwil4
										20_Member	GO Biological Processes	GO:0050708	regulation of protein secretion	-2.82846	-1.09554	48/499	12290,12362,12481,12683,12796,13489,13640,13839,14462,14761,16392,16500,16534,17096,17196,18189,18484,18761,19073,19260,20377,20983,21942,22138,22259,22418,23830,26417,27220,50706,52055,52906,54698,56183,66214,67041,71268,77125,93691,99571,107765,109254,242248,243958,269951,282663,319613,330890	Cacna1e,Casp1,Cd2,Cidea,Camp,Drd2,Efna5,Epha5,Gata3,Gpr27,Isl1,Kcnb1,Kcnn4,Lyn,Mbp,Nrxn1,Pam,Prkcq,Srgn,Ptpn22,Sfrp1,Syt4,Tnfrsf9,Ttn,Nr1h3,Wnt5a,Capn10,Mapk3,Cartpt,Postn,Rab11fip5,Ahi1,Crtam,Nmu,Rgcc,Oxct1,Lrrfip2,Il33,Klf7,Fgg,Ankrd1,Adtrp,Bank1,Siglecg,Idh2,Serpinb1b,Sybu,Piwil4
[truncated: 3 more rows]
[truncated: 9 more columns]

## Sheet: DEGs of Two Consecutive Stages
DEGs of Two Consecutive Stages between Mitotic Arrest PGCs and Undiff.ed SPG
Mitotic arrest PGCs vs. Q-ProSPG								Q-ProSPG vs. T-ProSPG								T-ProSPG vs. Undiff.ed SPG
p_val	avg_logFC	pct.1	pct.2	p_val_adj	Cluster	Gene		p_val	avg_logFC	pct.1	pct.2	p_val_adj	Cluster	Gene		p_val	avg_logFC	pct.1	pct.2	p_val_adj	Cluster	Gene
[truncated: 1,627 more rows]

## Sheet: GO of Two Consecutive Stages
GO Terms of Two Consecutive Stages between Mitotic Arrest PGCs and Undiff.ed SPG
[truncated: 366 more rows]
[truncated: 9 more columns]

## Sheet: GO of Spermatogenic Cells
GO Terms of Two Consecutive Stages during Spermatogenesis
[truncated: 341 more rows]
[truncated: 144 more columns]
