# Supplementary material for: Cell-fate transition and determination analysis of mouse male germ cells throughout development
Source: Nat Commun. 2021 Nov 25;12:6839. doi: 10.1038/s41467-021-27172-0 (PMC8617176; doi:10.1038/s41467-021-27172-0)
Supplement: Supplementary file 8 — Supplementary Data 5 [file 41467_2021_27172_MOESM8_ESM.xlsx]

## Sheet: Bulk RNA-seq QC
Sample	Knockdown gene	Replicate	Barcode	Raw reads	Mapping reads	Transcript Number	Gene Number
sh-NC-R1	Non-targeting gene	Replicate 1	AACGTGAT	551316	6979739	1099025	16401
sh-NC-R2	Non-targeting gene	Replicate 2	CGCTGATC	513859	6510215	1063405	16210
sh-Hhex-1-R1	Hhex	Replicate 1	ATGCCTAA	1668556	21742092	1884403	18406
sh-Hhex-1-R2	Hhex	Replicate 2	ACAGCAGA	1563343	16016196	1693462	17905

## Sheet: DEGs of sh-Hhex mSSCs
row	baseMean	log2FoldChange	lfcSE	stat	pvalue	padj	Downregulated/Upregulated in Hhex KD mSSCs
Mrpl15	338.511	-0.566578	0.128866	-4.39663	1.09946e-05	0.000241832	Down
Rrs1	180.146	-0.635381	0.158115	-4.01848	5.85744e-05	0.000876354	Down
Tcf24	48.0253	3.75779	0.561923	6.68737	2.27216e-11	2.95988e-09	Up
Ncoa2	16.1403	1.65956	0.621102	2.67196	0.00754086	0.0370931	Up
Rpl7	683.506	-0.503102	0.175361	-2.86895	0.00411841	0.0232952	Down
Rdh10	19.9774	1.5731	0.558977	2.81424	0.00488921	0.0266381	Up
Mcm3	201.741	-0.704873	0.14999	-4.69947	2.60842e-06	7.4935e-05	Down
Ogfrl1	51.1436	2.0654	0.369309	5.59261	2.23685e-08	1.26596e-06	Up
Smap1	145.765	2.18973	0.220834	9.91576	3.55557e-23	5.9698e-20	Up
Phf3	63.1131	1.17997	0.290557	4.06107	4.88485e-05	0.000755407	Up
Bend6	42.0749	1.35199	0.362818	3.72637	0.000194254	0.00224869	Up
Imp4	166.412	-0.513074	0.164184	-3.12499	0.00177813	0.0123141	Down
Fam168b	142.852	1.18587	0.195016	6.08091	1.19505e-09	1.05605e-07	Up
Fam178b	119.67	-0.591468	0.182588	-3.23936	0.00119798	0.00903898	Down
Actr1b	150.643	-0.516242	0.167237	-3.08689	0.00202265	0.01356	Down
Rev1	51.0106	1.63835	0.365975	4.47667	7.58163e-06	0.000181851	Up
Aff3	86.7699	-0.693399	0.216857	-3.1975	0.00138623	0.0101391	Down
Cnot11	121.433	1.46128	0.215231	6.78937	1.12627e-11	1.63644e-09	Up
Rnf149	136.925	0.976124	0.195419	4.99503	5.8827e-07	2.16813e-05	Up
Il1r1	39.3566	0.94498	0.357274	2.64497	0.0081698	0.0393541	Up
Il1rl1	19.0632	1.6279	0.58308	2.7919	0.00523993	0.0280782	Up
Gpr45	22.7557	2.81251	0.65467	4.29607	1.7385e-05	0.000340732	Up
1500015O10Rik	70.0585	2.44953	0.522104	4.69165	2.71016e-06	7.72702e-05	Up
Slc39a10	94.2594	-0.605768	0.217962	-2.77923	0.00544877	0.0290223	Down
1700019D03Rik	10.02	-1.83475	0.677955	-2.70629	0.00680388	0.0343284	Down
Ormdl1	128.687	-0.518274	0.178651	-2.90103	0.00371934	0.0216332	Down
Sf3b1	243.673	-0.506955	0.144464	-3.5092	0.000449449	0.00428494	Down
Hspe1	1134.95	-0.715845	0.232032	-3.08511	0.00203474	0.013623	Down
Plcl1	8.41967	5.7587	1.56939	3.6694	0.000243121	0.00267185	Up
Spats2l	89.12	0.815154	0.239379	3.40528	0.000660955	0.00573346	Up
Kctd18	61.2294	0.740788	0.275575	2.68815	0.00718484	0.0357061	Up
Ppil3	166.965	-0.55152	0.161003	-3.42553	0.000613594	0.00543176	Down
Stradb	42.1177	1.23375	0.358593	3.44053	0.000580566	0.00520032	Up
Wdr12	181.972	-0.638927	0.151332	-4.22201	2.42135e-05	0.000439243	Down
Carf	71.5507	1.17013	0.270853	4.32018	1.55902e-05	0.000313447	Up
Ndufs1	142.449	-0.634319	0.1746	-3.63297	0.000280174	0.00296894	Down
Zdbf2	40.2827	1.52511	0.400543	3.8076	0.000140322	0.00173946	Up
Klf7	74.3634	0.751102	0.258409	2.90663	0.0036534	0.0213235	Up
Lancl1	217.084	-0.582768	0.141446	-4.12006	3.78768e-05	0.000627283	Down
Atic	189.082	-0.615968	0.149591	-4.11768	3.82707e-05	0.000631341	Down
Pecr	132.738	-0.602484	0.175143	-3.43995	0.000581823	0.00520541	Down
Rpl37a	1255.04	-0.733553	0.248692	-2.94964	0.00318145	0.0191763	Down
Ctdsp1	83.5853	0.852324	0.238151	3.57893	0.000345006	0.00351306	Up
Bcs1l	101.889	-0.65271	0.200559	-3.25445	0.00113614	0.00871924	Down
Abcb6	152.289	-0.581134	0.16244	-3.57753	0.00034685	0.00352709	Down
Stk16	150.171	-0.501549	0.161681	-3.10208	0.00192167	0.0130568	Down
Tuba4a	86.7446	-0.61844	0.225864	-2.73811	0.0061793	0.031847	Down
Dnpep	201.647	-0.505835	0.150384	-3.36362	0.000769277	0.0064833	Down
Chpf	72.1706	0.74503	0.253194	2.94253	0.00325546	0.0194897	Up
Slc4a3	33.6295	0.990473	0.386497	2.56269	0.0103865	0.0476761	Up
Farsb	197.474	-0.673926	0.14906	-4.52118	6.14967e-06	0.000152689	Down
Acsl3	124.058	0.640902	0.196715	3.25802	0.00112191	0.00864956	Up
Mrpl44	222.86	-0.618063	0.142694	-4.33139	1.48169e-05	0.000303797	Down
Agfg1	46.9502	0.983299	0.335797	2.92825	0.00340876	0.0202343	Up
Pid1	24.3817	1.4503	0.488624	2.96813	0.00299618	0.0183598	Up
Cab39	83.1792	0.796058	0.238509	3.33764	0.000844927	0.0069322	Up
Psmd1	208.561	-0.589341	0.141642	-4.16078	3.17158e-05	0.00054523	Down
Ptma	908.141	-0.719217	0.193811	-3.71093	0.000206501	0.00234796	Down
Hjurp	145.494	-0.640064	0.168814	-3.79153	0.000149725	0.00183346	Down
Arl4c	78.6925	2.08079	0.30031	6.9288	4.24424e-12	7.12607e-10	Up
Platr5	8.95284	3.31192	1.17301	2.82345	0.00475102	0.0260307	Up
Lrrfip1	127.428	0.647606	0.194007	3.33805	0.000843684	0.00692875	Up
Rbm44	93.2117	-0.577553	0.209494	-2.7569	0.0058352	0.0304893	Down
Ilkap	186.135	-0.521373	0.156462	-3.33227	0.000861396	0.00702459	Down
Traf3ip1	55.0649	1.51931	0.334442	4.54282	5.55059e-06	0.00014073	Up
Twist2	74.9138	1.4908	0.272646	5.4679	4.55408e-08	2.36484e-06	Up
Ndufa10	240.56	-0.584941	0.138534	-4.22237	2.41742e-05	0.000439058	Down
Atg4b	202.913	-0.537302	0.146721	-3.66206	0.00025019	0.00272576	Down
Pam	59.1411	1.33227	0.30108	4.42499	9.64465e-06	0.000218829	Up
Gm7967	12.5024	2.762	0.923323	2.99137	0.00277726	0.0173705	Up
Phlpp1	4.25366	4.77106	1.73165	2.75522	0.00586526	0.0306042	Up
Nifk	209.478	-0.681359	0.147123	-4.63122	3.63517e-06	9.87969e-05	Down
Inhbb	39.235	1.21973	0.382442	3.18933	0.00142605	0.0103751	Up
Steap3	30.1929	2.03393	0.479782	4.23927	2.24244e-05	0.000416205	Up
En1	40.1533	1.03184	0.359186	2.8727	0.00406974	0.0231282	Up
Mcm6	246.77	-0.740238	0.151596	-4.88296	1.04503e-06	3.50921e-05	Down
Dyrk3	67.8096	1.34613	0.281333	4.78483	1.71131e-06	5.2991e-05	Up
Rab7b	42.9948	1.51045	0.369063	4.09268	4.26422e-05	0.000682592	Up
Ppp1r15b	83.9986	-0.911814	0.221817	-4.11065	3.9454e-05	0.000647292	Down
Prelp	47.8091	1.0204	0.323738	3.15193	0.00162194	0.0114851	Up
Chit1	36.7941	1.22436	0.389602	3.14259	0.00167457	0.0117519	Up
Ppp1r12b	19.0147	1.62397	0.576354	2.81767	0.00483733	0.0264269	Up
Rnpep	125.513	0.661825	0.196179	3.37357	0.000742002	0.00627847	Up
Shisa4	62.5827	0.81588	0.276236	2.95357	0.00314126	0.0189947	Up
Camsap2	19.7263	1.84092	0.586474	3.13896	0.00169547	0.0118667	Up
Nek7	53.0789	1.26469	0.32019	3.94979	7.82188e-05	0.00110052	Up
Cfh	13.865	2.56295	0.804377	3.18625	0.0014413	0.0104558	Up
Fam129a	46.0759	1.46061	0.365718	3.99381	6.50187e-05	0.000952033	Up
1700025G04Rik	68.9829	1.85832	0.310277	5.98924	2.10827e-09	1.68561e-07	Up
Dhx9	115.31	-0.587662	0.195042	-3.01301	0.00258671	0.0164511	Down
Npl	19.2787	-1.52087	0.490505	-3.10062	0.00193116	0.01309	Down
Ier5	69.9186	1.9759	0.306537	6.44586	1.14947e-10	1.28664e-08	Up
Qsox1	137.608	0.61581	0.202573	3.03994	0.00236625	0.0153395	Up
Ralgps2	165.404	-0.591246	0.158977	-3.71907	0.000199957	0.00229427	Down
Rasal2	53.2868	1.56002	0.539941	2.88923	0.00386183	0.0222225	Up
Cop1	44.6354	1.1869	0.363348	3.26655	0.00108867	0.00843833	Up
Rc3h1	42.4128	1.3091	0.366262	3.57422	0.000351278	0.00356731	Up
Tnfsf4	5.83316	5.23408	1.62914	3.21279	0.0013145	0.00971794	Up
Mettl13	86.8981	-0.751013	0.214655	-3.4987	0.000467525	0.00441548	Down
Fmo1	24.9112	1.37838	0.495883	2.77965	0.00544179	0.0289954	Up
Fmo2	46.1517	1.5172	0.353255	4.29492	1.74753e-05	0.000341877	Up
Fmo3	41.1214	1.49092	0.384198	3.88061	0.000104197	0.00138358	Up
Ccdc181	68.5585	0.726894	0.272466	2.66783	0.00763428	0.0374611	Up
Dpt	114.743	0.851979	0.214839	3.96566	7.31937e-05	0.00104441	Up
Dcaf6	64.5758	0.688542	0.270524	2.54522	0.010921	0.0494684	Up
Mgst3	196.915	-0.756568	0.146712	-5.15682	2.51175e-07	1.06317e-05	Down
Pbx1	23.8554	1.51853	0.496136	3.06072	0.00220808	0.0145577	Up
Rgs4	19.1575	2.32244	0.641272	3.62161	0.000292776	0.00307232	Up
Uap1	109.82	0.600122	0.207358	2.89414	0.00380204	0.0220125	Up
Dusp12	94.3507	0.587652	0.217729	2.69901	0.00695455	0.0349485	Up
Ndufs2	271.858	-0.547433	0.133734	-4.09345	4.25008e-05	0.000681049	Down
Usp21	136.362	-0.548607	0.169754	-3.23177	0.00123024	0.00923048	Down
Slamf1	56.3231	1.41162	0.329068	4.28975	1.78878e-05	0.000346706	Up
Gm37065	37.4925	1.75043	0.410273	4.2665	1.98565e-05	0.000379811	Up
Pex19	165.961	-0.541456	0.159716	-3.39011	0.000698651	0.00598487	Down
Dcaf8	174.228	-0.52738	0.155288	-3.39614	0.000683432	0.00588788	Down
Ifi207	49.6435	1.27396	0.341195	3.73382	0.000188598	0.00219731	Up
Ifi204	66.4046	0.938758	0.281523	3.33457	0.000854325	0.00698955	Up
Mndal	73.2367	1.9198	0.295922	6.48752	8.72602e-11	1.00656e-08	Up
Ifi211	88.3424	1.61603	0.267509	6.04103	1.53134e-09	1.31478e-07	Up
Ifi203	55.4775	1.67846	0.328872	5.1037	3.33074e-07	1.34574e-05	Up
Ifi202b	113.787	0.904602	0.207923	4.35067	1.35723e-05	0.000286441	Up
Ifi205	86.8183	1.40627	0.251203	5.59814	2.16663e-08	1.23547e-06	Up
Fh1	234.14	-0.672948	0.139129	-4.83688	1.31895e-06	4.29541e-05	Down
Cep170	46.9736	1.33399	0.359433	3.71138	0.000206131	0.00234728	Up
Sdccag8	34.1411	1.02063	0.391403	2.60763	0.00911725	0.0428525	Up
Desi2	140.664	1.63947	0.210554	7.78647	6.89085e-15	2.21548e-12	Up
Ahctf1	71.2589	0.750499	0.262781	2.85599	0.00429034	0.0240205	Up
Coq8a	73.9312	-0.716356	0.235364	-3.04361	0.0023376	0.0151733	Down
Acbd3	119.863	1.00597	0.205833	4.88731	1.02224e-06	3.448e-05	Up
Sde2	239.605	-0.525999	0.139915	-3.75941	0.000170316	0.00201538	Down
Lbr	82.7605	0.908742	0.249622	3.64048	0.000272134	0.00290002	Up
Enah	149.434	0.770361	0.1794	4.2941	1.75406e-05	0.00034245	Up
Vmn1r1	4.13325	4.73768	1.72888	2.74032	0.00613792	0.0316769	Up
Fbxo28	83.9411	2.06419	0.289747	7.12412	1.04745e-12	1.88429e-10	Up
Aida	77.0486	1.80379	0.444422	4.05873	4.93395e-05	0.000760785	Up
Rrp15	267.765	-0.536192	0.143664	-3.73225	0.000189777	0.00220763	Down
Kcnk2	10.1744	4.55092	1.53921	2.95666	0.00310995	0.0188506	Up
Atf3	33.7152	1.19872	0.398954	3.00465	0.00265883	0.0167896	Up
Ints7	99.6551	-0.784049	0.20263	-3.86936	0.00010912	0.00143384	Down
Lpgat1	69.1766	1.91232	0.306447	6.24029	4.36757e-10	4.31361e-08	Up
Hsd11b1	149.005	0.818478	0.181311	4.51422	6.35497e-06	0.000157169	Up
G0s2	61.8382	1.07246	0.293695	3.65162	0.000260596	0.00280675	Up
Suv39h2	77.8136	2.50104	0.679697	3.67964	0.000233564	0.00258943	Up
Phyh	45.6663	0.88119	0.335573	2.62592	0.00864141	0.0411327	Up
Nudt5	207.497	-0.585067	0.147078	-3.97794	6.95158e-05	0.00100647	Down
Celf2	82.1742	0.743636	0.241239	3.08257	0.00205219	0.0137216	Up
Gata3	19.9999	3.13774	0.747585	4.19716	2.70277e-05	0.000479925	Up
Plxdc2	91.1532	0.79267	0.235826	3.36126	0.000775884	0.00652442	Up
Mllt10	111.85	0.558365	0.203459	2.74436	0.00606282	0.0313429	Up
Msrb2	33.0309	1.44912	0.422628	3.42884	0.000606178	0.00538187	Up
Zmynd19	131.055	1.1081	0.202538	5.47106	4.47364e-08	2.33107e-06	Up
Nelfb	215.829	-0.601481	0.145121	-4.14469	3.40281e-05	0.000573882	Down
Uap1l1	192.634	-0.664913	0.164322	-4.0464	5.20117e-05	0.000795495	Down
Rabl6	118.991	0.615817	0.201979	3.04892	0.00229669	0.0149915	Up
Sohlh1	230.337	-0.80109	0.141891	-5.64581	1.64405e-08	9.85843e-07	Down
Ubac1	159.13	1.11285	0.188014	5.91897	3.23964e-09	2.43553e-07	Up
Pmpca	202.29	-0.610763	0.152025	-4.01752	5.88134e-05	0.000878622	Down
Egfl7	216.326	-0.572268	0.150371	-3.80572	0.000141394	0.00174988	Down
Agpat2	58.3308	1.52134	0.312549	4.86754	1.12995e-06	3.75269e-05	Up
Fam69b	95.2231	1.90638	0.266571	7.15151	8.58274e-13	1.60116e-10	Up
Med22	109.979	-1.061	0.192118	-5.52263	3.33965e-08	1.81531e-06	Down
Surf1	195.48	-0.592423	0.144572	-4.09777	4.17152e-05	0.000670594	Down
Wdr5	187.622	-0.716466	0.154928	-4.62451	3.75477e-06	0.000101682	Down
Olfm1	31.4071	2.46906	0.508771	4.85299	1.21611e-06	4.01238e-05	Up
1700007K13Rik	61.6224	3.07985	0.412921	7.45869	8.73837e-14	2.0671e-11	Up
Ralgds	76.1373	0.771	0.264083	2.91953	0.0035056	0.0206765	Up
Gtf3c5	94.2738	-1.13446	0.204623	-5.54415	2.95378e-08	1.63325e-06	Down
Cercam	52.8688	0.762649	0.297481	2.56369	0.0103567	0.0475973	Up
Ptpa	178.115	-0.575309	0.156055	-3.68659	0.000227278	0.00253088	Down
Ier5l	46.8818	1.08085	0.35	3.08815	0.00201405	0.0135204	Up
Prrx2	103.424	2.90921	0.440032	6.61137	3.80768e-11	4.79482e-09	Up
Tor1a	218.045	-0.615483	0.143013	-4.30369	1.67973e-05	0.00033438	Down
Prrc2b	35.2082	1.14033	0.388754	2.93329	0.00335394	0.0199848	Up
Dnm1	18.8906	2.10929	0.619865	3.40283	0.000666927	0.00577201	Up
Lcn2	22.5657	2.80393	0.653815	4.28857	1.79826e-05	0.000347932	Up
Ptges2	110.547	1.12027	0.220163	5.08835	3.61198e-07	1.44393e-05	Up
St6galnac6	40.0127	1.78786	0.394921	4.52713	5.97895e-06	0.000149583	Up
Cdk9	154.636	0.773108	0.174164	4.43897	9.03897e-06	0.000208531	Up
Rpl12	721.003	-0.655584	0.155182	-4.2246	2.39361e-05	0.000435928	Down
Garnl3	28.4436	1.17977	0.432578	2.72731	0.0063853	0.0326968	Up
C230014O12Rik	20.5059	-1.44724	0.455318	-3.17852	0.0014803	0.0107028	Down
Dab2ip	71.0478	0.997848	0.271781	3.67151	0.000241117	0.00265563	Up
Dennd1a	9.51362	3.40566	1.16747	2.91714	0.00353257	0.0207949	Up
Ppp6c	177.907	-0.552917	0.161953	-3.41407	0.000640003	0.00559994	Down
Zeb2	31.592	1.3759	0.434191	3.16889	0.00153021	0.0109857	Up
Gm13470	22.7351	3.05014	0.698497	4.36672	1.26128e-05	0.000271112	Up
Gm13522	4.07319	4.70972	1.73083	2.72108	0.00650688	0.0331509	Up
Arl5a	83.6596	1.48943	0.257319	5.78827	7.11147e-09	4.88461e-07	Up
Upp2	15.6158	3.09917	0.840567	3.68699	0.000226919	0.00252874	Up
Baz2b	98.3452	0.919535	0.224109	4.10307	4.07707e-05	0.000660329	Up
Fap	28.493	1.26221	0.457401	2.75952	0.00578857	0.0302983	Up
Gm13594	3.71016	4.57889	1.7537	2.61099	0.00902792	0.0424938	Up
Stk39	33.1212	1.7908	0.436443	4.10317	4.07526e-05	0.000660329	Up
Ccdc173	16.8834	1.56978	0.599386	2.61898	0.00881931	0.0417377	Up
Tlk1	71.5188	1.51556	0.281268	5.38833	7.11158e-08	3.53497e-06	Up
Dync1i2	263.022	-0.597695	0.130769	-4.57062	4.86278e-06	0.000125942	Down
Itga6	47.3271	0.867603	0.325408	2.6662	0.00767148	0.0375644	Up
Map3k20	55.0106	1.19621	0.307966	3.88422	0.000102658	0.00136675	Up
Cdca7	258.102	-0.540379	0.132988	-4.06335	4.8373e-05	0.000751471	Down
Cir1	183.063	-0.514007	0.150334	-3.4191	0.000628281	0.00552565	Down
Hoxd3os1	15.2605	1.94831	0.684859	2.84484	0.00444338	0.0246671	Up
Agps	61.9787	2.02619	0.337444	6.00451	1.91908e-09	1.55076e-07	Up
Cyct	217.524	-0.603907	0.160348	-3.76622	0.000165739	0.00197337	Down
Zfp385b	27.9489	2.92824	0.598829	4.88995	1.0086e-06	3.4096e-05	Up
Nup35	175.753	-0.695229	0.155504	-4.47082	7.79206e-06	0.000185719	Down
Itgav	32.8285	1.21609	0.403589	3.0132	0.0025851	0.0164478	Up
Fam171b	20.5912	-1.33476	0.480917	-2.77544	0.00551275	0.0292862	Down
Tfpi	124.979	0.532017	0.201263	2.64339	0.00820805	0.0394755	Up
Med19	205.986	-0.682281	0.144888	-4.70902	2.48917e-06	7.26135e-05	Down
Serping1	152.732	0.642752	0.193483	3.322	0.000893733	0.00723363	Up
Ube2l6	99.287	0.748277	0.225853	3.31311	0.000922631	0.00742774	Up
C1qtnf4	238.83	-0.707409	0.132896	-5.32301	1.02064e-07	4.82343e-06	Down
Slc39a13	86.7923	0.734567	0.254225	2.88943	0.00385936	0.0222225	Up
Spi1	32.751	1.68802	0.449854	3.75238	0.000175161	0.00206625	Up
Nr1h3	26.5286	1.40598	0.471111	2.98439	0.00284141	0.0176475	Up
Acp2	39.9614	0.969995	0.358665	2.70446	0.00684152	0.0344608	Up
A330069E16Rik	134.651	0.526325	0.200559	2.62428	0.00868311	0.0412259	Up
Pex16	164.775	-0.62894	0.154035	-4.08311	4.44365e-05	0.000703857	Down
Chst1	11.69	3.10402	0.987033	3.1448	0.00166203	0.0116868	Up
Syt13	22.1006	1.38334	0.507199	2.72741	0.00638343	0.0326968	Up
Trp53i11	36.6393	1.15463	0.379562	3.04199	0.00235017	0.0152484	Up
Api5	188.669	-0.632441	0.15957	-3.96342	7.38839e-05	0.00105128	Down
Gm10800	177.109	0.53427	0.167381	3.19194	0.0014132	0.0103036	Up
Prr5l	9.62523	2.78841	1.00691	2.76926	0.00561835	0.0296435	Up
Commd9	225.571	-0.655355	0.151554	-4.32423	1.53065e-05	0.000309635	Down
Cd44	53.3684	1.51116	0.336945	4.48488	7.29566e-06	0.000175829	Up
Caprin1	190.076	-0.565922	0.147543	-3.83565	0.00012523	0.00159155	Down
Lmo2	17.1968	3.68726	0.930079	3.96446	7.35633e-05	0.00104869	Up
Cd59b	29.9348	1.12017	0.423982	2.64203	0.00824096	0.0395959	Up
Cd59a	113.759	0.795617	0.209204	3.80306	0.000142919	0.00176446	Up
Cstf3	223.57	-0.58774	0.142559	-4.12279	3.74305e-05	0.000622921	Down
Tcp11l1	103.72	1.14813	0.235391	4.87753	1.07423e-06	3.58336e-05	Up
Prrg4	26.1115	1.68293	0.528005	3.18734	0.0014359	0.0104244	Up
Eif3m	246.396	-0.552445	0.14158	-3.90201	9.5399e-05	0.0012996	Down
Dnajc24	154.089	-0.747976	0.164935	-4.53497	5.76109e-06	0.000145093	Down
Bdnf	37.373	1.67511	0.443072	3.78067	0.000156407	0.00189228	Up
Fibin	96.2405	0.708789	0.21979	3.22485	0.0012604	0.00941004	Up
Ano3	30.5239	1.15458	0.430048	2.68477	0.00725796	0.0360062	Up
Aven	37.225	1.06086	0.371753	2.85368	0.00432164	0.0241599	Up
Aqr	152.632	-0.876513	0.16525	-5.30416	1.13196e-07	5.24693e-06	Down
Spred1	64.3801	0.967517	0.289652	3.34027	0.00083696	0.00688101	Up
Thbs1	105.218	0.672626	0.22078	3.04659	0.00231456	0.0150691	Up
Gpr176	10.6582	2.49829	0.901892	2.77005	0.00560474	0.0295926	Up
Knstrn	145.122	-0.612471	0.165135	-3.70891	0.000208156	0.00236144	Down
Rad51	202.31	-0.820025	0.150499	-5.44871	5.07376e-08	2.60781e-06	Down
Oip5	30.4388	-1.63989	0.3782	-4.33605	1.45068e-05	0.000299471	Down
Ndufaf1	158.275	-0.516364	0.163795	-3.1525	0.00161878	0.0114789	Down
Rtf1	234.386	0.669831	0.150584	4.44823	8.65809e-06	0.000201591	Up
Ppip5k1	5.63276	5.18594	1.64638	3.14991	0.0016332	0.0115432	Up
Fbn1	74.7207	0.707379	0.249776	2.83205	0.00462501	0.0254881	Up
Eid1	90.8615	0.9691	0.236868	4.0913	4.28962e-05	0.00068376	Up
Fgf7	18.6663	2.49984	0.671011	3.72548	0.000194943	0.00224869	Up
Dtwd1	98.8217	-0.525688	0.20409	-2.57577	0.0100018	0.0461355	Down
Snrnp200	138.695	-0.907738	0.168562	-5.38519	7.23667e-08	3.57364e-06	Down
Ciao1	160.006	-0.57417	0.158306	-3.62697	0.000286766	0.00302247	Down
Tmem127	120.069	0.685234	0.199641	3.43233	0.000598412	0.00532858	Up
Stard7	59.4167	1.02566	0.293132	3.49899	0.00046703	0.00441357	Up
Dusp2	56.145	1.1975	0.307743	3.89125	9.97297e-05	0.00133957	Up
Gpat2	156.676	-0.823984	0.15869	-5.19241	2.07585e-07	8.988e-06	Down
Kcnip3	18.8674	2.09757	0.628204	3.339	0.000840813	0.00690893	Up
Bcl2l11	50.8525	0.884237	0.315636	2.80145	0.00508742	0.0273775	Up
Gm14005	148.599	0.61383	0.179482	3.42	0.00062621	0.00551116	Up
Zc3h6	56.6236	0.896681	0.291044	3.08091	0.0020637	0.0137741	Up
Sirpa	33.965	1.42973	0.418365	3.41743	0.000632164	0.0055474	Up
Stk35	33.3816	2.09713	0.46265	4.53286	5.81913e-06	0.000146311	Up
Snrpb	604.24	-0.551127	0.144725	-3.8081	0.000140037	0.00173946	Down
Ptpra	131.026	0.953601	0.195373	4.88092	1.05591e-06	3.53787e-05	Up
Mrps26	258.628	-0.514641	0.131364	-3.91769	8.94023e-05	0.00122703	Down
Itpa	250.319	-0.565078	0.143183	-3.94653	7.92917e-05	0.00111355	Down
Gfra4	42.9667	1.01197	0.350633	2.88611	0.00390031	0.0224118	Up
1700037H04Rik	204.018	-0.759395	0.146501	-5.18354	2.17709e-07	9.37263e-06	Down
Pank2	121.651	1.80832	0.229673	7.87345	3.44995e-15	1.18482e-12	Up
Smox	42.9265	1.10451	0.353293	3.12631	0.00177012	0.0122698	Up
Tmem230	185.787	-0.597881	0.169568	-3.5259	0.00042204	0.00408549	Down
Cds2	66.6328	1.13701	0.277078	4.10356	4.06833e-05	0.000660329	Up
Crls1	71.2911	2.20594	0.325108	6.78525	1.15886e-11	1.66776e-09	Up
Jag1	27.005	1.2486	0.456842	2.73311	0.00627395	0.0322578	Up
Esf1	257.005	-0.530341	0.131547	-4.03158	5.54021e-05	0.000838859	Down
Ralgapa2	15.3042	1.74083	0.662949	2.62588	0.00864247	0.0411327	Up
Nkx2-4	8.35268	5.74975	1.56508	3.67377	0.000238996	0.00263804	Up
Nxt1	251.733	-0.599966	0.135458	-4.42917	9.45978e-06	0.000215932	Down
Gins1	139.747	-0.678351	0.169914	-3.99233	6.5428e-05	0.000957036	Down
Angpt4	19.6441	1.4061	0.547734	2.56712	0.0102548	0.0471865	Up
Srxn1	82.5952	1.63451	0.52479	3.11459	0.001842	0.0126551	Up
Tcf15	157.252	2.12957	0.383918	5.54694	2.90705e-08	1.61501e-06	Up
Tbc1d20	95.1762	0.875283	0.22995	3.80641	0.000140997	0.0017464	Up
Zcchc3	110.414	0.90368	0.210915	4.28456	1.83098e-05	0.000352457	Up
Mcts2	153.563	-0.515739	0.166433	-3.09878	0.00194319	0.0131581	Down
Cox4i2	73.905	0.681425	0.249593	2.73015	0.00633062	0.0324939	Up
Snta1	45.8996	1.04157	0.351507	2.96316	0.00304494	0.0185833	Up
1700003F12Rik	26.0291	1.27548	0.484426	2.63298	0.00846403	0.0404235	Up
E2f1	123.467	0.772443	0.19569	3.94729	7.90412e-05	0.00111106	Up
Chmp4b	76.0423	1.19236	0.261005	4.56833	4.91621e-06	0.000126773	Up
Raly	46.3287	0.966594	0.34245	2.82259	0.00476379	0.0260912	Up
Eif6	400.379	-0.509358	0.131129	-3.88441	0.00010258	0.00136675	Down
Nnat	143.073	-0.563399	0.170081	-3.31254	0.000924536	0.00743911	Down
Ctnnbl1	222.981	-0.588531	0.146603	-4.01446	5.95832e-05	0.000887057	Down
Actr5	37.2727	1.37919	0.399822	3.44951	0.000561609	0.00507542	Up
Srsf6	306.874	-0.522827	0.127532	-4.09958	4.13895e-05	0.000666777	Down
Mybl2	77.8643	1.11961	0.26045	4.29878	1.71743e-05	0.000338801	Up
Serinc3	171.392	-0.924601	0.155159	-5.95907	2.53683e-09	1.99657e-07	Down
Slpi	46.0013	3.07478	0.486885	6.31522	2.69772e-10	2.85072e-08	Up
Dnttip1	94.523	1.767	0.255144	6.92548	4.34485e-12	7.16799e-10	Up
Ube2c	277.298	-0.717185	0.127663	-5.61779	1.93418e-08	1.11983e-06	Down
Cd40	20.1394	1.45484	0.557234	2.61083	0.00903232	0.0424938	Up
Slc35c2	149.813	-0.586848	0.168471	-3.48337	0.000495144	0.00460496	Down
Sulf2	52.9095	1.49284	0.326839	4.56752	4.93535e-06	0.00012705	Up
Trp53rkb	159.209	0.632543	0.182698	3.46223	0.000535725	0.00489463	Up
Znfx1	48.0342	-0.87716	0.308966	-2.83902	0.0045252	0.0250661	Down
Rnf114	247.025	-0.556589	0.134467	-4.13922	3.48491e-05	0.000585117	Down
Tmem189	74.5815	1.94749	0.299407	6.50448	7.7965e-11	9.13278e-09	Up
Cebpb	203.439	2.72897	0.212309	12.8537	8.19441e-38	1.23826e-33	Up
Mocs3	41.6539	1.57642	0.377783	4.17282	3.00855e-05	0.000520162	Up
Tshz2	88.6226	0.942269	0.235366	4.00341	6.24354e-05	0.000918658	Up
Rae1	248.971	-0.545448	0.132749	-4.10885	3.97634e-05	0.000650286	Down
Rab22a	123.952	1.79275	0.224483	7.98614	1.39233e-15	5.38752e-13	Up
Vapb	90.6122	0.648665	0.22653	2.86348	0.00419009	0.0235465	Up
Npepl1	77.5103	1.55211	0.274021	5.6642	1.4771e-08	9.10347e-07	Up
Gm6710	26.6071	1.60359	0.478553	3.35092	0.000805444	0.00669108	Up
Gm14305	24.2305	2.34246	0.569644	4.11216	3.9198e-05	0.000644528	Up
Phactr3	10.5864	-2.31621	0.701487	-3.30186	0.000960477	0.00766302	Down
B230312C02Rik	145.237	0.512517	0.186282	2.75129	0.00593607	0.0308471	Up
Mrgbp	73.1801	1.66963	0.287985	5.79762	6.72639e-09	4.68399e-07	Up
Ogfr	85.6066	-0.602828	0.222448	-2.70997	0.0067289	0.0339955	Down
Ythdf1	136.473	0.500439	0.191808	2.60906	0.00907922	0.042687	Up
Prpf6	201.354	-0.661982	0.144852	-4.57007	4.87565e-06	0.000125942	Down
AU022751	62.0383	-0.688572	0.253732	-2.71377	0.0066522	0.0337207	Down
Ccnb3	26.7181	-1.55745	0.442104	-3.52282	0.000426987	0.00412281	Down
Slc35a2	94.7852	0.596383	0.221646	2.6907	0.00713013	0.0355472	Up
Pqbp1	217.356	-0.608958	0.138777	-4.38802	1.14386e-05	0.000250143	Down
Timm17b	267.627	-0.590883	0.135956	-4.34614	1.38551e-05	0.000289578	Down
Fthl17b	173.528	-0.842969	0.163301	-5.16206	2.44243e-07	1.03965e-05	Down
Fthl17c	172.065	-0.710361	0.153324	-4.63307	3.60288e-06	9.82729e-05	Down
Fthl17d	172.97	-0.834341	0.164098	-5.08442	3.68746e-07	1.46635e-05	Down
Fthl17e	110.821	-0.589167	0.192454	-3.06134	0.00220351	0.0145467	Down
Fthl17f	71.9273	-0.891594	0.239437	-3.72371	0.00019632	0.00226285	Down
Srpx	59.2403	1.01978	0.292434	3.48721	0.000488087	0.00456404	Up
Usp9x	51.5872	0.872834	0.313106	2.78766	0.00530904	0.0284183	Up
Cask	32.8556	1.00913	0.395964	2.54853	0.0108178	0.0491632	Up
Uba1	221.186	-0.715336	0.145888	-4.90334	9.42224e-07	3.24729e-05	Down
Cdk16	122.736	0.508228	0.192992	2.63342	0.00845308	0.0404223	Up
Il13ra1	85.8795	0.7395	0.235471	3.14052	0.00168649	0.0118203	Up
Ube2a	214.812	-0.613341	0.144242	-4.25216	2.11715e-05	0.00039742	Down
Rhox2a	178.071	-0.631285	0.155448	-4.06108	4.88472e-05	0.000755407	Down
Rhox10	171.751	-0.948729	0.15573	-6.09214	1.11411e-09	1.0021e-07	Down
Rhox13	223.592	-0.892583	0.139763	-6.38641	1.69821e-10	1.85954e-08	Down
C1galt1c1	64.9585	1.4581	0.295688	4.93122	8.17192e-07	2.87176e-05	Up
Slc25a14	73.8489	0.682571	0.249755	2.73297	0.00627665	0.0322607	Up
Gpc4	57.7994	0.896282	0.297398	3.01374	0.00258049	0.0164323	Up
Gpc3	76.3701	0.721103	0.247839	2.90957	0.0036193	0.0212228	Up
Hprt	238.493	-0.508769	0.139113	-3.65723	0.000254959	0.00275782	Down
4930502E18Rik	55.2368	-1.24268	0.289168	-4.29743	1.72787e-05	0.000340416	Down
1700013H16Rik	178.117	-0.604269	0.161259	-3.74719	0.000178825	0.00209962	Down
4930550L24Rik	225.551	-0.547418	0.138303	-3.95811	7.55451e-05	0.00106988	Down
Sox3	104.239	1.13564	0.241493	4.70256	2.56923e-06	7.39499e-05	Up
Fmr1	108.594	1.56407	0.231483	6.75674	1.41129e-11	1.97463e-09	Up
Gm14698	105.143	0.636148	0.208748	3.04744	0.00230801	0.0150458	Up
1700020N15Rik	12.9152	-1.94841	0.612627	-3.18042	0.00147064	0.0106431	Down
Xlr3a	168.331	-0.672663	0.158093	-4.25487	2.09172e-05	0.000395099	Down
Xlr5a	195.132	-0.66	0.152621	-4.32443	1.52924e-05	0.000309635	Down
Xlr5b	176.844	-0.606211	0.159431	-3.80234	0.000143338	0.00176527	Down
Xlr3b	151.081	-0.565011	0.1727	-3.27162	0.00106932	0.00832057	Down
Xlr3c	176.594	-0.639218	0.158359	-4.03651	5.42514e-05	0.000823523	Down
Xlr5c	212.542	-0.613262	0.141058	-4.34759	1.37639e-05	0.000288481	Down
Haus7	166.571	-0.540606	0.162046	-3.33612	0.000849574	0.00696199	Down
Slc6a8	29.0183	1.66043	0.47072	3.52743	0.000419611	0.00407241	Up
Idh3g	209.531	-0.698275	0.157482	-4.434	9.25026e-06	0.000212187	Down
Naa10	167.78	-0.694997	0.172275	-4.03423	5.47807e-05	0.000830282	Down
Irak1	105.956	-0.656384	0.194329	-3.3777	0.000730943	0.0062087	Down
Tktl1	166.114	-0.530212	0.159781	-3.31837	0.000905442	0.00730493	Down
Lage3	235.947	-0.580653	0.142902	-4.06328	4.83874e-05	0.000751471	Down
Gm6880	216.396	-0.884518	0.138107	-6.40459	1.50776e-10	1.66304e-08	Down
Dkc1	209.389	-0.695374	0.149786	-4.64246	3.44288e-06	9.45914e-05	Down
Mageb16	159.513	-0.546333	0.164283	-3.32555	0.000882442	0.00715375	Down
Tmem47	49.8469	0.922656	0.317838	2.90291	0.0036971	0.021537	Up
Tsga8	24.4057	-1.82653	0.428564	-4.26198	2.02622e-05	0.000384169	Down
Mageb4	224.872	-0.724797	0.145945	-4.96622	6.82698e-07	2.45041e-05	Down
Mageb2	83.0775	-0.572021	0.219678	-2.60391	0.00921673	0.0432394	Down
Pdk3	220.464	-0.708533	0.147949	-4.78904	1.6758e-06	5.23204e-05	Down
Maged1	265.744	-0.509644	0.138014	-3.69271	0.000221875	0.00247985	Down
Eda2r	37.6235	1.6083	0.401621	4.00453	6.21403e-05	0.000915207	Up
Efnb1	35.9816	1.25339	0.397192	3.15564	0.00160147	0.0113774	Up
Snx12	207.057	-0.510683	0.161433	-3.16343	0.00155922	0.0111362	Down
Zmym3	200.083	-0.500826	0.152495	-3.28421	0.0010227	0.00806157	Down
Nono	208.577	-0.65472	0.151553	-4.32006	1.55987e-05	0.000313447	Down
Gm4779	229.798	-0.791783	0.136668	-5.79347	6.89478e-09	4.77227e-07	Down
8030474K03Rik	224.392	-0.802663	0.147442	-5.44391	5.21222e-08	2.6699e-06	Down
Cited1	40.911	-1.46899	0.325874	-4.50785	6.54881e-06	0.000160975	Down
Gm9112	226.178	-0.548111	0.14366	-3.81533	0.000136004	0.0017041	Down
Dmrtc1c1	61.1154	0.840378	0.286718	2.93102	0.00337849	0.0201073	Up
Dmrtc1c2	61.1154	0.840378	0.286718	2.93102	0.00337849	0.0201073	Up
Xist	18.7912	1.60033	0.578739	2.7652	0.00568881	0.0299316	Up
Magee1	12.0782	2.33469	0.831537	2.80768	0.00498994	0.0269971	Up
Magt1	93.2948	0.952319	0.229017	4.15829	3.20633e-05	0.000548087	Up
Hmgn5	156.151	0.765515	0.180888	4.232	2.31627e-05	0.000426214	Up
Srpx2	67.5662	0.665748	0.2595	2.5655	0.0103027	0.0473636	Up
Taf7l	315.159	-0.531338	0.128129	-4.14691	3.36989e-05	0.00057024	Down
Timm8a1	263.3	-0.540517	0.135719	-3.98262	6.81597e-05	0.0009913	Down
Nxf2	266.712	-0.662341	0.133187	-4.97302	6.59178e-07	2.38622e-05	Down
Tmsb15a	40.4363	-1.03945	0.31757	-3.27313	0.00106362	0.00829093	Down
Arxes2	116.734	0.543564	0.202597	2.68298	0.00729703	0.0361289	Up
Bex2	160.933	-0.558694	0.165199	-3.38194	0.000719746	0.00612737	Down
Bex4	241.49	-0.602165	0.137368	-4.3836	1.16733e-05	0.000254172	Down
Bex1	167.315	-0.945034	0.15401	-6.13617	8.45364e-10	7.83699e-08	Down
Esx1	23.5672	-1.08045	0.420084	-2.57198	0.0101119	0.0465997	Down
Trap1a	252.068	-0.580855	0.131539	-4.41584	1.00618e-05	0.000225921	Down
Prps1	205.086	-0.939706	0.160076	-5.87038	4.34789e-09	3.14358e-07	Down
Tsc22d3	228.668	-0.615831	0.144864	-4.2511	2.12723e-05	0.000398817	Down
Atg4a	42.3642	1.41878	0.368062	3.85474	0.000115854	0.00149758	Up
Acsl4	59.2342	1.14139	0.317324	3.59694	0.00032198	0.00331985	Up
Tmem164	79.6482	0.910916	0.244965	3.71856	0.000200365	0.00229606	Up
Ammecr1	45.0258	0.90673	0.340492	2.663	0.0077448	0.0378068	Up
Pak3	10.8801	2.53614	0.907777	2.79379	0.00520936	0.0279541	Up
Gm15128	123.681	-0.659095	0.185299	-3.55694	0.000375203	0.00372954	Down
Gm15107	118.752	-0.619022	0.18964	-3.26419	0.00109777	0.00848687	Down
Gm15127	99.5013	-0.595017	0.206207	-2.88553	0.00390752	0.0224256	Down
Luzp4	119.598	-0.699921	0.182891	-3.82699	0.000129719	0.00163758	Down
Gm10439	94.0116	-0.828972	0.213113	-3.88982	0.000100317	0.00134507	Down
Gm15091	99.4937	-0.578516	0.205947	-2.80905	0.00496879	0.0269212	Down
Maged2	229.059	-0.505799	0.149745	-3.37773	0.000730856	0.0062087	Down
Gnl3l	54.5872	0.904809	0.303668	2.9796	0.00288625	0.017882	Up
Kantr	30.6347	1.95529	0.476132	4.1066	4.01522e-05	0.000655935	Up
Mageh1	39.3149	1.68377	0.392521	4.28964	1.78963e-05	0.000346706	Up
Magea8	134.082	-0.646918	0.177727	-3.63996	0.000272681	0.00290175	Down
Magea2	87.2226	-0.656716	0.215436	-3.04831	0.00230133	0.0150088	Down
Magea5	89.9434	-0.786765	0.212854	-3.69626	0.000218798	0.00245212	Down
Acot9	230.083	-0.576391	0.137501	-4.1919	2.76633e-05	0.000485505	Down
Mbtps2	17.6235	1.99079	0.633229	3.14388	0.00166725	0.0117072	Up
Syap1	62.7235	1.99225	0.34712	5.73936	9.50328e-09	6.29842e-07	Up
S100g	15.5745	3.09614	0.839124	3.68973	0.000224493	0.0025054	Up
Siah1b	224.733	-0.711248	0.141321	-5.03285	4.8324e-07	1.85808e-05	Down
Asb9	228.642	-0.585756	0.140139	-4.17981	2.91749e-05	0.000509078	Down
Gpm6b	87.5342	0.894774	0.237025	3.77502	0.000159996	0.00192339	Up
Ofd1	84.2655	1.17905	0.25012	4.71393	2.42982e-06	7.12951e-05	Up
Trappc2	142.172	-0.546144	0.173604	-3.14593	0.00165562	0.0116526	Down
Mrps28	169.836	-0.761632	0.152354	-4.9991	5.75976e-07	2.13323e-05	Down
Zbtb10	10.0414	2.86054	1.0343	2.76569	0.00568027	0.0299075	Up
Fabp9	71.8084	-0.702666	0.239989	-2.92791	0.00341251	0.0202449	Down
Zfand1	51.2822	0.818185	0.30378	2.69335	0.00707384	0.0353924	Up
E2f5	76.8124	1.21324	0.260833	4.65142	3.29653e-06	9.12341e-05	Up
Cyp7b1	101.108	0.808091	0.216221	3.73735	0.000185972	0.00217006	Up
Mtfr1	159.728	-0.571083	0.161356	-3.53928	0.000401218	0.00392414	Down
Cp	19.3992	2.15136	0.620002	3.46992	0.000520623	0.00479545	Up
Hltf	27.6086	1.88382	0.49129	3.83443	0.000125858	0.00159684	Up
Pld1	26.4206	1.21671	0.47321	2.57118	0.0101352	0.0466928	Up
Rpl22l1	223.493	-0.775194	0.13594	-5.70246	1.18093e-08	7.62605e-07	Down
Skil	77.9058	1.26766	0.274776	4.61344	3.9606e-06	0.000106303	Up
Ndufb5	302.515	-0.505787	0.132831	-3.80774	0.000140243	0.00173946	Down
Ttc14	106.897	0.761921	0.21294	3.5781	0.000346095	0.00352178	Up
Ccna2	223.128	-0.656207	0.137751	-4.76372	1.90058e-06	5.74394e-05	Down
Adad1	57.3214	0.92231	0.291013	3.16931	0.00152802	0.0109795	Up
Spata5	186.864	-0.552587	0.151536	-3.64658	0.000265756	0.00284609	Down
Gm5148	521.563	-0.525209	0.153871	-3.4133	0.000641802	0.00561191	Down
Larp1b	43.084	1.39479	0.380274	3.66787	0.00024458	0.00267931	Up
Pgrmc2	99.1008	1.84513	0.255917	7.20987	5.60067e-13	1.08502e-10	Up
Pabpc4l	59.2887	1.21659	0.328298	3.70574	0.000210775	0.00237866	Up
1700018B24Rik	298.126	-0.551305	0.128178	-4.30108	1.69971e-05	0.000335742	Down
Noct	29.1275	2.34006	0.523381	4.47104	7.78384e-06	0.000185719	Up
Setd7	37.4759	1.01284	0.373033	2.71514	0.0066248	0.0336213	Up
Foxo1	133.686	0.672612	0.186432	3.60781	0.000308788	0.00320474	Up
Lhfp	101.244	0.771549	0.217417	3.5487	0.000387134	0.00380847	Up
Proser1	54.3796	1.01369	0.321423	3.15375	0.00161186	0.0114405	Up
Postn	74.7215	1.09769	0.261728	4.19401	2.74067e-05	0.000483927	Up
Rfxap	93.9332	2.97825	0.32875	9.05931	1.31273e-19	1.32245e-16	Up
Sohlh2	202.318	-0.610784	0.152783	-3.99771	6.39577e-05	0.000938315	Down
Siah2	86.7411	2.19969	0.291605	7.54338	4.57961e-14	1.25823e-11	Up
E130311K13Rik	38.355	1.06219	0.365428	2.9067	0.00365266	0.0213235	Up
Slc33a1	15.2182	1.73852	0.653025	2.66226	0.00776175	0.037847	Up
Gmps	185.402	-0.63036	0.15405	-4.09191	4.27835e-05	0.00068376	Down
Gm37305	8.34485	5.74875	1.56839	3.66539	0.000246961	0.00269836	Up
Ptx3	65.283	2.98199	0.397445	7.5029	6.24225e-14	1.62632e-11	Up
Mlf1	161.956	-0.662687	0.161825	-4.09509	4.21999e-05	0.000677666	Down
Smc4	220.698	-0.55859	0.139091	-4.01601	5.91921e-05	0.000882973	Down
Kpna4	67.1993	1.44499	0.287296	5.0296	4.9151e-07	1.87899e-05	Up
Nmd3	214.228	-0.532393	0.150806	-3.53031	0.000415071	0.00403833	Down
Pdcd10	228.394	-0.530626	0.136436	-3.8892	0.000100574	0.00134732	Down
Ppid	242.013	-0.56923	0.138174	-4.11967	3.79417e-05	0.000627283	Down
Plrg1	198.11	-0.715583	0.156576	-4.5702	4.87255e-06	0.000125942	Down
Gm37933	111.903	-1.25083	0.193329	-6.46996	9.80269e-11	1.10544e-08	Down
Ntrk1	31.3601	-1.06386	0.379992	-2.7997	0.00511505	0.0274968	Down
Crabp2	168.501	-1.05248	0.159368	-6.60409	3.99972e-11	4.99502e-09	Down
Tsacc	168.796	-0.71652	0.157514	-4.54893	5.39189e-06	0.000137166	Down
Pmf1	272.545	-0.526528	0.132074	-3.9866	6.7026e-05	0.000977635	Down
Dap3	198.042	-0.546442	0.144774	-3.77444	0.000160365	0.00192499	Down
Scamp3	207.147	-0.794017	0.146647	-5.41447	6.14692e-08	3.08592e-06	Down
Mtx1	241.786	-0.652352	0.136733	-4.77098	1.8333e-06	5.57339e-05	Down
Efna3	73.4267	0.949382	0.259234	3.66226	0.000249999	0.00272564	Up
Pbxip1	115.164	0.684177	0.199668	3.42657	0.000611259	0.00541744	Up
Ube2q1	107.777	-0.559177	0.203465	-2.74828	0.00599095	0.0310563	Down
Hax1	293.324	-0.655739	0.139318	-4.70676	2.51681e-06	7.28574e-05	Down
Ilf2	242.378	-0.644973	0.138396	-4.66034	3.15682e-06	8.78504e-05	Down
Chtop	235.546	-0.619345	0.136863	-4.52529	6.03121e-06	0.000150144	Down
S100a1	198.495	-0.508369	0.153627	-3.3091	0.000935956	0.00750304	Down
Lor	26.1736	3.26857	0.678172	4.81969	1.43784e-06	4.63814e-05	Up
Gm9774	255.562	-0.677107	0.132609	-5.10604	3.2898e-07	1.33276e-05	Down
Sprr2k	72.2328	0.718803	0.26407	2.72201	0.00648856	0.0330815	Up
Sprr1a	41.943	1.72942	0.396174	4.3653	1.26948e-05	0.000272102	Up
Lce1f	21.8116	2.1707	0.582156	3.72872	0.000192454	0.00223262	Up
Gm37245	50.2123	1.02383	0.323091	3.16887	0.00153033	0.0109857	Up
Rorc	15.1562	-2.38875	0.584691	-4.0855	4.39824e-05	0.000698128	Down
Snx27	108.472	1.14902	0.222036	5.17493	2.27996e-07	9.75991e-06	Up
Psmb4	557.391	-0.513775	0.143468	-3.58111	0.000342133	0.00349087	Down
Selenbp1	46.9668	1.13137	0.335964	3.36752	0.000758473	0.00640653	Up
Vps72	250.201	-0.556696	0.133343	-4.17492	2.98087e-05	0.000516559	Down
Scnm1	197.119	-0.56239	0.153718	-3.65858	0.000253619	0.00275438	Down
6330562C20Rik	11.071	2.20117	0.838632	2.62471	0.00867219	0.0412222	Up
Hormad1	117.66	-1.00691	0.190223	-5.29333	1.20107e-07	5.49981e-06	Down
Ensa	161.438	-0.521702	0.161698	-3.22639	0.00125361	0.00936397	Down
Bola1	271.01	-0.61603	0.142373	-4.32688	1.51238e-05	0.000308442	Down
Gm42743	6.82706	-2.39863	0.902306	-2.65833	0.00785289	0.0382051	Down
Gm15441	21.2522	1.81605	0.56065	3.23918	0.00119874	0.00903898	Up
Pex11b	138.435	-0.506086	0.188014	-2.69175	0.00710777	0.0354966	Down
Rnf115	108.991	1.28626	0.229986	5.59275	2.23495e-08	1.26596e-06	Up
Notch2	35.7212	1.75401	0.645935	2.71547	0.00661827	0.0336051	Up
Phgdh	265.666	-0.514206	0.136031	-3.78007	0.000156783	0.00189381	Down
Vangl1	25.4601	2.42182	0.569102	4.25551	2.08575e-05	0.000394547	Up
Sycp1	253.092	-0.66685	0.132583	-5.02968	4.91305e-07	1.87899e-05	Down
Sike1	191.926	-0.570289	0.148442	-3.84182	0.000122127	0.00156262	Down
Nras	215.438	-0.530289	0.149504	-3.54699	0.000389655	0.00382591	Down
Phtf1	57.2493	1.84096	0.347694	5.29478	1.19159e-07	5.48966e-06	Up
Rap1a	98.1185	1.23366	0.232005	5.31738	1.05274e-07	4.94038e-06	Up
Atp5f1	502.065	-0.549005	0.133175	-4.12245	3.74863e-05	0.000623027	Down
Wdr77	252.15	-0.544004	0.135145	-4.02535	5.68907e-05	0.000853699	Down
Cd53	61.0674	2.42422	0.36544	6.6337	3.27368e-11	4.15702e-09	Up
Strip1	99.9794	-0.691084	0.198639	-3.47909	0.000503125	0.00466425	Down
Csf1	74.8176	1.0719	0.263352	4.07023	4.69667e-05	0.000735455	Up
Gnat2	84.8994	-0.880079	0.215354	-4.08666	4.37627e-05	0.000696104	Down
Sort1	46.9371	1.54935	0.36342	4.26326	2.01464e-05	0.000383417	Up
Sars	213.504	-0.586883	0.144736	-4.05486	5.01653e-05	0.000771157	Down
Fndc7	3.85786	4.63572	1.81861	2.54904	0.0108019	0.0491204	Up
Prpf38b	160.996	-0.514095	0.156319	-3.28875	0.00100632	0.00796153	Down
Fam102b	36.2379	1.61863	0.408878	3.9587	7.53582e-05	0.00106823	Up
Vav3	15.2737	2.17622	0.708723	3.07062	0.00213617	0.0141702	Up
Prmt6	51.7955	1.00276	0.313453	3.19908	0.00137866	0.0100984	Up
Col11a1	44.9283	1.47424	0.395228	3.73009	0.000191408	0.00222489	Up
Vcam1	84.4019	1.07705	0.244086	4.41258	1.02144e-05	0.000227655	Up
Slc35a3	24.879	3.47047	0.730301	4.75211	2.01307e-06	6.03561e-05	Up
Frrs1	24.1128	1.53794	0.500379	3.07354	0.00211534	0.0140815	Up
Dpyd	3.67739	4.5688	1.75651	2.60107	0.00929347	0.0435011	Up
Gclm	144.54	1.59205	0.201019	7.9199	2.37702e-15	8.76077e-13	Up
Usp53	54.7451	0.83469	0.297617	2.80458	0.00503823	0.0271945	Up
Camk2d	54.6266	1.3626	0.317865	4.28672	1.8133e-05	0.000350394	Up
Ap1ar	92.0594	1.98827	0.274673	7.23868	4.53063e-13	9.00821e-11	Up
Gar1	177.054	1.01441	0.169466	5.98592	2.15167e-09	1.7023e-07	Up
Pla2g12a	121.458	1.15809	0.370664	3.12436	0.00178193	0.0123348	Up
Mcub	77.3187	0.691343	0.261751	2.64123	0.00826063	0.0396652	Up
Dkk2	38.3448	1.17869	0.381272	3.09147	0.00199168	0.0133999	Up
Bdh2	48.0968	1.42355	0.338569	4.20462	2.6152e-05	0.000468227	Up
Ppp3ca	111.869	0.930239	0.210209	4.42531	9.63045e-06	0.000218829	Up
Dnajb14	62.402	1.42472	0.302603	4.70822	2.49885e-06	7.27555e-05	Up
Tspan5	101.255	1.54205	0.24424	6.31367	2.72494e-10	2.85948e-08	Up
Gbp3	40.1477	1.79635	0.396862	4.52637	6.00048e-06	0.000149626	Up
Gbp2	104.336	0.731204	0.220005	3.32358	0.000888702	0.00720063	Up
Pkn2	134.739	2.0326	0.223258	9.10427	8.68467e-20	9.37387e-17	Up
Znhit6	243.334	-0.53258	0.138421	-3.84754	0.000119309	0.00153175	Down
Gm17501	33.9155	1.66011	0.425626	3.9004	9.60347e-05	0.00130385	Up
Mcoln2	9.63758	3.42259	1.16448	2.93915	0.00329119	0.0196729	Up
Lpar3	49.1458	1.68448	0.352394	4.7801	1.75207e-06	5.3812e-05	Up
Ssx2ip	54.6012	0.867173	0.303308	2.85905	0.00424916	0.0238429	Up
Prkacb	42.3908	1.14164	0.35244	3.23925	0.00119845	0.00903898	Up
Ifi44	4.09458	4.71586	1.72362	2.73602	0.00621871	0.0320392	Up
Gm11808	906.541	-0.555871	0.19218	-2.89244	0.00382259	0.0220892	Down
Penk	98.1539	0.891454	0.228797	3.89627	9.7686e-05	0.00131915	Up
Nsmaf	51.4565	1.20155	0.322233	3.72883	0.000192373	0.00223262	Up
Tox	4.20733	4.75801	1.70699	2.78737	0.00531386	0.028434	Up
Rab2a	297.272	0.985333	0.139205	7.07831	1.45922e-12	2.53452e-10	Up
Chd7	68.9101	0.731511	0.26406	2.77025	0.00560129	0.0295926	Up
Plekhf2	120.173	1.05096	0.204875	5.12979	2.90069e-07	1.19109e-05	Up
Trp53inp1	103.573	0.660768	0.217788	3.03399	0.00241343	0.0156052	Up
Ints8	23.0085	2.83221	0.652252	4.34221	1.4106e-05	0.000292795	Up
Ripk2	35.3099	1.49503	0.419162	3.56671	0.000361493	0.00363341	Up
Mms22l	122.796	0.585194	0.194465	3.00925	0.00261893	0.0166001	Up
Pnrc1	153.269	1.02778	0.189018	5.43746	5.4046e-08	2.75909e-06	Up
Zfp292	62.769	1.13468	0.291007	3.89916	9.65261e-05	0.00130934	Up
Ddx58	15.0736	1.72826	0.678867	2.54579	0.0109029	0.0494312	Up
Ndufb6	185.335	-0.58688	0.160737	-3.65118	0.000261039	0.00280751	Down
Smu1	229.283	-0.680207	0.14503	-4.6901	2.73072e-06	7.77097e-05	Down
Bag1	290.709	1.35849	0.146543	9.27027	1.85673e-20	2.33808e-17	Up
Ubap2	191.573	-0.647657	0.164682	-3.93278	8.39693e-05	0.00116638	Down
Enho	88.3652	0.987689	0.237464	4.15932	3.19192e-05	0.000546241	Up
Rpp25l	228.555	-0.704581	0.146246	-4.81778	1.45167e-06	4.66728e-05	Down
Ccl27a	86.41	0.872375	0.239438	3.64343	0.000269032	0.00287101	Up
Vcp	261.488	-0.620301	0.133829	-4.63504	3.56872e-06	9.78009e-05	Down
Arhgef39	35.1736	-1.0626	0.36772	-2.88971	0.00385594	0.0222139	Down
Hrct1	41.2182	2.07534	0.411013	5.04935	4.43326e-07	1.73552e-05	Up
Grhpr	200.269	-0.818793	0.1515	-5.40457	6.49645e-08	3.25059e-06	Down
Exosc3	211.227	-0.580949	0.154848	-3.75174	0.000175615	0.00206903	Down
Dcaf10	35.3515	1.4258	0.407593	3.4981	0.00046859	0.00441725	Up
Shb	49.2158	1.07581	0.326993	3.29001	0.00100183	0.00793051	Up
Trmo	77.6892	-0.650704	0.230461	-2.82349	0.00475037	0.0260307	Down
Anp32b	407.581	0.647218	0.141715	4.56704	4.9465e-06	0.00012712	Up
Galnt12	65.9186	2.61164	0.360052	7.25351	4.061e-13	8.29268e-11	Up
Col15a1	28.3069	1.70876	0.475069	3.59686	0.000322077	0.00331985	Up
Tmeff1	34.2303	1.67454	0.449772	3.72308	0.000196804	0.00226324	Up
Smc2	173.375	-0.50453	0.154034	-3.27545	0.00105495	0.00824332	Down
Slc44a1	30.8732	1.40627	0.439857	3.1971	0.00138818	0.0101435	Up
Klf4	109.544	0.887278	0.214768	4.13134	3.60655e-05	0.000602861	Up
Tmem245	105.327	0.564566	0.215031	2.62551	0.00865185	0.0411644	Up
Akap2	86.0536	0.788247	0.241559	3.26316	0.00110176	0.00851164	Up
Lpar1	106.342	0.754648	0.217498	3.46968	0.000521086	0.00479545	Up
Dnajc25	126.089	1.92091	0.229758	8.36057	6.24147e-17	3.49315e-14	Up
Ugcg	54.559	1.80841	0.352325	5.13277	2.85505e-07	1.18143e-05	Up
Ptbp3	64.7657	1.49288	0.302869	4.92914	8.2592e-07	2.8957e-05	Up
E130308A19Rik	76.8349	0.762659	0.246198	3.09775	0.00194994	0.0131896	Up
Snx30	37.246	1.5867	0.400982	3.95704	7.58852e-05	0.00107345	Up
Prpf4	142.635	-0.728714	0.165017	-4.416	1.00546e-05	0.000225921	Down
Whrn	19.3364	1.51555	0.566206	2.67667	0.00743586	0.0366721	Up
Tnc	26.1761	1.18892	0.460118	2.58394	0.00976799	0.0452912	Up
Tle1	81.3487	1.41353	0.498646	2.83474	0.00458633	0.0253304	Up
Dmac1	209.46	-0.571784	0.140593	-4.06696	4.76311e-05	0.000745086	Down
Zdhhc21	51.0839	1.0141	0.325475	3.11575	0.00183477	0.0126253	Up
Psip1	157.911	1.74663	0.197431	8.8468	9.00668e-19	6.805e-16	Up
Bnc2	41.5115	1.21097	0.361653	3.34842	0.000812743	0.0067369	Up
Cntln	34.9299	1.40245	0.414174	3.38613	0.000708862	0.00605882	Up
Rps6	676.6	-0.571093	0.150662	-3.79055	0.000150315	0.00183779	Down
Acer2	185.531	-0.771483	0.160651	-4.80222	1.56914e-06	4.96051e-05	Down
Hacd4	83.4066	0.801745	0.247577	3.23836	0.00120217	0.00906034	Up
Klhl9	110.23	0.750918	0.227988	3.29368	0.000988859	0.00785215	Up
Wincr1	5.77618	5.22237	1.66098	3.14415	0.00166568	0.0117016	Up
Tusc1	7.82154	3.10775	1.20693	2.57492	0.0100263	0.0462335	Up
Caap1	47.5757	2.67761	0.445576	6.00933	1.86292e-09	1.52165e-07	Up
Mysm1	126.016	-0.533128	0.189587	-2.81205	0.00492268	0.0267578	Down
Nfia	72.3405	1.77136	0.304505	5.81717	5.98536e-09	4.22639e-07	Up
Usp1	108.134	1.0016	0.214165	4.67676	2.91445e-06	8.18592e-05	Up
Pgm2	207.924	-0.5465	0.145065	-3.76728	0.000165035	0.00196986	Down
Dab1	122.219	-0.503884	0.179905	-2.80084	0.00509705	0.0274195	Down
Mrpl37	255.879	-0.571891	0.13316	-4.29476	1.74886e-05	0.000341877	Down
Lrrc42	209.621	-0.548752	0.163599	-3.35425	0.000795815	0.00662565	Down
0610037L13Rik	179.353	-0.536253	0.157235	-3.41052	0.000648382	0.00564058	Down
Prpf38a	220.112	-0.60868	0.140622	-4.32847	1.50146e-05	0.000307017	Down
Zfyve9	23.2692	1.47541	0.53465	2.75957	0.00578768	0.0302983	Up
Kti12	142.59	-0.666426	0.172294	-3.86795	0.000109754	0.00143843	Down
Rab3b	35.4666	-0.896733	0.352426	-2.54446	0.0109448	0.0495469	Down
Rnf11	120.977	2.24341	0.250932	8.9403	3.88114e-19	3.44988e-16	Up
Faf1	111.99	1.29207	0.226699	5.69949	1.20166e-08	7.72695e-07	Up
Cyp4x1	52.0809	1.51435	0.337566	4.48608	7.25439e-06	0.000175394	Up
Cyp4b1	38.8245	1.32219	0.389276	3.39653	0.000682461	0.00588287	Up
Pomgnt1	49.6175	0.958473	0.314895	3.04378	0.00233623	0.0151711	Up
Urod	227.727	-0.569699	0.142105	-4.00901	6.09746e-05	0.000903939	Down
Eif2b3	205.036	-0.587132	0.152133	-3.85932	0.000113702	0.00147735	Down
Rps8	1003.86	-0.82323	0.187963	-4.37974	1.18824e-05	0.00025761	Down
Dmap1	177.058	-0.521231	0.158675	-3.28489	0.00102024	0.00804634	Down
Cdc20	255.761	-0.641571	0.132303	-4.84924	1.23933e-06	4.0712e-05	Down
AU022252	169.635	-0.652347	0.15825	-4.12225	3.75193e-05	0.000623027	Down
Ybx1	512.247	1.2003	0.147038	8.16318	3.26323e-16	1.40888e-13	Up
Foxo6	14.3261	2.96471	0.852215	3.47883	0.000503601	0.0046658	Up
Cited4	10.2059	2.88073	0.99936	2.88257	0.00394445	0.0225775	Up
Nfyc	173.529	-0.718235	0.163616	-4.38975	1.13481e-05	0.000248523	Down
Zfp69	19.9787	2.39427	0.639611	3.74332	0.000181606	0.00212732	Up
Smap2	50.1045	1.54829	0.347225	4.45904	8.23292e-06	0.00019348	Up
Ppie	202.57	-0.664029	0.152334	-4.35903	1.30639e-05	0.00027804	Down
Rragc	65.3245	1.76455	0.307538	5.73767	9.59858e-09	6.3338e-07	Up
Pou3f1	110.273	0.678375	0.210574	3.22155	0.00127498	0.00948142	Up
Utp11	262.73	-0.538422	0.131252	-4.10219	4.09261e-05	0.000661427	Down
Yrdc	175	1.19696	0.178901	6.69061	2.22244e-11	2.92029e-09	Up
Rspo1	40.1891	2.86007	0.488896	5.85006	4.91391e-09	3.51915e-07	Up
Mrps15	218.848	-0.559941	0.147047	-3.80791	0.000140146	0.00173946	Down
Stk40	71.0918	0.772069	0.2661	2.90142	0.00371477	0.0216149	Up
Thrap3	244.563	-0.542345	0.132305	-4.09922	4.14542e-05	0.000667108	Down
Map7d1	86.9826	1.05593	0.243616	4.33439	1.46163e-05	0.00030091	Up
Trappc3	216.666	-0.506463	0.14299	-3.54194	0.000397199	0.00388735	Down
5730409E04Rik	40.7975	1.68359	0.413294	4.07359	4.62944e-05	0.000727188	Up
Psmb2	764.331	-0.536262	0.171973	-3.11829	0.00181904	0.0125514	Down
Zmym4	66.7913	0.854909	0.269474	3.17251	0.00151126	0.0108694	Up
Smim12	231.99	-0.707409	0.13777	-5.13472	2.82563e-07	1.17303e-05	Down
Gjb5	20.0461	1.71376	0.567799	3.01825	0.00254243	0.0162241	Up
Azin2	65.4202	2.9883	0.397646	7.51498	5.69192e-14	1.50896e-11	Up
Marcksl1	382.825	0.576015	0.13595	4.23697	2.26554e-05	0.000419027	Up
Hdac1	219.601	-0.611389	0.144227	-4.23908	2.24438e-05	0.000416205	Down
Txlna	192.549	-0.554391	0.151471	-3.66004	0.000252179	0.00274346	Down
Snrnp40	261.744	-0.669319	0.133085	-5.02925	4.92409e-07	1.87899e-05	Down
Taf12	153.636	-0.590152	0.165858	-3.55818	0.000373432	0.00372471	Down
Trnau1ap	211.158	-0.587732	0.14948	-3.93183	8.43003e-05	0.00116937	Down
Wasf2	197.246	-0.626618	0.14815	-4.2296	2.34103e-05	0.000429312	Down
Cd164l2	69.4513	-0.646381	0.239897	-2.69441	0.00705141	0.0353061	Down
Fam46b	46.7415	1.71894	0.364913	4.71054	2.47065e-06	7.22128e-05	Up
Trnp1	19.1824	1.63999	0.574184	2.85621	0.00428731	0.0240124	Up
Kdf1	137.514	-0.90458	0.169584	-5.3341	9.60219e-08	4.62098e-06	Down
Gpatch3	48.078	2.10015	0.380562	5.51853	3.4184e-08	1.83827e-06	Up
Rps6ka1	62.3444	1.34706	0.294156	4.57942	4.66258e-06	0.000121686	Up
Cep85	165.533	-0.664203	0.153658	-4.32262	1.54186e-05	0.000311485	Down
Slc30a2	110.756	-0.515671	0.199853	-2.58026	0.00987267	0.0456226	Down
Mtfr1l	226.632	-0.585489	0.144349	-4.05606	4.99069e-05	0.000768432	Down
Selenon	28.3499	1.34089	0.449112	2.98564	0.00282985	0.017612	Up
Ldlrap1	59.1898	-0.77412	0.258868	-2.99041	0.00278607	0.0174112	Down
Alpl	60.6707	-0.746265	0.263884	-2.82801	0.00468387	0.0257374	Down
Ece1	107.124	-0.586154	0.199072	-2.94444	0.00323545	0.0194088	Down
Hp1bp3	158.35	-0.50767	0.168002	-3.02181	0.00251268	0.0160546	Down
Pink1	84.8086	2.21012	0.297451	7.43021	1.08425e-13	2.44539e-11	Up
Fam43b	9.25583	5.89882	1.55511	3.79317	0.000148735	0.00182282	Up
Mul1	166.126	-0.597422	0.160873	-3.71363	0.000204305	0.00233177	Down
Ubxn10	92.7981	-0.586891	0.207687	-2.82584	0.00471565	0.0258651	Down
Otud3	79.9871	1.90026	0.284665	6.67543	2.4651e-11	3.18377e-09	Up
Nbl1	118.958	2.06545	0.241997	8.53501	1.40144e-17	8.82385e-15	Up
Akr7a5	229.195	-0.594736	0.13822	-4.30284	1.68625e-05	0.00033438	Down
Mrto4	244.043	-0.511134	0.134132	-3.81068	0.000138587	0.00172931	Down
Pax7	17.6845	-1.48474	0.508435	-2.92022	0.00349783	0.0206387	Down
Igsf21	155.005	-0.790189	0.165434	-4.77645	1.78419e-06	5.43566e-05	Down
Rsg1	11.2793	2.58514	0.884578	2.92245	0.00347285	0.0205233	Up
Gm13075	53.6167	0.865921	0.299017	2.8959	0.00378078	0.0219062	Up
Ddi2	93.9501	0.94267	0.227118	4.15057	3.31642e-05	0.000561821	Up
Efhd2	118.779	2.6739	0.485064	5.51247	3.53839e-08	1.88935e-06	Up
Kazn	67.9142	1.27719	0.281562	4.53608	5.73082e-06	0.000144572	Up
Zfp990	25.5159	1.23378	0.461711	2.67218	0.00753597	0.0370811	Up
Gm13212	61.003	0.863476	0.282658	3.05485	0.00225176	0.0147812	Up
Fbxo2	10.962	2.5453	0.897301	2.83662	0.00455939	0.0252185	Up
Exosc10	148.125	-0.55264	0.165044	-3.34845	0.000812654	0.0067369	Down
Pex14	170.296	-0.54528	0.163196	-3.34126	0.000833978	0.00686771	Down
Dffa	52.2274	-0.806569	0.27851	-2.89602	0.00377933	0.0219062	Down
Cenps	202.52	-0.645557	0.142082	-4.54356	5.53123e-06	0.000140475	Down
Pgd	211.357	-0.618695	0.153105	-4.04098	5.32291e-05	0.000810832	Down
Ctnnbip1	140.369	1.02514	0.193029	5.31083	1.0913e-07	5.07759e-06	Up
Slc25a33	126.101	1.03164	0.20476	5.03826	4.69776e-07	1.81091e-05	Up
H6pd	29.9517	2.01887	0.484376	4.16798	3.07315e-05	0.000529514	Up
Tnfrsf9	15.129	-1.58702	0.581214	-2.73052	0.00632346	0.0324682	Down
Vamp3	236.252	-0.601066	0.134579	-4.46627	7.95933e-06	0.000189109	Down
Espn	133.079	0.577999	0.185688	3.11275	0.00185353	0.0127024	Up
Acot7	161.03	-0.691523	0.164185	-4.21185	2.53285e-05	0.000455101	Down
A430005L14Rik	215.384	-0.72803	0.145839	-4.99201	5.97544e-07	2.19037e-05	Down
Lrrc47	17.1433	3.25036	0.841535	3.86242	0.000112271	0.00146127	Up
Tprgl	156.628	1.62172	0.194712	8.32884	8.16357e-17	4.25379e-14	Up
Ttc34	126.714	-0.649254	0.180771	-3.59159	0.000328672	0.00337632	Down
Rer1	267.442	-0.552023	0.136938	-4.03118	5.54968e-05	0.000839451	Down
Prkcz	114.468	-0.807556	0.186651	-4.32656	1.51455e-05	0.000308442	Down
Mmp23	90.1246	0.857177	0.23352	3.67068	0.000241906	0.00266237	Up
Fndc10	46.4927	1.46946	0.35206	4.1739	2.9943e-05	0.000518291	Up
Mrpl20	335.482	-0.520041	0.129518	-4.0152	5.93953e-05	0.000885131	Down
Acap3	34.5499	1.0444	0.386875	2.69957	0.00694299	0.034902	Up
Isg15	184.862	0.500915	0.173965	2.8794	0.00398431	0.0227798	Up
Plekhn1	30.2815	2.04157	0.477312	4.27722	1.8924e-05	0.000363817	Up
Noc2l	80.2634	1.0937	0.267311	4.0915	4.28592e-05	0.00068376	Up
Cdk6	93.4063	0.930411	0.250789	3.70993	0.000207316	0.00235369	Up
Gatad1	71.7593	1.14363	0.273606	4.17985	2.91706e-05	0.000509078	Up
Fzd1	17.2168	2.36819	0.68637	3.45032	0.000559929	0.00506349	Up
Gm8773	14.111	2.94917	0.87999	3.35136	0.000804143	0.00668394	Up
Steap2	47.4809	1.14607	0.334803	3.42312	0.000619063	0.00546736	Up
Dbf4	97.9562	1.15416	0.371522	3.10659	0.0018926	0.0129131	Up
Slc25a40	26.6063	1.50447	0.474085	3.17342	0.00150656	0.0108511	Up
Rundc3b	28.8041	1.28423	0.435549	2.94852	0.00319297	0.0192218	Up
Tmem243	38.0388	1.41957	0.388518	3.65382	0.000258372	0.00278876	Up
Cacna2d1	28.4743	1.43789	0.450484	3.19188	0.00141349	0.0103036	Up
Gnai1	27.4032	3.34493	0.694642	4.81533	1.46956e-06	4.70476e-05	Up
Pmpcb	173.502	-0.589313	0.162642	-3.62337	0.00029079	0.00305785	Down
1700096K18Rik	29.5618	1.69088	0.464024	3.64396	0.000268474	0.00286855	Up
Actr3b	28.4527	-1.1804	0.413911	-2.85183	0.00434682	0.0242648	Down
Rbm33	41.9064	1.46393	0.378482	3.86789	0.000109781	0.00143843	Up
Hadhb	262.031	-0.546992	0.13466	-4.06202	4.86509e-05	0.000754014	Down
Ost4	160.262	-0.796918	0.166323	-4.79138	1.65637e-06	5.18207e-05	Down
Emilin1	70.0012	0.732738	0.272595	2.68801	0.00718801	0.0357061	Up
Cad	105.501	-0.534025	0.198193	-2.69447	0.00705012	0.0353061	Down
Mpv17	73.5428	-0.883453	0.241829	-3.65321	0.000258984	0.00279337	Down
Eif2b4	223.601	-0.549301	0.137265	-4.00174	6.28771e-05	0.000923358	Down
Snx17	159.007	-0.523627	0.16415	-3.18993	0.00142309	0.0103586	Down
Ppm1g	193.878	-0.717034	0.146418	-4.89717	9.7225e-07	3.33145e-05	Down
Nrbp1	253.587	-0.674381	0.134473	-5.01499	5.30369e-07	2.00862e-05	Down
Fndc4	52.722	1.07689	0.313986	3.42974	0.00060416	0.00536712	Up
Gpn1	205.078	-0.569359	0.155648	-3.658	0.000254192	0.0027557	Down
Pisd	190.389	-0.600635	0.14464	-4.15263	3.2868e-05	0.000559311	Down
Ctbp1	134.023	1.16293	0.204835	5.67738	1.36772e-08	8.61151e-07	Up
Fam53a	217.874	-0.672887	0.153131	-4.3942	1.11182e-05	0.000243873	Down
Mxd4	113.824	1.19924	0.212192	5.65169	1.58879e-08	9.64183e-07	Up
Rnf4	212.91	-0.680084	0.147406	-4.61369	3.95591e-06	0.000106303	Down
Nop14	212.089	-0.597241	0.143875	-4.15112	3.30859e-05	0.000561754	Down
Bloc1s4	109.822	1.95722	0.257609	7.59763	3.01602e-14	8.69959e-12	Up
Ppp2r2c	24.2314	1.44335	0.501515	2.87798	0.00400236	0.0228225	Up
Nsg1	65.1983	0.833723	0.275785	3.02309	0.00250211	0.0160142	Up
Wdr1	191.887	-0.558455	0.155441	-3.59271	0.000327256	0.00336864	Down
Hs3st1	33.4967	1.47413	0.420978	3.50169	0.000462325	0.00437732	Up
Rab28	101.244	0.576825	0.217664	2.65007	0.0080476	0.0388894	Up
Bod1l	54.1171	1.79742	0.344185	5.22225	1.76763e-07	7.85606e-06	Up
C1qtnf7	44.2865	1.81593	0.380799	4.76873	1.85387e-06	5.61399e-05	Up
Gm15866	4.78449	4.94649	1.67125	2.95976	0.00307883	0.0186994	Up
Cd38	30.7775	3.51818	0.660956	5.32287	1.02144e-07	4.82343e-06	Up
Qdpr	295.997	-0.563641	0.12961	-4.34874	1.36923e-05	0.000288168	Down
Lap3	209.991	-0.546998	0.142031	-3.85126	0.000117511	0.00151124	Down
Ncapg	151.212	-0.766768	0.169397	-4.52647	5.99777e-06	0.000149626	Down
5730480H06Rik	110.267	1.1996	0.230178	5.21161	1.87212e-07	8.24771e-06	Up
Sod3	52.0414	1.50958	0.341383	4.42195	9.78125e-06	0.000220933	Up
Pi4k2b	58.8983	2.30262	0.677602	3.39819	0.000678344	0.00585308	Up
Stim2	48.1787	2.41759	0.410895	5.88372	4.01145e-09	2.91428e-07	Up
Pcdh7	37.3208	1.59039	0.397951	3.99646	6.4297e-05	0.000942379	Up
Arap2	19.1378	1.64768	0.617513	2.66824	0.00762492	0.0374334	Up
Klf3	102.873	1.41519	0.232716	6.08117	1.19305e-09	1.05605e-07	Up
Rpl9	770.866	-0.512504	0.16267	-3.15058	0.00162946	0.0115221	Down
Apbb2	86.2373	0.65575	0.230239	2.84812	0.0043978	0.0244415	Up
Slc30a9	75.8723	0.92815	0.254987	3.63999	0.000272646	0.00290175	Up
Guf1	34.8433	2.27283	0.464265	4.89555	9.80318e-07	3.34393e-05	Up
Slain2	113.634	1.11261	0.214085	5.19705	2.02473e-07	8.79188e-06	Up
Ociad1	207.455	-0.51102	0.149294	-3.42292	0.000619531	0.0054683	Down
Fip1l1	206.246	-0.520873	0.144135	-3.61379	0.000301756	0.00315342	Down
Chic2	242.244	1.58856	0.160857	9.8756	5.3112e-23	8.02576e-20	Up
Tmem165	141.299	2.35101	0.236004	9.96175	2.24073e-23	4.33637e-20	Up
Paics	224.772	-0.594531	0.143489	-4.14338	3.4223e-05	0.000576526	Down
Igfbp7	163.996	2.73666	0.237362	11.5295	9.37379e-31	7.08237e-27	Up
Gm43057	44.4514	1.97037	0.389461	5.05924	4.20937e-07	1.65645e-05	Up
Csn3	5.43647	5.12888	1.64685	3.11436	0.00184347	0.0126564	Up
Utp3	257.536	-0.573627	0.139234	-4.11988	3.79063e-05	0.000627283	Down
Grsf1	94.6873	0.842101	0.230629	3.65132	0.000260899	0.00280751	Up
Cxcl5	28.6973	1.63595	0.470167	3.47951	0.000502338	0.00465981	Up
Pf4	47.5203	4.17573	0.645085	6.47315	9.5979e-11	1.09048e-08	Up
Cxcl2	21.0454	2.11183	0.587935	3.59194	0.000328223	0.0033763	Up
Mthfd2l	63.6775	2.70066	0.374724	7.20708	5.71642e-13	1.08562e-10	Up
Areg	18.4394	1.58071	0.601835	2.62648	0.00862743	0.0410999	Up
Uso1	60.9986	1.19352	0.294992	4.04596	5.21091e-05	0.000796179	Up
Stbd1	23.4641	1.9928	0.558739	3.56661	0.000361633	0.00363341	Up
Sept11	156.282	0.692873	0.176646	3.92239	8.76748e-05	0.00120881	Up
Ccng2	35.9837	2.32473	0.472899	4.91591	8.83721e-07	3.06986e-05	Up
Hnrnpd	114.261	-0.665133	0.197905	-3.36087	0.000776972	0.00652639	Down
4930524J08Rik	29.7208	-1.03766	0.372496	-2.78569	0.00534138	0.0285475	Down
Lin54	17.025	2.35396	0.69372	3.39324	0.000690719	0.00593712	Up
Cops4	263.81	-0.504328	0.134196	-3.75814	0.000171183	0.00202406	Down
Cds1	17.477	1.63232	0.593528	2.75019	0.00595609	0.0309287	Up
Sparcl1	98.1897	1.40644	0.237445	5.92322	3.15706e-09	2.39747e-07	Up
Gm26703	135.315	0.665124	0.197933	3.36035	0.000778443	0.0065314	Up
Pkd2	39.8994	1.37099	0.386694	3.54542	0.000391987	0.0038463	Up
BC005561	33.9137	2.12099	0.46541	4.55724	5.18296e-06	0.000132521	Up
Evi5	89.6943	1.67568	0.256028	6.54492	5.9527e-11	7.19609e-09	Up
Rpl5	838.159	-0.652885	0.171043	-3.81708	0.000135041	0.00169485	Down
Pde6b	23.4158	2.28578	0.574769	3.97687	6.98295e-05	0.00100975	Up
Zfp932	34.0147	1.4288	0.418174	3.41675	0.000633735	0.00555474	Up
Noc4l	220.179	-0.763367	0.1383	-5.51964	3.39695e-08	1.83326e-06	Down
Ddx51	62.9919	2.34208	0.347413	6.74148	1.56783e-11	2.17352e-09	Up
Hscb	263.137	-0.616699	0.133812	-4.6087	4.05197e-06	0.000107609	Down
Ttc28	19.7163	1.41582	0.546683	2.58984	0.009602	0.0446586	Up
Tpst2	190.026	-0.521512	0.157897	-3.30286	0.000957036	0.00763961	Down
Srrd	5.96285	5.25936	1.64632	3.19462	0.00140015	0.0102211	Up
Asphd2	55.4273	1.34184	0.311236	4.31132	1.62281e-05	0.000323707	Up
Sart3	98.4877	0.558907	0.216322	2.58368	0.00977517	0.0453106	Up
Tmem119	80.6367	1.09621	0.252377	4.34355	1.40198e-05	0.000291601	Up
Coro1c	128.819	-0.501387	0.174855	-2.86745	0.00413796	0.0233577	Down
Usp30	27.9008	1.68977	0.47388	3.56582	0.000362722	0.0036395	Up
Ung	267.94	-0.527134	0.140179	-3.76044	0.000169617	0.00200869	Down
Ankrd13a	54.6932	1.14882	0.314933	3.64783	0.000264469	0.00283633	Up
Oasl2	73.5126	2.0604	0.303827	6.78148	1.18954e-11	1.69577e-09	Up
Sppl3	61.6801	0.956102	0.284979	3.35499	0.00079368	0.00661152	Up
Unc119b	234.969	-0.657643	0.151295	-4.34677	1.38156e-05	0.000289151	Down
Mlec	164.03	0.828014	0.174764	4.7379	2.1594e-06	6.41073e-05	Up
Coq5	175.23	-0.567757	0.160774	-3.5314	0.000413363	0.0040247	Down
Dynll1	879.404	-0.510948	0.183166	-2.78954	0.00527832	0.0282639	Down
Cox6a1	1014.94	-0.616159	0.197477	-3.12015	0.0018076	0.0124896	Down
Pla2g1b	226.448	-0.598566	0.137491	-4.3535	1.3398e-05	0.000283534	Down
Rab35	81.4214	1.17219	0.251662	4.65782	3.19578e-06	8.87711e-05	Up
Suds3	155.9	1.10612	0.180532	6.12699	8.95566e-10	8.15639e-08	Up
Vsig10	49.6629	1.05044	0.324291	3.23919	0.00119872	0.00903898	Up
Rfc5	250.033	-0.684385	0.13974	-4.89756	9.70333e-07	3.33145e-05	Down
Oas1g	59.6382	1.2262	0.298316	4.11042	3.94946e-05	0.000647292	Up
Oas1a	65.3768	1.17594	0.290325	4.05042	5.11267e-05	0.00078434	Up
Rpl6	978.037	-0.719525	0.194743	-3.69475	0.000220107	0.00246373	Down
Brap	88.6904	0.803743	0.23953	3.35549	0.000792239	0.00661152	Up
Ccdc63	21.3157	2.71269	0.66069	4.10584	4.02857e-05	0.000656696	Up
Ppp1cc	277.661	0.572427	0.1395	4.10342	4.0709e-05	0.000660329	Up
Camkk2	55.7616	0.901986	0.313764	2.87473	0.00404379	0.023024	Up
Anapc5	252.878	-0.598801	0.134354	-4.4569	8.31524e-06	0.000195111	Down
Orai1	83.24	2.22059	0.299315	7.41891	1.1809e-13	2.58617e-11	Up
Psmd9	188.827	-0.533169	0.152973	-3.48537	0.000491461	0.00459101	Down
Wdr66	22.8139	1.442	0.52003	2.77292	0.00555553	0.0294354	Up
Gm15860	4.63397	4.90009	1.67894	2.91857	0.00351644	0.0207323	Up
Diablo	187.383	-0.632566	0.148735	-4.25297	2.10953e-05	0.000396886	Down
Gm34086	4.19168	4.75398	1.74558	2.72344	0.00646057	0.0329906	Up
Cdk2ap1	133.886	1.19851	0.196966	6.08488	1.16578e-09	1.04237e-07	Up
Gtf2h3	184.634	-0.528046	0.15108	-3.49514	0.000473815	0.00444986	Down
Zfp664	195.18	-0.56398	0.147013	-3.83626	0.000124921	0.00159029	Down
Gm32585	21.3556	2.13131	0.590741	3.60785	0.000308742	0.00320474	Up
Fzd10	20.7223	2.66861	0.662272	4.02947	5.59021e-05	0.000843893	Up
Ran	810.653	-0.570958	0.170169	-3.35524	0.000792962	0.00661152	Down
Nipsnap2	76.5426	0.884351	0.269654	3.27957	0.00103965	0.0081553	Up
Psph	210.032	-0.818813	0.14477	-5.65596	1.5498e-08	9.44318e-07	Down
Phkg1	95.4822	0.58754	0.22669	2.59183	0.00954682	0.0444387	Up
Chchd2	1129.68	-0.666552	0.223459	-2.98288	0.00285547	0.0177203	Down
Zbed5	243.562	-0.64578	0.139419	-4.63193	3.62264e-06	9.86338e-05	Down
Vkorc1l1	47.6894	1.35641	0.344816	3.93373	8.36388e-05	0.00116378	Up
Tpst1	152.925	0.763934	0.19825	3.85339	0.000116494	0.00150199	Up
Tmem248	114.415	1.39488	0.227664	6.12691	8.9601e-10	8.15639e-08	Up
Rcc1l	55.4466	0.786718	0.295178	2.66523	0.00769351	0.0376479	Up
Rfc2	227.983	-0.639611	0.1447	-4.42026	9.85815e-06	0.000222007	Down
Eif4h	236.114	-0.662679	0.141774	-4.67421	2.95093e-06	8.25768e-05	Down
Vps37d	23.7291	3.39878	0.733315	4.63481	3.57264e-06	9.78009e-05	Up
Nsun5	209.179	-0.840769	0.146148	-5.75287	8.77389e-09	5.91885e-07	Down
Tmem120a	213.862	-0.50557	0.146892	-3.44179	0.000577878	0.00518084	Down
Dtx2	173.892	-0.525248	0.155545	-3.37682	0.000733295	0.00621854	Down
Lrwd1	143.393	-0.556664	0.167166	-3.33	0.000868446	0.00707545	Down
Sh2b2	8.88748	3.3114	1.20351	2.75146	0.00593297	0.0308471	Up
4933404O12Rik	78.1603	-0.71092	0.230424	-3.08527	0.00203369	0.0136219	Down
Plod3	90.1864	0.576845	0.22533	2.56	0.0104671	0.0479588	Up
Serpine1	126.487	0.511694	0.19599	2.61082	0.0090325	0.0424938	Up
Srrt	202.636	-0.501469	0.147304	-3.40432	0.000663301	0.00575051	Down
Zan	13.062	1.90722	0.730021	2.61255	0.00898693	0.0423585	Up
Pop7	250.497	-0.65816	0.132353	-4.97276	6.60074e-07	2.38622e-05	Down
Gnb2	167.88	0.682805	0.171651	3.97787	6.95354e-05	0.00100647	Up
Mospd3	115.598	1.00712	0.388586	2.59175	0.00954883	0.0444387	Up
Ppp1r35	130.34	1.30988	0.20778	6.30418	2.89732e-10	2.97833e-08	Up
Zcwpw1	225.738	-0.893625	0.141685	-6.30711	2.84298e-10	2.94249e-08	Down
Mcm7	204.16	-0.615397	0.146768	-4.19298	2.75314e-05	0.000484316	Down
BC037034	37.0321	2.17063	0.467515	4.6429	3.43555e-06	9.45622e-05	Up
Stag3	111.262	-0.928335	0.191767	-4.84095	1.2922e-06	4.21737e-05	Down
Fam20c	34.6699	1.31829	0.40384	3.26438	0.00109703	0.00848687	Up
Cox19	215.917	-0.531298	0.140829	-3.77266	0.000161516	0.00193531	Down
Psmg3	159.797	-0.557589	0.157822	-3.53304	0.000410815	0.00400247	Down
Nudt1	157.829	-0.645928	0.160344	-4.02838	5.61626e-05	0.000846135	Down
Snx8	135.118	-0.561071	0.181507	-3.09119	0.00199359	0.0134068	Down
Wipi2	227.973	-0.630426	0.139443	-4.52104	6.15365e-06	0.000152689	Down
Fscn1	186.427	-0.534563	0.152376	-3.50818	0.000451179	0.0042933	Down
Olfr718-ps1	12.2135	2.35141	0.825646	2.84796	0.00440003	0.0244444	Up
Zfp316	40.3114	0.985	0.357629	2.75425	0.00588273	0.0306531	Up
E130309D02Rik	64.3466	1.073	0.283254	3.78812	0.000151792	0.00185278	Up
0610040B10Rik	60.7775	-1.03387	0.273032	-3.78662	0.00015271	0.0018575	Down
Fam220a	97.1424	1.54474	0.260088	5.93929	2.86265e-09	2.20701e-07	Up
Ccz1	120.667	2.006	0.236527	8.48108	2.23105e-17	1.34853e-14	Up
Bri3	210.97	1.41341	0.171233	8.25428	1.5282e-16	7.44923e-14	Up
Usp12	37.2669	1.07002	0.388263	2.75591	0.00585285	0.0305501	Up
Gtf3a	111.011	-1.03966	0.347024	-2.99592	0.00273614	0.0171559	Down
Ubl3	120.674	1.22472	0.211716	5.78471	7.26381e-09	4.96667e-07	Up
Alox5ap	24.0903	1.42501	0.502977	2.83315	0.00460923	0.0254383	Up
N4bp2l1	33.6692	1.1241	0.397634	2.82698	0.00469889	0.0257919	Up
Rfc3	260.245	-0.592142	0.131629	-4.49857	6.8412e-06	0.000167007	Down
Tfpi2	38.6238	1.19446	0.372966	3.20261	0.00136187	0.00999963	Up
Pon3	65.5386	0.972975	0.272485	3.57075	0.000355967	0.00359347	Up
Pon2	74.274	1.14826	0.260765	4.40342	1.06559e-05	0.00023541	Up
Asns	201.464	-0.645559	0.150246	-4.29669	1.7337e-05	0.000340657	Down
Col28a1	11.9509	2.68901	0.935685	2.87384	0.00405509	0.023071	Up
Umad1	33.9582	1.06782	0.402225	2.65478	0.00793611	0.0384367	Up
Ndufa4	731.168	-0.555893	0.152356	-3.64865	0.000263624	0.00282928	Down
Mdfic	17.533	1.80617	0.616818	2.92821	0.00340921	0.0202343	Up
St7	32.665	2.05597	0.46401	4.43087	9.38517e-06	0.000214878	Up
Rbm28	186.174	-0.598484	0.146979	-4.0719	4.66309e-05	0.000731448	Down
Tspan33	56.3641	2.58711	0.38567	6.70809	1.97193e-11	2.66733e-09	Up
Ahcyl2	53.8046	2.28502	0.372748	6.13019	8.7773e-10	8.08743e-08	Up
Smkr-ps	27.4644	1.46409	0.457766	3.19834	0.00138223	0.0101147	Up
Chchd3	212.387	-0.602965	0.15336	-3.93169	8.43498e-05	0.00116937	Down
Akr1b3	243.98	-0.540093	0.14433	-3.74207	0.000182511	0.00213461	Down
Stra8	204.574	-0.796992	0.141612	-5.628	1.82309e-08	1.06366e-06	Down
Slc13a4	26.2621	3.03894	0.634758	4.78756	1.68818e-06	5.24797e-05	Up
Trim24	21.0747	1.5424	0.547316	2.81811	0.0048308	0.0264103	Up
Zc3hav1l	42.9664	1.21928	0.358224	3.40368	0.000664834	0.0057605	Up
Zc3hav1	96.829	1.09014	0.388504	2.806	0.00501612	0.0271	Up
Ubn2	62.8353	0.893945	0.277447	3.22204	0.00127282	0.00947467	Up
Parp12	71.9617	1.45099	0.282385	5.13835	2.77168e-07	1.15699e-05	Up
Mkrn1	203.276	0.593149	0.154677	3.83476	0.000125688	0.00159603	Up
E330009J07Rik	20.9965	2.28234	0.613021	3.7231	0.000196793	0.00226324	Up
Gstk1	92.9151	-0.582458	0.208503	-2.79352	0.00521373	0.0279676	Down
Nobox	36.8344	-1.93774	0.34962	-5.54243	2.98311e-08	1.63325e-06	Down
Ezh2	155.415	-0.508813	0.161051	-3.15933	0.00158131	0.011266	Down
Gm16630	40.8065	0.961839	0.3653	2.63301	0.00846308	0.0404235	Up
Zfp467	134.584	-0.938609	0.170783	-5.49591	3.88697e-08	2.0627e-06	Down
Stk31	195.858	-0.585309	0.144048	-4.06329	4.8385e-05	0.000751471	Down
Mpp6	100.513	0.602272	0.220977	2.7255	0.00642049	0.0328325	Up
Hoxa5	17.5196	2.17454	0.649084	3.35017	0.000807608	0.00670536	Up
Hoxa7	35.3247	1.28594	0.395964	3.24762	0.00116376	0.00885683	Up
Fkbp14	39.5863	1.48485	0.388872	3.81836	0.000134343	0.0016903	Up
Plekha8	72.7742	1.17391	0.266645	4.40252	1.07e-05	0.000236041	Up
Gars	237.006	-0.535571	0.144497	-3.70646	0.000210175	0.00237721	Down
Kbtbd2	43.2251	0.967512	0.35238	2.74565	0.00603915	0.0312531	Up
Ppm1k	103.38	0.952508	0.224733	4.2384	2.25113e-05	0.000416874	Up
Mad2l1	243.508	-0.557357	0.13908	-4.00747	6.13738e-05	0.000905683	Down
Gadd45a	95.4318	2.04998	0.270255	7.58535	3.31586e-14	9.27888e-12	Up
Rnf103	21.6256	2.15748	0.612136	3.52451	0.00042427	0.0040992	Up
St3gal5	62.3891	1.15893	0.289094	4.00885	6.10164e-05	0.000903939	Up
Tmem150a	56.3232	2.2901	0.364618	6.28082	3.36788e-10	3.41558e-08	Up
Kcmf1	100.412	0.635866	0.22165	2.86878	0.00412061	0.0232952	Up
Reg1	102.957	0.924255	0.216612	4.26686	1.98244e-05	0.000379679	Up
Mrpl19	210.611	-0.76954	0.143906	-5.3475	8.91763e-08	4.31905e-06	Down
Pole4	273.74	-0.579776	0.139039	-4.16988	3.04766e-05	0.000525721	Down
M1ap	183.863	-0.744287	0.16938	-4.39417	1.11196e-05	0.000243873	Down
Dqx1	77.308	0.620865	0.24279	2.55721	0.0105515	0.0482871	Up
Mthfd2	208.958	-0.717451	0.143785	-4.98976	6.04548e-07	2.2066e-05	Down
Vax2	13.3629	3.92561	1.13392	3.46197	0.000536238	0.00489613	Up
Egr4	214.393	1.16002	0.167516	6.92486	4.36407e-12	7.16799e-10	Up
Figla	134.545	-0.901323	0.169718	-5.3107	1.09206e-07	5.07759e-06	Down
Fam136a	244.922	-0.635961	0.14017	-4.53707	5.70424e-06	0.000144383	Down
Snrpg	816.218	-0.561187	0.177513	-3.16138	0.00157021	0.0112028	Down
Gm44386	25.745	1.54907	0.487659	3.17654	0.00149044	0.0107555	Up
Gmcl1	112.172	0.949508	0.218117	4.35321	1.34159e-05	0.000283534	Up
Anxa4	69.4926	0.813582	0.264543	3.07542	0.00210206	0.0139992	Up
Hmces	208.97	-0.610483	0.149564	-4.08175	4.46975e-05	0.000706919	Down
H1fx	68.8056	1.34	0.27984	4.78845	1.68071e-06	5.23654e-05	Up
Gata2	3.67739	4.5688	1.75651	2.60107	0.00929347	0.0435011	Up
Mcm2	206.54	-0.764063	0.146361	-5.2204	1.78538e-07	7.88857e-06	Down
Zxdc	20.8276	1.51164	0.547842	2.75926	0.00579331	0.0303126	Up
Mrps25	229.813	-0.593553	0.139193	-4.26425	2.00574e-05	0.000382685	Down
Lrig1	28.7293	1.11676	0.438379	2.54748	0.0108503	0.0492683	Up
Eogt	4.15318	4.74312	1.71823	2.76047	0.00577188	0.0302738	Up
Tmf1	87.9171	1.12783	0.241577	4.66859	3.03272e-06	8.45525e-05	Up
Shq1	171.625	-0.544805	0.164135	-3.31925	0.000902586	0.00728578	Down
Edem1	89.5464	1.03488	0.242616	4.26551	1.99448e-05	0.000381019	Up
Rad18	156.69	-0.605397	0.162938	-3.71551	0.000202791	0.0023215	Down
Camk1	86.5506	1.0443	0.250019	4.17686	2.95563e-05	0.000513363	Up
Vhl	132.347	-0.744175	0.171575	-4.33732	1.44232e-05	0.00029856	Down
Tamm41	187.497	-0.520653	0.165214	-3.15139	0.00162493	0.0115008	Down
Rpl32	920.431	-0.637401	0.200139	-3.18478	0.00144862	0.0104988	Down
March8	58.6829	0.896006	0.290131	3.08828	0.00201319	0.0135204	Up
Zfp637	136.203	-0.502738	0.171931	-2.92406	0.00345493	0.0204575	Down
Adipor2	148.332	0.908529	0.181464	5.00665	5.5386e-07	2.08194e-05	Up
Usp18	48.7679	1.7901	0.357997	5.00032	5.72367e-07	2.12507e-05	Up
Dppa3	168.474	-0.654799	0.157985	-4.14469	3.40266e-05	0.000573882	Down
Clec4n	36.9753	1.36851	0.395271	3.46221	0.00053575	0.00489463	Up
C1ra	36.612	1.15227	0.378278	3.04609	0.00231835	0.0150873	Up
C1s1	39.5488	1.61807	0.400491	4.04023	5.33982e-05	0.000811771	Up
Usp5	136.401	-0.526772	0.177897	-2.96111	0.00306532	0.0186399	Down
Cdca3	186.196	-0.545875	0.147536	-3.69995	0.000215642	0.00242815	Down
P3h3	110.382	1.22514	0.216317	5.66363	1.482e-08	9.10347e-07	Up
Nop2	171.696	-0.590599	0.159673	-3.69881	0.000216612	0.00243725	Down
Tuba3a	749.682	-0.714081	0.170951	-4.17711	2.95231e-05	0.000513363	Down
Tigar	237.914	-0.515229	0.135589	-3.79994	0.00014473	0.00177807	Down
Tspan11	48.4024	1.13761	0.335168	3.39415	0.000688415	0.00592209	Up
Tulp3	109.043	0.620873	0.206315	3.00934	0.00261815	0.0166001	Up
A2ml1	56.937	-0.720058	0.272304	-2.64432	0.00818555	0.0394048	Down
Magohb	177.306	-0.561048	0.157668	-3.55841	0.000373101	0.00372471	Down
Lrp6	40.6602	1.34672	0.370861	3.63135	0.000281946	0.00298353	Up
Crebl2	17.3225	1.95942	0.629464	3.11284	0.00185299	0.0127024	Up
Wbp11	209.822	-0.629354	0.1513	-4.15965	3.18736e-05	0.000546241	Down
Eps8	35.9159	1.92653	0.431743	4.46223	8.11118e-06	0.000190916	Up
Strap	234.066	-0.631404	0.143195	-4.40941	1.03653e-05	0.000230415	Down
Ldhb	254.054	-0.889841	0.140324	-6.34132	2.27806e-10	2.4414e-08	Down
Cmas	132.955	1.86478	0.221277	8.42734	3.53618e-17	2.0552e-14	Up
Etnk1	48.1597	0.905916	0.326994	2.77044	0.0055981	0.0295883	Up
Tuba3b	559.459	-0.600346	0.149799	-4.00767	6.13197e-05	0.000905683	Down
Bhlhe41	65.8159	1.44333	0.307918	4.68738	2.7673e-06	7.84554e-05	Up
Med21	269.575	-0.518064	0.147116	-3.52146	0.000429175	0.00413865	Down
Ppfibp1	94.5805	0.886981	0.228969	3.8738	0.000107153	0.00141291	Up
Rep15	50.6366	0.871214	0.325118	2.67968	0.00736916	0.0364079	Up
Mrps35	193.162	-0.513678	0.153445	-3.34763	0.00081506	0.00674869	Down
Prpf31	205.016	-0.52977	0.149009	-3.55529	0.000377565	0.00373633	Down
Rps9	1027.2	-0.657402	0.204848	-3.20921	0.00133098	0.00981098	Down
Pirb	9.85147	2.82668	1.0055	2.81123	0.00493533	0.0267891	Up
Rdh13	71.5196	0.923703	0.293393	3.14834	0.00164198	0.0115874	Up
Hspbp1	200.923	-0.582306	0.151907	-3.8333	0.000126436	0.00160283	Down
Il11	10.7575	3.59163	1.1534	3.11394	0.00184608	0.0126686	Up
Tmem238	35.2149	1.41292	0.407603	3.46642	0.000527436	0.00483916	Up
Ube2s	473.999	1.32734	0.158994	8.34835	6.9224e-17	3.73587e-14	Up
Isoc2b	18.5359	1.89733	0.608726	3.11688	0.00182773	0.0125941	Up
U2af2	181.67	-0.72647	0.153852	-4.72189	2.33664e-06	6.86944e-05	Down
Zfp583	19.7132	-1.41709	0.50085	-2.82937	0.00466397	0.0256561	Down
Usp29	13.1627	1.91679	0.732101	2.61821	0.00883932	0.0417932	Up
Zfp773	39.7251	1.0715	0.360135	2.97528	0.00292724	0.0180545	Up
Clcn4	66.9658	1.114	0.277975	4.00754	6.13543e-05	0.000905683	Up
Rps5	980.843	-0.732497	0.190598	-3.84316	0.000121462	0.00155675	Down
Ube2m	63.6198	0.947402	0.27696	3.42071	0.00062457	0.00550314	Up
Napa	214.115	-0.502118	0.146125	-3.43623	0.00058987	0.00526804	Down
Ccdc9	64.3596	1.00854	0.283487	3.55763	0.000374213	0.00372954	Up
Bbc3	44.5026	3.46462	0.537618	6.44439	1.16065e-10	1.2896e-08	Up
Gm45509	40.193	1.14564	0.370889	3.08889	0.00200907	0.0135021	Up
Gm42372	92.2211	1.29352	0.240735	5.37319	7.73557e-08	3.78292e-06	Up
Ppp5c	160.903	-0.632668	0.162544	-3.89229	9.93013e-05	0.00133738	Down
Mypop	65.8485	0.947165	0.277535	3.41278	0.000643037	0.00561444	Up
Gm4969	16.9815	-1.79192	0.525328	-3.41106	0.000647112	0.00563279	Down
Qpctl	35.32	1.08484	0.396858	2.73358	0.0062649	0.0322332	Up
Snrpd2	672.135	-0.510167	0.14943	-3.41409	0.000639953	0.00559994	Down
Ppp1r37	53.3923	1.66024	0.338307	4.9075	9.22467e-07	3.18979e-05	Up
Clptm1	156.96	0.541788	0.176992	3.06109	0.0022053	0.0145521	Up
Bcl3	46.5802	0.974943	0.338142	2.88324	0.00393613	0.0225469	Up
Gm16174	15.7257	-1.56319	0.540293	-2.89323	0.00381306	0.0220504	Down
Xrcc1	142.82	-0.501046	0.168938	-2.96585	0.00301847	0.0184739	Down
Dmrtc2	99.2081	-1.21758	0.200323	-6.07811	1.21607e-09	1.06837e-07	Down
Rps19	1487.61	-0.828325	0.304064	-2.72418	0.0064461	0.0329412	Down
Exosc5	229.696	-0.765234	0.138172	-5.53826	3.0549e-08	1.66652e-06	Down
Axl	51.815	0.959718	0.307876	3.11722	0.00182563	0.0125911	Up
Cyp2f2	91.0884	1.55032	0.256265	6.04966	1.4515e-09	1.25335e-07	Up
Egln2	165.765	-0.562755	0.159214	-3.53459	0.000408408	0.00398158	Down
Dll3	69.1459	-0.80199	0.25711	-3.11924	0.00181316	0.0125165	Down
Rps16	1268.23	-0.764122	0.258121	-2.96033	0.0030731	0.0186796	Down
Med29	251.579	-0.697501	0.132595	-5.2604	1.4374e-07	6.50315e-06	Down
Paf1	144.455	-0.545951	0.166741	-3.27425	0.00105943	0.00826913	Down
Fbxo17	70.8776	0.678658	0.254802	2.66347	0.00773394	0.0378046	Up
Ech1	248.714	-0.552954	0.147756	-3.74236	0.000182303	0.00213383	Down
2200002D01Rik	58.9724	1.28528	0.301456	4.26357	2.01183e-05	0.000383365	Up
Spint2	287.031	-0.565993	0.129997	-4.35389	1.33744e-05	0.000283451	Down
Sipa1l3	69.2837	0.686991	0.257336	2.66963	0.00759352	0.0373157	Up
Zfp84	69.2965	0.809471	0.278387	2.90771	0.00364081	0.0212933	Up
Syne4	123.422	-0.716422	0.180947	-3.95929	7.51742e-05	0.00106663	Down
Aplp1	123.074	1.03847	0.207582	5.00268	5.6538e-07	2.1043e-05	Up
Prodh2	46.7133	1.11696	0.337613	3.30839	0.000938342	0.00751818	Up
Proser3	87.6394	0.73412	0.241187	3.04378	0.00233626	0.0151711	Up
Lin37	211.446	-0.640052	0.160883	-3.97837	6.93905e-05	0.0010063	Down
Tmem147	267.056	-0.506646	0.136174	-3.72058	0.000198769	0.00228237	Down
Fxyd1	120.087	0.571875	0.192635	2.96869	0.00299071	0.0183412	Up
Scn1b	94.5012	1.34124	0.253345	5.29413	1.19581e-07	5.49238e-06	Up
Uba2	259.143	-0.681081	0.135099	-5.04137	4.62219e-07	1.80015e-05	Down
Lsm14a	78.5556	0.884738	0.246688	3.58647	0.00033519	0.00343161	Up
Cebpg	119.358	1.72801	0.230823	7.48631	7.08361e-14	1.75476e-11	Up
Rhpn2	27.997	1.14762	0.436591	2.6286	0.00857381	0.0408832	Up
Tdrd12	149.276	-0.562857	0.163436	-3.4439	0.000573381	0.00515657	Down
Zfp507	38.9365	1.81626	0.405472	4.47938	7.48602e-06	0.000179843	Up
Uri1	101.456	1.38978	0.234945	5.91534	3.31183e-09	2.46528e-07	Up
Gm26526	33.5053	1.3308	0.436722	3.04726	0.0023094	0.0150485	Up
Gm9268	57.2068	2.06028	0.346587	5.9445	2.77302e-09	2.15996e-07	Up
Etfb	245.883	-0.529629	0.137156	-3.86151	0.000112687	0.00146541	Down
Klk10	15.2668	-1.44559	0.560131	-2.5808	0.00985713	0.0455877	Down
Josd2	193.977	-0.500381	0.148771	-3.36344	0.000769772	0.00648385	Down
Pold1	147.489	-0.556283	0.169269	-3.28638	0.00101485	0.0080206	Down
Nup62	215.695	-0.602768	0.149656	-4.02769	5.63278e-05	0.000847779	Down
Akt1s1	216.095	-0.718983	0.154645	-4.64926	3.33127e-06	9.20271e-05	Down
Ptov1	167.799	1.01045	0.176446	5.72667	1.02422e-08	6.7291e-07	Up
Rras	94.7117	0.999142	0.232785	4.29213	1.76966e-05	0.00034457	Up
Nosip	195.521	-0.595055	0.150385	-3.95687	7.59391e-05	0.00107345	Down
Snrnp70	244.221	-0.561111	0.134974	-4.15718	3.22194e-05	0.000550132	Down
Ruvbl2	181.961	-0.603924	0.155495	-3.88387	0.000102807	0.00136753	Down
Ppp1r15a	212.033	-0.536619	0.148467	-3.61439	0.000301051	0.00314822	Down
Rpl18	1069.15	-0.705348	0.214281	-3.29169	0.000995882	0.00789547	Down
Grwd1	201.02	-0.676181	0.147198	-4.59367	4.3551e-06	0.000114651	Down
Syngr4	35.5461	-1.27112	0.35743	-3.55629	0.000376134	0.00372954	Down
Ldhc	58.0474	-1.2875	0.274991	-4.68197	2.84138e-06	8.01046e-05	Down
Nav2	94.0616	0.641123	0.227468	2.81852	0.00482453	0.0263856	Up
Nipa1	32.5428	2.05366	0.474726	4.32599	1.51848e-05	0.000308448	Up
Herc2	81.3657	1.63669	0.282532	5.79294	6.91633e-09	4.77227e-07	Up
Ube3a	80.4767	1.12185	0.251933	4.45297	8.4692e-06	0.000198109	Up
Peg12	30.5189	2.05116	0.480501	4.26878	1.96541e-05	0.000376896	Up
Nsmce3	79.062	1.69425	0.282043	6.00707	1.88911e-09	1.53475e-07	Up
Chsy1	71.4092	0.919873	0.281073	3.27271	0.0010652	0.00829702	Up
Mef2a	40.7909	1.12187	0.358094	3.13288	0.00173099	0.012065	Up
Gm29683	69.0257	1.13632	0.27204	4.17705	2.95319e-05	0.000513363	Up
Nr2f2	41.9859	2.10795	0.414043	5.09114	3.55925e-07	1.43042e-05	Up
Slco3a1	17.4478	1.63407	0.621454	2.62943	0.00855269	0.0407954	Up
Mrpl46	243.406	-0.59773	0.133608	-4.47376	7.68551e-06	0.00018405	Down
Mrps11	250.084	-0.521392	0.149239	-3.49368	0.000476417	0.00446874	Down
Abhd2	50.5437	1.03741	0.324762	3.19438	0.00140133	0.0102248	Up
Ap3s2	159.678	-0.52145	0.16064	-3.24608	0.00117004	0.00889361	Down
Wdr73	145.397	-0.530655	0.171465	-3.09483	0.00196929	0.0132848	Down
Nmb	154.148	-0.701686	0.159922	-4.38769	1.1456e-05	0.000250162	Down
Rps17	825.646	-0.50762	0.17082	-2.97167	0.00296186	0.0181938	Down
Cpeb1	69.6521	-0.611566	0.239208	-2.55663	0.0105692	0.0483532	Down
Whamm	18.0891	2.44503	0.680806	3.59138	0.000328932	0.0033767	Up
Fam103a1	242.552	-0.502393	0.13891	-3.61667	0.000298414	0.00312281	Down
Btbd1	145.157	1.41614	0.201544	7.02644	2.11873e-12	3.6382e-10	Up
Hdgfl3	111.495	1.35397	0.220224	6.14816	7.83852e-10	7.403e-08	Up
Sh3gl3	49.4405	2.638	0.420811	6.26884	3.63747e-10	3.66439e-08	Up
Tlnrd1	26.2578	1.58542	0.492646	3.21818	0.00129006	0.00958883	Up
Abhd17c	80.8458	1.62398	0.27013	6.01185	1.83419e-09	1.51202e-07	Up
Gm2115	65.664	1.11462	0.283103	3.93717	8.24494e-05	0.00114829	Up
Tyr	38.2728	1.63837	0.401148	4.08421	4.42276e-05	0.000701283	Up
Pcf11	60.9363	1.78939	0.317277	5.63982	1.70226e-08	1.00874e-06	Up
Ints4	82.2693	-0.723208	0.218396	-3.31146	0.000928115	0.00745997	Down
Clns1a	229.424	-0.576247	0.139555	-4.12916	3.64088e-05	0.000607927	Down
Thap12	72.2207	0.945725	0.258738	3.65514	0.000257037	0.00277633	Up
Dgat2	178.686	-0.749019	0.162512	-4.609	4.0461e-06	0.000107609	Down
Gdpd5	10.2566	2.44126	0.919196	2.65586	0.00791067	0.0383651	Up
Rps3	849.859	-0.624279	0.175069	-3.56589	0.000362619	0.0036395	Down
Ppme1	155.127	-0.559385	0.160036	-3.49536	0.000473416	0.00444887	Down
Mrpl48	212.647	-0.580643	0.148925	-3.89889	9.66347e-05	0.00130964	Down
Clpb	193.224	-0.602523	0.147734	-4.07842	4.5342e-05	0.000715202	Down
Rrm1	178.357	-0.626704	0.162399	-3.85903	0.000113838	0.00147784	Down
Trim3	40.7002	0.95534	0.35015	2.72837	0.00636479	0.0326471	Up
Rrp8	135.097	-0.531349	0.18021	-2.9485	0.0031932	0.0192218	Down
Taf10	106.945	2.13604	0.258486	8.26365	1.41288e-16	7.11669e-14	Up
Gm4070	8.67174	5.80882	1.5764	3.68487	0.000228818	0.00254427	Up
Gvin1	8.82226	5.83366	1.57534	3.70311	0.000212971	0.00240165	Up
Rbmxl2	47.2778	1.99992	0.387782	5.15733	2.50493e-07	1.06317e-05	Up
Ppfibp2	56.8314	1.06179	0.31596	3.36053	0.000777922	0.00653066	Up
Tmem9b	244.731	-0.522507	0.140724	-3.71299	0.000204824	0.00233592	Down
Wee1	105.257	1.33743	0.22707	5.88996	3.86286e-09	2.8474e-07	Up
Lyve1	32.4935	1.05496	0.398462	2.64758	0.00810706	0.0391392	Up
Rras2	133.665	1.55016	0.206878	7.49314	6.72442e-14	1.72225e-11	Up
Cyp2r1	15.7787	-1.87167	0.587927	-3.18351	0.00145501	0.0105401	Down
Calca	20.4503	2.64541	0.665663	3.9741	7.06467e-05	0.00101649	Up
Rps13	795.523	-0.534852	0.170972	-3.12831	0.00175816	0.0122258	Down
Gm44777	45.55	1.80255	0.379745	4.74673	2.06728e-06	6.17364e-05	Up
Rps15a	798.763	-0.504979	0.179298	-2.81642	0.00485622	0.0264898	Down
Coq7	282.985	-0.542816	0.132857	-4.08573	4.39383e-05	0.000698128	Down
Gprc5b	20.7117	2.2596	0.610404	3.7018	0.000214073	0.00241227	Up
Thumpd1	197.149	-0.731494	0.14991	-4.87957	1.06318e-06	3.55435e-05	Down
Polr3e	83.866	-0.568875	0.217733	-2.61272	0.00898238	0.0423564	Down
Cdr2	52.0214	1.67018	0.337389	4.95033	7.4089e-07	2.64671e-05	Up
Gga2	13.7867	2.55346	0.792567	3.22176	0.00127405	0.00947917	Up
Plk1	146.211	-0.7346	0.168314	-4.36447	1.27433e-05	0.000272754	Down
Lcmt1	200.75	-0.626274	0.160638	-3.89866	9.67245e-05	0.00130968	Down
Nsmce1	256.758	-0.524708	0.13909	-3.77243	0.000161666	0.00193531	Down
Tufm	227.689	-0.563936	0.139579	-4.04026	5.33924e-05	0.000811771	Down
2510046G10Rik	82.294	-0.638454	0.220968	-2.88935	0.00386041	0.0222225	Down
Sgf29	157.581	-0.558622	0.16972	-3.29143	0.000996807	0.00789866	Down
Ypel3	251.588	1.62225	0.162887	9.95934	2.29574e-23	4.33637e-20	Up
Kif22	184.873	-0.742443	0.158921	-4.67177	2.98612e-06	8.34071e-05	Down
Cd2bp2	173.733	-0.826635	0.157483	-5.24904	1.5289e-07	6.85557e-06	Down
Bcl7c	157.447	1.34789	0.188822	7.1384	9.44234e-13	1.74004e-10	Up
Ctf1	15.3503	4.13397	1.11287	3.71468	0.000203462	0.00232741	Up
Bckdk	169.451	-0.615714	0.160448	-3.83747	0.000124308	0.00158784	Down
Prss36	129.243	-0.631978	0.175955	-3.5917	0.000328532	0.00337632	Down
Pycard	218.718	-0.616151	0.146981	-4.19203	2.7647e-05	0.000485505	Down
Inpp5f	98.113	0.853619	0.220434	3.87245	0.000107747	0.00141826	Up
Mcmbp	137.533	0.786185	0.205937	3.81759	0.00013476	0.00169273	Up
Ate1	195.947	-0.501915	0.147183	-3.41015	0.000649279	0.00564514	Down
Htra1	103.016	0.806134	0.213954	3.76778	0.000164705	0.00196747	Up
2310057M21Rik	100.373	-0.536011	0.202532	-2.64655	0.00813168	0.0392205	Down
Pstk	204.785	-0.678557	0.147369	-4.60448	4.13497e-06	0.000109428	Down
Ctbp2	46.2388	1.00658	0.335417	3.00098	0.0026911	0.0169422	Up
Bccip	46.3796	0.82706	0.324644	2.54759	0.010847	0.0492683	Up
Adam12	9.58384	2.32754	0.914178	2.54604	0.0108951	0.0494311	Up
Dock1	52.5043	0.819775	0.308617	2.65629	0.00790063	0.0383509	Up
Fam196a	3.72992	4.57427	1.79317	2.55094	0.0107433	0.048972	Up
Ppp2r2d	158.085	0.72763	0.175744	4.14029	3.46867e-05	0.000583037	Up
Cyp2e1	19.801	1.70005	0.570183	2.98158	0.00286764	0.0177813	Up
Syce1	229.999	-0.572428	0.14818	-3.86306	0.000111974	0.00146004	Down
Hras	120.812	1.43219	0.221149	6.47611	9.41145e-11	1.0774e-08	Up
Rassf7	68.938	-0.64322	0.239965	-2.68048	0.00735169	0.0363638	Down
Irf7	40.0675	1.71747	0.389947	4.40436	1.06098e-05	0.000234735	Up
Sct	14.1494	2.04715	0.714814	2.86389	0.00418471	0.023525	Up
Rplp2	1125.46	-0.733248	0.22439	-3.26774	0.00108409	0.00841544	Down
Mob2	174.947	-0.525781	0.155212	-3.38749	0.000705344	0.00603879	Down
Igf2	20.3563	3.51234	0.814149	4.31412	1.60237e-05	0.000321133	Up
Tssc4	167.625	-0.724924	0.154449	-4.6936	2.68433e-06	7.69378e-05	Down
Cdkn1c	219.342	1.69451	0.169734	9.98335	1.80279e-23	4.33637e-20	Up
Nap1l4	240.516	-0.741687	0.136477	-5.4345	5.49495e-08	2.79577e-06	Down
Tnfrsf26	15.3912	3.07851	0.839663	3.66636	0.000246026	0.00269009	Up
Tnfrsf23	28.2507	1.2529	0.491111	2.55116	0.0107366	0.0489563	Up
Nup43	222.11	-0.658125	0.148375	-4.43554	9.18401e-06	0.000211232	Down
Katna1	209.364	-0.673261	0.150073	-4.48623	7.24946e-06	0.000175394	Down
Tab2	72.325	-1.06226	0.260502	-4.07773	4.54773e-05	0.000716587	Down
Rab32	41.0817	1.08087	0.353843	3.05466	0.00225318	0.0147841	Up
Fbxo30	53.0468	1.13065	0.311515	3.62951	0.000283957	0.00300061	Up
Utrn	51.7408	1.00486	0.332002	3.02666	0.00247275	0.0158935	Up
Ltv1	210.222	-0.61704	0.151175	-4.08162	4.47234e-05	0.000706919	Down
Phactr2	32.0147	1.47698	0.439692	3.35912	0.000781908	0.00654956	Up
Adat2	38.9787	1.45857	0.385823	3.7804	0.000156577	0.00189283	Up
Hivep2	76.4482	2.31953	0.312412	7.42459	1.13133e-13	2.51405e-11	Up
Cited2	167.573	1.34067	0.179752	7.45845	8.75483e-14	2.0671e-11	Up
Gm10827	89.4366	0.641515	0.230894	2.77839	0.00546284	0.0290799	Up
Perp	62.5932	0.756033	0.281701	2.68382	0.0072787	0.0360854	Up
Stx7	205.549	-0.548056	0.164333	-3.33503	0.000852892	0.00698161	Down
Akap7	49.8617	1.28517	0.349865	3.67332	0.000239417	0.00264075	Up
Hint3	200.684	-0.598753	0.146242	-4.09427	4.23495e-05	0.000679345	Down
Ncoa7	30.5066	1.22811	0.45293	2.71147	0.00669861	0.0338764	Up
Tpd52l1	80.6691	0.882099	0.247605	3.56252	0.000367312	0.00368067	Up
Dse	22.6829	1.93384	0.551041	3.50943	0.000449064	0.00428397	Up
Tspyl1	198.141	-0.572003	0.151612	-3.77281	0.000161419	0.00193531	Down
Hdac2	151.691	1.21754	0.186275	6.53625	6.30819e-11	7.56532e-09	Up
Marcks	159.888	0.522042	0.180076	2.899	0.00374351	0.0217486	Up
Fyn	96.1316	0.628945	0.220689	2.84991	0.00437314	0.0243577	Up
Amd1	176.749	-0.505689	0.171251	-2.95291	0.0031479	0.0190195	Down
Foxo3	92.3054	0.582132	0.224416	2.59398	0.00948716	0.0442198	Up
Sec63	87.4628	0.846757	0.243793	3.47326	0.000514172	0.00475208	Up
Gm9803	182.552	-0.556691	0.148521	-3.74823	0.000178089	0.00209262	Down
Dcbld1	25.2636	1.62283	0.50281	3.22752	0.00124866	0.00933626	Up
Gopc	31.2037	2.45418	0.522938	4.69305	2.69159e-06	7.69378e-05	Up
Man1a	35.9528	2.43595	0.473301	5.14671	2.65089e-07	1.11271e-05	Up
Msl3l2	51.9562	2.9159	0.434824	6.70593	2.00132e-11	2.67627e-09	Up
Anapc16	212.097	-0.644507	0.144711	-4.45377	8.43766e-06	0.000197677	Down
Gm26947	24.4559	1.79808	0.531269	3.3845	0.000713091	0.00607414	Up
Tspan15	39.0032	2.45346	0.459488	5.33956	9.31711e-08	4.49811e-06	Up
Kif1bp	81.621	1.97497	0.285785	6.91069	4.82293e-12	7.83648e-10	Up
Stox1	44.541	1.07976	0.347576	3.10655	0.00189283	0.0129131	Up
Dna2	40.5837	-1.23105	0.315513	-3.90174	9.5503e-05	0.0012996	Down
Reep3	92.9643	1.36078	0.241556	5.6334	1.76688e-08	1.03889e-06	Up
Rhobtb1	14.9393	2.38517	0.759228	3.14158	0.0016804	0.0117831	Up
Cdk1	221.238	-0.595089	0.138634	-4.29253	1.76649e-05	0.000344431	Down
Bicc1	66.3153	1.0981	0.29471	3.72604	0.000194509	0.00224869	Up
Ipmk	53.333	1.65793	0.335318	4.94435	7.63983e-07	2.70999e-05	Up
Gnaz	55.4585	1.17119	0.304378	3.84782	0.000119175	0.00153134	Up
Cabin1	173.151	-0.507804	0.152959	-3.31987	0.000900585	0.00727351	Down
Ddt	175.858	-0.575619	0.155244	-3.70784	0.000209035	0.00236786	Down
Mif	1037.3	-0.558578	0.215429	-2.59286	0.00951808	0.0443365	Down
Derl3	62.6432	-0.88675	0.259185	-3.4213	0.000623228	0.00549691	Down
Adarb1	50.2036	1.60512	0.344823	4.65493	3.24094e-06	8.98602e-05	Up
Pwp2	42.8122	-0.8902	0.306702	-2.90249	0.00370206	0.0215575	Down
Trappc10	17.2448	1.60132	0.615432	2.60195	0.00926942	0.0434552	Up
Agpat3	35.3378	1.0826	0.386358	2.80205	0.00507789	0.0273407	Up
Syde1	18.3697	1.56305	0.574229	2.722	0.00648889	0.0330815	Up
Plpp2	60.5582	0.819927	0.280049	2.9278	0.00341368	0.0202449	Up
Hcn2	7.34016	5.55407	1.60466	3.46121	0.000537745	0.00490692	Up
Rnf126	148.132	1.15681	0.192029	6.02418	1.6997e-09	1.41901e-07	Up
Palm	79.1513	0.720267	0.245288	2.93641	0.00332035	0.0198159	Up
Efna2	91.3593	1.07052	0.242544	4.41369	1.01622e-05	0.000227191	Up
Dazap1	109.71	0.5646	0.209214	2.69867	0.00696177	0.0349732	Up
Rps15	1008.4	-0.625531	0.202515	-3.08882	0.00200954	0.0135021	Down
Tcf3	166.919	0.563449	0.17551	3.21036	0.00132568	0.00978144	Up
Abhd17a	197.127	0.675393	0.161543	4.18088	2.90387e-05	0.000508463	Up
Btbd2	63.4078	1.08089	0.286321	3.77509	0.00015995	0.00192339	Up
Sgta	231.507	-0.725725	0.136315	-5.32387	1.01585e-07	4.82343e-06	Down
Thop1	178.34	-0.754918	0.155742	-4.84725	1.25187e-06	4.09458e-05	Down
Pias4	195.742	-0.729707	0.145816	-5.00431	5.60613e-07	2.09689e-05	Down
Dapk3	124.447	2.32033	0.248148	9.35056	8.71849e-21	1.19768e-17	Up
Cactin	77.7953	0.813548	0.248035	3.27997	0.00103819	0.00815386	Up
Fzr1	103.09	0.864066	0.22204	3.89148	9.9633e-05	0.00133946	Up
Dohh	252.067	-0.564206	0.139992	-4.03027	5.5712e-05	0.000841864	Down
Cry1	80.1534	-0.581341	0.226456	-2.56713	0.0102544	0.0471865	Down
Pwp1	172.232	-0.628136	0.16053	-3.9129	9.11942e-05	0.00124709	Down
Prdm4	45.3621	1.0148	0.331964	3.05697	0.00223588	0.0146834	Up
Rtcb	258.858	-0.526508	0.133493	-3.94409	8.01035e-05	0.0011239	Down
Igf1	83.6846	1.03316	0.242785	4.25546	2.08618e-05	0.000394547	Up
Nup37	241.141	-0.519813	0.140767	-3.69272	0.00022187	0.00247985	Down
Washc3	252.019	-0.546153	0.142737	-3.82629	0.000130092	0.0016402	Down
Chpt1	63.9794	1.47117	0.300554	4.89486	9.8377e-07	3.34814e-05	Up
Ikbip	112.188	0.787747	0.203093	3.87875	0.000104993	0.00139171	Up
Tmpo	116.021	0.581301	0.195894	2.96743	0.00300298	0.018394	Up
Cdk17	56.8457	1.17485	0.305906	3.84055	0.000122759	0.00156939	Up
Cep83	65.7706	0.855973	0.273255	3.1325	0.00173324	0.0120751	Up
Nudt4	158.019	0.508353	0.169075	3.00668	0.00264122	0.0167063	Up
Eea1	87.6494	1.04738	0.242131	4.32567	1.5207e-05	0.000308448	Up
Btg1	183.151	0.625142	0.170689	3.66246	0.000249808	0.00272552	Up
Dcn	539.615	0.523659	0.152151	3.44171	0.000578049	0.00518084	Up
Kitl	43.3771	1.12865	0.353701	3.19098	0.00141791	0.0103308	Up
Tmtc3	23.4344	1.2785	0.501347	2.55014	0.0107681	0.0490405	Up
Pawr	19.7023	2.37496	0.703765	3.37465	0.000739104	0.00626043	Up
Csrp2	103.54	-0.525519	0.203284	-2.58514	0.00973387	0.0451746	Down
Osbpl8	45.9564	1.62694	0.370877	4.38674	1.15064e-05	0.000250899	Up
Phlda1	129.618	0.803739	0.202484	3.9694	7.20552e-05	0.00103206	Up
Tbc1d15	219.554	-0.561204	0.142395	-3.94117	8.10857e-05	0.00113348	Down
Zfc3h1	33.1473	1.10055	0.405277	2.71556	0.00661642	0.0336051	Up
Tspan8	27.0919	1.4377	0.458431	3.13613	0.00171191	0.0119596	Up
Kcnmb4os2	15.5214	3.53664	0.961516	3.67819	0.000234898	0.0026004	Up
Yeats4	240.87	-0.546398	0.132853	-4.1128	3.90882e-05	0.000643423	Down
Cpsf6	147.062	-0.696637	0.164733	-4.22888	2.34859e-05	0.000430176	Down
Slc35e3	19.387	1.51902	0.563676	2.69485	0.00704197	0.0352939	Up
Rap1b	200.413	1.23639	0.170913	7.23401	4.6895e-13	9.20298e-11	Up
Gns	82.1907	0.947456	0.242836	3.90162	9.55497e-05	0.0012996	Up
Rassf3	38.5689	1.07059	0.371943	2.87836	0.00399746	0.0228118	Up
Avpr1a	15.8134	1.61826	0.626989	2.581	0.0098516	0.045581	Up
Gm36208	8.13231	-2.51645	0.80861	-3.11207	0.00185782	0.012719	Down
Tsfm	208.392	-0.509348	0.145211	-3.50764	0.0004521	0.00429936	Down
Dctn2	178.331	-0.64448	0.153105	-4.20939	2.56065e-05	0.000459004	Down
Shmt2	175.037	-0.609929	0.161081	-3.78648	0.000152794	0.0018575	Down
Prim1	206.956	-0.663046	0.144918	-4.57532	4.75491e-06	0.000123882	Down
Naca	632.606	-0.527857	0.135179	-3.90488	9.42719e-05	0.00128569	Down
Atp5b	613.009	-0.585566	0.154158	-3.79847	0.00014559	0.00178717	Down
Cs	222.797	-0.672131	0.152795	-4.3989	1.08801e-05	0.000239664	Down
Coq10a	54.956	1.76433	0.339408	5.19825	2.01171e-07	8.76051e-06	Up
Rps26	1356.52	-0.816029	0.277975	-2.93562	0.00332881	0.0198527	Down
Cdk2	94.1811	-0.772256	0.203999	-3.78559	0.000153346	0.00186271	Down
Mmp19	41.3237	1.56448	0.376827	4.15172	3.29983e-05	0.000560897	Up
Zfp358	30.1677	2.14835	0.509486	4.21671	2.47893e-05	0.000446982	Up
Trappc5	237.231	-0.599338	0.145495	-4.11931	3.80017e-05	0.000627588	Down
4932443L11Rik	3.53542	4.51107	1.77426	2.5425	0.0110061	0.0497797	Up
Snapc2	156.652	-0.607002	0.160607	-3.77942	0.000157196	0.00189576	Down
Timm44	225.431	-0.545272	0.137213	-3.97392	7.06986e-05	0.00101649	Down
Elavl1	234.123	-0.541254	0.139005	-3.89377	9.86984e-05	0.00133045	Down
Cers4	46.699	0.976452	0.340898	2.86435	0.00417861	0.0235164	Up
Abhd13	42.7857	3.09101	0.51372	6.01692	1.77762e-09	1.47591e-07	Up
Col4a2	149.736	0.540393	0.190418	2.83793	0.00454065	0.0251425	Up
Ankrd10	107.167	-0.576118	0.200301	-2.87626	0.00402416	0.0229377	Down
Erich1	81.016	1.05348	0.24985	4.21645	2.48175e-05	0.000446982	Up
Myom2	189.557	0.836975	0.160919	5.20124	1.97968e-07	8.64596e-06	Up
Slc25a15	40.2509	1.14963	0.360488	3.1891	0.00142716	0.0103782	Up
Smim19	125.38	0.552764	0.200783	2.75303	0.00590458	0.0307457	Up
Slc20a2	60.5377	1.87864	0.330601	5.68251	1.32734e-08	8.39223e-07	Up
Gm26909	62.5621	0.74992	0.278244	2.69519	0.00703488	0.0352818	Up
Gins4	241.232	-0.511476	0.142079	-3.59993	0.0003183	0.00328606	Down
Golga7	233.857	-0.56436	0.143776	-3.92527	8.66327e-05	0.00119772	Down
Sfrp1	138.412	1.19081	0.198428	6.00119	1.95871e-09	1.57437e-07	Up
Tcim	61.3407	1.61294	0.307693	5.24206	1.58794e-07	7.07827e-06	Up
Adam9	32.5991	1.06069	0.405791	2.61388	0.00895212	0.042234	Up
Htra4	18.3022	2.05942	0.633787	3.24939	0.00115652	0.0088308	Up
Plpp5	116.803	0.543386	0.199763	2.72015	0.00652517	0.0332216	Up
Bag4	78.573	1.10102	0.26339	4.18018	2.91282e-05	0.000509078	Up
Hgsnat	38.9961	1.09115	0.363759	2.99965	0.00270287	0.0169967	Up
Fnta	127.87	2.15784	0.236893	9.1089	8.3219e-20	9.37387e-17	Up
Tti2	41.1232	-0.863421	0.325683	-2.65111	0.00802282	0.038816	Down
Mak16	209.941	-0.602232	0.140356	-4.29075	1.78069e-05	0.000345861	Down
Gsr	182.565	0.651105	0.162493	4.00696	6.1504e-05	0.00090672	Up
Rbpms	148.577	1.14726	0.186842	6.1403	8.23668e-10	7.73071e-08	Up
Tnks	50.1403	1.39638	0.330669	4.22288	2.41195e-05	0.000438592	Up
Msr1	15.3965	2.18987	0.724641	3.02201	0.00251104	0.0160509	Up
Zdhhc2	13.7	3.34319	0.953178	3.50741	0.000452492	0.00430038	Up
Fgl1	32.4832	1.49713	0.42554	3.51818	0.00043451	0.00417677	Up
Zfp42	102.918	-0.521419	0.204036	-2.55552	0.010603	0.048464	Down
Gm6329	24.0574	3.14376	0.681705	4.61161	3.99559e-06	0.000106863	Up
Fam149a	22.6645	1.66358	0.526376	3.16043	0.00157536	0.0112342	Up
Ankrd37	89.4153	-0.554632	0.212054	-2.61552	0.00890919	0.0420446	Down
Ing2	127.176	1.58797	0.213408	7.441	9.99241e-14	2.28781e-11	Up
Wwc2	67.8262	0.704154	0.26243	2.68321	0.00729198	0.0361157	Up
Vegfc	21.6455	1.99209	0.571613	3.48503	0.000492084	0.00459289	Up
Hand2	44.5249	1.27845	0.364784	3.50466	0.000457183	0.00434223	Up
Sap30	70.3736	2.58411	0.350647	7.36954	1.71213e-13	3.66088e-11	Up
Cpe	114.571	2.00057	0.252786	7.91411	2.49029e-15	8.95972e-13	Up
Csgalnact1	54.5258	1.10176	0.32085	3.43388	0.000595011	0.00530768	Up
Lpl	73.4742	1.32065	0.268762	4.91381	8.93213e-07	3.09572e-05	Up
Atp6v1b2	187.209	-0.50847	0.161985	-3.139	0.00169528	0.0118667	Down
Cilp2	114.971	-0.780414	0.185353	-4.21043	2.54889e-05	0.000457439	Down
Sugp1	178.226	-0.566304	0.156574	-3.61685	0.000298205	0.00312278	Down
Mef2b	142.904	-0.712259	0.167482	-4.25274	2.11168e-05	0.000396886	Down
Armc6	73.562	-0.61287	0.241003	-2.543	0.0109906	0.0497241	Down
Homer3	74.5336	1.58659	0.288928	5.4913	3.98993e-08	2.10076e-06	Up
Crlf1	133.406	1.40973	0.204419	6.89628	5.33828e-12	8.5217e-10	Up
Uba52	84.6646	0.689503	0.232763	2.96225	0.00305396	0.0186007	Up
Ssbp4	128.269	1.04922	0.19748	5.31307	1.07792e-07	5.04284e-06	Up
Jund	174.191	1.62517	0.18387	8.83872	9.68197e-19	6.96687e-16	Up
Rpl18a	1459.18	-0.817245	0.307458	-2.65807	0.00785901	0.0382217	Down
Map1s	217.829	-0.634417	0.152697	-4.15474	3.25661e-05	0.000554799	Down
Ocel1	217.571	-0.510385	0.14595	-3.49698	0.000470549	0.00442744	Down
Babam1	207.94	-0.821123	0.146126	-5.61927	1.91768e-08	1.11454e-06	Down
Gtpbp3	29.3824	-1.18138	0.39291	-3.00675	0.00264061	0.0167063	Down
Mvb12a	201.115	-0.553787	0.14337	-3.86265	0.000112163	0.00146112	Down
Olfr373	105.547	0.65983	0.216431	3.04869	0.00229844	0.0149965	Up
Ap1m1	185.137	-0.526465	0.148153	-3.55352	0.000380111	0.00375415	Down
Klf2	46.3446	3.70461	0.562651	6.58421	4.57316e-11	5.6183e-09	Up
Sin3b	288.581	-0.504614	0.136109	-3.70742	0.000209383	0.00237002	Down
Hmgxb4	71.9326	-0.746886	0.23336	-3.20058	0.00137151	0.0100655	Down
Mcm5	201.601	-0.760895	0.15872	-4.79394	1.63541e-06	5.12712e-05	Down
Prmt9	39.9414	1.25664	0.377067	3.33267	0.000860165	0.00701833	Up
Smad1	48.7609	1.67467	0.358258	4.67448	2.94703e-06	8.25768e-05	Up
Smarca5	184.698	0.6563	0.161464	4.06469	4.80967e-05	0.00075004	Up
Il15	54.403	0.970254	0.308092	3.14924	0.00163697	0.0115644	Up
Dnajb1	255.134	-0.529461	0.133457	-3.96728	7.26978e-05	0.00104028	Down
Gipc1	212.569	-0.562058	0.149278	-3.76516	0.000166439	0.00197725	Down
Asf1b	249.56	-0.65121	0.133632	-4.87317	1.09824e-06	3.65539e-05	Down
Samd1	57.9171	0.867285	0.288792	3.00315	0.00267201	0.0168377	Up
4930432K21Rik	39.0775	-1.18813	0.342904	-3.46492	0.000530395	0.00485745	Down
Gm26532	73.9691	0.739946	0.256939	2.87985	0.00397858	0.0227642	Up
Trmt1	158.121	-0.528558	0.164262	-3.21777	0.00129192	0.00959791	Down
Nfix	202.107	0.535993	0.15248	3.51516	0.000439484	0.00421653	Up
Gadd45gip1	161.457	-0.558791	0.162285	-3.44326	0.000574744	0.00516347	Down
Farsa	211.196	-0.674935	0.158666	-4.25381	2.10167e-05	0.000396484	Down
Syce2	458.064	-0.645935	0.13299	-4.857	1.19178e-06	3.9407e-05	Down
Asna1	244.873	-0.68751	0.13682	-5.02493	5.03615e-07	1.91691e-05	Down
Trir	227.848	1.47193	0.165916	8.87156	7.2129e-19	5.73653e-16	Up
Wdr83os	253.082	-0.603078	0.142268	-4.23904	2.24477e-05	0.000416205	Down
Orc6	213.684	-0.515058	0.14415	-3.57308	0.000352807	0.00357273	Down
Neto2	43.2906	2.15812	0.405707	5.3194	1.04107e-07	4.90083e-06	Up
Siah1a	38.6813	1.88393	0.412592	4.56608	4.96938e-06	0.000127491	Up
Gm10638	20.0534	3.14257	0.744761	4.21957	2.44771e-05	0.000442962	Up
Zfp423	19.1808	2.78648	0.707446	3.93879	8.18947e-05	0.00114267	Up
Heatr3	62.1499	-1.06948	0.28239	-3.78725	0.000152326	0.00185479	Down
Tox3	43.0404	2.84414	0.471814	6.02809	1.65909e-09	1.3928e-07	Up
Chd9	27.0437	1.85515	0.511495	3.62692	0.000286826	0.00302247	Up
Irx3	22.619	1.78936	0.535298	3.34274	0.000829556	0.00684622	Up
Irx5	10.4856	2.92807	0.989716	2.95849	0.00309149	0.0187462	Up
Amfr	61.6793	1.80764	0.320361	5.64249	1.67604e-08	9.97113e-07	Up
Nup93	182.746	-0.593921	0.159511	-3.72338	0.000196569	0.00226324	Down
Herpud1	113.416	0.565344	0.201583	2.80453	0.00503903	0.0271945	Up
Cpne2	30.03	1.81478	0.460876	3.93768	8.2273e-05	0.00114689	Up
Arl2bp	123.044	1.90251	0.238315	7.98318	1.42612e-15	5.38752e-13	Up
Polr2c	218.878	-0.521741	0.14703	-3.54854	0.000387375	0.00380847	Down
Cfap20	219.021	-0.641581	0.156474	-4.10025	4.12711e-05	0.00066558	Down
Csnk2a2	152.871	-0.524479	0.161605	-3.24544	0.00117267	0.00890465	Down
Ndrg4	77.1922	-0.798008	0.232575	-3.43119	0.000600938	0.00534288	Down
1600027J07Rik	9.7472	2.35654	0.922381	2.55484	0.0106236	0.0485141	Up
Pdp2	104.254	0.829981	0.226277	3.66798	0.000244472	0.00267931	Up
Cbfb	69.1531	1.34509	0.28158	4.77693	1.77995e-06	5.43372e-05	Up
Nol3	27.4073	-1.44451	0.440103	-3.2822	0.00103	0.00810221	Down
Exoc3l	88.4129	0.892229	0.234757	3.80065	0.000144315	0.0017744	Up
E2f4	63.4526	1.6695	0.308237	5.41628	6.08515e-08	3.06509e-06	Up
Atp6v0d1	213.448	-0.792982	0.141356	-5.60982	2.02542e-08	1.16818e-06	Down
Gm5914	14.8738	2.67351	0.789898	3.38463	0.000712745	0.00607414	Up
Pard6a	102.486	-0.584678	0.195416	-2.99197	0.0027718	0.0173579	Down
Enkd1	104.133	-0.653152	0.198208	-3.29529	0.000983217	0.00781146	Down
Cenpt	170.336	-0.659381	0.166335	-3.96418	7.365e-05	0.00104894	Down
Prmt7	215.421	-0.705778	0.149973	-4.70605	2.52565e-06	7.29735e-05	Down
Gm10073	220.4	-0.627098	0.136748	-4.58578	4.52291e-06	0.000118656	Down
Utp4	249.034	-0.643841	0.134042	-4.80327	1.56094e-06	4.94495e-05	Down
Sntb2	98.996	1.31856	0.238884	5.51966	3.39662e-08	1.83326e-06	Up
Cyb5b	217.772	-0.569186	0.149326	-3.8117	0.000138016	0.00172645	Down
Hp	19.1606	3.07619	0.762115	4.03639	5.42803e-05	0.000823523	Up
Atxn1l	35.9593	1.31273	0.399591	3.28519	0.00101915	0.008042	Up
Ap1g1	55.0869	0.812106	0.313302	2.59208	0.00953964	0.0444233	Up
Vac14	59.1635	0.80817	0.304074	2.6578	0.00786521	0.0382217	Up
Il34	19.7057	1.68613	0.578675	2.91378	0.00357085	0.0209891	Up
Sf3b3	182.787	-0.59187	0.154264	-3.83674	0.000124678	0.00159018	Down
Cog4	157.541	-0.600351	0.159407	-3.76616	0.000165776	0.00197337	Down
Aars	143.142	-0.576723	0.175751	-3.28147	0.00103266	0.00811894	Down
Znrf1	55.6992	2.27214	0.364374	6.23572	4.49709e-10	4.4127e-08	Up
Tmem170	60.827	1.30089	0.301003	4.32184	1.54734e-05	0.000312175	Up
Tmem231	34.4864	1.10208	0.387676	2.84278	0.00447222	0.024809	Up
Maf	40.179	0.933634	0.35433	2.63493	0.00841554	0.040281	Up
Atmin	73.0897	0.798724	0.255466	3.12654	0.00176879	0.0122663	Up
Gcsh	212.765	-0.710187	0.139876	-5.07726	3.82916e-07	1.51472e-05	Down
Gan	32.5719	1.19802	0.433532	2.76338	0.00572053	0.0300671	Up
Mlycd	39.0654	2.1633	0.437811	4.94118	7.76529e-07	2.74162e-05	Up
Mbtps1	158.772	-0.525865	0.160071	-3.2852	0.00101909	0.008042	Down
Cox4i1	1276.34	-0.791466	0.265903	-2.97652	0.00291537	0.0180107	Down
Foxf1	42.5707	3.39662	0.543791	6.24618	4.206e-10	4.18137e-08	Up
Foxc2	14.1172	2.94454	0.851362	3.45863	0.000542939	0.00494238	Up
Fbxo31	143.467	1.29069	0.197602	6.53175	6.5005e-11	7.73457e-09	Up
Zfpm1	11.5348	2.6231	0.880978	2.97749	0.00290619	0.017976	Up
Mvd	112.663	-0.524521	0.186913	-2.80623	0.00501252	0.0270902	Down
Rnf166	127.293	1.79379	0.228678	7.84417	4.35825e-15	1.4635e-12	Up
Ctu2	120.28	-0.590804	0.183334	-3.22256	0.0012705	0.00946868	Down
Piezo1	11.7684	6.24803	1.54109	4.05428	5.02881e-05	0.00077226	Up
Cdt1	137.831	-0.600935	0.1715	-3.50399	0.000458348	0.00434784	Down
Cdh15	127.524	-0.712811	0.18439	-3.86579	0.000110732	0.00144747	Down
Spg7	102.05	1.37686	0.231767	5.94072	2.83775e-09	2.19904e-07	Up
Rpl13	1425.94	-0.807026	0.299899	-2.69099	0.00712399	0.03554	Down
Dpep1	44.3921	1.17171	0.348487	3.36227	0.000773045	0.00650416	Up
Chmp1a	240.481	-0.799294	0.142647	-5.60332	2.10283e-08	1.20363e-06	Down
Gas8	102.156	-0.576767	0.197656	-2.91804	0.00352236	0.0207591	Down
Ccsap	46.8521	2.0535	0.382335	5.37095	7.83226e-08	3.81785e-06	Up
2310022B05Rik	41.2343	0.929903	0.346504	2.68367	0.00728196	0.0360898	Up
Tsnax	221.696	-0.613166	0.144381	-4.24686	2.16792e-05	0.000404437	Down
Pdhb	243.891	-0.500398	0.136421	-3.66805	0.00024441	0.00267931	Down
Kctd6	61.1315	2.56435	0.377402	6.79475	1.08501e-11	1.59489e-09	Up
Oit1	7.39773	5.58105	1.61862	3.44803	0.000564694	0.00509134	Up
4930452B06Rik	16.8017	2.33234	0.713945	3.26684	0.00108755	0.00843632	Up
Fhit	18.9564	2.30799	0.652619	3.5365	0.000405468	0.00395547	Up
Il3ra	9.25027	2.73206	1.0287	2.65584	0.00791117	0.0383651	Up
Top2b	24.1571	1.43145	0.517915	2.76388	0.00571184	0.0300319	Up
Rpl15	840.748	-0.540305	0.177341	-3.04671	0.00231361	0.0150691	Down
Ube2e2	93.0525	0.992467	0.23064	4.30309	1.68429e-05	0.00033438	Up
Saysd1	186.086	-0.782306	0.146835	-5.32781	9.94061e-08	4.75356e-06	Down
Fam149b	89.1594	0.680757	0.233555	2.91477	0.00355956	0.0209375	Up
Mrps16	495.631	-0.645031	0.134116	-4.80951	1.51303e-06	4.82115e-05	Down
Gm30108	25.7922	-1.17801	0.40999	-2.87327	0.00406249	0.0230957	Down
Zfp503	27.8882	1.90388	0.488001	3.90138	9.56459e-05	0.00129973	Up
Lrmda	13.6515	1.98539	0.726556	2.7326	0.00628366	0.0322857	Up
Ppif	200.683	-0.501617	0.151673	-3.30723	0.000942252	0.00754151	Down
Dennd6a	42.32	2.20493	0.419802	5.2523	1.50215e-07	6.77582e-06	Up
9930004E17Rik	3.39178	-3.91952	1.50078	-2.61166	0.00901035	0.0424292	Down
Fam208a	22.6829	1.43415	0.521011	2.75263	0.00591191	0.0307725	Up
Tmem110	111.954	1.87614	0.250586	7.48702	7.04533e-14	1.75476e-11	Up
Mustn1	9.50144	2.77619	1.03582	2.6802	0.00735789	0.0363825	Up
Glt8d1	101.908	0.608667	0.213139	2.85572	0.00429389	0.0240315	Up
Pbrm1	88.2142	0.984092	0.236551	4.16016	3.18022e-05	0.000546094	Up
Smim4	223.431	-0.505339	0.141397	-3.57389	0.000351714	0.00356935	Down
Nt5dc2	41.7409	2.46442	0.448421	5.49576	3.89035e-08	2.0627e-06	Up
Ncoa4	138.077	-0.692831	0.174431	-3.97194	7.12883e-05	0.00102302	Down
Sncg	110.723	1.29413	0.221285	5.84825	4.9677e-09	3.5409e-07	Up
Bmpr1a	60.3189	0.980622	0.292759	3.34959	0.000809327	0.00671594	Up
Wapl	106.495	1.29331	0.231498	5.58671	2.3141e-08	1.30479e-06	Up
Ccser2	65.9192	1.01892	0.272869	3.73409	0.000188392	0.0021966	Up
Psmc6	254.664	-0.541939	0.143078	-3.78772	0.000152037	0.00185427	Down
Styx	105.348	0.69492	0.212627	3.26825	0.00108213	0.00840725	Up
Bmp4	20.1954	1.45537	0.541546	2.68744	0.00720011	0.0357545	Up
Cdkn3	120.732	-0.584487	0.188338	-3.1034	0.00191312	0.0130104	Down
Gch1	42.6805	2.49786	0.440514	5.67033	1.42526e-08	8.89244e-07	Up
Dlgap5	79.8804	-0.64012	0.250305	-2.55736	0.0105471	0.0482815	Down
Peli2	50.604	1.56692	0.354289	4.42271	9.74722e-06	0.000220494	Up
Tmem260	13.2229	3.90492	1.12638	3.46677	0.000526755	0.00483585	Up
Naa30	49.3027	1.52193	0.343247	4.43392	9.25363e-06	0.000212187	Up
Parp2	164.172	-0.500821	0.155652	-3.21756	0.00129285	0.00960009	Down
Osgep	235.616	-0.717503	0.148407	-4.8347	1.33345e-06	4.33329e-05	Down
Tmem55b	148.005	1.19969	0.19669	6.0994	1.06465e-09	9.63349e-08	Up
Oxa1l	128.45	-0.600779	0.19169	-3.13412	0.00172368	0.0120247	Down
Mmp14	182.565	0.904927	0.181261	4.9924	5.96324e-07	2.19037e-05	Up
Lrp10	90.2239	0.812107	0.23753	3.41897	0.000628588	0.00552565	Up
Haus4	202	-0.552227	0.156442	-3.52991	0.000415702	0.00403966	Down
Slc22a17	32.8554	1.36519	0.412495	3.30959	0.000934323	0.0074979	Up
Ngdn	236.881	-0.636186	0.137301	-4.6335	3.5954e-06	9.8246e-05	Down
Dhrs4	107.697	0.576877	0.207091	2.78562	0.00534263	0.0285475	Up
Irf9	47.537	1.01244	0.335168	3.02071	0.00252181	0.0161061	Up
Rec8	30.4886	-1.06436	0.369771	-2.87844	0.0039965	0.0228118	Down
Ipo4	164.514	-0.725521	0.165675	-4.37919	1.19119e-05	0.000257881	Down
AC174678.1	49.7067	0.913331	0.329147	2.77484	0.00552287	0.029324	Up
Mcpt8	157.597	0.985337	0.180015	5.47362	4.40922e-08	2.30546e-06	Up
Gzme	7.19053	5.53009	1.58758	3.48334	0.000495207	0.00460496	Up
Gzmf	8.34454	3.20964	1.19779	2.67964	0.00737024	0.0364079	Up
Rnf17	123.323	-0.50501	0.183954	-2.7453	0.0060455	0.0312741	Down
Gja3	5.49079	5.14867	1.64745	3.12525	0.00177657	0.0123089	Up
Il17d	14.826	1.69917	0.666253	2.55034	0.0107617	0.0490377	Up
Lats2	45.9013	1.29074	0.350253	3.68518	0.000228539	0.00254304	Up
Sap18	776.029	-0.563323	0.161062	-3.49756	0.000469529	0.00442335	Down
Micu2	110.455	0.790508	0.217138	3.64057	0.000272032	0.00290002	Up
Phf11a	12.2442	2.35161	0.834577	2.81772	0.00483659	0.0264269	Up
Setdb2	20.0095	-1.54442	0.478972	-3.22444	0.00126219	0.00941872	Down
Shisa2	20.6283	1.76688	0.57306	3.08323	0.00204766	0.0136973	Up
Gm49336	105.535	-0.536972	0.199221	-2.69536	0.00703134	0.0352758	Down
Mipep	47.9209	2.24522	0.394707	5.68831	1.28304e-08	8.1806e-07	Up
Fdft1	261.038	-0.639204	0.136492	-4.6831	2.8257e-06	7.98116e-05	Down
Mtmr9	57.9571	1.29688	0.308874	4.19874	2.68404e-05	0.000477159	Up
Pbk	193.458	-0.657952	0.148176	-4.44033	8.98193e-06	0.000207532	Down
Scara3	21.3585	1.561	0.533013	2.92863	0.00340458	0.0202227	Up
Clu	49.4556	0.912993	0.322232	2.83334	0.0046064	0.025432	Up
Stmn4	12.2991	6.30985	1.53807	4.10245	4.08795e-05	0.000661381	Up
Nefm	96.908	-1.0411	0.202061	-5.15241	2.57158e-07	1.08545e-05	Down
Rhobtb2	11.5571	2.2552	0.848572	2.65764	0.00786896	0.0382217	Up
Piwil2	138.656	-0.584103	0.173538	-3.36586	0.000763065	0.00643812	Down
Bmp1	86.2301	1.00882	0.254336	3.96648	7.29422e-05	0.00104279	Up
Lgi3	5.1062	5.0396	1.65486	3.04534	0.00232417	0.0151121	Up
Fndc3a	66.2122	0.933461	0.280372	3.32936	0.000870447	0.0070831	Up
Rb1	27.8661	1.79252	0.511542	3.50415	0.000458067	0.00434784	Up
Rubcnl	3.84666	-3.44764	1.32719	-2.5977	0.009385	0.043879	Down
Gtf2f2	203.196	-0.516716	0.144168	-3.58412	0.000338221	0.00345562	Down
Lacc1	20.3733	1.9004	0.586498	3.24026	0.00119422	0.00902294	Up
Ccdc122	36.2994	3.77669	0.656865	5.74957	8.9471e-09	6.00887e-07	Up
Rgcc	69.9585	1.26144	0.283349	4.45189	8.51189e-06	0.000198799	Up
Elf1	48.8638	1.98879	0.37125	5.35701	8.46111e-08	4.11112e-06	Up
Rpl36a-ps1	250.69	-0.591691	0.136016	-4.35017	1.36031e-05	0.00028669	Down
Klf5	67.0593	1.95277	0.318093	6.13899	8.30472e-10	7.74646e-08	Up
Fbxl3	54.8992	0.95541	0.308125	3.10073	0.00193047	0.01309	Up
Mycbp2	144.524	1.40903	0.19847	7.09945	1.25255e-12	2.22673e-10	Up
Slain1	17.518	2.38574	0.702085	3.39807	0.000678618	0.00585308	Up
Ndfip2	83.7438	1.6513	0.266656	6.19264	5.91662e-10	5.65861e-08	Up
Spry2	80.8252	1.27238	0.287432	4.42672	9.56763e-06	0.000217736	Up
Gm36107	24.42	1.6767	0.50479	3.32159	0.000895066	0.00724055	Up
Rap2a	50.5399	1.61896	0.346157	4.67696	2.91155e-06	8.18592e-05	Up
Ipo5	61.4043	-0.73787	0.255787	-2.88471	0.00391779	0.0224589	Down
Stk24	104.041	1.64099	0.244642	6.70771	1.97697e-11	2.66733e-09	Up
Ubac2	206.355	-0.711094	0.146682	-4.84786	1.24798e-06	4.09072e-05	Down
Tmtc4	78.9119	0.642027	0.242967	2.64245	0.00823086	0.0395725	Up
Itgbl1	45.8332	1.50054	0.353229	4.24806	2.1563e-05	0.000403266	Up
Gm26870	29.6439	1.17936	0.462527	2.54981	0.0107781	0.0490613	Up
Kbtbd3	84.8433	0.600192	0.231009	2.59813	0.00937335	0.043838	Up
Casp4	53.2894	2.00186	0.353041	5.67033	1.4252e-08	8.89244e-07	Up
Casp12	53.6918	0.988065	0.30783	3.20978	0.00132837	0.00979646	Up
Mmp10	28.1787	2.4348	0.537721	4.528	5.95435e-06	0.000149214	Up
Birc3	35.0811	1.20289	0.391535	3.07225	0.00212455	0.0141241	Up
Cep126	31.5435	1.80251	0.456295	3.9503	7.80517e-05	0.0010992	Up
4930568E12Rik	9.76879	-2.14507	0.715675	-2.99726	0.00272416	0.0170879	Down
Jrkl	17.9638	3.32077	0.843066	3.93892	8.18492e-05	0.00114267	Up
Fam76b	28.1245	1.91675	0.503705	3.80531	0.000141628	0.00175134	Up
Panx1	67.4492	0.812994	0.266421	3.05153	0.00227675	0.0148806	Up
Olfr77	242.006	-0.641446	0.136821	-4.68822	2.75596e-06	7.82807e-05	Down
Gm26521	19.0815	1.94541	0.600186	3.24134	0.00118968	0.00899762	Up
Col5a3	27.6807	1.88959	0.497114	3.80112	0.000144044	0.00177252	Up
Dnmt1	210.403	-0.720804	0.141639	-5.089	3.59949e-07	1.44276e-05	Down
Mrpl4	269.192	-0.509315	0.138492	-3.67757	0.000235463	0.00260284	Down
Pde4a	68.3331	0.776	0.261905	2.9629	0.00304751	0.0185914	Up
Ap1m2	63.0661	-1.10481	0.252216	-4.38042	1.18452e-05	0.000257174	Down
Ilf3	243.339	-0.612946	0.138888	-4.41325	1.0183e-05	0.00022729	Down
Qtrt1	173.705	-0.507518	0.152077	-3.33724	0.000846144	0.00693765	Down
Spc24	206.058	-0.694103	0.160843	-4.31541	1.5931e-05	0.000319699	Down
Ecsit	136.435	-0.580506	0.1701	-3.41273	0.000643147	0.00561444	Down
Pigyl	207.072	-0.503131	0.141934	-3.54482	0.000392874	0.00385251	Down
Herpud2	54.48	1.9805	0.350615	5.64864	1.61723e-08	9.74437e-07	Up
Zbtb44	50.9086	1.14138	0.319636	3.57086	0.00035581	0.00359347	Up
Ets1	39.6843	1.92978	0.40651	4.74719	2.06261e-06	6.17189e-05	Up
Dcps	205.853	-0.646599	0.145958	-4.43004	9.42139e-06	0.000215381	Down
Ddx25	217.07	-0.799627	0.141565	-5.6485	1.61858e-08	9.74437e-07	Down
Ei24	111.865	1.44903	0.233406	6.20821	5.35908e-10	5.1911e-08	Up
Fez1	80.5797	0.704678	0.251491	2.80199	0.00507877	0.0273407	Up
Clmp	42.4126	1.19991	0.365871	3.27959	0.00103959	0.0081553	Up
Ubash3b	25.352	1.31916	0.477901	2.76032	0.00577442	0.0302766	Up
Tbcel	20.2226	1.87992	0.577327	3.25624	0.00112897	0.00868626	Up
Oaf	168.406	1.50006	0.192429	7.7954	6.42032e-15	2.10907e-12	Up
Usp2	167.264	-0.596059	0.156416	-3.81073	0.000138555	0.00172931	Down
Rnf26	101.831	0.904446	0.221899	4.07594	4.58291e-05	0.000721378	Up
Foxr1	225.982	-0.607284	0.14808	-4.10106	4.11263e-05	0.000663952	Down
Arcn1	170.241	-0.527432	0.157356	-3.35185	0.000802742	0.00667597	Down
Ift46	208.063	-0.592296	0.152386	-3.8868	0.000101573	0.00135589	Down
Cd3g	22.4779	1.30458	0.511725	2.54937	0.0107918	0.0490933	Up
Zpr1	179.558	-0.690633	0.165786	-4.16582	3.10237e-05	0.00053394	Down
Ncam1	70.3951	1.14158	0.272196	4.19395	2.74132e-05	0.000483927	Up
Tex12	221.154	-0.919441	0.137907	-6.66713	2.60863e-11	3.34059e-09	Down
Sdhd	202.52	-0.585074	0.155571	-3.76082	0.000169356	0.00200869	Down
AU019823	109.184	0.643052	0.203834	3.15477	0.00160622	0.0114058	Up
Dlat	149.367	-0.659369	0.16584	-3.97593	7.01057e-05	0.00101085	Down
Fdxacb1	98.8656	-0.595667	0.228937	-2.60188	0.00927136	0.0434552	Down
Alg9	43.9277	0.898949	0.342628	2.62369	0.00869838	0.0412688	Up
4833427G06Rik	57.3	1.35679	0.309864	4.37868	1.19401e-05	0.000258121	Up
Arhgap20	34.0685	2.12913	0.463148	4.59708	4.28443e-06	0.000112988	Up
Fdx1	238.018	-0.626101	0.147952	-4.23178	2.3185e-05	0.000426214	Down
Ube2q2	45.3248	0.963983	0.332551	2.89875	0.00374651	0.0217577	Up
Ptpn9	64.8667	1.80026	0.334253	5.38591	7.20801e-08	3.57116e-06	Up
Scamp5	84.2126	-0.843707	0.221884	-3.80247	0.000143262	0.00176527	Down
Cox5a	662.118	-0.514927	0.152565	-3.37513	0.000737807	0.00625294	Down
Edc3	153.374	-0.659045	0.165956	-3.97121	7.15086e-05	0.00102521	Down
Ubl7	221.487	-0.726559	0.147238	-4.93458	8.03233e-07	2.82929e-05	Down
Islr	51.829	0.957196	0.312728	3.06079	0.00220755	0.0145577	Up
Stoml1	50.1153	1.15366	0.327119	3.52674	0.000420709	0.00408044	Up
Arih1	92.0374	0.832896	0.227737	3.65727	0.000254919	0.00275782	Up
Larp6	13.2293	3.28759	0.986237	3.33347	0.00085771	0.00701345	Up
Gm10655	24.2848	-1.19157	0.421021	-2.83018	0.00465217	0.0256098	Down
Rplp1	1222.96	-0.656261	0.2536	-2.58778	0.00965974	0.0448857	Down
Fem1b	31.8634	2.24222	0.486373	4.61009	4.02501e-06	0.00010727	Up
2300009A05Rik	94.1747	0.627723	0.223444	2.80931	0.00496478	0.0269092	Up
Iqch	6.35489	-2.59496	0.922138	-2.81407	0.00489184	0.0266381	Down
Rpl4	993.75	-0.575017	0.207417	-2.77227	0.00556671	0.0294745	Down
Pdcd7	136.62	0.846179	0.194733	4.34533	1.39066e-05	0.000290252	Up
Rbpms2	79.0633	-0.614039	0.227041	-2.70453	0.00684016	0.0344608	Down
Pclaf	219.077	-0.592946	0.143752	-4.1248	3.71061e-05	0.000618204	Down
Rps27l	986.696	-0.782941	0.197415	-3.96596	7.31008e-05	0.00104407	Down
Lactb	63.5943	1.91242	0.329508	5.80388	6.4799e-09	4.53323e-07	Up
Mindy2	32.305	3.1587	0.596895	5.29188	1.21064e-07	5.51025e-06	Up
Adam10	63.4105	0.946804	0.292068	3.24172	0.00118811	0.00899025	Up
Tcf12	110.833	0.675971	0.206502	3.27344	0.00106247	0.00828859	Up
Prtg	47.0292	1.08476	0.330893	3.27827	0.00104444	0.0081843	Up
Fam214a	81.7585	0.783872	0.246358	3.18184	0.00146341	0.0105959	Up
Tinag	8.54494	3.24438	1.18931	2.72795	0.00637294	0.0326672	Up
Lrrc1	34.8447	1.33034	0.418396	3.17961	0.00147473	0.0106676	Up
Gsta1	4.3887	4.82696	1.73794	2.77741	0.00547943	0.0291343	Up
Dppa5a	213.078	-0.736895	0.141146	-5.22079	1.78157e-07	7.88857e-06	Down
Ddx43	36.8454	1.3597	0.388164	3.5029	0.000460216	0.00436281	Up
Col12a1	84.6423	0.70942	0.23389	3.03314	0.00242023	0.0156425	Up
Cox7a2	783.62	-0.533164	0.156242	-3.41242	0.000643894	0.00561772	Down
Tmem30a	122.55	0.807641	0.203968	3.95965	7.50596e-05	0.001066	Up
Senp6	79.2714	1.59225	0.276532	5.75792	8.51581e-09	5.77051e-07	Up
Phip	56.2355	0.813894	0.293585	2.77226	0.00556682	0.0294745	Up
Sh3bgrl2	97.0522	-0.683975	0.207361	-3.29848	0.000972107	0.00773947	Down
Bckdhb	85.1387	-0.643146	0.224073	-2.87025	0.00410153	0.0232525	Down
Fam46a	35.4471	2.413	0.473919	5.09159	3.55071e-07	1.43042e-05	Up
Tpbg	91.6796	1.58956	0.262325	6.05952	1.36531e-09	1.1857e-07	Up
Me1	51.8337	0.87809	0.303736	2.89096	0.00384064	0.0221596	Up
Cyb5r4	42.9741	1.83483	0.386023	4.75316	2.00259e-06	6.01614e-05	Up
Rasgrf1	11.0882	2.55567	0.907449	2.81633	0.0048576	0.0264898	Up
Plscr2	14.6429	1.87921	0.691209	2.71873	0.00655322	0.0333532	Up
Plod2	70.2088	0.747463	0.260286	2.8717	0.00408267	0.0231929	Up
Chst2	13.1196	3.89457	1.1246	3.46307	0.000534057	0.00488507	Up
Xrn1	87.2963	0.683935	0.228611	2.9917	0.00277428	0.017359	Up
Rbp1	211.047	-0.519025	0.146086	-3.55287	0.00038106	0.00375761	Down
Copb2	247.716	-0.502751	0.136184	-3.6917	0.000222763	0.00248793	Down
Mrps22	252.33	-0.612408	0.135856	-4.50776	6.55149e-06	0.000160975	Down
Ppp2r3a	37.4128	0.95066	0.372203	2.55415	0.0106448	0.0485963	Up
Rab6b	113.865	0.62552	0.204437	3.05973	0.0022154	0.0145742	Up
Topbp1	116.634	1.1395	0.222082	5.13098	2.88231e-07	1.18677e-05	Up
Uba5	115.038	2.01037	0.245918	8.17497	2.95934e-16	1.32791e-13	Up
Dnajc13	42.7386	1.15836	0.398137	2.90944	0.00362072	0.0212229	Up
Acy1	182.183	-0.762635	0.152315	-5.00696	5.5296e-07	2.08194e-05	Down
Abhd14a	166.363	-0.59209	0.156958	-3.77229	0.000161756	0.00193531	Down
Parp3	70.8027	-0.723559	0.241334	-2.99816	0.00271614	0.017058	Down
Rrp9	210.083	-0.703322	0.245128	-2.8692	0.00411513	0.0232952	Down
Rad54l2	22.7755	1.9374	0.549539	3.52551	0.000422674	0.00408901	Up
Dock3	12.028	3.76065	1.1443	3.28642	0.00101471	0.0080206	Up
Rassf1	25.0327	2.75545	0.609834	4.51836	6.23213e-06	0.000154383	Up
Ifrd2	157.846	-0.574327	0.165513	-3.46999	0.000520477	0.00479545	Down
Uba7	45.9589	0.993173	0.332284	2.98893	0.00279959	0.0174728	Up
Ip6k1	112.216	0.752793	0.21568	3.49032	0.000482436	0.00451678	Up
Klhdc8b	62.2549	1.42382	0.302774	4.70257	2.56906e-06	7.39499e-05	Up
Ccdc71	153.828	-0.565579	0.16366	-3.45582	0.000548623	0.00498811	Down
Qars	156.564	-0.621516	0.169771	-3.66091	0.000251321	0.0027361	Down
Arih2	157.296	-0.574376	0.161314	-3.56061	0.00037	0.00370515	Down
Prkar2a	19.1215	1.78873	0.617128	2.89847	0.00374986	0.0217688	Up
Ip6k2	169.468	-0.600567	0.168777	-3.55835	0.000373185	0.00372471	Down
Col7a1	26.3672	2.32388	0.546712	4.25064	2.1316e-05	0.00039914	Up
Nme6	190.898	-0.638203	0.146936	-4.34341	1.40291e-05	0.000291601	Down
Cdc25a	105.143	0.988796	0.222346	4.44711	8.70334e-06	0.000202333	Up
Cspg5	17.4602	2.16643	0.654387	3.31063	0.000930857	0.00747406	Up
Pth1r	19.2206	1.95909	0.597223	3.28033	0.00103685	0.00814758	Up
Ubp1	35.2076	2.40248	0.753046	3.19036	0.00142098	0.0103481	Up
Cnot10	163.788	-0.607346	0.158538	-3.83092	0.000127666	0.00161301	Down
Stt3b	83.7879	0.7613	0.235711	3.22981	0.00123874	0.00928501	Up
Rbms3	46.2062	0.912455	0.32895	2.77384	0.00553982	0.0293774	Up
Golga4	51.8391	0.883164	0.311546	2.83478	0.00458569	0.0253304	Up
Acvr2b	103.246	0.81436	0.219489	3.71026	0.000207047	0.0023524	Up
Slc25a38	36.6624	1.03525	0.373988	2.76814	0.00563776	0.0297355	Up
Rpsa	643.362	-0.582896	0.15108	-3.85819	0.000114231	0.00147914	Down
Rpl14	1038.62	-0.771191	0.215384	-3.58053	0.000342895	0.00349628	Down
Gm39459	28.9965	1.55753	0.451171	3.45219	0.000556064	0.00504363	Up
Cck	118.238	0.786854	0.203432	3.8679	0.000109776	0.00143843	Up
Sec22c	35.5116	1.5088	0.415079	3.63498	0.000278	0.00295211	Up
Exosc7	256.958	-0.522823	0.142019	-3.68137	0.000231986	0.00257571	Down
Tmem158	36.1324	3.7651	0.653256	5.76359	8.23436e-09	5.60493e-07	Up
Gm39469	50.1458	0.892754	0.333713	2.67522	0.00746812	0.0367952	Up
Drg1	266.221	-0.64491	0.136042	-4.74053	2.1316e-06	6.35317e-05	Down
Eif4enif1	79.5036	-0.623214	0.226257	-2.75445	0.00587911	0.0306448	Down
Tug1	71.5409	0.671169	0.259186	2.58953	0.00961077	0.0446856	Up
Pes1	200.881	-0.678634	0.144608	-4.69291	2.69341e-06	7.69378e-05	Down
Rnf215	21.202	3.23235	0.74956	4.31233	1.61544e-05	0.000323324	Up
Sf3a1	148.381	-0.646772	0.167421	-3.86314	0.00011194	0.00146004	Down
Gm11032	143.634	0.66175	0.187017	3.53844	0.000402498	0.00393412	Up
Nf2	57.5853	-0.713542	0.264796	-2.69469	0.00704549	0.0352999	Down
Nipsnap1	91.0486	-0.639741	0.222949	-2.86945	0.00411182	0.0232885	Down
Nefh	112.396	-0.695872	0.195647	-3.55677	0.000375436	0.00372954	Down
Gas2l1	81.8842	1.3297	0.255582	5.20263	1.96484e-07	8.606e-06	Up
Ewsr1	274.826	-0.571037	0.139563	-4.0916	4.284e-05	0.00068376	Down
Znrf3	77.1417	1.13141	0.263973	4.28611	1.81831e-05	0.000350466	Up
Ccdc117	88.1403	0.724217	0.231534	3.12791	0.00176053	0.0122258	Up
Dbnl	208.825	-0.573154	0.146068	-3.9239	8.71275e-05	0.00120346	Down
Pold2	167.625	-0.601906	0.159096	-3.7833	0.000154765	0.00187547	Down
Myl7	46.8784	-1.06106	0.314676	-3.3719	0.000746506	0.00631251	Down
Purb	91.4535	1.17359	0.243511	4.81945	1.43954e-06	4.63814e-05	Up
Ramp3	84.1358	0.839665	0.24472	3.43113	0.000601078	0.00534288	Up
Zpbp	21.2962	1.96724	0.570594	3.4477	0.000565383	0.00509188	Up
Etaa1	116.786	1.04788	0.209034	5.01297	5.35975e-07	2.02478e-05	Up
Lgalsl	73.5744	0.674398	0.25159	2.68054	0.00735027	0.0363638	Up
Peli1	74.517	0.699918	0.258459	2.70805	0.00676803	0.0341589	Up
Mdh1	253.788	-0.729955	0.135665	-5.38059	7.42434e-08	3.6425e-06	Down
Ahsa2	20.7161	1.77407	0.564544	3.14249	0.00167518	0.0117519	Up
Ccdc88a	49.4837	1.27561	0.328766	3.88001	0.000104454	0.00138578	Up
Rps27a	917.531	-0.58223	0.180107	-3.23268	0.00122634	0.00921031	Down
Rtn4	152.049	0.914618	0.187027	4.8903	1.00684e-06	3.4096e-05	Up
Bod1	84.749	1.08372	0.245809	4.40877	1.03961e-05	0.000230684	Up
Snrnp25	226.873	-0.58025	0.141314	-4.10611	4.02383e-05	0.000656631	Down
Ubtd2	35.2217	2.40453	0.473454	5.0787	3.80029e-07	1.50725e-05	Up
Tlx3	5.36165	5.11311	1.65186	3.09536	0.00196575	0.0132728	Up
Slit3	46.4142	0.873979	0.324524	2.69311	0.0070789	0.0353924	Up
Pank3	30.0666	1.12637	0.425168	2.64924	0.00806723	0.0389718	Up
Ccng1	247.635	-0.501684	0.132609	-3.78317	0.000154841	0.00187547	Down
Ublcp1	111.146	-0.728065	0.191134	-3.80919	0.000139425	0.00173645	Down
Rnf145	64.1961	0.964906	0.277175	3.48121	0.000499147	0.0046359	Up
Ebf1	85.5557	1.18487	0.250323	4.73335	2.20841e-06	6.52248e-05	Up
Lsm11	46.5306	2.11714	0.387833	5.45889	4.79109e-08	2.47939e-06	Up
Rack1	626.641	-0.568263	0.136903	-4.15085	3.31247e-05	0.000561782	Down
Gm12184	87.4937	1.63193	0.258303	6.31791	2.65124e-10	2.82133e-08	Up
Irgm1	101.955	-0.529435	0.20795	-2.54597	0.0108975	0.0494311	Down
Psme2b	225.082	-0.608578	0.139556	-4.36081	1.29583e-05	0.000276572	Down
Ifi47	44.6563	1.69916	0.368278	4.6138	3.95368e-06	0.000106303	Up
Mapk9	57.2227	1.44411	0.31833	4.53653	5.71862e-06	0.000144505	Up
Rnf130	82.0417	1.61709	0.273269	5.91758	3.26714e-09	2.44404e-07	Up
Mgat4b	29.5297	2.00204	0.484922	4.12859	3.64992e-05	0.000608763	Up
Ltc4s	38.2597	1.42724	0.38614	3.69616	0.000218883	0.00245212	Up
Adamts2	42.5324	1.03575	0.351223	2.94897	0.0031883	0.0192099	Up
Phykpl	47.0924	0.901594	0.3255	2.76988	0.00560776	0.0295979	Up
Hnrnpab	115.137	1.56701	0.233217	6.7191	1.82854e-11	2.51191e-09	Up
Cdkn2aipnl	193.327	-0.542652	0.152417	-3.56031	0.000370418	0.00370688	Down
Ppp2ca	155.957	1.28211	0.194555	6.58994	4.40007e-11	5.44995e-09	Up
Tcf7	77.551	1.19832	0.262155	4.57102	4.8536e-06	0.000125942	Up
Shroom1	19.7639	1.56161	0.583825	2.67479	0.00747752	0.0368295	Up
G3bp1	260.544	-0.594727	0.134413	-4.42461	9.66164e-06	0.000218886	Down
Mfap3	82.9933	0.890143	0.246622	3.60934	0.00030698	0.00319035	Up
Guk1	268.679	-0.513837	0.131845	-3.89728	9.72793e-05	0.00131601	Down
Snap47	225.467	-0.663789	0.137806	-4.81683	1.45858e-06	4.67954e-05	Down
Med9	183.389	-0.554277	0.156041	-3.55212	0.000382147	0.00376197	Down
Pemt	122.422	-0.606732	0.181786	-3.33761	0.000845021	0.0069322	Down
Gid4	94.9455	1.05163	0.238202	4.41484	1.01084e-05	0.00022663	Up
Shmt1	235.881	-0.589136	0.140229	-4.20124	2.65452e-05	0.000474143	Down
Dhrs7b	186.282	-0.534722	0.149832	-3.56881	0.000358612	0.00361748	Down
B9d1os	5.58283	-2.63085	1.00251	-2.62426	0.00868367	0.0412259	Down
Prpsap2	150.036	-0.639146	0.170583	-3.74682	0.000179087	0.00210108	Down
Ulk2	28.4974	2.30923	0.538736	4.28638	1.81605e-05	0.000350466	Up
Adora2b	54.9732	1.0312	0.308116	3.3468	0.000817512	0.00676529	Up
Zswim7	232.921	-0.6045	0.138202	-4.37404	1.21968e-05	0.000262918	Down
Ttc19	87.9719	1.48776	0.262961	5.65773	1.53391e-08	9.38416e-07	Up
Ncor1	119.57	1.14991	0.210697	5.45763	4.82533e-08	2.48859e-06	Up
Cenpv	57.0372	0.874187	0.289132	3.02349	0.0024988	0.0160065	Up
Gm12280	20.6858	2.08431	0.601863	3.4631	0.000533989	0.00488507	Up
Lrrc75a	32.0785	1.24553	0.419635	2.96814	0.00299609	0.0183598	Up
Hs3st3a1	3.67739	4.5688	1.75651	2.60107	0.00929347	0.0435011	Up
Arhgap44	40.4545	1.40077	0.413746	3.38557	0.000710308	0.00606068	Up
Map2k4	63.6838	1.34629	0.298898	4.50416	6.66345e-06	0.00016346	Up
Rpl26	1128.24	-0.63016	0.241235	-2.61222	0.0089956	0.042373	Down
Borcs6	51.524	1.49333	0.336453	4.43847	9.06022e-06	0.000208703	Up
Tmem107	205.885	-0.608419	0.151603	-4.01324	5.98902e-05	0.000890748	Down
Vamp2	81.8238	-0.655194	0.222367	-2.94645	0.00321441	0.0193062	Down
Hes7	18.6822	-1.37877	0.498593	-2.76533	0.00568656	0.0299302	Down
Alox8	95.6722	0.673705	0.222495	3.02795	0.00246215	0.015851	Up
Chd3	134.499	0.572066	0.183728	3.11365	0.00184788	0.0126751	Up
Naa38	254.437	-0.616071	0.133275	-4.62256	3.7903e-06	0.00010246	Down
Wrap53	114.97	-0.582274	0.185043	-3.1467	0.00165127	0.0116328	Down
Trp53	218.265	-0.723242	0.153637	-4.70748	2.50802e-06	7.27557e-05	Down
Tnfsf12	33.8214	3.03902	0.560817	5.41891	5.99631e-08	3.03044e-06	Up
Polr2a	98.4104	-1.17378	0.205212	-5.71985	1.06621e-08	6.97465e-07	Down
Gps2	221.951	-0.533314	0.141106	-3.77953	0.000157124	0.00189576	Down
Eif5a	1142.2	-0.609563	0.23331	-2.61268	0.00898366	0.0423564	Down
Elp5	250.54	-0.736987	0.134591	-5.47575	4.35654e-08	2.28582e-06	Down
Phf23	202.003	-0.606725	0.158845	-3.81961	0.000133663	0.00168315	Down
Pelp1	150.374	-0.508478	0.161479	-3.14889	0.00163894	0.0115729	Down
Psmb6	791.335	-0.587052	0.171996	-3.41317	0.000642114	0.00561191	Down
Slc25a11	170.404	-0.600808	0.159923	-3.75686	0.000172058	0.00203282	Down
Rnf167	255.639	-0.619186	0.13429	-4.61083	4.01071e-06	0.000107077	Down
Pfn1	843.612	-0.51623	0.172034	-3.00075	0.0026932	0.0169429	Down
Spag7	211.093	-0.604486	0.144142	-4.19368	2.74468e-05	0.000483955	Down
Rpain	192.413	-0.566199	0.150226	-3.76898	0.000163919	0.00195963	Down
Itgae	19.5242	-1.4548	0.499937	-2.90996	0.00361474	0.0212043	Down
Haspin	73.445	-0.766359	0.264619	-2.89609	0.00377847	0.0219062	Down
Smg6	179.698	-0.502385	0.154786	-3.24566	0.00117177	0.00890229	Down
Rpa1	158.658	-0.612207	0.16256	-3.76605	0.000165851	0.00197337	Down
Tlcd2	67.7886	0.792836	0.265598	2.9851	0.00283488	0.0176215	Up
Pitpna	145.544	1.94948	0.216137	9.01966	1.88667e-19	1.78184e-16	Up
Crk	101.293	0.976163	0.225653	4.32595	1.51878e-05	0.000308448	Up
1700016K19Rik	59.247	1.29235	0.303214	4.26217	2.02449e-05	0.000384169	Up
Rflnb	70.1109	2.45322	0.337291	7.2733	3.50799e-13	7.26154e-11	Up
Dbil5	65.3654	-0.946681	0.27747	-3.41183	0.000645279	0.0056233	Down
Mrm3	121.94	-0.862533	0.183228	-4.70744	2.50849e-06	7.27557e-05	Down
Timm22	218.904	-0.529903	0.140393	-3.77441	0.000160384	0.00192499	Down
Blmh	212.405	-0.548971	0.144371	-3.80249	0.000143248	0.00176527	Down
Traf4	86.8648	1.10538	0.240223	4.60145	4.19556e-06	0.000110838	Up
Nek8	19.9042	1.56758	0.57327	2.73445	0.0062484	0.0321592	Up
Rpl23a	190.798	-0.698583	0.146234	-4.77717	1.77776e-06	5.43372e-05	Down
Rab34	218.88	-0.53875	0.150846	-3.57153	0.0003549	0.00358962	Down
Unc119	113.081	1.35354	0.220143	6.14848	7.82267e-10	7.403e-08	Up
Ift20	279.528	-0.502387	0.130746	-3.84247	0.000121804	0.00155981	Down
Fam58b	146.312	-0.59761	0.172293	-3.46858	0.000523226	0.00481221	Down
Lyrm9	136.096	-0.536659	0.178305	-3.00977	0.00261442	0.0165924	Down
Nf1	30.7532	1.2451	0.419929	2.96502	0.00302663	0.0185089	Up
Evi2a	13.4018	1.9551	0.730212	2.67744	0.00741881	0.0366052	Up
Rhbdl3	3.91984	4.65483	1.79345	2.59546	0.00944645	0.044098	Up
Zfp207	231.249	-0.526366	0.141168	-3.72864	0.000192515	0.00223262	Down
Ccl11	74.6047	1.21466	0.272172	4.46283	8.08854e-06	0.000190916	Up
Ccl12	73.9406	3.18016	0.390842	8.1367	4.06207e-16	1.65897e-13	Up
Slfn5	18.6698	1.44924	0.562645	2.57576	0.010002	0.0461355	Up
Slfn2	64.5061	1.22359	0.301061	4.06425	4.81867e-05	0.000750669	Up
Ap2b1	189.177	-0.552848	0.149491	-3.69821	0.000217126	0.0024394	Down
Ccl5	6.9702	5.4883	1.59952	3.43122	0.000600878	0.00534288	Up
Ccl9	75.8623	0.788611	0.247404	3.18754	0.0014349	0.0104244	Up
Ccl6	36.0816	2.3363	0.486701	4.80027	1.5845e-06	4.99861e-05	Up
Synrg	52.9921	0.802799	0.300405	2.67238	0.00753143	0.0370708	Up
Aatf	196.384	-0.621267	0.149361	-4.15949	3.18965e-05	0.000546241	Down
Ppm1d	89.5095	2.05079	0.278303	7.36893	1.72009e-13	3.66088e-11	Up
Tbx2	4.05681	4.70505	1.72026	2.73509	0.00623634	0.0321191	Up
Brip1os	31.0611	1.34397	0.429667	3.12794	0.00176039	0.0122258	Up
Ptrh2	270.884	-0.567228	0.135047	-4.20024	2.66633e-05	0.000475129	Down
Gdpd1	144.767	-0.596295	0.165366	-3.60591	0.000311063	0.00322481	Down
Sept4	56.6406	1.42226	0.322646	4.40812	1.04272e-05	0.000231035	Up
Srsf1	142.391	0.537576	0.182177	2.95084	0.0031691	0.0191247	Up
Cuedc1	52.4676	0.905566	0.309961	2.92155	0.00348294	0.0205628	Up
Mrps23	198.437	-0.582148	0.143312	-4.06209	4.86353e-05	0.000754014	Down
C030037D09Rik	32.0498	1.09495	0.410342	2.66838	0.0076217	0.0374298	Up
Tmem100	39.0701	1.46487	0.387215	3.78309	0.000154893	0.00187547	Up
Mmd	58.95	1.24634	0.318704	3.91064	9.20509e-05	0.00125653	Up
Utp18	113.361	1.0886	0.22135	4.91799	8.74366e-07	3.05577e-05	Up
Nme1	734.918	-0.54855	0.160479	-3.41821	0.000630349	0.00553469	Down
Spag9	54.4587	1.97857	0.355715	5.56223	2.66348e-08	1.49066e-06	Up
Lrrc59	134.684	0.644999	0.198075	3.25634	0.00112858	0.00868626	Up
Kat7	136.512	-0.619277	0.172588	-3.58819	0.000332982	0.00341363	Down
Slc35b1	177.386	-0.743791	0.157273	-4.72929	2.25305e-06	6.63661e-05	Down
Snf8	232.278	1.29648	0.158495	8.17993	2.8402e-16	1.32791e-13	Up
Atp5g1	912.745	-0.705771	0.185898	-3.79656	0.000146721	0.00179959	Down
Hoxb6	100.318	-0.729828	0.199034	-3.66686	0.000245549	0.00268682	Down
Hoxb4	70.5643	0.963812	0.270217	3.5668	0.000361363	0.00363341	Up
Copz2	174.236	1.1604	0.178383	6.50513	7.76263e-11	9.13278e-09	Up
Gm11525	147.354	-0.657291	0.167861	-3.9157	9.01429e-05	0.00123495	Down
Mrpl10	160.799	-0.754414	0.157767	-4.78184	1.73702e-06	5.35171e-05	Down
Pcgf2	134.937	0.689799	0.190505	3.62089	0.000293589	0.00307871	Up
Pip4k2b	33.8799	1.00717	0.388083	2.59524	0.00945241	0.0441019	Up
Rpl23	897.342	-0.528876	0.184629	-2.86454	0.00417618	0.023512	Down
Rpl19	1106.76	-0.739801	0.215494	-3.43304	0.000596848	0.00532093	Down
Med1	155.115	-0.580146	0.161132	-3.60044	0.000317681	0.00328351	Down
Psmd3	162.846	-0.505148	0.171936	-2.938	0.00330332	0.0197376	Down
Med24	82.0432	-0.654698	0.234672	-2.78984	0.00527346	0.0282479	Down
Nr1d1	20.3832	1.47744	0.537421	2.74913	0.00597544	0.0310077	Up
Top2a	227.89	-0.556248	0.146035	-3.80901	0.000139525	0.00173645	Down
Krt27	43.1742	-0.936174	0.309188	-3.02785	0.00246303	0.015851	Down
Krt12	22.2589	-1.59845	0.44985	-3.55329	0.000380447	0.00375502	Down
Krt17	16.6005	1.7087	0.619178	2.75963	0.00578675	0.0302983	Up
Nt5c3b	194.384	-0.702501	0.145603	-4.82477	1.40167e-06	4.53548e-05	Down
Acly	293.064	-0.5311	0.139238	-3.81433	0.00013655	0.00170954	Down
Dnajc7	195.949	-0.596003	0.149295	-3.99211	6.54871e-05	0.000957036	Down
Psmc3ip	108.988	-0.610334	0.196545	-3.10531	0.0019008	0.0129558	Down
Tubg1	218.455	-0.624509	0.139622	-4.47286	7.71792e-06	0.000184534	Down
Tubg2	144.25	-0.754843	0.166607	-4.53067	5.87958e-06	0.000147585	Down
Psme3	207.719	0.781803	0.159864	4.89043	1.00616e-06	3.4096e-05	Up
Aarsd1	51.2457	1.38668	0.327756	4.23084	2.32818e-05	0.000427475	Up
Rpl27	971.249	-0.625048	0.196885	-3.17469	0.00149996	0.0108139	Down
Dusp3	85.1812	0.795064	0.258517	3.07548	0.00210165	0.0139992	Up
Pyy	49.9633	-1.49663	0.285123	-5.24909	1.52852e-07	6.85557e-06	Down
Nags	26.292	-1.42667	0.41045	-3.47587	0.000509192	0.00471392	Down
Tmem101	162.487	-0.610361	0.157829	-3.86724	0.000110075	0.00144012	Down
Lsm12	259.104	-0.586089	0.138735	-4.22453	2.39442e-05	0.000435928	Down
Ubtf	215.822	-0.61697	0.143593	-4.29665	1.73396e-05	0.000340657	Down
Slc25a39	263.527	-0.509661	0.132975	-3.83276	0.000126714	0.00160501	Down
Grn	206.061	-0.557584	0.15301	-3.64411	0.000268321	0.00286855	Down
Eftud2	182.892	-0.661558	0.164591	-4.0194	5.83472e-05	0.00087382	Down
C1ql1	87.3036	2.92489	0.335516	8.71758	2.84221e-18	1.95221e-15	Up
Acbd4	55.1436	1.5656	0.326526	4.79472	1.629e-06	5.11763e-05	Up
Mrc2	45.3093	1.20763	0.343234	3.51839	0.000434174	0.0041762	Up
Ace	10.4519	2.46799	0.909205	2.71445	0.00663868	0.0336748	Up
Dcaf7	138.027	-0.833755	0.169584	-4.91647	8.81165e-07	3.06804e-05	Down
Smarcd2	93.76	1.17152	0.236017	4.9637	6.91642e-07	2.47664e-05	Up
Pitpnc1	69.1719	1.04878	0.282391	3.71393	0.000204068	0.00233152	Up
Cpsf4l	41.1223	1.4901	0.372256	4.00289	6.25744e-05	0.000919808	Up
Btbd17	33.4175	-1.38243	0.388968	-3.5541	0.000379268	0.00375073	Down
Slc9a3r1	158.314	-0.892774	0.158582	-5.62972	1.80497e-08	1.05717e-06	Down
Atp5h	652.878	-0.576545	0.146269	-3.94167	8.09146e-05	0.00113213	Down
Sumo2	227.99	-0.543647	0.135323	-4.01741	5.88422e-05	0.000878622	Down
Nup85	201.718	-0.780955	0.163324	-4.78162	1.73892e-06	5.35171e-05	Down
Mrps7	272.087	-0.52738	0.140417	-3.75581	0.000172781	0.00203977	Down
Grb2	119.359	0.622144	0.19822	3.13865	0.00169725	0.0118682	Up
Tsen54	34.4184	-1.05174	0.363885	-2.8903	0.00384876	0.0221979	Down
Galk1	262.578	-0.518496	0.138419	-3.74584	0.000179789	0.00210768	Down
Unc13d	61.5224	1.01826	0.288445	3.53017	0.000415297	0.00403833	Up
Trim47	14.9098	2.13474	0.706351	3.02222	0.00250932	0.0160467	Up
Mrpl38	257.364	-0.622683	0.130073	-4.78719	1.69132e-06	5.24797e-05	Down
Srp68	151.945	-0.653764	0.169447	-3.85823	0.000114213	0.00147914	Down
Prpsap1	243.093	-0.608775	0.133807	-4.54966	5.37317e-06	0.000136921	Down
Cygb	42.9155	0.952706	0.35809	2.66052	0.00780195	0.0380062	Up
Mxra7	143.077	2.39759	0.23824	10.0638	7.98799e-24	2.41413e-20	Up
Mettl23	171.167	-0.699234	0.152927	-4.57233	4.82339e-06	0.00012545	Down
Srsf2	120.847	1.53762	0.226304	6.79447	1.08712e-11	1.59489e-09	Up
Tk1	208.597	-0.69165	0.146018	-4.73675	2.17169e-06	6.43458e-05	Down
Pgs1	97.5123	0.576893	0.219245	2.63128	0.0085065	0.0406135	Up
Timp2	363.209	1.49292	0.146631	10.1815	2.39813e-24	9.05952e-21	Up
Lgals3bp	138.36	0.91909	0.210101	4.37451	1.21708e-05	0.000262732	Up
Cbx2	78.652	-0.571379	0.224544	-2.54462	0.0109398	0.049539	Down
Endov	96.3585	0.85776	0.234669	3.65519	0.000256996	0.00277633	Up
Cep131	14.6565	1.8836	0.72641	2.59303	0.00951346	0.0443287	Up
Mrpl12	191.739	-0.721745	0.157586	-4.58002	4.6493e-06	0.000121549	Down
Pcyt2	121.043	-0.693933	0.182146	-3.80976	0.000139103	0.00173431	Down
Mafg	150.916	0.845462	0.176979	4.77719	1.77759e-06	5.43372e-05	Up
Dus1l	176.167	-0.718168	0.157774	-4.55187	5.31715e-06	0.000135722	Down
Tex19.2	29.3756	1.40397	0.437807	3.20683	0.00134206	0.00987819	Up
Tex19.1	263.906	-0.666988	0.129671	-5.14369	2.69398e-07	1.12766e-05	Down
BC017643	28.7608	1.12024	0.427591	2.61989	0.00879578	0.0416525	Up
Wdr45b	229.714	-0.532909	0.145016	-3.67483	0.000238004	0.00262901	Down
Metrnl	95.7222	2.23935	0.278989	8.02665	1.00172e-15	3.98342e-13	Up
Gdi2	223.366	-0.583585	0.148765	-3.92287	8.75011e-05	0.00120751	Down
Larp4b	76.0018	0.738354	0.25579	2.88657	0.00389469	0.0223945	Up
Heatr1	113.39	-0.566312	0.187294	-3.02365	0.00249744	0.0160046	Down
Prl2c3	97.6421	1.72851	0.250852	6.89055	5.55774e-12	8.74823e-10	Up
Prl2c2	96.6435	1.74059	0.253665	6.86177	6.80128e-12	1.03812e-09	Up
Nid1	77.7464	0.760896	0.249331	3.05175	0.00227513	0.0148765	Up
Gli3	54.8508	1.19246	0.311155	3.83238	0.000126912	0.00160617	Up
Sugct	36.773	1.28895	0.384152	3.35531	0.000792758	0.00661152	Up
Mplkip	155.713	1.55861	0.197151	7.90569	2.66453e-15	9.36365e-13	Up
Cdk13	56.0475	0.990578	0.303746	3.26121	0.00110939	0.00856616	Up
Sfrp4	31.6537	1.71252	0.441592	3.87806	0.000105294	0.00139358	Up
Trim27	131.303	0.574228	0.205357	2.79624	0.00517015	0.0277634	Up
Zscan26	43.56	1.59479	0.400319	3.9838	6.78214e-05	0.000988283	Up
Hist1h2ai	51.4602	1.82461	0.352104	5.18202	2.19491e-07	9.42254e-06	Up
Hist1h2bq	34.68	1.11739	0.389953	2.86544	0.00416425	0.0234623	Up
Hist1h2ao	1104.06	-0.736754	0.227105	-3.24411	0.00117818	0.00892854	Down
Hist1h4m	79.3417	0.725581	0.241462	3.00495	0.00265624	0.0167803	Up
Hist1h2ap	1103.69	-0.734839	0.227604	-3.22858	0.00124404	0.00931553	Down
Hist1h2br	35.5485	1.03734	0.382427	2.71252	0.00667735	0.0338004	Up
Hist1h2bk	56.6799	1.38507	0.321272	4.31119	1.62378e-05	0.000323707	Up
Abt1	137.282	-0.743417	0.171437	-4.33639	1.44844e-05	0.000299416	Down
Hist1h3e	18.7244	2.09398	0.623894	3.35631	0.000789913	0.00659833	Up
Gmnn	240.867	-0.710373	0.137895	-5.15155	2.5834e-07	1.0874e-05	Down
Prl8a2	56.4632	2.5157	0.536771	4.68672	2.77612e-06	7.85579e-05	Up
Prl8a9	10.5274	3.56137	1.20815	2.9478	0.00320048	0.0192449	Up
Sox4	120.691	1.72271	0.22634	7.61115	2.71678e-14	8.04965e-12	Up
Wrnip1	91.7097	1.65208	0.254375	6.49467	8.32138e-11	9.67265e-09	Up
Serpinb6b	34.6848	1.25343	0.402353	3.11525	0.0018379	0.0126405	Up
Serpinb9	43.1875	0.969247	0.34856	2.78072	0.00542392	0.0289104	Up
Pxdc1	40.1827	3.31013	0.546222	6.06004	1.36084e-09	1.1857e-07	Up
Cdyl	82.6153	1.46778	0.258272	5.68307	1.32295e-08	8.39223e-07	Up
Txndc5	124.587	1.04434	0.203481	5.13235	2.8615e-07	1.18143e-05	Up
Smim13	58.7884	0.932943	0.288405	3.23484	0.0012171	0.00915459	Up
Tmem170b	25.3025	1.85509	0.510219	3.63587	0.000277041	0.002944	Up
Mcur1	52.4647	1.74077	0.340205	5.11683	3.10721e-07	1.26218e-05	Up
Dtnbp1	150.435	1.21689	0.192906	6.3082	2.82306e-10	2.94201e-08	Up
Gmpr	169.934	-0.551445	0.159762	-3.45168	0.000557116	0.00505014	Down
Atxn1	22.5411	2.06971	0.5651	3.66256	0.000249712	0.00272552	Up
Rbm24	11.9751	2.0212	0.78452	2.57635	0.00998495	0.0461132	Up
Fam8a1	33.728	1.20011	0.406002	2.95591	0.00311748	0.018886	Up
Fam120aos	17.2676	4.3026	1.09902	3.91495	9.04241e-05	0.00123768	Up
Ninj1	233.059	-0.566541	0.137512	-4.11993	3.78992e-05	0.000627283	Down
Susd3	130.502	-0.51388	0.182242	-2.81977	0.0048058	0.0262927	Down
Bicd2	71.0505	0.910599	0.262232	3.47249	0.000515645	0.00476278	Up
Tes3-ps	46.9973	0.811649	0.318857	2.54549	0.0109124	0.0494565	Up
Ror2	28.9801	1.55792	0.450276	3.45993	0.000540314	0.00492442	Up
Tspan17	116.053	0.610446	0.212032	2.87902	0.0039891	0.0227985	Up
Rab24	143.221	1.96639	0.220673	8.9109	5.06222e-19	4.24973e-16	Up
Prelid1	245.9	-0.566121	0.132398	-4.27591	1.90356e-05	0.000365499	Down
Ddx41	187.782	-0.645687	0.152789	-4.22602	2.37865e-05	0.000434628	Down
B230219D22Rik	167.961	0.739777	0.171575	4.3117	1.62006e-05	0.000323707	Up
[truncated: 605 more rows]

## Sheet: GO Terms of Upregulated Genes
GroupID	Category	Term	Description	LogP	Log(q-value)	InTerm_InList	Genes	Symbols
1_Summary	GO Biological Processes	GO:0043065	positive regulation of apoptotic process	-10.0482	-5.99417	68/643	11487,11535,11820,12017,12226,12363,12424,12505,13078,13144,13197,13555,13663,14062,14084,14089,14102,14283,14373,14745,14815,15402,16974,17865,18129,18201,18952,19052,19211,20293,20377,20379,20437,20482,20661,20677,21664,21825,21933,21944,21987,22192,26398,26420,50523,50996,51795,52521,56177,56458,56462,60599,65964,66214,68428,68545,68943,69601,71954,73916,107765,108058,109700,170770,192656,2240…	Adam10,Adm,App,Bag1,Btg1,Casp4,Cck,Cd44,Cyp1b1,Dapk3,Gadd45a,E2f1,Ei24,F2r,Faf1,Fap,Fas,Fosl1,G0s2,Lpar1,Nr3c1,Hoxa5,Lrp6,Mybl2,Notch2,Nsmaf,Septin4,Ppp2ca,Pten,Ccl12,Sfrp1,Sfrp4,Siah1a,Skil,Sort1,Sox4,Phlda1,Thbs1,Tnfrsf10b,Tnfsf12,Tpd52l1,Ube2m,Map2k4,Mapk9,Lats2,Pdcd7,Srpx,Zfp622,Olfm1,Foxo1,Mtch1,Trp53inp1,Map3k20,Rgcc,Steap3,Ecscr,Pink1,Dab2ip,Suds3,Ift57,Ankrd1,Camk2d,Itga1,Bbc3,Ripk2,Eif2b…
1_Member	GO Biological Processes	GO:0043065	positive regulation of apoptotic process	-10.0482	-5.99417	68/643	11487,11535,11820,12017,12226,12363,12424,12505,13078,13144,13197,13555,13663,14062,14084,14089,14102,14283,14373,14745,14815,15402,16974,17865,18129,18201,18952,19052,19211,20293,20377,20379,20437,20482,20661,20677,21664,21825,21933,21944,21987,22192,26398,26420,50523,50996,51795,52521,56177,56458,56462,60599,65964,66214,68428,68545,68943,69601,71954,73916,107765,108058,109700,170770,192656,2240…	Adam10,Adm,App,Bag1,Btg1,Casp4,Cck,Cd44,Cyp1b1,Dapk3,Gadd45a,E2f1,Ei24,F2r,Faf1,Fap,Fas,Fosl1,G0s2,Lpar1,Nr3c1,Hoxa5,Lrp6,Mybl2,Notch2,Nsmaf,Septin4,Ppp2ca,Pten,Ccl12,Sfrp1,Sfrp4,Siah1a,Skil,Sort1,Sox4,Phlda1,Thbs1,Tnfrsf10b,Tnfsf12,Tpd52l1,Ube2m,Map2k4,Mapk9,Lats2,Pdcd7,Srpx,Zfp622,Olfm1,Foxo1,Mtch1,Trp53inp1,Map3k20,Rgcc,Steap3,Ecscr,Pink1,Dab2ip,Suds3,Ift57,Ankrd1,Camk2d,Itga1,Bbc3,Ripk2,Eif2b…
1_Member	GO Biological Processes	GO:0043068	positive regulation of programmed cell death	-9.90118	-5.99417	68/648	11487,11535,11820,12017,12226,12363,12424,12505,13078,13144,13197,13555,13663,14062,14084,14089,14102,14283,14373,14745,14815,15402,16974,17865,18129,18201,18952,19052,19211,20293,20377,20379,20437,20482,20661,20677,21664,21825,21933,21944,21987,22192,26398,26420,50523,50996,51795,52521,56177,56458,56462,60599,65964,66214,68428,68545,68943,69601,71954,73916,107765,108058,109700,170770,192656,2240…	Adam10,Adm,App,Bag1,Btg1,Casp4,Cck,Cd44,Cyp1b1,Dapk3,Gadd45a,E2f1,Ei24,F2r,Faf1,Fap,Fas,Fosl1,G0s2,Lpar1,Nr3c1,Hoxa5,Lrp6,Mybl2,Notch2,Nsmaf,Septin4,Ppp2ca,Pten,Ccl12,Sfrp1,Sfrp4,Siah1a,Skil,Sort1,Sox4,Phlda1,Thbs1,Tnfrsf10b,Tnfsf12,Tpd52l1,Ube2m,Map2k4,Mapk9,Lats2,Pdcd7,Srpx,Zfp622,Olfm1,Foxo1,Mtch1,Trp53inp1,Map3k20,Rgcc,Steap3,Ecscr,Pink1,Dab2ip,Suds3,Ift57,Ankrd1,Camk2d,Itga1,Bbc3,Ripk2,Eif2b…
1_Member	GO Biological Processes	GO:0010942	positive regulation of cell death	-9.78017	-5.99417	72/710	11487,11535,11820,12017,12226,12363,12424,12505,13078,13144,13197,13555,13663,14062,14084,14089,14102,14283,14373,14745,14815,15402,15439,16526,16974,17865,18129,18201,18952,19052,19211,20293,20377,20379,20437,20482,20661,20677,21664,21825,21933,21944,21987,22192,26398,26420,28240,50523,50996,51795,52521,56089,56177,56458,56462,60599,65964,66214,68428,68545,68943,69601,71954,73916,107765,108058,1…	Adam10,Adm,App,Bag1,Btg1,Casp4,Cck,Cd44,Cyp1b1,Dapk3,Gadd45a,E2f1,Ei24,F2r,Faf1,Fap,Fas,Fosl1,G0s2,Lpar1,Nr3c1,Hoxa5,Hp,Kcnk2,Lrp6,Mybl2,Notch2,Nsmaf,Septin4,Ppp2ca,Pten,Ccl12,Sfrp1,Sfrp4,Siah1a,Skil,Sort1,Sox4,Phlda1,Thbs1,Tnfrsf10b,Tnfsf12,Tpd52l1,Ube2m,Map2k4,Mapk9,Trpm2,Lats2,Pdcd7,Srpx,Zfp622,Ramp3,Olfm1,Foxo1,Mtch1,Trp53inp1,Map3k20,Rgcc,Steap3,Ecscr,Pink1,Dab2ip,Suds3,Ift57,Ankrd1,Camk2d,I…
2_Summary	GO Biological Processes	GO:0080135	regulation of cellular response to stress	-9.21199	-5.55093	69/687	11820,12166,12505,12571,12611,13197,14102,14155,14165,14265,14362,14528,15111,15461,15939,16526,16600,19211,19878,20185,20377,20379,20482,21987,22032,22160,22608,26398,26413,26420,26564,27218,28240,30940,52521,56458,59027,64209,65964,66090,67118,67872,68145,68428,68585,68943,69260,69601,70834,72349,75826,76108,78903,93897,94245,101490,106052,107765,107951,108909,110616,114715,192193,192656,216965…	App,Bmpr1a,Cd44,Cdk6,Cebpg,Gadd45a,Fas,Fem1b,Fgf10,Fmr1,Fzd1,Gch1,Hand2,Hras,Ier5,Kcnk2,Klf4,Pten,Rock2,Ncor1,Sfrp1,Sfrp4,Skil,Tpd52l1,Traf4,Twist1,Ybx1,Map2k4,Mapk1,Mapk9,Ror2,Slamf1,Trpm2,Usp25,Zfp622,Foxo1,Nampt,Herpud1,Map3k20,Ypel3,Bfar,Nsmce4a,Etaa1,Steap3,Rtn4,Pink1,Ing2,Dab2ip,Spag9,Dusp3,Senp2,Rap2a,Wrnip1,Fzd10,Dtnbp1,Inpp5f,Fbxo4,Ankrd1,Cdk9,Aida,Atxn3,Spred1,Edem1,Ripk2,Taok1,Stk24,Dy…
2_Member	GO Biological Processes	GO:0080135	regulation of cellular response to stress	-9.21199	-5.55093	69/687	11820,12166,12505,12571,12611,13197,14102,14155,14165,14265,14362,14528,15111,15461,15939,16526,16600,19211,19878,20185,20377,20379,20482,21987,22032,22160,22608,26398,26413,26420,26564,27218,28240,30940,52521,56458,59027,64209,65964,66090,67118,67872,68145,68428,68585,68943,69260,69601,70834,72349,75826,76108,78903,93897,94245,101490,106052,107765,107951,108909,110616,114715,192193,192656,216965…	App,Bmpr1a,Cd44,Cdk6,Cebpg,Gadd45a,Fas,Fem1b,Fgf10,Fmr1,Fzd1,Gch1,Hand2,Hras,Ier5,Kcnk2,Klf4,Pten,Rock2,Ncor1,Sfrp1,Sfrp4,Skil,Tpd52l1,Traf4,Twist1,Ybx1,Map2k4,Mapk1,Mapk9,Ror2,Slamf1,Trpm2,Usp25,Zfp622,Foxo1,Nampt,Herpud1,Map3k20,Ypel3,Bfar,Nsmce4a,Etaa1,Steap3,Rtn4,Pink1,Ing2,Dab2ip,Spag9,Dusp3,Senp2,Rap2a,Wrnip1,Fzd10,Dtnbp1,Inpp5f,Fbxo4,Ankrd1,Cdk9,Aida,Atxn3,Spred1,Edem1,Ripk2,Taok1,Stk24,Dy…
2_Member	GO Biological Processes	GO:0045859	regulation of protein kinase activity	-7.9085	-4.64538	65/678	11481,11819,11820,12283,12452,12577,12977,13197,13537,14062,14165,14600,14682,14745,15461,16000,16974,18607,19052,19088,19211,19720,20377,20971,21423,21825,21987,22032,22248,22341,24064,26398,26564,50523,52163,53416,56468,64297,65086,65964,66214,66616,67043,68145,69068,69601,70834,72349,72828,74012,93897,94245,108686,108909,109700,109905,110532,114715,216965,217410,223255,227154,230126,237542,240…	Acvr2b,Nr2f2,App,Cab39,Ccng2,Cdkn1c,Csf1,Gadd45a,Dusp2,F2r,Fgf10,Ghr,Gnaq,Lpar1,Hras,Igf1,Lrp6,Pdpk1,Ppp2ca,Prkar2b,Pten,Trim27,Sfrp1,Sdc4,Tcf3,Thbs1,Tpd52l1,Traf4,Unc119,Vegfc,Spry2,Map2k4,Ror2,Lats2,Camk1,Stk39,Socs5,Gprc5b,Lpar3,Map3k20,Rgcc,Snx9,Syap1,Etaa1,Tcim,Dab2ip,Spag9,Dusp3,Ubash3b,Rap2b,Fzd10,Dtnbp1,Ccdc88a,Aida,Itga1,Rap1a,Adarb1,Spred1,Taok1,Trib2,Stk24,Stradb,Shb,Osbpl8,Dusp5
2_Member	GO Biological Processes	GO:0023014	signal transduction by protein phosphorylation	-7.58452	-4.38415	72/799	11820,12192,12283,12505,13197,13537,14062,14102,14165,14600,14745,14784,15111,15461,16000,16002,16156,16600,17125,18129,19211,19877,19878,20130,20185,20292,20293,20305,20308,20377,20379,21825,21858,21987,22032,24064,26398,26413,26420,26564,27218,52521,53416,56089,56291,56458,65086,65964,67702,69601,70834,72349,72399,72514,74178,76108,93834,93897,94245,108058,108909,109700,109905,114715,192656,215…	App,Zfp36l1,Cab39,Cd44,Gadd45a,Dusp2,F2r,Fas,Fgf10,Ghr,Lpar1,Grb2,Hand2,Hras,Igf1,Igf2,Il11,Klf4,Smad1,Notch2,Pten,Rock1,Rock2,Rras,Ncor1,Ccl11,Ccl12,Ccl6,Ccl9,Sfrp1,Sfrp4,Thbs1,Timp2,Tpd52l1,Traf4,Spry2,Map2k4,Mapk1,Mapk9,Ror2,Slamf1,Zfp622,Stk39,Ramp3,Styx,Foxo1,Lpar3,Map3k20,Rnf149,Dab2ip,Spag9,Dusp3,Brap,Fgfbp3,Stk40,Rap2a,Peli2,Fzd10,Dtnbp1,Camk2d,Aida,Itga1,Rap1a,Spred1,Ripk2,Rap1b,Taok1,Tr…
2_Member	GO Biological Processes	GO:0000165	MAPK cascade	-7.40509	-4.25592	70/776	11820,12192,12505,13197,13537,14062,14102,14165,14600,14745,14784,15111,15461,16000,16002,16156,16600,17125,18129,19211,19877,19878,20130,20185,20292,20293,20305,20308,20377,20379,21825,21858,21987,22032,24064,26398,26413,26420,26564,27218,52521,53416,56089,56291,56458,65086,65964,67702,69601,70834,72349,72399,72514,74178,76108,93834,93897,94245,108058,108909,109700,109905,114715,192656,215449,21…	App,Zfp36l1,Cd44,Gadd45a,Dusp2,F2r,Fas,Fgf10,Ghr,Lpar1,Grb2,Hand2,Hras,Igf1,Igf2,Il11,Klf4,Smad1,Notch2,Pten,Rock1,Rock2,Rras,Ncor1,Ccl11,Ccl12,Ccl6,Ccl9,Sfrp1,Sfrp4,Thbs1,Timp2,Tpd52l1,Traf4,Spry2,Map2k4,Mapk1,Mapk9,Ror2,Slamf1,Zfp622,Stk39,Ramp3,Styx,Foxo1,Lpar3,Map3k20,Rnf149,Dab2ip,Spag9,Dusp3,Brap,Fgfbp3,Stk40,Rap2a,Peli2,Fzd10,Dtnbp1,Camk2d,Aida,Itga1,Rap1a,Spred1,Ripk2,Rap1b,Taok1,Trib2,St…
2_Member	GO Biological Processes	GO:0043408	regulation of MAPK cascade	-7.27215	-4.15516	66/720	11820,12505,13197,13537,14062,14102,14165,14600,14745,14784,15111,15461,16000,16002,16156,16600,18129,19211,19877,19878,20130,20185,20292,20293,20305,20308,20377,20379,21825,21858,21987,22032,24064,26398,26413,26420,26564,27218,52521,53416,56089,56291,56458,65086,65964,67702,69601,70834,72349,72514,74178,76108,93834,93897,94245,108058,108909,109700,109905,114715,192656,215449,216965,217410,240672…	App,Cd44,Gadd45a,Dusp2,F2r,Fas,Fgf10,Ghr,Lpar1,Grb2,Hand2,Hras,Igf1,Igf2,Il11,Klf4,Notch2,Pten,Rock1,Rock2,Rras,Ncor1,Ccl11,Ccl12,Ccl6,Ccl9,Sfrp1,Sfrp4,Thbs1,Timp2,Tpd52l1,Traf4,Spry2,Map2k4,Mapk1,Mapk9,Ror2,Slamf1,Zfp622,Stk39,Ramp3,Styx,Foxo1,Lpar3,Map3k20,Rnf149,Dab2ip,Spag9,Dusp3,Fgfbp3,Stk40,Rap2a,Peli2,Fzd10,Dtnbp1,Camk2d,Aida,Itga1,Rap1a,Spred1,Ripk2,Rap1b,Taok1,Trib2,Dusp5,Eda2r
2_Member	GO Biological Processes	GO:0051347	positive regulation of transferase activity	-6.19713	-3.39641	55/598	11481,11820,12283,12977,13197,14062,14165,14600,14745,15461,16000,16002,16600,18607,19052,19211,20971,21423,21825,21951,21987,22032,22248,22341,26398,26413,26564,52163,52521,53416,56371,59048,59125,64297,65086,65964,66214,66616,67043,68145,69068,69601,70834,77891,93897,108686,109700,109905,216965,217410,218294,218442,223255,227154,237542	Acvr2b,App,Cab39,Csf1,Gadd45a,F2r,Fgf10,Ghr,Lpar1,Hras,Igf1,Igf2,Klf4,Pdpk1,Ppp2ca,Pten,Sdc4,Tcf3,Thbs1,Tnks,Tpd52l1,Traf4,Unc119,Vegfc,Map2k4,Mapk1,Ror2,Camk1,Zfp622,Stk39,Fzr1,C1galt1c1,Nek7,Gprc5b,Lpar3,Map3k20,Rgcc,Snx9,Syap1,Etaa1,Tcim,Dab2ip,Spag9,Ube2s,Fzd10,Ccdc88a,Itga1,Rap1a,Taok1,Trib2,Cdc14b,Serinc5,Stk24,Stradb,Osbpl8
2_Member	GO Biological Processes	GO:0043549	regulation of kinase activity	-6.12742	-3.39498	66/774	11481,11819,11820,12283,12452,12577,12977,13197,13537,14062,14165,14600,14682,14745,15461,16000,16974,18607,19052,19088,19211,19720,20377,20971,21423,21825,21987,22032,22248,22341,24064,26398,26564,50523,52163,52521,53416,56468,64297,65086,65964,66214,66616,67043,68145,69068,69601,70834,72349,72828,74012,93897,94245,108686,108909,109700,109905,110532,114715,216965,217410,223255,227154,230126,2375…	Acvr2b,Nr2f2,App,Cab39,Ccng2,Cdkn1c,Csf1,Gadd45a,Dusp2,F2r,Fgf10,Ghr,Gnaq,Lpar1,Hras,Igf1,Lrp6,Pdpk1,Ppp2ca,Prkar2b,Pten,Trim27,Sfrp1,Sdc4,Tcf3,Thbs1,Tpd52l1,Traf4,Unc119,Vegfc,Spry2,Map2k4,Ror2,Lats2,Camk1,Zfp622,Stk39,Socs5,Gprc5b,Lpar3,Map3k20,Rgcc,Snx9,Syap1,Etaa1,Tcim,Dab2ip,Spag9,Dusp3,Ubash3b,Rap2b,Fzd10,Dtnbp1,Ccdc88a,Aida,Itga1,Rap1a,Adarb1,Spred1,Taok1,Trib2,Stk24,Stradb,Shb,Osbpl8,Dusp5
2_Member	GO Biological Processes	GO:0071900	regulation of protein serine/threonine kinase activity	-5.69345	-3.12053	43/438	11819,11820,12283,12452,12577,13197,13537,14062,14165,14600,14745,15461,16000,16974,19052,19088,19211,20377,21825,21987,24064,26398,26564,50523,52163,53416,65086,65964,66214,67043,68145,69068,69601,70834,72349,93897,94245,108909,109700,114715,216965,217410,240672	Nr2f2,App,Cab39,Ccng2,Cdkn1c,Gadd45a,Dusp2,F2r,Fgf10,Ghr,Lpar1,Hras,Igf1,Lrp6,Ppp2ca,Prkar2b,Pten,Sfrp1,Thbs1,Tpd52l1,Spry2,Map2k4,Ror2,Lats2,Camk1,Stk39,Lpar3,Map3k20,Rgcc,Syap1,Etaa1,Tcim,Dab2ip,Spag9,Dusp3,Fzd10,Dtnbp1,Aida,Itga1,Spred1,Taok1,Trib2,Dusp5
2_Member	GO Biological Processes	GO:0051403	stress-activated MAPK cascade	-5.5209	-2.99287	30/260	11820,12192,13197,14102,15111,15461,20185,20377,20379,21987,22032,26398,26413,26420,26564,27218,52521,56458,65964,69601,70834,72349,76108,93897,94245,108909,192656,216965,227154,245527	App,Zfp36l1,Gadd45a,Fas,Hand2,Hras,Ncor1,Sfrp1,Sfrp4,Tpd52l1,Traf4,Map2k4,Mapk1,Mapk9,Ror2,Slamf1,Zfp622,Foxo1,Map3k20,Dab2ip,Spag9,Dusp3,Rap2a,Fzd10,Dtnbp1,Aida,Ripk2,Taok1,Stradb,Eda2r
2_Member	GO Biological Processes	GO:0032872	regulation of stress-activated MAPK cascade	-5.50123	-2.98631	28/234	11820,13197,14102,15111,15461,20185,20377,20379,21987,22032,26398,26413,26420,26564,27218,52521,56458,65964,69601,70834,72349,76108,93897,94245,108909,192656,216965,245527	App,Gadd45a,Fas,Hand2,Hras,Ncor1,Sfrp1,Sfrp4,Tpd52l1,Traf4,Map2k4,Mapk1,Mapk9,Ror2,Slamf1,Zfp622,Foxo1,Map3k20,Dab2ip,Spag9,Dusp3,Rap2a,Fzd10,Dtnbp1,Aida,Ripk2,Taok1,Eda2r
2_Member	GO Biological Processes	GO:0070302	regulation of stress-activated protein kinase signaling cascade	-5.39326	-2.90099	28/237	11820,13197,14102,15111,15461,20185,20377,20379,21987,22032,26398,26413,26420,26564,27218,52521,56458,65964,69601,70834,72349,76108,93897,94245,108909,192656,216965,245527	App,Gadd45a,Fas,Hand2,Hras,Ncor1,Sfrp1,Sfrp4,Tpd52l1,Traf4,Map2k4,Mapk1,Mapk9,Ror2,Slamf1,Zfp622,Foxo1,Map3k20,Dab2ip,Spag9,Dusp3,Rap2a,Fzd10,Dtnbp1,Aida,Ripk2,Taok1,Eda2r
2_Member	GO Biological Processes	GO:0031098	stress-activated protein kinase signaling cascade	-5.30296	-2.82517	32/294	11820,12192,13197,14102,15111,15461,20185,20377,20379,21987,22032,26398,26413,26420,26564,27218,52521,53416,56458,65964,69601,70834,72349,76108,93897,94245,108909,192656,216965,223255,227154,245527	App,Zfp36l1,Gadd45a,Fas,Hand2,Hras,Ncor1,Sfrp1,Sfrp4,Tpd52l1,Traf4,Map2k4,Mapk1,Mapk9,Ror2,Slamf1,Zfp622,Stk39,Foxo1,Map3k20,Dab2ip,Spag9,Dusp3,Rap2a,Fzd10,Dtnbp1,Aida,Ripk2,Taok1,Stk24,Stradb,Eda2r
2_Member	GO Biological Processes	GO:0046328	regulation of JNK cascade	-5.28811	-2.81739	24/188	11820,13197,15461,20185,20377,20379,21987,22032,26398,26420,26564,27218,52521,65964,69601,70834,72349,76108,93897,94245,108909,192656,216965,245527	App,Gadd45a,Hras,Ncor1,Sfrp1,Sfrp4,Tpd52l1,Traf4,Map2k4,Mapk9,Ror2,Slamf1,Zfp622,Map3k20,Dab2ip,Spag9,Dusp3,Rap2a,Fzd10,Dtnbp1,Aida,Ripk2,Taok1,Eda2r
2_Member	GO Biological Processes	GO:0007254	JNK cascade	-5.20081	-2.77655	25/203	11820,13197,15461,20185,20377,20379,21987,22032,26398,26420,26564,27218,52521,65964,69601,70834,72349,76108,93897,94245,108909,192656,216965,227154,245527	App,Gadd45a,Hras,Ncor1,Sfrp1,Sfrp4,Tpd52l1,Traf4,Map2k4,Mapk9,Ror2,Slamf1,Zfp622,Map3k20,Dab2ip,Spag9,Dusp3,Rap2a,Fzd10,Dtnbp1,Aida,Ripk2,Taok1,Stradb,Eda2r
2_Member	GO Biological Processes	GO:0045860	positive regulation of protein kinase activity	-5.05143	-2.66912	42/449	11481,11820,12283,12977,13197,14062,14165,14600,14745,15461,16000,18607,19052,20971,21423,21825,21987,22032,22248,22341,26398,26564,52163,53416,64297,65086,65964,66214,66616,67043,68145,69068,69601,70834,93897,108686,109700,109905,216965,223255,227154,237542	Acvr2b,App,Cab39,Csf1,Gadd45a,F2r,Fgf10,Ghr,Lpar1,Hras,Igf1,Pdpk1,Ppp2ca,Sdc4,Tcf3,Thbs1,Tpd52l1,Traf4,Unc119,Vegfc,Map2k4,Ror2,Camk1,Stk39,Gprc5b,Lpar3,Map3k20,Rgcc,Snx9,Syap1,Etaa1,Tcim,Dab2ip,Spag9,Fzd10,Ccdc88a,Itga1,Rap1a,Taok1,Stk24,Stradb,Osbpl8
2_Member	GO Biological Processes	GO:0043410	positive regulation of MAPK cascade	-4.45479	-2.25986	45/523	11820,12505,13197,14062,14165,14600,14745,15111,15461,16000,16002,16156,18129,19211,19877,19878,20292,20293,20305,20308,21825,21858,21987,22032,24064,26398,26564,27218,52521,53416,56089,65086,65964,69601,70834,72514,93834,93897,108058,109700,109905,192656,215449,216965,245527	App,Cd44,Gadd45a,F2r,Fgf10,Ghr,Lpar1,Hand2,Hras,Igf1,Igf2,Il11,Notch2,Pten,Rock1,Rock2,Ccl11,Ccl12,Ccl6,Ccl9,Thbs1,Timp2,Tpd52l1,Traf4,Spry2,Map2k4,Ror2,Slamf1,Zfp622,Stk39,Ramp3,Lpar3,Map3k20,Dab2ip,Spag9,Fgfbp3,Peli2,Fzd10,Camk2d,Itga1,Rap1a,Ripk2,Rap1b,Taok1,Eda2r
2_Member	GO Biological Processes	GO:0043405	regulation of MAP kinase activity	-3.9486	-1.91079	29/299	11820,13197,13537,14062,14165,14600,14745,15461,16000,20377,21825,21987,24064,26398,26564,53416,65086,65964,69601,70834,72349,93897,94245,108909,109700,114715,216965,217410,240672	App,Gadd45a,Dusp2,F2r,Fgf10,Ghr,Lpar1,Hras,Igf1,Sfrp1,Thbs1,Tpd52l1,Spry2,Map2k4,Ror2,Stk39,Lpar3,Map3k20,Dab2ip,Spag9,Dusp3,Fzd10,Dtnbp1,Aida,Itga1,Spred1,Taok1,Trib2,Dusp5
2_Member	GO Biological Processes	GO:0033674	positive regulation of kinase activity	-3.89308	-1.87488	43/520	11481,11820,12283,12977,13197,14062,14165,14600,14745,15461,16000,18607,19052,20971,21423,21825,21987,22032,22248,22341,26398,26564,52163,52521,53416,64297,65086,65964,66214,66616,67043,68145,69068,69601,70834,93897,108686,109700,109905,216965,223255,227154,237542	Acvr2b,App,Cab39,Csf1,Gadd45a,F2r,Fgf10,Ghr,Lpar1,Hras,Igf1,Pdpk1,Ppp2ca,Sdc4,Tcf3,Thbs1,Tpd52l1,Traf4,Unc119,Vegfc,Map2k4,Ror2,Camk1,Zfp622,Stk39,Gprc5b,Lpar3,Map3k20,Rgcc,Snx9,Syap1,Etaa1,Tcim,Dab2ip,Spag9,Fzd10,Ccdc88a,Itga1,Rap1a,Taok1,Stk24,Stradb,Osbpl8
2_Member	GO Biological Processes	GO:0071902	positive regulation of protein serine/threonine kinase activity	-3.48086	-1.6142	27/288	11820,12283,13197,14062,14165,14600,14745,15461,16000,19052,21825,21987,26398,26564,52163,53416,65086,65964,66214,67043,68145,69068,69601,70834,93897,109700,216965	App,Cab39,Gadd45a,F2r,Fgf10,Ghr,Lpar1,Hras,Igf1,Ppp2ca,Thbs1,Tpd52l1,Map2k4,Ror2,Camk1,Stk39,Lpar3,Map3k20,Rgcc,Syap1,Etaa1,Tcim,Dab2ip,Spag9,Fzd10,Itga1,Taok1
2_Member	GO Biological Processes	GO:0070371	ERK1 and ERK2 cascade	-3.47937	-1.6142	30/334	11820,12192,12505,14062,14165,15111,15461,16000,16600,18129,19211,20130,20292,20293,20305,20308,24064,26413,26564,27218,56089,56291,69601,72349,72514,108058,109905,114715,192656,215449	App,Zfp36l1,Cd44,F2r,Fgf10,Hand2,Hras,Igf1,Klf4,Notch2,Pten,Rras,Ccl11,Ccl12,Ccl6,Ccl9,Spry2,Mapk1,Ror2,Slamf1,Ramp3,Styx,Dab2ip,Dusp3,Fgfbp3,Camk2d,Rap1a,Spred1,Ripk2,Rap1b
2_Member	GO Biological Processes	GO:0032147	activation of protein kinase activity	-3.23318	-1.4299	24/253	11481,11820,12283,13197,14062,14165,14600,14745,16000,18607,21825,22032,26398,53416,65086,65964,69601,70834,108686,109700,216965,223255,227154,237542	Acvr2b,App,Cab39,Gadd45a,F2r,Fgf10,Ghr,Lpar1,Igf1,Pdpk1,Thbs1,Traf4,Map2k4,Stk39,Lpar3,Map3k20,Dab2ip,Spag9,Ccdc88a,Itga1,Taok1,Stk24,Stradb,Osbpl8
2_Member	GO Biological Processes	GO:0070372	regulation of ERK1 and ERK2 cascade	-3.21597	-1.41972	28/315	11820,12505,14062,14165,15111,15461,16000,16600,18129,19211,20130,20292,20293,20305,20308,24064,26564,27218,56089,56291,69601,72349,72514,108058,109905,114715,192656,215449	App,Cd44,F2r,Fgf10,Hand2,Hras,Igf1,Klf4,Notch2,Pten,Rras,Ccl11,Ccl12,Ccl6,Ccl9,Spry2,Ror2,Slamf1,Ramp3,Styx,Dab2ip,Dusp3,Fgfbp3,Camk2d,Rap1a,Spred1,Ripk2,Rap1b
2_Member	GO Biological Processes	GO:0046330	positive regulation of JNK cascade	-3.14947	-1.36492	16/141	11820,13197,15461,21987,22032,26398,26564,27218,52521,65964,69601,70834,93897,192656,216965,245527	App,Gadd45a,Hras,Tpd52l1,Traf4,Map2k4,Ror2,Slamf1,Zfp622,Map3k20,Dab2ip,Spag9,Fzd10,Ripk2,Taok1,Eda2r
2_Member	GO Biological Processes	GO:0070374	positive regulation of ERK1 and ERK2 cascade	-2.83825	-1.16511	21/224	11820,12505,14062,14165,15111,15461,18129,19211,20292,20293,20305,20308,24064,26564,27218,56089,72514,108058,109905,192656,215449	App,Cd44,F2r,Fgf10,Hand2,Hras,Notch2,Pten,Ccl11,Ccl12,Ccl6,Ccl9,Spry2,Ror2,Slamf1,Ramp3,Fgfbp3,Camk2d,Rap1a,Ripk2,Rap1b
2_Member	GO Biological Processes	GO:0032874	positive regulation of stress-activated MAPK cascade	-2.69718	-1.06551	17/170	11820,13197,15111,15461,21987,22032,26398,26564,27218,52521,65964,69601,70834,93897,192656,216965,245527	App,Gadd45a,Hand2,Hras,Tpd52l1,Traf4,Map2k4,Ror2,Slamf1,Zfp622,Map3k20,Dab2ip,Spag9,Fzd10,Ripk2,Taok1,Eda2r
2_Member	GO Biological Processes	GO:0070304	positive regulation of stress-activated protein kinase signaling cascade	-2.64315	-1.03613	17/172	11820,13197,15111,15461,21987,22032,26398,26564,27218,52521,65964,69601,70834,93897,192656,216965,245527	App,Gadd45a,Hand2,Hras,Tpd52l1,Traf4,Map2k4,Ror2,Slamf1,Zfp622,Map3k20,Dab2ip,Spag9,Fzd10,Ripk2,Taok1,Eda2r
2_Member	GO Biological Processes	GO:0000187	activation of MAPK activity	-2.58267	-0.998072	13/117	11820,14165,14600,14745,16000,21825,26398,53416,65086,65964,69601,70834,109700	App,Fgf10,Ghr,Lpar1,Igf1,Thbs1,Map2k4,Stk39,Lpar3,Map3k20,Dab2ip,Spag9,Itga1
2_Member	GO Biological Processes	GO:0043406	positive regulation of MAP kinase activity	-2.48378	-0.938559	20/224	11820,13197,14062,14165,14600,14745,15461,16000,21825,21987,26398,26564,53416,65086,65964,69601,70834,93897,109700,216965	App,Gadd45a,F2r,Fgf10,Ghr,Lpar1,Hras,Igf1,Thbs1,Tpd52l1,Map2k4,Ror2,Stk39,Lpar3,Map3k20,Dab2ip,Spag9,Fzd10,Itga1,Taok1
3_Summary	GO Biological Processes	GO:0001944	vasculature development	-9.05915	-5.495	74/767	11481,11487,11535,11622,11819,12166,12192,12224,12226,12509,12628,12827,12837,13078,13179,13197,13638,14089,14165,14234,14283,14634,15111,15227,15402,16000,16002,16598,16600,17125,17684,18129,18607,18787,18811,19211,19877,19878,20130,20204,20292,20293,20375,20677,21825,21826,21944,22221,22341,22379,22682,23871,24064,26413,56089,56458,56744,58223,66214,66923,67628,67888,68465,68545,68585,69601,109…	Acvr2b,Adam10,Adm,Ahr,Nr2f2,Bmpr1a,Zfp36l1,Klf5,Btg1,Cd59a,Cfh,Col4a2,Col8a1,Cyp1b1,Dcn,Gadd45a,Efna3,Fap,Fgf10,Foxc2,Fosl1,Gli3,Hand2,Foxf1,Hoxa5,Igf1,Igf2,Klf2,Klf4,Smad1,Cited2,Notch2,Pdpk1,Serpine1,Prl2c2,Pten,Rock1,Rock2,Rras,Prrx2,Ccl11,Ccl12,Spi1,Sox4,Thbs1,Thbs2,Tnfsf12,Ubp1,Vegfc,Fmnl3,Zfand5,Ets1,Spry2,Mapk1,Ramp3,Foxo1,Pf4,Mmp19,Rgcc,Pbrm1,Anp32b,Tmem100,Adipor2,Ecscr,Rtn4,Dab2ip,Rap1a…
3_Member	GO Biological Processes	GO:0001944	vasculature development	-9.05915	-5.495	74/767	11481,11487,11535,11622,11819,12166,12192,12224,12226,12509,12628,12827,12837,13078,13179,13197,13638,14089,14165,14234,14283,14634,15111,15227,15402,16000,16002,16598,16600,17125,17684,18129,18607,18787,18811,19211,19877,19878,20130,20204,20292,20293,20375,20677,21825,21826,21944,22221,22341,22379,22682,23871,24064,26413,56089,56458,56744,58223,66214,66923,67628,67888,68465,68545,68585,69601,109…	Acvr2b,Adam10,Adm,Ahr,Nr2f2,Bmpr1a,Zfp36l1,Klf5,Btg1,Cd59a,Cfh,Col4a2,Col8a1,Cyp1b1,Dcn,Gadd45a,Efna3,Fap,Fgf10,Foxc2,Fosl1,Gli3,Hand2,Foxf1,Hoxa5,Igf1,Igf2,Klf2,Klf4,Smad1,Cited2,Notch2,Pdpk1,Serpine1,Prl2c2,Pten,Rock1,Rock2,Rras,Prrx2,Ccl11,Ccl12,Spi1,Sox4,Thbs1,Thbs2,Tnfsf12,Ubp1,Vegfc,Fmnl3,Zfand5,Ets1,Spry2,Mapk1,Ramp3,Foxo1,Pf4,Mmp19,Rgcc,Pbrm1,Anp32b,Tmem100,Adipor2,Ecscr,Rtn4,Dab2ip,Rap1a…
3_Member	GO Biological Processes	GO:0072358	cardiovascular system development	-8.73746	-5.30369	74/780	11481,11487,11535,11622,11819,12166,12192,12224,12226,12509,12628,12827,12837,13078,13179,13197,13638,14089,14165,14234,14283,14634,15111,15227,15402,16000,16002,16598,16600,17125,17684,18129,18607,18787,18811,19211,19877,19878,20130,20204,20292,20293,20375,20677,21825,21826,21944,22221,22341,22379,22682,23871,24064,26413,56089,56458,56744,58223,66214,66923,67628,67888,68465,68545,68585,69601,109…	Acvr2b,Adam10,Adm,Ahr,Nr2f2,Bmpr1a,Zfp36l1,Klf5,Btg1,Cd59a,Cfh,Col4a2,Col8a1,Cyp1b1,Dcn,Gadd45a,Efna3,Fap,Fgf10,Foxc2,Fosl1,Gli3,Hand2,Foxf1,Hoxa5,Igf1,Igf2,Klf2,Klf4,Smad1,Cited2,Notch2,Pdpk1,Serpine1,Prl2c2,Pten,Rock1,Rock2,Rras,Prrx2,Ccl11,Ccl12,Spi1,Sox4,Thbs1,Thbs2,Tnfsf12,Ubp1,Vegfc,Fmnl3,Zfand5,Ets1,Spry2,Mapk1,Ramp3,Foxo1,Pf4,Mmp19,Rgcc,Pbrm1,Anp32b,Tmem100,Adipor2,Ecscr,Rtn4,Dab2ip,Rap1a…
3_Member	GO Biological Processes	GO:0048514	blood vessel morphogenesis	-8.72171	-5.30369	64/632	11535,11622,11819,12166,12192,12224,12226,12509,12628,12827,12837,13078,13179,13197,13638,14089,14165,14234,15111,15227,15402,16002,16598,16600,17125,17684,18129,18607,18787,18811,19211,19877,19878,20130,20204,20292,20293,20375,20677,21825,21826,21944,22221,22341,22379,23871,24064,56089,56744,58223,66214,66923,67888,68465,68545,68585,69601,109905,114715,218397,230126,239528,320790,432940	Adm,Ahr,Nr2f2,Bmpr1a,Zfp36l1,Klf5,Btg1,Cd59a,Cfh,Col4a2,Col8a1,Cyp1b1,Dcn,Gadd45a,Efna3,Fap,Fgf10,Foxc2,Hand2,Foxf1,Hoxa5,Igf2,Klf2,Klf4,Smad1,Cited2,Notch2,Pdpk1,Serpine1,Prl2c2,Pten,Rock1,Rock2,Rras,Prrx2,Ccl11,Ccl12,Spi1,Sox4,Thbs1,Thbs2,Tnfsf12,Ubp1,Vegfc,Fmnl3,Ets1,Spry2,Ramp3,Pf4,Mmp19,Rgcc,Pbrm1,Tmem100,Adipor2,Ecscr,Rtn4,Dab2ip,Rap1a,Spred1,Rasa1,Shb,Ago2,Chd7,Otulin
3_Member	GO Biological Processes	GO:0001568	blood vessel development	-8.45791	-5.09788	70/731	11481,11535,11622,11819,12166,12192,12224,12226,12509,12628,12827,12837,13078,13179,13197,13638,14089,14165,14234,14283,14634,15111,15227,15402,16002,16598,16600,17125,17684,18129,18607,18787,18811,19211,19877,19878,20130,20204,20292,20293,20375,20677,21825,21826,21944,22221,22341,22379,23871,24064,26413,56089,56458,56744,58223,66214,66923,67888,68465,68545,68585,69601,109905,114715,207304,218397…	Acvr2b,Adm,Ahr,Nr2f2,Bmpr1a,Zfp36l1,Klf5,Btg1,Cd59a,Cfh,Col4a2,Col8a1,Cyp1b1,Dcn,Gadd45a,Efna3,Fap,Fgf10,Foxc2,Fosl1,Gli3,Hand2,Foxf1,Hoxa5,Igf2,Klf2,Klf4,Smad1,Cited2,Notch2,Pdpk1,Serpine1,Prl2c2,Pten,Rock1,Rock2,Rras,Prrx2,Ccl11,Ccl12,Spi1,Sox4,Thbs1,Thbs2,Tnfsf12,Ubp1,Vegfc,Fmnl3,Ets1,Spry2,Mapk1,Ramp3,Foxo1,Pf4,Mmp19,Rgcc,Pbrm1,Tmem100,Adipor2,Ecscr,Rtn4,Dab2ip,Rap1a,Spred1,Hectd1,Rasa1,Shb,A…
3_Member	GO Biological Processes	GO:0001525	angiogenesis	-6.60169	-3.61732	51/521	11535,11622,12224,12226,12509,12628,12827,12837,13078,13179,13197,13638,14089,14234,15111,15402,16002,16598,16600,17125,18129,18607,18787,18811,19211,19877,19878,20130,20292,20293,21825,21826,21944,22221,22341,22379,23871,24064,56089,56744,58223,66214,67888,68465,68545,68585,69601,114715,230126,239528,432940	Adm,Ahr,Klf5,Btg1,Cd59a,Cfh,Col4a2,Col8a1,Cyp1b1,Dcn,Gadd45a,Efna3,Fap,Foxc2,Hand2,Hoxa5,Igf2,Klf2,Klf4,Smad1,Notch2,Pdpk1,Serpine1,Prl2c2,Pten,Rock1,Rock2,Rras,Ccl11,Ccl12,Thbs1,Thbs2,Tnfsf12,Ubp1,Vegfc,Fmnl3,Ets1,Spry2,Ramp3,Pf4,Mmp19,Rgcc,Tmem100,Adipor2,Ecscr,Rtn4,Dab2ip,Spred1,Shb,Ago2,Otulin
3_Member	GO Biological Processes	GO:2000181	negative regulation of blood vessel morphogenesis	-6.32058	-3.43768	20/120	12509,12827,13179,13197,13638,15402,16598,16600,18787,19877,19878,21825,21826,24064,56744,66214,68545,68585,69601,114715	Cd59a,Col4a2,Dcn,Gadd45a,Efna3,Hoxa5,Klf2,Klf4,Serpine1,Rock1,Rock2,Thbs1,Thbs2,Spry2,Pf4,Rgcc,Ecscr,Rtn4,Dab2ip,Spred1
3_Member	GO Biological Processes	GO:1901343	negative regulation of vasculature development	-6.19996	-3.39641	21/133	12224,12509,12827,13179,13197,13638,15402,16598,16600,18787,19877,19878,21825,21826,24064,56744,66214,68545,68585,69601,114715	Klf5,Cd59a,Col4a2,Dcn,Gadd45a,Efna3,Hoxa5,Klf2,Klf4,Serpine1,Rock1,Rock2,Thbs1,Thbs2,Spry2,Pf4,Rgcc,Ecscr,Rtn4,Dab2ip,Spred1
3_Member	GO Biological Processes	GO:0016525	negative regulation of angiogenesis	-5.9177	-3.25665	19/116	12509,12827,13179,13197,13638,15402,16598,16600,18787,19877,19878,21825,21826,24064,56744,66214,68545,69601,114715	Cd59a,Col4a2,Dcn,Gadd45a,Efna3,Hoxa5,Klf2,Klf4,Serpine1,Rock1,Rock2,Thbs1,Thbs2,Spry2,Pf4,Rgcc,Ecscr,Dab2ip,Spred1
3_Member	GO Biological Processes	GO:1901342	regulation of vasculature development	-5.78772	-3.14786	37/348	11487,11535,12224,12226,12509,12827,13078,13179,13197,13638,14234,15402,16002,16598,16600,17125,18607,18787,18811,19877,19878,20130,20292,21825,21826,22341,23871,24064,56744,66214,67888,68545,68585,69601,109905,114715,239528	Adam10,Adm,Klf5,Btg1,Cd59a,Col4a2,Cyp1b1,Dcn,Gadd45a,Efna3,Foxc2,Hoxa5,Igf2,Klf2,Klf4,Smad1,Pdpk1,Serpine1,Prl2c2,Rock1,Rock2,Rras,Ccl11,Thbs1,Thbs2,Vegfc,Ets1,Spry2,Pf4,Rgcc,Tmem100,Ecscr,Rtn4,Dab2ip,Rap1a,Spred1,Ago2
3_Member	GO Biological Processes	GO:0045765	regulation of angiogenesis	-5.18193	-2.76391	33/312	11535,12226,12509,12827,13078,13179,13197,13638,14234,15402,16002,16598,16600,17125,18607,18787,18811,19877,19878,20130,20292,21825,21826,22341,23871,24064,56744,66214,68545,68585,69601,114715,239528	Adm,Btg1,Cd59a,Col4a2,Cyp1b1,Dcn,Gadd45a,Efna3,Foxc2,Hoxa5,Igf2,Klf2,Klf4,Smad1,Pdpk1,Serpine1,Prl2c2,Rock1,Rock2,Rras,Ccl11,Thbs1,Thbs2,Vegfc,Ets1,Spry2,Pf4,Rgcc,Ecscr,Rtn4,Dab2ip,Spred1,Ago2
3_Member	GO Biological Processes	GO:0030335	positive regulation of cell migration	-4.49236	-2.28615	47/553	11487,11541,11820,11845,12928,12977,13078,13144,13345,14062,14165,14178,14234,14462,14745,15227,15461,16000,16002,17387,18607,18787,18811,19055,19878,20130,20292,20293,20301,21825,22341,22402,23871,24064,26564,27218,50706,53416,66922,67384,68585,69601,70834,76454,108058,239528,271457	Adam10,Adora2b,App,Arf6,Crk,Csf1,Cyp1b1,Dapk3,Twist2,F2r,Fgf10,Fgf7,Foxc2,Gata3,Lpar1,Foxf1,Hras,Igf1,Igf2,Mmp14,Pdpk1,Serpine1,Prl2c2,Ppp3ca,Rock2,Rras,Ccl11,Ccl12,Ccl27a,Thbs1,Vegfc,Ccn4,Ets1,Spry2,Ror2,Slamf1,Postn,Stk39,Rras2,Bag4,Rtn4,Dab2ip,Spag9,Fbxo31,Camk2d,Ago2,Rab5a
3_Member	GO Biological Processes	GO:0040017	positive regulation of locomotion	-4.3872	-2.21445	50/607	11487,11541,11820,11845,12928,12977,13078,13144,13345,14062,14165,14178,14234,14462,14745,15227,15461,16000,16002,17387,18607,18787,18811,19055,19878,20130,20292,20293,20301,20908,21825,22160,22341,22402,23871,24064,26564,27218,50706,53416,66922,67384,68585,69601,70834,75608,76454,108058,239528,271457	Adam10,Adora2b,App,Arf6,Crk,Csf1,Cyp1b1,Dapk3,Twist2,F2r,Fgf10,Fgf7,Foxc2,Gata3,Lpar1,Foxf1,Hras,Igf1,Igf2,Mmp14,Pdpk1,Serpine1,Prl2c2,Ppp3ca,Rock2,Rras,Ccl11,Ccl12,Ccl27a,Stx3,Thbs1,Twist1,Vegfc,Ccn4,Ets1,Spry2,Ror2,Slamf1,Postn,Stk39,Rras2,Bag4,Rtn4,Dab2ip,Spag9,Chmp4b,Fbxo31,Camk2d,Ago2,Rab5a
3_Member	GO Biological Processes	GO:2000147	positive regulation of cell motility	-4.35994	-2.1972	48/576	11487,11541,11820,11845,12928,12977,13078,13144,13345,14062,14165,14178,14234,14462,14745,15227,15461,16000,16002,17387,18607,18787,18811,19055,19878,20130,20292,20293,20301,21825,22160,22341,22402,23871,24064,26564,27218,50706,53416,66922,67384,68585,69601,70834,76454,108058,239528,271457	Adam10,Adora2b,App,Arf6,Crk,Csf1,Cyp1b1,Dapk3,Twist2,F2r,Fgf10,Fgf7,Foxc2,Gata3,Lpar1,Foxf1,Hras,Igf1,Igf2,Mmp14,Pdpk1,Serpine1,Prl2c2,Ppp3ca,Rock2,Rras,Ccl11,Ccl12,Ccl27a,Thbs1,Twist1,Vegfc,Ccn4,Ets1,Spry2,Ror2,Slamf1,Postn,Stk39,Rras2,Bag4,Rtn4,Dab2ip,Spag9,Fbxo31,Camk2d,Ago2,Rab5a
3_Member	GO Biological Processes	GO:0051272	positive regulation of cellular component movement	-4.30864	-2.15947	49/595	11487,11541,11820,11845,12928,12977,13078,13144,13345,14062,14165,14178,14234,14462,14745,15227,15461,16000,16002,17387,18607,18787,18811,19055,19878,20130,20292,20293,20301,21825,22160,22341,22402,23871,24064,26564,27218,50706,53416,66922,67384,68585,69601,70834,76454,108058,235180,239528,271457	Adam10,Adora2b,App,Arf6,Crk,Csf1,Cyp1b1,Dapk3,Twist2,F2r,Fgf10,Fgf7,Foxc2,Gata3,Lpar1,Foxf1,Hras,Igf1,Igf2,Mmp14,Pdpk1,Serpine1,Prl2c2,Ppp3ca,Rock2,Rras,Ccl11,Ccl12,Ccl27a,Thbs1,Twist1,Vegfc,Ccn4,Ets1,Spry2,Ror2,Slamf1,Postn,Stk39,Rras2,Bag4,Rtn4,Dab2ip,Spag9,Fbxo31,Camk2d,Fez1,Ago2,Rab5a
3_Member	GO Biological Processes	GO:0010632	regulation of epithelial cell migration	-4.23944	-2.10986	25/231	11541,11819,11845,13179,13197,14165,14178,14234,14462,16000,16002,16600,18607,18787,18811,19211,19878,20130,21825,22341,23871,66214,68585,69601,114715	Adora2b,Nr2f2,Arf6,Dcn,Gadd45a,Fgf10,Fgf7,Foxc2,Gata3,Igf1,Igf2,Klf4,Pdpk1,Serpine1,Prl2c2,Pten,Rock2,Rras,Thbs1,Vegfc,Ets1,Rgcc,Rtn4,Dab2ip,Spred1
3_Member	GO Biological Processes	GO:0090130	tissue migration	-4.15699	-2.05351	29/291	11541,11819,11845,13078,13179,13197,14089,14165,14178,14234,14462,15227,16000,16002,16600,18607,18787,18811,19211,19878,20130,21825,22341,23871,66214,68585,69601,109333,114715	Adora2b,Nr2f2,Arf6,Cyp1b1,Dcn,Gadd45a,Fap,Fgf10,Fgf7,Foxc2,Gata3,Foxf1,Igf1,Igf2,Klf4,Pdpk1,Serpine1,Prl2c2,Pten,Rock2,Rras,Thbs1,Vegfc,Ets1,Rgcc,Rtn4,Dab2ip,Pkn2,Spred1
3_Member	GO Biological Processes	GO:0010631	epithelial cell migration	-3.87675	-1.86891	28/287	11541,11819,11845,13078,13179,13197,14089,14165,14178,14234,14462,16000,16002,16600,18607,18787,18811,19211,19878,20130,21825,22341,23871,66214,68585,69601,109333,114715	Adora2b,Nr2f2,Arf6,Cyp1b1,Dcn,Gadd45a,Fap,Fgf10,Fgf7,Foxc2,Gata3,Igf1,Igf2,Klf4,Pdpk1,Serpine1,Prl2c2,Pten,Rock2,Rras,Thbs1,Vegfc,Ets1,Rgcc,Rtn4,Dab2ip,Pkn2,Spred1
3_Member	GO Biological Processes	GO:0090132	epithelium migration	-3.82564	-1.84356	28/289	11541,11819,11845,13078,13179,13197,14089,14165,14178,14234,14462,16000,16002,16600,18607,18787,18811,19211,19878,20130,21825,22341,23871,66214,68585,69601,109333,114715	Adora2b,Nr2f2,Arf6,Cyp1b1,Dcn,Gadd45a,Fap,Fgf10,Fgf7,Foxc2,Gata3,Igf1,Igf2,Klf4,Pdpk1,Serpine1,Prl2c2,Pten,Rock2,Rras,Thbs1,Vegfc,Ets1,Rgcc,Rtn4,Dab2ip,Pkn2,Spred1
3_Member	GO Biological Processes	GO:0010594	regulation of endothelial cell migration	-3.81758	-1.83821	19/162	11541,11819,13179,13197,14234,14462,16000,16002,16600,18607,18811,19878,20130,21825,22341,23871,66214,69601,114715	Adora2b,Nr2f2,Dcn,Gadd45a,Foxc2,Gata3,Igf1,Igf2,Klf4,Pdpk1,Prl2c2,Rock2,Rras,Thbs1,Vegfc,Ets1,Rgcc,Dab2ip,Spred1
3_Member	GO Biological Processes	GO:0043542	endothelial cell migration	-3.78211	-1.81566	22/204	11541,11819,13078,13179,13197,14089,14234,14462,16000,16002,16600,18607,18811,19211,19878,20130,21825,22341,23871,66214,69601,114715	Adora2b,Nr2f2,Cyp1b1,Dcn,Gadd45a,Fap,Foxc2,Gata3,Igf1,Igf2,Klf4,Pdpk1,Prl2c2,Pten,Rock2,Rras,Thbs1,Vegfc,Ets1,Rgcc,Dab2ip,Spred1
3_Member	GO Biological Processes	GO:0001667	ameboidal-type cell migration	-3.71248	-1.77159	36/417	11541,11819,11845,13078,13179,13197,14089,14165,14178,14234,14462,15111,16000,16002,16600,16974,18188,18607,18787,18811,19211,19878,20130,20971,21825,22160,22341,22682,23871,66214,67384,68585,69601,109333,114715,239528	Adora2b,Nr2f2,Arf6,Cyp1b1,Dcn,Gadd45a,Fap,Fgf10,Fgf7,Foxc2,Gata3,Hand2,Igf1,Igf2,Klf4,Lrp6,Nrtn,Pdpk1,Serpine1,Prl2c2,Pten,Rock2,Rras,Sdc4,Thbs1,Twist1,Vegfc,Zfand5,Ets1,Rgcc,Bag4,Rtn4,Dab2ip,Pkn2,Spred1,Ago2
3_Member	GO Biological Processes	GO:0010634	positive regulation of epithelial cell migration	-3.40632	-1.55985	17/147	11541,11845,14165,14178,14234,14462,16000,16002,18607,18787,18811,19878,20130,21825,22341,23871,68585	Adora2b,Arf6,Fgf10,Fgf7,Foxc2,Gata3,Igf1,Igf2,Pdpk1,Serpine1,Prl2c2,Rock2,Rras,Thbs1,Vegfc,Ets1,Rtn4
3_Member	GO Biological Processes	GO:0043535	regulation of blood vessel endothelial cell migration	-2.98174	-1.2577	12/93	13197,14234,16000,16002,16600,18607,18811,21825,22341,23871,66214,114715	Gadd45a,Foxc2,Igf1,Igf2,Klf4,Pdpk1,Prl2c2,Thbs1,Vegfc,Ets1,Rgcc,Spred1
3_Member	GO Biological Processes	GO:0010595	positive regulation of endothelial cell migration	-2.70596	-1.07328	12/100	11541,14234,14462,16000,16002,18607,18811,19878,20130,21825,22341,23871	Adora2b,Foxc2,Gata3,Igf1,Igf2,Pdpk1,Prl2c2,Rock2,Rras,Thbs1,Vegfc,Ets1
3_Member	GO Biological Processes	GO:1904018	positive regulation of vasculature development	-2.54267	-0.972192	19/206	11535,12226,13078,14234,16002,16600,17125,18607,18787,18811,20130,20292,21825,22341,23871,67888,68585,109905,239528	Adm,Btg1,Cyp1b1,Foxc2,Igf2,Klf4,Smad1,Pdpk1,Serpine1,Prl2c2,Rras,Ccl11,Thbs1,Vegfc,Ets1,Tmem100,Rtn4,Rap1a,Ago2
3_Member	GO Biological Processes	GO:0043536	positive regulation of blood vessel endothelial cell migration	-2.38518	-0.88249	8/57	14234,16000,16002,18607,18811,21825,22341,23871	Foxc2,Igf1,Igf2,Pdpk1,Prl2c2,Thbs1,Vegfc,Ets1
3_Member	GO Biological Processes	GO:0045766	positive regulation of angiogenesis	-2.29379	-0.82794	17/186	11535,12226,13078,14234,16002,16600,17125,18607,18787,18811,20130,20292,21825,22341,23871,68585,239528	Adm,Btg1,Cyp1b1,Foxc2,Igf2,Klf4,Smad1,Pdpk1,Serpine1,Prl2c2,Rras,Ccl11,Thbs1,Vegfc,Ets1,Rtn4,Ago2
3_Member	GO Biological Processes	GO:0043534	blood vessel endothelial cell migration	-2.1471	-0.747306	12/117	13197,14234,16000,16002,16600,18607,18811,21825,22341,23871,66214,114715	Gadd45a,Foxc2,Igf1,Igf2,Klf4,Pdpk1,Prl2c2,Thbs1,Vegfc,Ets1,Rgcc,Spred1
4_Summary	GO Biological Processes	GO:0045596	negative regulation of cell differentiation	-8.30837	-4.9995	74/798	11307,11622,11820,11845,12166,12192,12224,12400,12457,12494,12505,12571,13345,13555,13640,14102,14165,14265,14313,14462,14634,14745,15111,15182,15402,16000,16373,16909,16974,18811,19052,19055,19211,19736,20292,20308,20377,20482,20661,21423,22160,22215,22240,22341,22402,22608,26413,28185,29869,50706,50794,52662,56177,56294,56458,56468,56744,60599,68585,69601,71952,72828,76566,78926,79362,94245,101…	Abcg1,Ahr,App,Arf6,Bmpr1a,Zfp36l1,Klf5,Cbfb,Noct,Cd38,Cd44,Cdk6,Twist2,E2f1,Efna5,Fas,Fgf10,Fmr1,Fst,Gata3,Gli3,Lpar1,Hand2,Hdac2,Hoxa5,Igf1,Irx3,Lmo2,Lrp6,Prl2c2,Ppp2ca,Ppp3ca,Pten,Rgs4,Ccl11,Ccl9,Sfrp1,Skil,Sort1,Tcf3,Twist1,Ube3a,Dpysl3,Vegfc,Ccn4,Ybx1,Mapk1,Tomm70a,Ulk2,Postn,Klf13,Ldlrad4,Olfm1,Ptpn9,Foxo1,Socs5,Pf4,Trp53inp1,Rtn4,Dab2ip,Riox1,Ubash3b,Rflnb,Gas2l1,Bhlhe41,Dtnbp1,Inpp5f,Ap1ar…
4_Member	GO Biological Processes	GO:0045596	negative regulation of cell differentiation	-8.30837	-4.9995	74/798	11307,11622,11820,11845,12166,12192,12224,12400,12457,12494,12505,12571,13345,13555,13640,14102,14165,14265,14313,14462,14634,14745,15111,15182,15402,16000,16373,16909,16974,18811,19052,19055,19211,19736,20292,20308,20377,20482,20661,21423,22160,22215,22240,22341,22402,22608,26413,28185,29869,50706,50794,52662,56177,56294,56458,56468,56744,60599,68585,69601,71952,72828,76566,78926,79362,94245,101…	Abcg1,Ahr,App,Arf6,Bmpr1a,Zfp36l1,Klf5,Cbfb,Noct,Cd38,Cd44,Cdk6,Twist2,E2f1,Efna5,Fas,Fgf10,Fmr1,Fst,Gata3,Gli3,Lpar1,Hand2,Hdac2,Hoxa5,Igf1,Irx3,Lmo2,Lrp6,Prl2c2,Ppp2ca,Ppp3ca,Pten,Rgs4,Ccl11,Ccl9,Sfrp1,Skil,Sort1,Tcf3,Twist1,Ube3a,Dpysl3,Vegfc,Ccn4,Ybx1,Mapk1,Tomm70a,Ulk2,Postn,Klf13,Ldlrad4,Olfm1,Ptpn9,Foxo1,Socs5,Pf4,Trp53inp1,Rtn4,Dab2ip,Riox1,Ubash3b,Rflnb,Gas2l1,Bhlhe41,Dtnbp1,Inpp5f,Ap1ar…
4_Member	GO Biological Processes	GO:0051129	negative regulation of cellular component organization	-2.90382	-1.20891	54/773	11845,12494,13016,13640,13860,14089,14265,14745,15182,16000,17387,19055,19211,19877,19878,20375,20408,21951,22160,22215,22240,22248,24064,29869,29877,50706,52662,56226,56294,66214,67087,67384,67841,68420,68585,68943,74019,74493,75608,78798,78926,94245,100756,101490,108909,211556,216616,216831,216965,218914,223601,235180,243529,320817	Arf6,Cd38,Ctbp1,Efna5,Eps8,Fap,Fmr1,Lpar1,Hdac2,Igf1,Mmp14,Ppp3ca,Pten,Rock1,Rock2,Spi1,Sh3gl3,Tnks,Twist1,Ube3a,Dpysl3,Unc119,Spry2,Ulk2,Hdgfl3,Postn,Ldlrad4,Espn,Ptpn9,Rgcc,Ctnnbip1,Bag4,Atg3,Ankrd13a,Rtn4,Pink1,Traf3ip1,Tnks2,Chmp4b,Eml4,Gas2l1,Dtnbp1,Usp30,Inpp5f,Aida,Ap1ar,Efemp1,Arhgap44,Taok1,Wapl,Cyrib,Fez1,H1f10,Atad2b
4_Member	GO Biological Processes	GO:0010721	negative regulation of cell development	-2.78827	-1.13368	31/385	11820,11845,12166,12494,13640,14102,14265,14634,14745,15182,16000,16373,19055,19211,19736,20292,22215,22240,28185,29869,50706,56177,56294,68585,76566,94245,101490,211556,216616,227292,230126	App,Arf6,Bmpr1a,Cd38,Efna5,Fas,Fmr1,Gli3,Lpar1,Hdac2,Igf1,Irx3,Ppp3ca,Pten,Rgs4,Ccl11,Ube3a,Dpysl3,Tomm70a,Ulk2,Postn,Olfm1,Ptpn9,Rtn4,Rflnb,Dtnbp1,Inpp5f,Ap1ar,Efemp1,Ctdsp1,Shb
4_Member	GO Biological Processes	GO:0051961	negative regulation of nervous system development	-2.05074	-0.684952	27/363	11820,11845,12166,12494,12876,14102,14265,14634,14745,15182,16373,16974,19055,19211,20292,22158,22215,22240,29869,56177,56294,68585,74019,94245,101490,216616,227292	App,Arf6,Bmpr1a,Cd38,Cpe,Fas,Fmr1,Gli3,Lpar1,Hdac2,Irx3,Lrp6,Ppp3ca,Pten,Ccl11,Tulp3,Ube3a,Dpysl3,Ulk2,Olfm1,Ptpn9,Rtn4,Traf3ip1,Dtnbp1,Inpp5f,Efemp1,Ctdsp1
5_Summary	GO Biological Processes	GO:0008285	negative regulation of cell proliferation	-7.56808	-4.38415	65/692	11535,11541,11622,11688,11819,11820,12226,12228,12505,12571,12608,13039,13078,13345,13555,14062,14089,14102,14165,14283,14451,14462,14634,14789,15182,15461,16000,16526,16600,16974,17082,17125,17684,19211,19692,20293,20377,20379,20556,20677,20971,21825,21858,22341,24064,26564,50794,51795,56429,60599,66214,66923,67087,67245,69260,69470,69601,73916,78896,106052,109700,110532,218820,319191,381305,121…	Adm,Adora2b,Ahr,Alox8,Nr2f2,App,Btg1,Btg3,Cd44,Cdk6,Cebpb,Ctsl,Cyp1b1,Twist2,E2f1,F2r,Fap,Fas,Fgf10,Fosl1,Gas1,Gata3,Gli3,P3h3,Hdac2,Hras,Igf1,Kcnk2,Klf4,Lrp6,Il1rl1,Smad1,Cited2,Pten,Reg1,Ccl12,Sfrp1,Sfrp4,Slfn2,Sox4,Sdc4,Thbs1,Timp2,Vegfc,Spry2,Ror2,Klf13,Srpx,Dpt,Trp53inp1,Rgcc,Pbrm1,Ctnnbip1,Peli1,Ing2,Tmem127,Dab2ip,Ift57,Ecrg4,Fbxo4,Itga1,Adarb1,Zfp503,H2ac13,Rc3h1,Bmpr1a,Zfp36l1,Cdc25a,Chu…
5_Member	GO Biological Processes	GO:0008285	negative regulation of cell proliferation	-7.56808	-4.38415	65/692	11535,11541,11622,11688,11819,11820,12226,12228,12505,12571,12608,13039,13078,13345,13555,14062,14089,14102,14165,14283,14451,14462,14634,14789,15182,15461,16000,16526,16600,16974,17082,17125,17684,19211,19692,20293,20377,20379,20556,20677,20971,21825,21858,22341,24064,26564,50794,51795,56429,60599,66214,66923,67087,67245,69260,69470,69601,73916,78896,106052,109700,110532,218820,319191,381305	Adm,Adora2b,Ahr,Alox8,Nr2f2,App,Btg1,Btg3,Cd44,Cdk6,Cebpb,Ctsl,Cyp1b1,Twist2,E2f1,F2r,Fap,Fas,Fgf10,Fosl1,Gas1,Gata3,Gli3,P3h3,Hdac2,Hras,Igf1,Kcnk2,Klf4,Lrp6,Il1rl1,Smad1,Cited2,Pten,Reg1,Ccl12,Sfrp1,Sfrp4,Slfn2,Sox4,Sdc4,Thbs1,Timp2,Vegfc,Spry2,Ror2,Klf13,Srpx,Dpt,Trp53inp1,Rgcc,Pbrm1,Ctnnbip1,Peli1,Ing2,Tmem127,Dab2ip,Ift57,Ecrg4,Fbxo4,Itga1,Adarb1,Zfp503,H2ac13,Rc3h1
5_Member	GO Biological Processes	GO:0050673	epithelial cell proliferation	-5.77149	-3.14184	43/435	11541,11819,12166,12192,12530,12571,12608,12675,12837,13039,13123,13345,14089,14165,14178,14313,14451,14462,15402,15461,16000,16002,16974,18129,18607,19211,19692,20111,20292,20293,20377,21825,22160,22341,26413,56213,66214,68585,69601,72043,73916,107515,234199	Adora2b,Nr2f2,Bmpr1a,Zfp36l1,Cdc25a,Cdk6,Cebpb,Chuk,Col8a1,Ctsl,Cyp7b1,Twist2,Fap,Fgf10,Fgf7,Fst,Gas1,Gata3,Hoxa5,Hras,Igf1,Igf2,Lrp6,Notch2,Pdpk1,Pten,Reg1,Rps6ka1,Ccl11,Ccl12,Sfrp1,Thbs1,Twist1,Vegfc,Mapk1,Htra1,Rgcc,Rtn4,Dab2ip,Sulf2,Ift57,Lgr4,Fgl1
5_Member	GO Biological Processes	GO:0050678	regulation of epithelial cell proliferation	-4.10022	-2.01511	34/368	11541,11819,12166,12192,12530,12571,13039,13123,13345,14165,14178,14451,14462,15402,15461,16000,16002,16974,18129,18607,19211,19692,20292,20293,20377,21825,22160,22341,56213,66214,68585,69601,72043,73916	Adora2b,Nr2f2,Bmpr1a,Zfp36l1,Cdc25a,Cdk6,Ctsl,Cyp7b1,Twist2,Fgf10,Fgf7,Gas1,Gata3,Hoxa5,Hras,Igf1,Igf2,Lrp6,Notch2,Pdpk1,Pten,Reg1,Ccl11,Ccl12,Sfrp1,Thbs1,Twist1,Vegfc,Htra1,Rgcc,Rtn4,Dab2ip,Sulf2,Ift57
5_Member	GO Biological Processes	GO:0050679	positive regulation of epithelial cell proliferation	-2.86236	-1.18131	20/208	11541,12166,12530,13123,13345,14165,14178,14451,15461,16000,16002,18129,18607,19692,20292,20377,22160,22341,56213,68585	Adora2b,Bmpr1a,Cdc25a,Cyp7b1,Twist2,Fgf10,Fgf7,Gas1,Hras,Igf1,Igf2,Notch2,Pdpk1,Reg1,Ccl11,Sfrp1,Twist1,Vegfc,Htra1,Rtn4
6_Summary	GO Biological Processes	GO:0070647	protein modification by small protein conjugation or removal	-7.20399	-4.11697	68/754	12400,14155,15204,18952,19211,19720,19763,20439,20585,20677,21951,22032,22192,22215,22658,23802,23806,24075,24110,26374,26420,29864,30940,54484,56289,56371,64209,66647,66663,67118,67245,67841,67845,68718,68943,69372,70294,71041,72399,73162,74493,75826,76273,77891,78825,93834,100756,105689,106052,107951,109113,110616,170737,192656,207304,213211,215351,216825,217410,218294,218793,230484,235461,2425…	Cbfb,Fem1b,Herc2,Septin4,Pten,Trim27,Ring1,Siah2,Hltf,Sox4,Tnks,Traf4,Ube2m,Ube3a,Pcgf2,Amfr,Arih1,Taf10,Usp18,Cop1,Mapk9,Rnf11,Usp25,Mkrn1,Rassf1,Fzr1,Herpud1,Nsmce3,Uba5,Bfar,Peli1,Atg3,Rnf115,Rnf166,Pink1,Mocs3,Rnf126,Pcgf6,Brap,Otud3,Tnks2,Senp2,Ndfip2,Ube2s,Desi2,Peli2,Usp30,Mycbp2,Fbxo4,Cdk9,Uhrf2,Atxn3,Znrf1,Ripk2,Hectd1,Rnf26,Senp6,Usp22,Trib2,Cdc14b,Ube2e2,Usp1,Mindy2,Klhl9,Rc3h1,Znrf3,O…
6_Member	GO Biological Processes	GO:0070647	protein modification by small protein conjugation or removal	-7.20399	-4.11697	68/754	12400,14155,15204,18952,19211,19720,19763,20439,20585,20677,21951,22032,22192,22215,22658,23802,23806,24075,24110,26374,26420,29864,30940,54484,56289,56371,64209,66647,66663,67118,67245,67841,67845,68718,68943,69372,70294,71041,72399,73162,74493,75826,76273,77891,78825,93834,100756,105689,106052,107951,109113,110616,170737,192656,207304,213211,215351,216825,217410,218294,218793,230484,235461,2425…	Cbfb,Fem1b,Herc2,Septin4,Pten,Trim27,Ring1,Siah2,Hltf,Sox4,Tnks,Traf4,Ube2m,Ube3a,Pcgf2,Amfr,Arih1,Taf10,Usp18,Cop1,Mapk9,Rnf11,Usp25,Mkrn1,Rassf1,Fzr1,Herpud1,Nsmce3,Uba5,Bfar,Peli1,Atg3,Rnf115,Rnf166,Pink1,Mocs3,Rnf126,Pcgf6,Brap,Otud3,Tnks2,Senp2,Ndfip2,Ube2s,Desi2,Peli2,Usp30,Mycbp2,Fbxo4,Cdk9,Uhrf2,Atxn3,Znrf1,Ripk2,Hectd1,Rnf26,Senp6,Usp22,Trib2,Cdc14b,Ube2e2,Usp1,Mindy2,Klhl9,Rc3h1,Znrf3,O…
6_Member	GO Biological Processes	GO:0016567	protein ubiquitination	-6.2132	-3.39641	54/582	12400,14155,15204,18952,19211,19720,19763,20439,20585,20677,21951,22032,22215,22658,23802,23806,26374,26420,29864,54484,56289,56371,64209,66647,67118,67245,67841,67845,68718,68943,70294,71041,72399,74493,75826,76273,77891,93834,105689,106052,107951,109113,170737,192656,207304,213211,216825,217410,218294,218793,242521,381305,407821,100038882	Cbfb,Fem1b,Herc2,Septin4,Pten,Trim27,Ring1,Siah2,Hltf,Sox4,Tnks,Traf4,Ube3a,Pcgf2,Amfr,Arih1,Cop1,Mapk9,Rnf11,Mkrn1,Rassf1,Fzr1,Herpud1,Nsmce3,Bfar,Peli1,Atg3,Rnf115,Rnf166,Pink1,Rnf126,Pcgf6,Brap,Tnks2,Senp2,Ndfip2,Ube2s,Peli2,Mycbp2,Fbxo4,Cdk9,Uhrf2,Znrf1,Ripk2,Hectd1,Rnf26,Usp22,Trib2,Cdc14b,Ube2e2,Klhl9,Rc3h1,Znrf3,Isg15
6_Member	GO Biological Processes	GO:0032446	protein modification by small protein conjugation	-6.12662	-3.39498	57/632	12400,14155,15204,18952,19211,19720,19763,20439,20585,20677,21951,22032,22192,22215,22658,23802,23806,26374,26420,29864,54484,56289,56371,64209,66647,66663,67118,67245,67841,67845,68718,68943,69372,70294,71041,72399,74493,75826,76273,77891,93834,105689,106052,107951,109113,170737,192656,207304,213211,216825,217410,218294,218793,242521,381305,407821,100038882	Cbfb,Fem1b,Herc2,Septin4,Pten,Trim27,Ring1,Siah2,Hltf,Sox4,Tnks,Traf4,Ube2m,Ube3a,Pcgf2,Amfr,Arih1,Cop1,Mapk9,Rnf11,Mkrn1,Rassf1,Fzr1,Herpud1,Nsmce3,Uba5,Bfar,Peli1,Atg3,Rnf115,Rnf166,Pink1,Mocs3,Rnf126,Pcgf6,Brap,Tnks2,Senp2,Ndfip2,Ube2s,Peli2,Mycbp2,Fbxo4,Cdk9,Uhrf2,Znrf1,Ripk2,Hectd1,Rnf26,Usp22,Trib2,Cdc14b,Ube2e2,Klhl9,Rc3h1,Znrf3,Isg15
6_Member	GO Biological Processes	GO:0031398	positive regulation of protein ubiquitination	-4.85241	-2.55308	17/113	18952,19211,22215,26420,56289,56371,66647,67245,75826,76273,77891,105689,106052,107951,192656,217410,218294	Septin4,Pten,Ube3a,Mapk9,Rassf1,Fzr1,Nsmce3,Peli1,Senp2,Ndfip2,Ube2s,Mycbp2,Fbxo4,Cdk9,Ripk2,Trib2,Cdc14b
6_Member	GO Biological Processes	GO:0031396	regulation of protein ubiquitination	-4.28899	-2.14645	23/202	14155,18952,19211,20439,20677,22215,26420,56289,56371,64209,66647,67245,68943,75826,76273,77891,105689,106052,107951,192656,217410,218294,100038882	Fem1b,Septin4,Pten,Siah2,Sox4,Ube3a,Mapk9,Rassf1,Fzr1,Herpud1,Nsmce3,Peli1,Pink1,Senp2,Ndfip2,Ube2s,Mycbp2,Fbxo4,Cdk9,Ripk2,Trib2,Cdc14b,Isg15
6_Member	GO Biological Processes	GO:1903322	positive regulation of protein modification by small protein conjugation or removal	-3.7739	-1.80963	17/137	18952,19211,22215,26420,56289,56371,66647,67245,75826,76273,77891,105689,106052,107951,192656,217410,218294	Septin4,Pten,Ube3a,Mapk9,Rassf1,Fzr1,Nsmce3,Peli1,Senp2,Ndfip2,Ube2s,Mycbp2,Fbxo4,Cdk9,Ripk2,Trib2,Cdc14b
6_Member	GO Biological Processes	GO:1903320	regulation of protein modification by small protein conjugation or removal	-3.31163	-1.49722	23/235	14155,18952,19211,20439,20677,22215,26420,56289,56371,64209,66647,67245,68943,75826,76273,77891,105689,106052,107951,192656,217410,218294,100038882	Fem1b,Septin4,Pten,Siah2,Sox4,Ube3a,Mapk9,Rassf1,Fzr1,Herpud1,Nsmce3,Peli1,Pink1,Senp2,Ndfip2,Ube2s,Mycbp2,Fbxo4,Cdk9,Ripk2,Trib2,Cdc14b,Isg15
7_Summary	GO Biological Processes	GO:0048598	embryonic morphogenesis	-7.14483	-4.08584	61/649	11481,11535,12166,12192,12577,12814,12816,13345,13537,13800,14165,14234,14362,14451,14462,14634,14682,14784,15111,15182,15227,15402,15412,16002,16372,16373,16600,16974,17125,17387,17684,18129,19877,19878,20204,20377,20677,20971,21414,21423,22158,22160,22329,22341,22658,24064,24113,26413,26564,50523,65964,69718,72747,73916,74019,76246,207304,231413,237222,240672,320790,11819,13797,15425,15426,1796…	Acvr2b,Adm,Bmpr1a,Zfp36l1,Cdkn1c,Col11a1,Col12a1,Twist2,Dusp2,Enah,Fgf10,Foxc2,Fzd1,Gas1,Gata3,Gli3,Gnaq,Grb2,Hand2,Hdac2,Foxf1,Hoxa5,Hoxb4,Igf2,Irx2,Irx3,Klf4,Lrp6,Smad1,Mmp14,Cited2,Notch2,Rock1,Rock2,Prrx2,Sfrp1,Sox4,Sdc4,Tcf7,Tcf3,Tulp3,Twist1,Vcam1,Vegfc,Pcgf2,Spry2,Vax2,Mapk1,Ror2,Lats2,Map3k20,Ipmk,Ttc39c,Ift57,Traf3ip1,Rtf1,Hectd1,Grsf1,Ofd1,Dusp5,Chd7,Nr2f2,Emx2,Hoxc6,Hoxc8,Nbl1,Ring1,Tc…
7_Member	GO Biological Processes	GO:0048598	embryonic morphogenesis	-7.14483	-4.08584	61/649	11481,11535,12166,12192,12577,12814,12816,13345,13537,13800,14165,14234,14362,14451,14462,14634,14682,14784,15111,15182,15227,15402,15412,16002,16372,16373,16600,16974,17125,17387,17684,18129,19877,19878,20204,20377,20677,20971,21414,21423,22158,22160,22329,22341,22658,24064,24113,26413,26564,50523,65964,69718,72747,73916,74019,76246,207304,231413,237222,240672,320790	Acvr2b,Adm,Bmpr1a,Zfp36l1,Cdkn1c,Col11a1,Col12a1,Twist2,Dusp2,Enah,Fgf10,Foxc2,Fzd1,Gas1,Gata3,Gli3,Gnaq,Grb2,Hand2,Hdac2,Foxf1,Hoxa5,Hoxb4,Igf2,Irx2,Irx3,Klf4,Lrp6,Smad1,Mmp14,Cited2,Notch2,Rock1,Rock2,Prrx2,Sfrp1,Sox4,Sdc4,Tcf7,Tcf3,Tulp3,Twist1,Vcam1,Vegfc,Pcgf2,Spry2,Vax2,Mapk1,Ror2,Lats2,Map3k20,Ipmk,Ttc39c,Ift57,Traf3ip1,Rtf1,Hectd1,Grsf1,Ofd1,Dusp5,Chd7
7_Member	GO Biological Processes	GO:0003002	regionalization	-4.24521	-2.11243	35/377	11481,11819,12166,13797,14165,14234,14451,14634,15227,15402,15412,15425,15426,16372,16373,16974,17684,17965,18129,19763,20377,21407,22158,22658,24113,26564,67087,73916,74019,75826,79362,108909,231413,237222,269941	Acvr2b,Nr2f2,Bmpr1a,Emx2,Fgf10,Foxc2,Gas1,Gli3,Foxf1,Hoxa5,Hoxb4,Hoxc6,Hoxc8,Irx2,Irx3,Lrp6,Cited2,Nbl1,Notch2,Ring1,Sfrp1,Tcf15,Tulp3,Pcgf2,Vax2,Ror2,Ctnnbip1,Ift57,Traf3ip1,Senp2,Bhlhe41,Aida,Grsf1,Ofd1,Chsy1
7_Member	GO Biological Processes	GO:0042733	embryonic digit morphogenesis	-4.09639	-2.01511	12/71	12166,14451,14634,14682,15111,15182,16974,22158,22160,26564,65964,74019	Bmpr1a,Gas1,Gli3,Gnaq,Hand2,Hdac2,Lrp6,Tulp3,Twist1,Ror2,Map3k20,Traf3ip1
7_Member	GO Biological Processes	GO:0007423	sensory organ development	-3.90411	-1.87904	49/618	11481,11487,11622,12577,12609,12628,12724,12814,12837,12879,13078,13345,14165,14234,14451,14462,14634,15040,15111,15182,16000,16600,16974,17684,18129,18587,19763,20204,20482,20675,20971,21407,22158,22160,24064,24113,26413,26564,29817,54352,56371,65107,67231,67628,72747,74019,108841,242509,320790	Acvr2b,Adam10,Ahr,Cdkn1c,Cebpd,Cfh,Clcn2,Col11a1,Col8a1,Cys1,Cyp1b1,Twist2,Fgf10,Foxc2,Gas1,Gata3,Gli3,H2-T23,Hand2,Hdac2,Igf1,Klf4,Lrp6,Cited2,Notch2,Pde6b,Ring1,Prrx2,Skil,Sox3,Sdc4,Tcf15,Tulp3,Twist1,Spry2,Vax2,Mapk1,Ror2,Igfbp7,Irx5,Fzr1,Lrp10,Tbc1d20,Anp32b,Ttc39c,Traf3ip1,Rdh13,Bnc2,Chd7
7_Member	GO Biological Processes	GO:0048568	embryonic organ development	-3.88932	-1.87418	42/504	11535,11622,11819,12166,12192,12577,12608,12814,13345,14165,14234,14451,14462,14634,14784,15111,15227,15402,15412,16002,16909,16974,17387,17684,18129,20204,21414,22158,22160,22329,22658,24064,24113,26413,26564,72747,73679,73916,74019,75826,207304,320790	Adm,Ahr,Nr2f2,Bmpr1a,Zfp36l1,Cdkn1c,Cebpb,Col11a1,Twist2,Fgf10,Foxc2,Gas1,Gata3,Gli3,Grb2,Hand2,Foxf1,Hoxa5,Hoxb4,Igf2,Lmo2,Lrp6,Mmp14,Cited2,Notch2,Prrx2,Tcf7,Tulp3,Twist1,Vcam1,Pcgf2,Spry2,Vax2,Mapk1,Ror2,Ttc39c,Tex19.1,Ift57,Traf3ip1,Senp2,Hectd1,Chd7
7_Member	GO Biological Processes	GO:0007389	pattern specification process	-3.61665	-1.70378	39/470	11481,11819,12166,13797,14165,14234,14313,14451,14634,15111,15227,15402,15412,15425,15426,16372,16373,16974,17684,17965,18129,19763,20377,21407,22158,22658,24113,26564,27412,67087,69327,73916,74019,75826,79362,108909,231413,237222,269941	Acvr2b,Nr2f2,Bmpr1a,Emx2,Fgf10,Foxc2,Fst,Gas1,Gli3,Hand2,Foxf1,Hoxa5,Hoxb4,Hoxc6,Hoxc8,Irx2,Irx3,Lrp6,Cited2,Nbl1,Notch2,Ring1,Sfrp1,Tcf15,Tulp3,Pcgf2,Vax2,Ror2,Peg12,Ctnnbip1,1700007K13Rik,Ift57,Traf3ip1,Senp2,Bhlhe41,Aida,Grsf1,Ofd1,Chsy1
7_Member	GO Biological Processes	GO:0043010	camera-type eye development	-3.08301	-1.31821	30/353	11481,11622,12577,12628,12724,12837,13078,13345,14165,14234,14451,14462,14634,15182,16600,16974,17684,18129,18587,19763,20482,22158,22160,24113,54352,56371,67231,74019,108841,320790	Acvr2b,Ahr,Cdkn1c,Cfh,Clcn2,Col8a1,Cyp1b1,Twist2,Fgf10,Foxc2,Gas1,Gata3,Gli3,Hdac2,Klf4,Lrp6,Cited2,Notch2,Pde6b,Ring1,Skil,Tulp3,Twist1,Vax2,Irx5,Fzr1,Tbc1d20,Traf3ip1,Rdh13,Chd7
7_Member	GO Biological Processes	GO:0009952	anterior/posterior pattern specification	-3.03545	-1.2922	22/231	11481,11819,12166,13797,14234,14634,15227,15402,15412,15425,15426,16974,19763,20377,21407,22158,22658,26564,67087,79362,231413,237222	Acvr2b,Nr2f2,Bmpr1a,Emx2,Foxc2,Gli3,Foxf1,Hoxa5,Hoxb4,Hoxc6,Hoxc8,Lrp6,Ring1,Sfrp1,Tcf15,Tulp3,Pcgf2,Ror2,Ctnnbip1,Bhlhe41,Grsf1,Ofd1
7_Member	GO Biological Processes	GO:0042475	odontogenesis of dentin-containing tooth	-2.6666	-1.05184	11/88	11481,12166,12675,12977,14165,14313,14634,15111,15182,16974,18787	Acvr2b,Bmpr1a,Chuk,Csf1,Fgf10,Fst,Gli3,Hand2,Hdac2,Lrp6,Serpine1
7_Member	GO Biological Processes	GO:0048562	embryonic organ morphogenesis	-2.65405	-1.04221	27/327	12814,13345,14165,14234,14451,14462,14634,15111,15227,15402,15412,16974,17387,17684,18129,20204,21414,22158,22160,22658,24064,24113,26413,26564,72747,73916,320790	Col11a1,Twist2,Fgf10,Foxc2,Gas1,Gata3,Gli3,Hand2,Foxf1,Hoxa5,Hoxb4,Lrp6,Mmp14,Cited2,Notch2,Prrx2,Tcf7,Tulp3,Twist1,Pcgf2,Spry2,Vax2,Mapk1,Ror2,Ttc39c,Ift57,Chd7
7_Member	GO Biological Processes	GO:0030326	embryonic limb morphogenesis	-2.64515	-1.03718	15/143	12166,14451,14634,14682,15111,15182,16974,18129,20204,22158,22160,26564,65964,74019,320790	Bmpr1a,Gas1,Gli3,Gnaq,Hand2,Hdac2,Lrp6,Notch2,Prrx2,Tulp3,Twist1,Ror2,Map3k20,Traf3ip1,Chd7
7_Member	GO Biological Processes	GO:0035113	embryonic appendage morphogenesis	-2.64515	-1.03718	15/143	12166,14451,14634,14682,15111,15182,16974,18129,20204,22158,22160,26564,65964,74019,320790	Bmpr1a,Gas1,Gli3,Gnaq,Hand2,Hdac2,Lrp6,Notch2,Prrx2,Tulp3,Twist1,Ror2,Map3k20,Traf3ip1,Chd7
7_Member	GO Biological Processes	GO:0035107	appendage morphogenesis	-2.56412	-0.984949	17/175	12166,14165,14451,14634,14682,15111,15182,16974,18129,20204,20677,22158,22160,26564,65964,74019,320790	Bmpr1a,Fgf10,Gas1,Gli3,Gnaq,Hand2,Hdac2,Lrp6,Notch2,Prrx2,Sox4,Tulp3,Twist1,Ror2,Map3k20,Traf3ip1,Chd7
7_Member	GO Biological Processes	GO:0035108	limb morphogenesis	-2.56412	-0.984949	17/175	12166,14165,14451,14634,14682,15111,15182,16974,18129,20204,20677,22158,22160,26564,65964,74019,320790	Bmpr1a,Fgf10,Gas1,Gli3,Gnaq,Hand2,Hdac2,Lrp6,Notch2,Prrx2,Sox4,Tulp3,Twist1,Ror2,Map3k20,Traf3ip1,Chd7
7_Member	GO Biological Processes	GO:0010463	mesenchymal cell proliferation	-2.38518	-0.88249	8/57	12166,14178,14451,15111,15227,16974,20204,67087	Bmpr1a,Fgf7,Gas1,Hand2,Foxf1,Lrp6,Prrx2,Ctnnbip1
7_Member	GO Biological Processes	GO:0048736	appendage development	-2.28184	-0.821408	18/202	11819,12166,14165,14451,14634,14682,15111,15182,16974,18129,20204,20677,22158,22160,26564,65964,74019,320790	Nr2f2,Bmpr1a,Fgf10,Gas1,Gli3,Gnaq,Hand2,Hdac2,Lrp6,Notch2,Prrx2,Sox4,Tulp3,Twist1,Ror2,Map3k20,Traf3ip1,Chd7
7_Member	GO Biological Processes	GO:0060173	limb development	-2.28184	-0.821408	18/202	11819,12166,14165,14451,14634,14682,15111,15182,16974,18129,20204,20677,22158,22160,26564,65964,74019,320790	Nr2f2,Bmpr1a,Fgf10,Gas1,Gli3,Gnaq,Hand2,Hdac2,Lrp6,Notch2,Prrx2,Sox4,Tulp3,Twist1,Ror2,Map3k20,Traf3ip1,Chd7
7_Member	GO Biological Processes	GO:0001654	eye development	-2.23769	-0.798722	30/402	11481,11622,12577,12628,12724,12837,13078,13345,14165,14234,14451,14462,14634,15182,16600,16974,17684,18129,18587,19763,20482,22158,22160,24113,54352,56371,67231,74019,108841,320790	Acvr2b,Ahr,Cdkn1c,Cfh,Clcn2,Col8a1,Cyp1b1,Twist2,Fgf10,Foxc2,Gas1,Gata3,Gli3,Hdac2,Klf4,Lrp6,Cited2,Notch2,Pde6b,Ring1,Skil,Tulp3,Twist1,Vax2,Irx5,Fzr1,Tbc1d20,Traf3ip1,Rdh13,Chd7
7_Member	GO Biological Processes	GO:0150063	visual system development	-2.19314	-0.776532	30/405	11481,11622,12577,12628,12724,12837,13078,13345,14165,14234,14451,14462,14634,15182,16600,16974,17684,18129,18587,19763,20482,22158,22160,24113,54352,56371,67231,74019,108841,320790	Acvr2b,Ahr,Cdkn1c,Cfh,Clcn2,Col8a1,Cyp1b1,Twist2,Fgf10,Foxc2,Gas1,Gata3,Gli3,Hdac2,Klf4,Lrp6,Cited2,Notch2,Pde6b,Ring1,Skil,Tulp3,Twist1,Vax2,Irx5,Fzr1,Tbc1d20,Traf3ip1,Rdh13,Chd7
7_Member	GO Biological Processes	GO:0048880	sensory system development	-2.14934	-0.748956	30/408	11481,11622,12577,12628,12724,12837,13078,13345,14165,14234,14451,14462,14634,15182,16600,16974,17684,18129,18587,19763,20482,22158,22160,24113,54352,56371,67231,74019,108841,320790	Acvr2b,Ahr,Cdkn1c,Cfh,Clcn2,Col8a1,Cyp1b1,Twist2,Fgf10,Foxc2,Gas1,Gata3,Gli3,Hdac2,Klf4,Lrp6,Cited2,Notch2,Pde6b,Ring1,Skil,Tulp3,Twist1,Vax2,Irx5,Fzr1,Tbc1d20,Traf3ip1,Rdh13,Chd7
7_Member	GO Biological Processes	GO:0042476	odontogenesis	-2.09	-0.71055	12/119	11481,12166,12675,12977,14165,14313,14451,14634,15111,15182,16974,18787	Acvr2b,Bmpr1a,Chuk,Csf1,Fgf10,Fst,Gas1,Gli3,Hand2,Hdac2,Lrp6,Serpine1
8_Summary	GO Biological Processes	GO:0097190	apoptotic signaling pathway	-6.96691	-3.93425	58/611	12363,12424,12505,12608,13078,13144,13555,13663,14084,14102,14155,14165,14198,14373,14451,14630,15182,15461,16000,16819,17231,18607,18787,18952,19192,19211,19777,19878,20377,20437,20439,20482,20661,21825,21933,21944,21987,22658,26420,50996,51795,52521,56744,60599,64209,67770,68428,68943,69260,69601,76933,81535,170770,223255,227154,241494,244237,245527	Casp4,Cck,Cd44,Cebpb,Cyp1b1,Dapk3,E2f1,Ei24,Faf1,Fas,Fem1b,Fgf10,Fhit,G0s2,Gas1,Gclm,Hdac2,Hras,Igf1,Lcn2,Mcpt8,Pdpk1,Serpine1,Septin4,Psme3,Pten,Uri1,Rock2,Sfrp1,Siah1a,Siah2,Skil,Sort1,Thbs1,Tnfrsf10b,Tnfsf12,Tpd52l1,Pcgf2,Mapk9,Pdcd7,Srpx,Zfp622,Pf4,Trp53inp1,Herpud1,Caap1,Steap3,Pink1,Ing2,Dab2ip,Ifi27l2a,Sgpp1,Bbc3,Stk24,Stradb,Zfp385b,Tnfrsf26,Eda2r
8_Member	GO Biological Processes	GO:0097190	apoptotic signaling pathway	-6.96691	-3.93425	58/611	12363,12424,12505,12608,13078,13144,13555,13663,14084,14102,14155,14165,14198,14373,14451,14630,15182,15461,16000,16819,17231,18607,18787,18952,19192,19211,19777,19878,20377,20437,20439,20482,20661,21825,21933,21944,21987,22658,26420,50996,51795,52521,56744,60599,64209,67770,68428,68943,69260,69601,76933,81535,170770,223255,227154,241494,244237,245527	Casp4,Cck,Cd44,Cebpb,Cyp1b1,Dapk3,E2f1,Ei24,Faf1,Fas,Fem1b,Fgf10,Fhit,G0s2,Gas1,Gclm,Hdac2,Hras,Igf1,Lcn2,Mcpt8,Pdpk1,Serpine1,Septin4,Psme3,Pten,Uri1,Rock2,Sfrp1,Siah1a,Siah2,Skil,Sort1,Thbs1,Tnfrsf10b,Tnfsf12,Tpd52l1,Pcgf2,Mapk9,Pdcd7,Srpx,Zfp622,Pf4,Trp53inp1,Herpud1,Caap1,Steap3,Pink1,Ing2,Dab2ip,Ifi27l2a,Sgpp1,Bbc3,Stk24,Stradb,Zfp385b,Tnfrsf26,Eda2r
8_Member	GO Biological Processes	GO:0097191	extrinsic apoptotic signaling pathway	-5.61146	-3.06435	28/231	13144,14084,14102,14155,14165,14373,14451,14630,16000,16819,18607,18787,19192,19211,19878,20377,20439,20482,20661,21825,21933,21944,51795,56744,69601,81535,227154,244237	Dapk3,Faf1,Fas,Fem1b,Fgf10,G0s2,Gas1,Gclm,Igf1,Lcn2,Pdpk1,Serpine1,Psme3,Pten,Rock2,Sfrp1,Siah2,Skil,Sort1,Thbs1,Tnfrsf10b,Tnfsf12,Srpx,Pf4,Dab2ip,Sgpp1,Stradb,Tnfrsf26
8_Member	GO Biological Processes	GO:2001233	regulation of apoptotic signaling pathway	-4.4712	-2.26878	38/413	12505,13144,13663,14084,14102,14155,14165,14373,14451,14630,15182,16000,18787,18952,19192,19211,19777,20377,20437,20439,20482,21825,21944,21987,22658,26420,50996,51795,56744,60599,64209,67770,68428,68943,69260,69601,170770,227154	Cd44,Dapk3,Ei24,Faf1,Fas,Fem1b,Fgf10,G0s2,Gas1,Gclm,Hdac2,Igf1,Serpine1,Septin4,Psme3,Pten,Uri1,Sfrp1,Siah1a,Siah2,Skil,Thbs1,Tnfsf12,Tpd52l1,Pcgf2,Mapk9,Pdcd7,Srpx,Pf4,Trp53inp1,Herpud1,Caap1,Steap3,Pink1,Ing2,Dab2ip,Bbc3,Stradb
8_Member	GO Biological Processes	GO:0008625	extrinsic apoptotic signaling pathway via death domain receptors	-4.32323	-2.16831	13/78	14084,14102,14155,18787,19211,19878,20377,20482,20661,21825,21933,69601,244237	Faf1,Fas,Fem1b,Serpine1,Pten,Rock2,Sfrp1,Skil,Sort1,Thbs1,Tnfrsf10b,Dab2ip,Tnfrsf26
8_Member	GO Biological Processes	GO:2001235	positive regulation of apoptotic signaling pathway	-4.01818	-1.96189	21/183	13144,13663,14084,14102,14373,18952,19211,20377,20437,20482,21825,21944,21987,26420,50996,51795,60599,68428,68943,69601,170770	Dapk3,Ei24,Faf1,Fas,G0s2,Septin4,Pten,Sfrp1,Siah1a,Skil,Thbs1,Tnfsf12,Tpd52l1,Mapk9,Pdcd7,Srpx,Trp53inp1,Steap3,Pink1,Dab2ip,Bbc3
8_Member	GO Biological Processes	GO:2001236	regulation of extrinsic apoptotic signaling pathway	-3.74738	-1.7873	19/164	13144,14084,14155,14165,14373,14451,14630,16000,18787,19192,19211,20377,20439,20482,21825,21944,51795,56744,227154	Dapk3,Faf1,Fem1b,Fgf10,G0s2,Gas1,Gclm,Igf1,Serpine1,Psme3,Pten,Sfrp1,Siah2,Skil,Thbs1,Tnfsf12,Srpx,Pf4,Stradb
8_Member	GO Biological Processes	GO:1902043	positive regulation of extrinsic apoptotic signaling pathway via death domain receptors	-3.3993	-1.55779	5/15	14084,19211,20377,20482,21825	Faf1,Pten,Sfrp1,Skil,Thbs1
8_Member	GO Biological Processes	GO:2001238	positive regulation of extrinsic apoptotic signaling pathway	-2.87895	-1.19291	9/59	13144,14084,14373,19211,20377,20482,21825,21944,51795	Dapk3,Faf1,G0s2,Pten,Sfrp1,Skil,Thbs1,Tnfsf12,Srpx
8_Member	GO Biological Processes	GO:1902041	regulation of extrinsic apoptotic signaling pathway via death domain receptors	-2.19023	-0.776532	7/49	14084,14155,18787,19211,20377,20482,21825	Faf1,Fem1b,Serpine1,Pten,Sfrp1,Skil,Thbs1
9_Summary	GO Biological Processes	GO:0060070	canonical Wnt signaling pathway	-6.88199	-3.87415	35/288	11820,13144,14165,14362,14462,14634,14682,15182,16600,16974,19043,19211,20377,20379,20439,20677,21414,21951,23802,26564,27412,50523,56458,64297,69601,70425,72043,74493,93897,107515,192199,271457,407821,432940,621976,12505,12876,22402,24113,67087,75826,76246,108909,212398,19055,19736,20238,74513	App,Dapk3,Fgf10,Fzd1,Gata3,Gli3,Gnaq,Hdac2,Klf4,Lrp6,Ppm1b,Pten,Sfrp1,Sfrp4,Siah2,Sox4,Tcf7,Tnks,Amfr,Ror2,Peg12,Lats2,Foxo1,Gprc5b,Dab2ip,Csnk1g3,Sulf2,Tnks2,Fzd10,Lgr4,Rspo1,Rab5a,Znrf3,Otulin,Tmem170b,Cd44,Cpe,Ccn4,Vax2,Ctnnbip1,Senp2,Rtf1,Aida,Frat2,Ppp3ca,Rgs4,Atxn1,Neto2
9_Member	GO Biological Processes	GO:0060070	canonical Wnt signaling pathway	-6.88199	-3.87415	35/288	11820,13144,14165,14362,14462,14634,14682,15182,16600,16974,19043,19211,20377,20379,20439,20677,21414,21951,23802,26564,27412,50523,56458,64297,69601,70425,72043,74493,93897,107515,192199,271457,407821,432940,621976	App,Dapk3,Fgf10,Fzd1,Gata3,Gli3,Gnaq,Hdac2,Klf4,Lrp6,Ppm1b,Pten,Sfrp1,Sfrp4,Siah2,Sox4,Tcf7,Tnks,Amfr,Ror2,Peg12,Lats2,Foxo1,Gprc5b,Dab2ip,Csnk1g3,Sulf2,Tnks2,Fzd10,Lgr4,Rspo1,Rab5a,Znrf3,Otulin,Tmem170b
9_Member	GO Biological Processes	GO:0016055	Wnt signaling pathway	-6.05357	-3.34676	44/439	11820,12505,12876,13144,14165,14362,14462,14634,14682,15182,16600,16974,19043,19211,20377,20379,20439,20677,21414,21951,22402,23802,24113,26564,27412,50523,56458,64297,67087,69601,70425,72043,74493,75826,76246,93897,107515,108909,192199,212398,271457,407821,432940,621976	App,Cd44,Cpe,Dapk3,Fgf10,Fzd1,Gata3,Gli3,Gnaq,Hdac2,Klf4,Lrp6,Ppm1b,Pten,Sfrp1,Sfrp4,Siah2,Sox4,Tcf7,Tnks,Ccn4,Amfr,Vax2,Ror2,Peg12,Lats2,Foxo1,Gprc5b,Ctnnbip1,Dab2ip,Csnk1g3,Sulf2,Tnks2,Senp2,Rtf1,Fzd10,Lgr4,Aida,Rspo1,Frat2,Rab5a,Znrf3,Otulin,Tmem170b
9_Member	GO Biological Processes	GO:0198738	cell-cell signaling by wnt	-6.00012	-3.3082	44/441	11820,12505,12876,13144,14165,14362,14462,14634,14682,15182,16600,16974,19043,19211,20377,20379,20439,20677,21414,21951,22402,23802,24113,26564,27412,50523,56458,64297,67087,69601,70425,72043,74493,75826,76246,93897,107515,108909,192199,212398,271457,407821,432940,621976	App,Cd44,Cpe,Dapk3,Fgf10,Fzd1,Gata3,Gli3,Gnaq,Hdac2,Klf4,Lrp6,Ppm1b,Pten,Sfrp1,Sfrp4,Siah2,Sox4,Tcf7,Tnks,Ccn4,Amfr,Vax2,Ror2,Peg12,Lats2,Foxo1,Gprc5b,Ctnnbip1,Dab2ip,Csnk1g3,Sulf2,Tnks2,Senp2,Rtf1,Fzd10,Lgr4,Aida,Rspo1,Frat2,Rab5a,Znrf3,Otulin,Tmem170b
9_Member	GO Biological Processes	GO:0060828	regulation of canonical Wnt signaling pathway	-5.429	-2.92932	28/236	11820,13144,14165,14362,14634,14682,15182,19043,20377,20379,20439,20677,21951,23802,26564,27412,50523,56458,64297,69601,70425,72043,74493,107515,192199,407821,432940,621976	App,Dapk3,Fgf10,Fzd1,Gli3,Gnaq,Hdac2,Ppm1b,Sfrp1,Sfrp4,Siah2,Sox4,Tnks,Amfr,Ror2,Peg12,Lats2,Foxo1,Gprc5b,Dab2ip,Csnk1g3,Sulf2,Tnks2,Lgr4,Rspo1,Znrf3,Otulin,Tmem170b
9_Member	GO Biological Processes	GO:1905114	cell surface receptor signaling pathway involved in cell-cell signaling	-5.16858	-2.75672	48/536	11820,12505,12876,13144,14165,14362,14462,14634,14682,15182,16600,16974,19043,19055,19211,19736,20238,20377,20379,20439,20677,21414,21951,22402,23802,24113,26564,27412,50523,56458,64297,67087,69601,70425,72043,74493,74513,75826,76246,93897,107515,108909,192199,212398,271457,407821,432940,621976	App,Cd44,Cpe,Dapk3,Fgf10,Fzd1,Gata3,Gli3,Gnaq,Hdac2,Klf4,Lrp6,Ppm1b,Ppp3ca,Pten,Rgs4,Atxn1,Sfrp1,Sfrp4,Siah2,Sox4,Tcf7,Tnks,Ccn4,Amfr,Vax2,Ror2,Peg12,Lats2,Foxo1,Gprc5b,Ctnnbip1,Dab2ip,Csnk1g3,Sulf2,Tnks2,Neto2,Senp2,Rtf1,Fzd10,Lgr4,Aida,Rspo1,Frat2,Rab5a,Znrf3,Otulin,Tmem170b
9_Member	GO Biological Processes	GO:0030111	regulation of Wnt signaling pathway	-4.88514	-2.57141	32/308	11820,13144,14165,14362,14634,14682,15182,16974,19043,20377,20379,20439,20677,21951,22402,23802,26564,27412,50523,56458,64297,67087,69601,70425,72043,74493,107515,108909,192199,407821,432940,621976	App,Dapk3,Fgf10,Fzd1,Gli3,Gnaq,Hdac2,Lrp6,Ppm1b,Sfrp1,Sfrp4,Siah2,Sox4,Tnks,Ccn4,Amfr,Ror2,Peg12,Lats2,Foxo1,Gprc5b,Ctnnbip1,Dab2ip,Csnk1g3,Sulf2,Tnks2,Lgr4,Aida,Rspo1,Znrf3,Otulin,Tmem170b
9_Member	GO Biological Processes	GO:0090263	positive regulation of canonical Wnt signaling pathway	-4.13646	-2.04361	15/104	13144,14165,19043,20377,20379,20677,21951,26564,27412,64297,70425,72043,74493,107515,192199	Dapk3,Fgf10,Ppm1b,Sfrp1,Sfrp4,Sox4,Tnks,Ror2,Peg12,Gprc5b,Csnk1g3,Sulf2,Tnks2,Lgr4,Rspo1
9_Member	GO Biological Processes	GO:0030177	positive regulation of Wnt signaling pathway	-3.32332	-1.50732	16/136	13144,14165,19043,20377,20379,20677,21951,22402,26564,27412,64297,70425,72043,74493,107515,192199	Dapk3,Fgf10,Ppm1b,Sfrp1,Sfrp4,Sox4,Tnks,Ccn4,Ror2,Peg12,Gprc5b,Csnk1g3,Sulf2,Tnks2,Lgr4,Rspo1
9_Member	GO Biological Processes	GO:0030178	negative regulation of Wnt signaling pathway	-2.89524	-1.20267	17/163	11820,14362,14634,15182,16974,20377,20379,20439,23802,26564,50523,56458,67087,69601,108909,407821,621976	App,Fzd1,Gli3,Hdac2,Lrp6,Sfrp1,Sfrp4,Siah2,Amfr,Ror2,Lats2,Foxo1,Ctnnbip1,Dab2ip,Aida,Znrf3,Tmem170b
9_Member	GO Biological Processes	GO:0090090	negative regulation of canonical Wnt signaling pathway	-2.67433	-1.05534	14/128	11820,14362,14634,15182,20377,20379,20439,23802,26564,50523,56458,69601,407821,621976	App,Fzd1,Gli3,Hdac2,Sfrp1,Sfrp4,Siah2,Amfr,Ror2,Lats2,Foxo1,Dab2ip,Znrf3,Tmem170b
10_Summary	GO Biological Processes	GO:0045786	negative regulation of cell cycle	-6.57346	-3.61137	46/449	11688,11819,12192,12226,12228,12571,12577,13197,13555,14089,14155,14165,14451,14462,15461,16600,18129,19211,20293,20482,20677,21825,21858,21951,22390,23871,50523,56289,56371,60599,65964,66214,68145,69601,70556,76454,78926,106052,107951,109113,216965,218294,218914,227292,235559,434204,11820,12452,12530,13559,13860,14677,16000,16002,16563,17865,19055,19192,19877,19878,21423,21987,22248,24064,24075,…	Alox8,Nr2f2,Zfp36l1,Btg1,Btg3,Cdk6,Cdkn1c,Gadd45a,E2f1,Fap,Fem1b,Fgf10,Gas1,Gata3,Hras,Klf4,Notch2,Pten,Ccl12,Skil,Sox4,Thbs1,Timp2,Tnks,Wee1,Ets1,Lats2,Rassf1,Fzr1,Trp53inp1,Map3k20,Rgcc,Etaa1,Dab2ip,Slc25a33,Fbxo31,Gas2l1,Fbxo4,Cdk9,Uhrf2,Taok1,Cdc14b,Wapl,Ctdsp1,Topbp1,Whamm,App,Ccng2,Cdc25a,E2f5,Eps8,Gnai1,Igf1,Igf2,Kif2a,Mybl2,Ppp3ca,Psme3,Rock1,Rock2,Tcf3,Tpd52l1,Unc119,Spry2,Taf10,Reep3,E2…
10_Member	GO Biological Processes	GO:0045786	negative regulation of cell cycle	-6.57346	-3.61137	46/449	11688,11819,12192,12226,12228,12571,12577,13197,13555,14089,14155,14165,14451,14462,15461,16600,18129,19211,20293,20482,20677,21825,21858,21951,22390,23871,50523,56289,56371,60599,65964,66214,68145,69601,70556,76454,78926,106052,107951,109113,216965,218294,218914,227292,235559,434204	Alox8,Nr2f2,Zfp36l1,Btg1,Btg3,Cdk6,Cdkn1c,Gadd45a,E2f1,Fap,Fem1b,Fgf10,Gas1,Gata3,Hras,Klf4,Notch2,Pten,Ccl12,Skil,Sox4,Thbs1,Timp2,Tnks,Wee1,Ets1,Lats2,Rassf1,Fzr1,Trp53inp1,Map3k20,Rgcc,Etaa1,Dab2ip,Slc25a33,Fbxo31,Gas2l1,Fbxo4,Cdk9,Uhrf2,Taok1,Cdc14b,Wapl,Ctdsp1,Topbp1,Whamm
10_Member	GO Biological Processes	GO:1903047	mitotic cell cycle process	-5.75716	-3.1411	58/665	11820,12192,12452,12530,12577,13555,13559,13860,14165,14677,15461,16000,16002,16563,16600,17865,19055,19192,19211,19877,19878,20293,20677,21423,21951,21987,22248,22390,24064,24075,28193,50496,50523,53892,57028,65964,66214,66616,67628,69556,72290,73420,75608,75826,76454,77407,77891,78267,104394,108058,216965,218294,218793,227292,234915,235559,237222,319944	App,Zfp36l1,Ccng2,Cdc25a,Cdkn1c,E2f1,E2f5,Eps8,Fgf10,Gnai1,Hras,Igf1,Igf2,Kif2a,Klf4,Mybl2,Ppp3ca,Psme3,Pten,Rock1,Rock2,Ccl12,Sox4,Tcf3,Tnks,Tpd52l1,Unc119,Wee1,Spry2,Taf10,Reep3,E2f6,Lats2,Ppm1d,Pdxp,Map3k20,Rgcc,Snx9,Anp32b,Bod1,Lsm11,Ccsap,Chmp4b,Senp2,Fbxo31,Rab35,Ube2s,Klhdc8b,E2f4,Camk2d,Taok1,Cdc14b,Ube2e2,Ctdsp1,Cep126,Topbp1,Ofd1,Taf2
10_Member	GO Biological Processes	GO:0044843	cell cycle G1/S phase transition	-5.51562	-2.99287	25/195	12530,13555,13559,14165,14451,16600,19055,19192,19211,20293,20677,21423,24075,50496,50523,66214,67628,69068,72290,75826,76454,104394,108058,218793,227292	Cdc25a,E2f1,E2f5,Fgf10,Gas1,Klf4,Ppp3ca,Psme3,Pten,Ccl12,Sox4,Tcf3,Taf10,E2f6,Lats2,Rgcc,Anp32b,Tcim,Lsm11,Senp2,Fbxo31,E2f4,Camk2d,Ube2e2,Ctdsp1
10_Member	GO Biological Processes	GO:0044770	cell cycle phase transition	-5.32478	-2.83981	40/408	11820,12192,12452,12530,12577,13555,13559,13860,14165,14451,16600,19055,19192,19211,20293,20677,21423,21987,24075,50496,50523,53892,56371,66214,67628,69068,72290,75608,75826,76454,77891,104394,108058,216965,218294,218793,226419,227292,235559,319944	App,Zfp36l1,Ccng2,Cdc25a,Cdkn1c,E2f1,E2f5,Eps8,Fgf10,Gas1,Klf4,Ppp3ca,Psme3,Pten,Ccl12,Sox4,Tcf3,Tpd52l1,Taf10,E2f6,Lats2,Ppm1d,Fzr1,Rgcc,Anp32b,Tcim,Lsm11,Chmp4b,Senp2,Fbxo31,Ube2s,E2f4,Camk2d,Taok1,Cdc14b,Ube2e2,Dyrk3,Ctdsp1,Topbp1,Taf2
10_Member	GO Biological Processes	GO:0000082	G1/S transition of mitotic cell cycle	-5.22386	-2.79325	23/177	12530,13555,13559,14165,16600,19055,19192,19211,20293,20677,21423,24075,50496,50523,66214,67628,72290,75826,76454,104394,108058,218793,227292	Cdc25a,E2f1,E2f5,Fgf10,Klf4,Ppp3ca,Psme3,Pten,Ccl12,Sox4,Tcf3,Taf10,E2f6,Lats2,Rgcc,Anp32b,Lsm11,Senp2,Fbxo31,E2f4,Camk2d,Ube2e2,Ctdsp1
10_Member	GO Biological Processes	GO:0007346	regulation of mitotic cell cycle	-4.95525	-2.63166	48/546	11820,12192,12226,12228,12530,12577,13144,13197,13555,14089,14165,14451,14677,15461,16000,16002,16600,19192,19211,20293,20677,21423,21858,21951,22390,26398,53416,57028,65964,66214,67628,72290,72349,73420,75608,75826,76454,108058,109333,216825,216965,218294,218793,223255,227154,227292,230126,235559	App,Zfp36l1,Btg1,Btg3,Cdc25a,Cdkn1c,Dapk3,Gadd45a,E2f1,Fap,Fgf10,Gas1,Gnai1,Hras,Igf1,Igf2,Klf4,Psme3,Pten,Ccl12,Sox4,Tcf3,Timp2,Tnks,Wee1,Map2k4,Stk39,Pdxp,Map3k20,Rgcc,Anp32b,Lsm11,Dusp3,Ccsap,Chmp4b,Senp2,Fbxo31,Camk2d,Pkn2,Usp22,Taok1,Cdc14b,Ube2e2,Stk24,Stradb,Ctdsp1,Shb,Topbp1
10_Member	GO Biological Processes	GO:0044772	mitotic cell cycle phase transition	-4.80801	-2.51802	36/369	11820,12192,12452,12530,12577,13555,13559,13860,14165,16600,19055,19192,19211,20293,20677,21423,21987,24075,50496,50523,53892,66214,67628,72290,75608,75826,76454,77891,104394,108058,216965,218294,218793,227292,235559,319944	App,Zfp36l1,Ccng2,Cdc25a,Cdkn1c,E2f1,E2f5,Eps8,Fgf10,Klf4,Ppp3ca,Psme3,Pten,Ccl12,Sox4,Tcf3,Tpd52l1,Taf10,E2f6,Lats2,Ppm1d,Rgcc,Anp32b,Lsm11,Chmp4b,Senp2,Fbxo31,Ube2s,E2f4,Camk2d,Taok1,Cdc14b,Ube2e2,Ctdsp1,Topbp1,Taf2
10_Member	GO Biological Processes	GO:1902806	regulation of cell cycle G1/S phase transition	-3.89249	-1.87488	17/134	13555,14165,14451,16600,19192,19211,20293,20677,21423,66214,67628,69068,72290,75826,76454,218793,227292	E2f1,Fgf10,Gas1,Klf4,Psme3,Pten,Ccl12,Sox4,Tcf3,Rgcc,Anp32b,Tcim,Lsm11,Senp2,Fbxo31,Ube2e2,Ctdsp1
10_Member	GO Biological Processes	GO:2000045	regulation of G1/S transition of mitotic cell cycle	-3.5543	-1.66562	15/117	13555,14165,16600,19192,19211,20293,20677,21423,66214,67628,72290,75826,76454,218793,227292	E2f1,Fgf10,Klf4,Psme3,Pten,Ccl12,Sox4,Tcf3,Rgcc,Anp32b,Lsm11,Senp2,Fbxo31,Ube2e2,Ctdsp1
10_Member	GO Biological Processes	GO:0010564	regulation of cell cycle process	-3.52156	-1.64046	46/591	11820,12192,12530,12577,13555,14089,14165,14451,14677,16000,16002,16600,19192,19211,19878,20293,20377,20677,21423,21951,56289,56371,57028,66214,67628,69068,69601,70556,72290,73420,75608,75826,76454,107951,108058,109113,109333,215351,216965,218294,218793,218914,226419,227292,235559,242521	App,Zfp36l1,Cdc25a,Cdkn1c,E2f1,Fap,Fgf10,Gas1,Gnai1,Igf1,Igf2,Klf4,Psme3,Pten,Rock2,Ccl12,Sfrp1,Sox4,Tcf3,Tnks,Rassf1,Fzr1,Pdxp,Rgcc,Anp32b,Tcim,Dab2ip,Slc25a33,Lsm11,Ccsap,Chmp4b,Senp2,Fbxo31,Cdk9,Camk2d,Uhrf2,Pkn2,Senp6,Taok1,Cdc14b,Ube2e2,Wapl,Dyrk3,Ctdsp1,Topbp1,Klhl9
10_Member	GO Biological Processes	GO:1901987	regulation of cell cycle phase transition	-3.24903	-1.44228	27/298	11820,12192,12530,12577,13555,14165,14451,16600,19192,19211,20293,20677,21423,56371,66214,67628,69068,72290,75826,76454,108058,216965,218294,218793,226419,227292,235559	App,Zfp36l1,Cdc25a,Cdkn1c,E2f1,Fgf10,Gas1,Klf4,Psme3,Pten,Ccl12,Sox4,Tcf3,Fzr1,Rgcc,Anp32b,Tcim,Lsm11,Senp2,Fbxo31,Camk2d,Taok1,Cdc14b,Ube2e2,Dyrk3,Ctdsp1,Topbp1
10_Member	GO Biological Processes	GO:0045930	negative regulation of mitotic cell cycle	-2.96194	-1.25523	22/234	12192,12226,12228,12577,13197,14089,14451,15461,16600,19211,20293,20677,21858,21951,22390,65964,66214,76454,216965,218294,227292,235559	Zfp36l1,Btg1,Btg3,Cdkn1c,Gadd45a,Fap,Gas1,Hras,Klf4,Pten,Ccl12,Sox4,Timp2,Tnks,Wee1,Map3k20,Rgcc,Fbxo31,Taok1,Cdc14b,Ctdsp1,Topbp1
10_Member	GO Biological Processes	GO:1901990	regulation of mitotic cell cycle phase transition	-2.59228	-1.00402	23/266	11820,12192,12530,12577,13555,14165,16600,19192,19211,20293,20677,21423,66214,67628,72290,75826,76454,108058,216965,218294,218793,227292,235559	App,Zfp36l1,Cdc25a,Cdkn1c,E2f1,Fgf10,Klf4,Psme3,Pten,Ccl12,Sox4,Tcf3,Rgcc,Anp32b,Lsm11,Senp2,Fbxo31,Camk2d,Taok1,Cdc14b,Ube2e2,Ctdsp1,Topbp1
10_Member	GO Biological Processes	GO:0010948	negative regulation of cell cycle process	-2.25374	-0.802201	19/219	12192,14165,14451,16600,19211,20293,20677,21951,56289,56371,66214,69601,76454,107951,216965,218294,218914,227292,235559	Zfp36l1,Fgf10,Gas1,Klf4,Pten,Ccl12,Sox4,Tnks,Rassf1,Fzr1,Rgcc,Dab2ip,Fbxo31,Cdk9,Taok1,Cdc14b,Wapl,Ctdsp1,Topbp1
11_Summary	GO Biological Processes	GO:0048608	reproductive structure development	-6.38081	-3.45162	46/456	11535,11622,11819,12192,12505,12577,12608,13039,13123,14155,14165,14178,14283,14313,14462,14784,16000,16002,16974,17684,18129,18787,19211,19288,20377,20675,21414,22215,22329,26413,26564,56213,66923,67231,69260,70248,73296,73679,75826,107515,207304,224045,232286,268903,319448,320790,12166	Adm,Ahr,Nr2f2,Zfp36l1,Cd44,Cdkn1c,Cebpb,Ctsl,Cyp7b1,Fem1b,Fgf10,Fgf7,Fosl1,Fst,Gata3,Grb2,Igf1,Igf2,Lrp6,Cited2,Notch2,Serpine1,Pten,Ptx3,Sfrp1,Sox3,Tcf7,Ube3a,Vcam1,Mapk1,Ror2,Htra1,Pbrm1,Tbc1d20,Ing2,Dazap1,Rhobtb3,Tex19.1,Senp2,Lgr4,Hectd1,Eif2b5,Tmf1,Nrip1,Fndc3a,Chd7,Bmpr1a
11_Member	GO Biological Processes	GO:0048608	reproductive structure development	-6.38081	-3.45162	46/456	11535,11622,11819,12192,12505,12577,12608,13039,13123,14155,14165,14178,14283,14313,14462,14784,16000,16002,16974,17684,18129,18787,19211,19288,20377,20675,21414,22215,22329,26413,26564,56213,66923,67231,69260,70248,73296,73679,75826,107515,207304,224045,232286,268903,319448,320790	Adm,Ahr,Nr2f2,Zfp36l1,Cd44,Cdkn1c,Cebpb,Ctsl,Cyp7b1,Fem1b,Fgf10,Fgf7,Fosl1,Fst,Gata3,Grb2,Igf1,Igf2,Lrp6,Cited2,Notch2,Serpine1,Pten,Ptx3,Sfrp1,Sox3,Tcf7,Ube3a,Vcam1,Mapk1,Ror2,Htra1,Pbrm1,Tbc1d20,Ing2,Dazap1,Rhobtb3,Tex19.1,Senp2,Lgr4,Hectd1,Eif2b5,Tmf1,Nrip1,Fndc3a,Chd7
11_Member	GO Biological Processes	GO:0061458	reproductive system development	-6.27307	-3.4079	46/460	11535,11622,11819,12192,12505,12577,12608,13039,13123,14155,14165,14178,14283,14313,14462,14784,16000,16002,16974,17684,18129,18787,19211,19288,20377,20675,21414,22215,22329,26413,26564,56213,66923,67231,69260,70248,73296,73679,75826,107515,207304,224045,232286,268903,319448,320790	Adm,Ahr,Nr2f2,Zfp36l1,Cd44,Cdkn1c,Cebpb,Ctsl,Cyp7b1,Fem1b,Fgf10,Fgf7,Fosl1,Fst,Gata3,Grb2,Igf1,Igf2,Lrp6,Cited2,Notch2,Serpine1,Pten,Ptx3,Sfrp1,Sox3,Tcf7,Ube3a,Vcam1,Mapk1,Ror2,Htra1,Pbrm1,Tbc1d20,Ing2,Dazap1,Rhobtb3,Tex19.1,Senp2,Lgr4,Hectd1,Eif2b5,Tmf1,Nrip1,Fndc3a,Chd7
11_Member	GO Biological Processes	GO:0007548	sex differentiation	-3.08307	-1.31821	26/290	11622,12166,12608,14165,14178,14313,14462,16974,17684,18787,19288,20377,20675,21414,22215,26564,67231,69260,73296,73679,107515,224045,232286,268903,319448,320790	Ahr,Bmpr1a,Cebpb,Fgf10,Fgf7,Fst,Gata3,Lrp6,Cited2,Serpine1,Ptx3,Sfrp1,Sox3,Tcf7,Ube3a,Ror2,Tbc1d20,Ing2,Rhobtb3,Tex19.1,Lgr4,Eif2b5,Tmf1,Nrip1,Fndc3a,Chd7
11_Member	GO Biological Processes	GO:0008406	gonad development	-2.31752	-0.836266	19/216	11622,12608,14178,14313,14462,17684,18787,19288,20377,20675,22215,67231,69260,73296,73679,224045,232286,268903,319448	Ahr,Cebpb,Fgf7,Fst,Gata3,Cited2,Serpine1,Ptx3,Sfrp1,Sox3,Ube3a,Tbc1d20,Ing2,Rhobtb3,Tex19.1,Eif2b5,Tmf1,Nrip1,Fndc3a
11_Member	GO Biological Processes	GO:0045137	development of primary sexual characteristics	-2.23285	-0.795811	19/220	11622,12608,14178,14313,14462,17684,18787,19288,20377,20675,22215,67231,69260,73296,73679,224045,232286,268903,319448	Ahr,Cebpb,Fgf7,Fst,Gata3,Cited2,Serpine1,Ptx3,Sfrp1,Sox3,Ube3a,Tbc1d20,Ing2,Rhobtb3,Tex19.1,Eif2b5,Tmf1,Nrip1,Fndc3a
12_Summary	GO Biological Processes	GO:0048729	tissue morphogenesis	-6.37231	-3.45162	61/683	11535,11622,12166,12505,12675,12814,12816,12836,12977,13039,13123,13800,14155,14165,14178,14234,14313,14362,14462,14634,14784,14815,15111,15227,15402,15412,16000,16372,16373,16600,16974,17125,17181,17387,17684,17930,18129,19211,19878,20292,20377,20677,20971,21407,22158,22160,22341,24064,26564,67087,67888,69718,73916,74019,107515,107765,110532,207304,231413,320790,407821,11845,12577,12608,12724,13…	Adm,Ahr,Bmpr1a,Cd44,Chuk,Col11a1,Col12a1,Col7a1,Csf1,Ctsl,Cyp7b1,Enah,Fem1b,Fgf10,Fgf7,Foxc2,Fst,Fzd1,Gata3,Gli3,Grb2,Nr3c1,Hand2,Foxf1,Hoxa5,Hoxb4,Igf1,Irx2,Irx3,Klf4,Lrp6,Smad1,Matn2,Mmp14,Cited2,Myom2,Notch2,Pten,Rock2,Ccl11,Sfrp1,Sox4,Sdc4,Tcf15,Tulp3,Twist1,Vegfc,Spry2,Ror2,Ctnnbip1,Tmem100,Ipmk,Ift57,Traf3ip1,Lgr4,Ankrd1,Adarb1,Hectd1,Grsf1,Chd7,Znrf3,Arf6,Cdkn1c,Cebpb,Clcn2,Prl8a2,Hp,Igf2,…
12_Member	GO Biological Processes	GO:0048729	tissue morphogenesis	-6.37231	-3.45162	61/683	11535,11622,12166,12505,12675,12814,12816,12836,12977,13039,13123,13800,14155,14165,14178,14234,14313,14362,14462,14634,14784,14815,15111,15227,15402,15412,16000,16372,16373,16600,16974,17125,17181,17387,17684,17930,18129,19211,19878,20292,20377,20677,20971,21407,22158,22160,22341,24064,26564,67087,67888,69718,73916,74019,107515,107765,110532,207304,231413,320790,407821	Adm,Ahr,Bmpr1a,Cd44,Chuk,Col11a1,Col12a1,Col7a1,Csf1,Ctsl,Cyp7b1,Enah,Fem1b,Fgf10,Fgf7,Foxc2,Fst,Fzd1,Gata3,Gli3,Grb2,Nr3c1,Hand2,Foxf1,Hoxa5,Hoxb4,Igf1,Irx2,Irx3,Klf4,Lrp6,Smad1,Matn2,Mmp14,Cited2,Myom2,Notch2,Pten,Rock2,Ccl11,Sfrp1,Sox4,Sdc4,Tcf15,Tulp3,Twist1,Vegfc,Spry2,Ror2,Ctnnbip1,Tmem100,Ipmk,Ift57,Traf3ip1,Lgr4,Ankrd1,Adarb1,Hectd1,Grsf1,Chd7,Znrf3
12_Member	GO Biological Processes	GO:0002009	morphogenesis of an epithelium	-5.28004	-2.81626	50/562	11535,11622,12505,12675,12977,13039,13123,13800,14155,14165,14178,14234,14313,14362,14462,14634,14784,14815,15111,15227,15402,15412,16000,16372,16373,16600,16974,17387,17684,18129,19211,19878,20292,20377,20677,20971,21407,22158,22160,22341,24064,26564,67087,69718,73916,74019,107515,207304,231413,407821	Adm,Ahr,Cd44,Chuk,Csf1,Ctsl,Cyp7b1,Enah,Fem1b,Fgf10,Fgf7,Foxc2,Fst,Fzd1,Gata3,Gli3,Grb2,Nr3c1,Hand2,Foxf1,Hoxa5,Hoxb4,Igf1,Irx2,Irx3,Klf4,Lrp6,Mmp14,Cited2,Notch2,Pten,Rock2,Ccl11,Sfrp1,Sox4,Sdc4,Tcf15,Tulp3,Twist1,Vegfc,Spry2,Ror2,Ctnnbip1,Ipmk,Ift57,Traf3ip1,Lgr4,Hectd1,Grsf1,Znrf3
12_Member	GO Biological Processes	GO:0048732	gland development	-5.27195	-2.81501	44/470	11622,11845,12166,12505,12577,12608,12675,12724,12977,13123,13529,14155,14165,14178,14462,14634,14815,15111,15227,15402,15439,16000,16002,16974,17263,17684,18129,18811,18812,19211,20111,20292,20377,20675,22173,22215,24075,26413,68268,68585,72043,109305,140740,234199	Ahr,Arf6,Bmpr1a,Cd44,Cdkn1c,Cebpb,Chuk,Clcn2,Csf1,Cyp7b1,Prl8a2,Fem1b,Fgf10,Fgf7,Gata3,Gli3,Nr3c1,Hand2,Foxf1,Hoxa5,Hp,Igf1,Igf2,Lrp6,Meg3,Cited2,Notch2,Prl2c2,Prl2c3,Pten,Rps6ka1,Ccl11,Sfrp1,Sox3,Tyr,Ube3a,Taf10,Mapk1,Zdhhc21,Rtn4,Sulf2,Orai1,Sec63,Fgl1
12_Member	GO Biological Processes	GO:0060562	epithelial tube morphogenesis	-3.99515	-1.94688	35/388	11535,11622,12505,12977,13039,13800,14165,14234,14362,14462,14634,14815,15111,15227,15402,16000,16372,16373,16974,17387,17684,18129,19878,20292,20377,20677,20971,22158,22160,24064,67087,69718,73916,107515,207304	Adm,Ahr,Cd44,Csf1,Ctsl,Enah,Fgf10,Foxc2,Fzd1,Gata3,Gli3,Nr3c1,Hand2,Foxf1,Hoxa5,Igf1,Irx2,Irx3,Lrp6,Mmp14,Cited2,Notch2,Rock2,Ccl11,Sfrp1,Sox4,Sdc4,Tulp3,Twist1,Spry2,Ctnnbip1,Ipmk,Ift57,Lgr4,Hectd1
12_Member	GO Biological Processes	GO:0001655	urogenital system development	-3.88	-1.8696	32/347	11481,11622,12505,12577,12628,12879,12931,13123,13797,14155,14165,14234,14462,14634,15227,16000,16372,16373,17125,17684,18027,18129,18263,19211,20377,20677,22215,67087,70350,72043,74019,107515	Acvr2b,Ahr,Cd44,Cdkn1c,Cfh,Cys1,Crlf1,Cyp7b1,Emx2,Fem1b,Fgf10,Foxc2,Gata3,Gli3,Foxf1,Igf1,Irx2,Irx3,Smad1,Cited2,Nfia,Notch2,Odc1,Pten,Sfrp1,Sox4,Ube3a,Ctnnbip1,Basp1,Sulf2,Traf3ip1,Lgr4
12_Member	GO Biological Processes	GO:0022612	gland morphogenesis	-3.66508	-1.73843	18/153	12505,12608,12977,13123,14155,14165,14178,14634,14815,16000,16974,18129,20111,20292,20377,68585,72043,234199	Cd44,Cebpb,Csf1,Cyp7b1,Fem1b,Fgf10,Fgf7,Gli3,Nr3c1,Igf1,Lrp6,Notch2,Rps6ka1,Ccl11,Sfrp1,Rtn4,Sulf2,Fgl1
12_Member	GO Biological Processes	GO:0001763	morphogenesis of a branching structure	-3.40939	-1.56125	24/246	11535,11622,12505,12876,12977,13039,14155,14165,14178,14234,14634,14784,15227,15402,16000,16974,17387,17684,20292,20377,24064,67087,68585,107515	Adm,Ahr,Cd44,Cpe,Csf1,Ctsl,Fem1b,Fgf10,Fgf7,Foxc2,Gli3,Grb2,Foxf1,Hoxa5,Igf1,Lrp6,Mmp14,Cited2,Ccl11,Sfrp1,Spry2,Ctnnbip1,Rtn4,Lgr4
12_Member	GO Biological Processes	GO:0061138	morphogenesis of a branching epithelium	-3.18776	-1.39447	22/225	11535,11622,12505,12977,13039,14155,14165,14178,14234,14634,14784,15227,15402,16000,16974,17387,17684,20292,20377,24064,67087,107515	Adm,Ahr,Cd44,Csf1,Ctsl,Fem1b,Fgf10,Fgf7,Foxc2,Gli3,Grb2,Foxf1,Hoxa5,Igf1,Lrp6,Mmp14,Cited2,Ccl11,Sfrp1,Spry2,Ctnnbip1,Lgr4
12_Member	GO Biological Processes	GO:0072001	renal system development	-3.11685	-1.34369	27/304	11481,11622,12505,12577,12628,12879,12931,13797,14165,14234,14462,14634,15227,16372,16373,17125,17684,18027,18129,18263,20377,20677,67087,70350,72043,74019,107515	Acvr2b,Ahr,Cd44,Cdkn1c,Cfh,Cys1,Crlf1,Emx2,Fgf10,Foxc2,Gata3,Gli3,Foxf1,Irx2,Irx3,Smad1,Cited2,Nfia,Notch2,Odc1,Sfrp1,Sox4,Ctnnbip1,Basp1,Sulf2,Traf3ip1,Lgr4
12_Member	GO Biological Processes	GO:0001822	kidney development	-2.492	-0.941535	24/287	11481,11622,12505,12577,12628,12879,12931,14165,14234,14462,14634,16372,16373,17125,17684,18129,18263,20377,20677,67087,70350,72043,74019,107515	Acvr2b,Ahr,Cd44,Cdkn1c,Cfh,Cys1,Crlf1,Fgf10,Foxc2,Gata3,Gli3,Irx2,Irx3,Smad1,Cited2,Notch2,Odc1,Sfrp1,Sox4,Ctnnbip1,Basp1,Sulf2,Traf3ip1,Lgr4
12_Member	GO Biological Processes	GO:0048754	branching morphogenesis of an epithelial tube	-2.24772	-0.800994	17/188	11622,12505,12977,13039,14165,14234,14634,15227,15402,16000,16974,17387,17684,20292,24064,67087,107515	Ahr,Cd44,Csf1,Ctsl,Fgf10,Foxc2,Gli3,Foxf1,Hoxa5,Igf1,Lrp6,Mmp14,Cited2,Ccl11,Spry2,Ctnnbip1,Lgr4
12_Member	GO Biological Processes	GO:0060993	kidney morphogenesis	-2.20185	-0.776532	11/101	11622,12505,14165,14462,14634,16372,16373,17684,20677,67087,107515	Ahr,Cd44,Fgf10,Gata3,Gli3,Irx2,Irx3,Cited2,Sox4,Ctnnbip1,Lgr4
12_Member	GO Biological Processes	GO:0072073	kidney epithelium development	-2.18462	-0.773379	14/145	12505,12931,14234,14462,14634,16372,16373,17125,17684,18129,20377,67087,70350,107515	Cd44,Crlf1,Foxc2,Gata3,Gli3,Irx2,Irx3,Smad1,Cited2,Notch2,Sfrp1,Ctnnbip1,Basp1,Lgr4
12_Member	GO Biological Processes	GO:0072006	nephron development	-2.05885	-0.687269	14/150	11622,12505,12628,14234,14462,14634,16372,16373,17684,18129,67087,70350,72043,107515	Ahr,Cd44,Cfh,Foxc2,Gata3,Gli3,Irx2,Irx3,Cited2,Notch2,Ctnnbip1,Basp1,Sulf2,Lgr4
13_Summary	GO Biological Processes	GO:0070848	response to growth factor	-6.32767	-3.43768	57/623	11481,11845,12166,12192,12310,12505,12509,12827,12928,13179,13555,14165,14178,14313,14362,14462,14784,14815,16419,16600,17125,17684,17965,18129,18607,18787,19777,19877,19878,20377,20379,20482,20661,21825,22341,24064,26413,26564,27528,52662,56213,67043,67384,67888,68799,69260,69601,72043,72349,72514,77407,94187,107765,109905,218397,237222,399558,17263,19663,69106,432442,677884	Acvr2b,Arf6,Bmpr1a,Zfp36l1,Calca,Cd44,Cd59a,Col4a2,Crk,Dcn,E2f1,Fgf10,Fgf7,Fst,Fzd1,Gata3,Grb2,Nr3c1,Itgb5,Klf4,Smad1,Cited2,Nbl1,Notch2,Pdpk1,Serpine1,Uri1,Rock1,Rock2,Sfrp1,Sfrp4,Skil,Sort1,Thbs1,Vegfc,Spry2,Mapk1,Ror2,Nrep,Ldlrad4,Htra1,Syap1,Bag4,Tmem100,Rgmb,Ing2,Dab2ip,Sulf2,Dusp3,Fgfbp3,Rab35,Zfp423,Ankrd1,Rap1a,Rasa1,Ofd1,Flrt2,Meg3,Rbpms,Stoml1,Akap7,Pakap
13_Member	GO Biological Processes	GO:0070848	response to growth factor	-6.32767	-3.43768	57/623	11481,11845,12166,12192,12310,12505,12509,12827,12928,13179,13555,14165,14178,14313,14362,14462,14784,14815,16419,16600,17125,17684,17965,18129,18607,18787,19777,19877,19878,20377,20379,20482,20661,21825,22341,24064,26413,26564,27528,52662,56213,67043,67384,67888,68799,69260,69601,72043,72349,72514,77407,94187,107765,109905,218397,237222,399558	Acvr2b,Arf6,Bmpr1a,Zfp36l1,Calca,Cd44,Cd59a,Col4a2,Crk,Dcn,E2f1,Fgf10,Fgf7,Fst,Fzd1,Gata3,Grb2,Nr3c1,Itgb5,Klf4,Smad1,Cited2,Nbl1,Notch2,Pdpk1,Serpine1,Uri1,Rock1,Rock2,Sfrp1,Sfrp4,Skil,Sort1,Thbs1,Vegfc,Spry2,Mapk1,Ror2,Nrep,Ldlrad4,Htra1,Syap1,Bag4,Tmem100,Rgmb,Ing2,Dab2ip,Sulf2,Dusp3,Fgfbp3,Rab35,Zfp423,Ankrd1,Rap1a,Rasa1,Ofd1,Flrt2
13_Member	GO Biological Processes	GO:0071363	cellular response to growth factor stimulus	-5.612	-3.06435	54/609	11481,11845,12166,12192,12310,12505,12509,12827,12928,13179,13555,14165,14178,14313,14362,14462,14784,14815,16419,16600,17125,17684,17965,18129,18607,18787,19777,20377,20379,20482,20661,21825,22341,24064,26564,27528,52662,56213,67043,67384,67888,68799,69260,69601,72043,72349,72514,77407,94187,107765,109905,218397,237222,399558	Acvr2b,Arf6,Bmpr1a,Zfp36l1,Calca,Cd44,Cd59a,Col4a2,Crk,Dcn,E2f1,Fgf10,Fgf7,Fst,Fzd1,Gata3,Grb2,Nr3c1,Itgb5,Klf4,Smad1,Cited2,Nbl1,Notch2,Pdpk1,Serpine1,Uri1,Sfrp1,Sfrp4,Skil,Sort1,Thbs1,Vegfc,Spry2,Ror2,Nrep,Ldlrad4,Htra1,Syap1,Bag4,Tmem100,Rgmb,Ing2,Dab2ip,Sulf2,Dusp3,Fgfbp3,Rab35,Zfp423,Ankrd1,Rap1a,Rasa1,Ofd1,Flrt2
13_Member	GO Biological Processes	GO:0090287	regulation of cellular response to growth factor stimulus	-3.14172	-1.35861	25/272	12509,13179,14165,14313,14362,14462,17684,17965,18129,18607,20377,20379,20482,21825,22341,24064,27528,52662,56213,69260,69601,72043,72514,94187,237222	Cd59a,Dcn,Fgf10,Fst,Fzd1,Gata3,Cited2,Nbl1,Notch2,Pdpk1,Sfrp1,Sfrp4,Skil,Thbs1,Vegfc,Spry2,Nrep,Ldlrad4,Htra1,Ing2,Dab2ip,Sulf2,Fgfbp3,Zfp423,Ofd1
13_Member	GO Biological Processes	GO:0090288	negative regulation of cellular response to growth factor stimulus	-2.61557	-1.02084	15/144	12509,13179,14362,14462,17965,18607,20377,20482,21825,24064,52662,56213,69601,72043,237222	Cd59a,Dcn,Fzd1,Gata3,Nbl1,Pdpk1,Sfrp1,Skil,Thbs1,Spry2,Ldlrad4,Htra1,Dab2ip,Sulf2,Ofd1
13_Member	GO Biological Processes	GO:0007178	transmembrane receptor protein serine/threonine kinase signaling pathway	-2.31548	-0.836266	28/363	11481,12166,14165,14313,14362,16419,17125,17263,17684,17965,18129,18607,19663,20377,20379,20482,21825,26564,27528,52662,56213,67888,68799,69106,69260,94187,432442,677884	Acvr2b,Bmpr1a,Fgf10,Fst,Fzd1,Itgb5,Smad1,Meg3,Cited2,Nbl1,Notch2,Pdpk1,Rbpms,Sfrp1,Sfrp4,Skil,Thbs1,Ror2,Nrep,Ldlrad4,Htra1,Tmem100,Rgmb,Stoml1,Ing2,Zfp423,Akap7,Pakap
13_Member	GO Biological Processes	GO:0071559	response to transforming growth factor beta	-2.13181	-0.736752	18/209	12192,12827,12928,14815,16419,17125,17684,18607,18787,19877,19878,20482,21825,27528,52662,56213,69260,107765	Zfp36l1,Col4a2,Crk,Nr3c1,Itgb5,Smad1,Cited2,Pdpk1,Serpine1,Rock1,Rock2,Skil,Thbs1,Nrep,Ldlrad4,Htra1,Ing2,Ankrd1
13_Member	GO Biological Processes	GO:0071772	response to BMP	-2.07824	-0.704234	16/180	11481,12166,14313,14362,14462,17125,17965,18129,20377,20379,20482,26564,56213,67888,68799,94187	Acvr2b,Bmpr1a,Fst,Fzd1,Gata3,Smad1,Nbl1,Notch2,Sfrp1,Sfrp4,Skil,Ror2,Htra1,Tmem100,Rgmb,Zfp423
13_Member	GO Biological Processes	GO:0071773	cellular response to BMP stimulus	-2.07824	-0.704234	16/180	11481,12166,14313,14362,14462,17125,17965,18129,20377,20379,20482,26564,56213,67888,68799,94187	Acvr2b,Bmpr1a,Fst,Fzd1,Gata3,Smad1,Nbl1,Notch2,Sfrp1,Sfrp4,Skil,Ror2,Htra1,Tmem100,Rgmb,Zfp423
14_Summary	GO Biological Processes	GO:0016311	dephosphorylation	-6.18123	-3.39641	39/363	11622,12530,13537,19043,19047,19052,19055,19211,19244,19262,19777,19877,19878,26931,26932,52432,53892,56294,57028,67238,67384,68943,69556,69871,72349,72828,74411,74585,101490,109700,114715,210376,218294,219024,227292,232947,240672,382051,665775	Ahr,Cdc25a,Dusp2,Ppm1b,Ppp1cc,Ppp2ca,Ppp3ca,Pten,Ptp4a2,Ptpra,Uri1,Rock1,Rock2,Ppp2r5c,Ppp2r5e,Ppp2r2d,Ppm1d,Ptpn9,Pdxp,Fam220a,Bag4,Pink1,Bod1,Ppp1r35,Dusp3,Ubash3b,Plpp6,Sppl3,Inpp5f,Itga1,Spred1,Mtmr9,Cdc14b,Pip4p1,Ctdsp1,Ppp1r37,Dusp5,Pdp2,Bod1l
14_Member	GO Biological Processes	GO:0016311	dephosphorylation	-6.18123	-3.39641	39/363	11622,12530,13537,19043,19047,19052,19055,19211,19244,19262,19777,19877,19878,26931,26932,52432,53892,56294,57028,67238,67384,68943,69556,69871,72349,72828,74411,74585,101490,109700,114715,210376,218294,219024,227292,232947,240672,382051,665775	Ahr,Cdc25a,Dusp2,Ppm1b,Ppp1cc,Ppp2ca,Ppp3ca,Pten,Ptp4a2,Ptpra,Uri1,Rock1,Rock2,Ppp2r5c,Ppp2r5e,Ppp2r2d,Ppm1d,Ptpn9,Pdxp,Fam220a,Bag4,Pink1,Bod1,Ppp1r35,Dusp3,Ubash3b,Plpp6,Sppl3,Inpp5f,Itga1,Spred1,Mtmr9,Cdc14b,Pip4p1,Ctdsp1,Ppp1r37,Dusp5,Pdp2,Bod1l
14_Member	GO Biological Processes	GO:0006470	protein dephosphorylation	-6.06473	-3.34676	29/232	12530,13537,19043,19047,19052,19055,19211,19244,19262,19877,19878,26931,26932,52432,53892,56294,57028,67238,68943,69556,72349,72828,74585,109700,218294,227292,240672,382051,665775	Cdc25a,Dusp2,Ppm1b,Ppp1cc,Ppp2ca,Ppp3ca,Pten,Ptp4a2,Ptpra,Rock1,Rock2,Ppp2r5c,Ppp2r5e,Ppp2r2d,Ppm1d,Ptpn9,Pdxp,Fam220a,Pink1,Bod1,Dusp3,Ubash3b,Sppl3,Itga1,Cdc14b,Ctdsp1,Dusp5,Pdp2,Bod1l
15_Summary	GO Biological Processes	GO:0035458	cellular response to interferon-beta	-6.15818	-3.39641	12/46	14469,15950,15953,15957,15959,26388,55932,60440,226691,226695,381308,100040462	Gbp2,Ifi203,Ifi47,Ifit1,Ifit3,Ifi202b,Gbp3,Iigp1,Ifi207,Ifi205,Ifi211,Mndal
15_Member	GO Biological Processes	GO:0035458	cellular response to interferon-beta	-6.15818	-3.39641	12/46	14469,15950,15953,15957,15959,26388,55932,60440,226691,226695,381308,100040462	Gbp2,Ifi203,Ifi47,Ifit1,Ifit3,Ifi202b,Gbp3,Iigp1,Ifi207,Ifi205,Ifi211,Mndal
15_Member	GO Biological Processes	GO:0035456	response to interferon-beta	-5.09946	-2.71067	12/57	14469,15950,15953,15957,15959,26388,55932,60440,226691,226695,381308,100040462	Gbp2,Ifi203,Ifi47,Ifit1,Ifit3,Ifi202b,Gbp3,Iigp1,Ifi207,Ifi205,Ifi211,Mndal
16_Summary	GO Biological Processes	GO:0035265	organ growth	-6.15754	-3.39641	28/217	11481,11622,12166,12816,12836,14165,14178,14234,14815,15182,16000,16526,17125,17181,17684,17967,19211,19736,21825,22215,22402,24064,26398,26413,28185,50523,108058,242509,11535,11819,12192,12224,12226,12508,12628,12675,12814,13007,14362,15111,15227,16002,16974,17263,17387,17930,18811,19055,20308,20482,20661,21407,22160,22608,52163,60406,66923,68190,70834,79362,83962,94245,107765,107951,110532,2130…	Acvr2b,Ahr,Bmpr1a,Col12a1,Col7a1,Fgf10,Fgf7,Foxc2,Nr3c1,Hdac2,Igf1,Kcnk2,Smad1,Matn2,Cited2,Ncam1,Pten,Rgs4,Thbs1,Ube3a,Ccn4,Spry2,Map2k4,Mapk1,Tomm70a,Lats2,Camk2d,Bnc2,Adm,Nr2f2,Zfp36l1,Klf5,Btg1,Cd53,Cfh,Chuk,Col11a1,Csrp1,Fzd1,Hand2,Foxf1,Igf2,Lrp6,Meg3,Mmp14,Myom2,Prl2c2,Ppp3ca,Ccl9,Skil,Sort1,Tcf15,Twist1,Ybx1,Camk1,Sap30,Pbrm1,Dubr,Spag9,Bhlhe41,Btbd1,Dtnbp1,Ankrd1,Cdk9,Adarb1,Pdlim2,Tmem1…
16_Member	GO Biological Processes	GO:0035265	organ growth	-6.15754	-3.39641	28/217	11481,11622,12166,12816,12836,14165,14178,14234,14815,15182,16000,16526,17125,17181,17684,17967,19211,19736,21825,22215,22402,24064,26398,26413,28185,50523,108058,242509	Acvr2b,Ahr,Bmpr1a,Col12a1,Col7a1,Fgf10,Fgf7,Foxc2,Nr3c1,Hdac2,Igf1,Kcnk2,Smad1,Matn2,Cited2,Ncam1,Pten,Rgs4,Thbs1,Ube3a,Ccn4,Spry2,Map2k4,Mapk1,Tomm70a,Lats2,Camk2d,Bnc2
16_Member	GO Biological Processes	GO:0060419	heart growth	-4.80082	-2.51543	17/114	11622,12166,14234,14815,15182,16000,16526,17125,17684,17967,19211,19736,22402,26398,26413,28185,108058	Ahr,Bmpr1a,Foxc2,Nr3c1,Hdac2,Igf1,Kcnk2,Smad1,Cited2,Ncam1,Pten,Rgs4,Ccn4,Map2k4,Mapk1,Tomm70a,Camk2d
16_Member	GO Biological Processes	GO:0055017	cardiac muscle tissue growth	-4.67397	-2.43089	16/105	12166,14234,14815,15182,16000,16526,17125,17684,17967,19211,19736,22402,26398,26413,28185,108058	Bmpr1a,Foxc2,Nr3c1,Hdac2,Igf1,Kcnk2,Smad1,Cited2,Ncam1,Pten,Rgs4,Ccn4,Map2k4,Mapk1,Tomm70a,Camk2d
16_Member	GO Biological Processes	GO:0061061	muscle structure development	-4.3671	-2.2009	56/707	11535,11819,12166,12192,12224,12226,12508,12628,12675,12814,13007,14165,14234,14362,14815,15111,15182,15227,16000,16002,16526,16974,17263,17387,17684,17930,17967,18811,19055,19211,19736,20308,20482,20661,21407,22160,22402,22608,26398,26413,28185,52163,60406,66923,68190,70834,79362,83962,94245,107765,107951,108058,110532,213019,231633,320790	Adm,Nr2f2,Bmpr1a,Zfp36l1,Klf5,Btg1,Cd53,Cfh,Chuk,Col11a1,Csrp1,Fgf10,Foxc2,Fzd1,Nr3c1,Hand2,Hdac2,Foxf1,Igf1,Igf2,Kcnk2,Lrp6,Meg3,Mmp14,Cited2,Myom2,Ncam1,Prl2c2,Ppp3ca,Pten,Rgs4,Ccl9,Skil,Sort1,Tcf15,Twist1,Ccn4,Ybx1,Map2k4,Mapk1,Tomm70a,Camk1,Sap30,Pbrm1,Dubr,Spag9,Bhlhe41,Btbd1,Dtnbp1,Ankrd1,Cdk9,Camk2d,Adarb1,Pdlim2,Tmem119,Chd7
16_Member	GO Biological Processes	GO:0060420	regulation of heart growth	-3.97963	-1.934	13/84	11622,12166,14815,15182,16000,16526,17684,17967,19211,19736,22402,26413,28185	Ahr,Bmpr1a,Nr3c1,Hdac2,Igf1,Kcnk2,Cited2,Ncam1,Pten,Rgs4,Ccn4,Mapk1,Tomm70a
16_Member	GO Biological Processes	GO:0055021	regulation of cardiac muscle tissue growth	-3.74722	-1.7873	12/77	12166,14815,15182,16000,16526,17684,17967,19211,19736,22402,26413,28185	Bmpr1a,Nr3c1,Hdac2,Igf1,Kcnk2,Cited2,Ncam1,Pten,Rgs4,Ccn4,Mapk1,Tomm70a
16_Member	GO Biological Processes	GO:0007507	heart development	-3.72203	-1.77698	49/629	11481,11535,11622,12166,12192,12224,12814,12876,14234,14362,14462,14634,14682,14815,15111,15182,15227,16000,16526,16974,17125,17684,17930,17967,18129,19211,19736,20677,21825,22160,22329,22402,26398,26413,28185,66923,67888,68585,73916,74019,74868,75826,107765,108058,114715,207304,213019,320790,399558	Acvr2b,Adm,Ahr,Bmpr1a,Zfp36l1,Klf5,Col11a1,Cpe,Foxc2,Fzd1,Gata3,Gli3,Gnaq,Nr3c1,Hand2,Hdac2,Foxf1,Igf1,Kcnk2,Lrp6,Smad1,Cited2,Myom2,Ncam1,Notch2,Pten,Rgs4,Sox4,Thbs1,Twist1,Vcam1,Ccn4,Map2k4,Mapk1,Tomm70a,Pbrm1,Tmem100,Rtn4,Ift57,Traf3ip1,Tmem65,Senp2,Ankrd1,Camk2d,Spred1,Hectd1,Pdlim2,Chd7,Flrt2
16_Member	GO Biological Processes	GO:0046620	regulation of organ growth	-3.51357	-1.63785	15/118	11622,12166,14234,14815,15182,16000,16526,17684,17967,19211,19736,22402,26413,28185,50523	Ahr,Bmpr1a,Foxc2,Nr3c1,Hdac2,Igf1,Kcnk2,Cited2,Ncam1,Pten,Rgs4,Ccn4,Mapk1,Tomm70a,Lats2
16_Member	GO Biological Processes	GO:0055024	regulation of cardiac muscle tissue development	-3.17336	-1.38153	13/101	12166,14815,15182,16000,16526,16974,17684,17967,19211,19736,22402,26413,28185	Bmpr1a,Nr3c1,Hdac2,Igf1,Kcnk2,Lrp6,Cited2,Ncam1,Pten,Rgs4,Ccn4,Mapk1,Tomm70a
16_Member	GO Biological Processes	GO:0060038	cardiac muscle cell proliferation	-2.72368	-1.08588	9/62	12166,14234,15182,16526,17125,17684,17967,19211,26413	Bmpr1a,Foxc2,Hdac2,Kcnk2,Smad1,Cited2,Ncam1,Pten,Mapk1
16_Member	GO Biological Processes	GO:0055022	negative regulation of cardiac muscle tissue growth	-2.6889	-1.06428	6/30	15182,16526,17684,19211,19736,28185	Hdac2,Kcnk2,Cited2,Pten,Rgs4,Tomm70a
16_Member	GO Biological Processes	GO:0061117	negative regulation of heart growth	-2.6889	-1.06428	6/30	15182,16526,17684,19211,19736,28185	Hdac2,Kcnk2,Cited2,Pten,Rgs4,Tomm70a
16_Member	GO Biological Processes	GO:0055026	negative regulation of cardiac muscle tissue development	-2.6358	-1.03545	7/41	15182,16526,16974,17684,19211,19736,28185	Hdac2,Kcnk2,Lrp6,Cited2,Pten,Rgs4,Tomm70a
16_Member	GO Biological Processes	GO:0048738	cardiac muscle tissue development	-2.39141	-0.886449	22/260	12166,12814,14234,14815,15111,15182,16000,16526,16974,17125,17684,17930,17967,19211,19736,22402,26398,26413,28185,107765,108058,320790	Bmpr1a,Col11a1,Foxc2,Nr3c1,Hand2,Hdac2,Igf1,Kcnk2,Lrp6,Smad1,Cited2,Myom2,Ncam1,Pten,Rgs4,Ccn4,Map2k4,Mapk1,Tomm70a,Ankrd1,Camk2d,Chd7
16_Member	GO Biological Processes	GO:0060043	regulation of cardiac muscle cell proliferation	-2.14173	-0.744905	7/50	12166,15182,16526,17684,17967,19211,26413	Bmpr1a,Hdac2,Kcnk2,Cited2,Ncam1,Pten,Mapk1
16_Member	GO Biological Processes	GO:0060044	negative regulation of cardiac muscle cell proliferation	-2.10426	-0.717944	4/18	15182,16526,17684,19211	Hdac2,Kcnk2,Cited2,Pten
16_Member	GO Biological Processes	GO:0014855	striated muscle cell proliferation	-2.08558	-0.707831	9/77	12166,14234,15182,16526,17125,17684,17967,19211,26413	Bmpr1a,Foxc2,Hdac2,Kcnk2,Smad1,Cited2,Ncam1,Pten,Mapk1
17_Summary	GO Biological Processes	GO:0001817	regulation of cytokine production	-6.15438	-3.39641	62/709	11541,11688,11820,12363,12509,12608,12611,12675,13078,13345,13709,14062,14462,15040,15182,15461,16000,16598,16600,16956,17082,18787,19043,19720,19878,20311,21825,22160,22402,26420,26558,27218,50706,53603,54123,54445,56468,56744,64297,66214,67070,67245,67512,67917,68279,68585,70312,72043,74019,78781,107515,192656,213211,217410,223601,226421,226695,232286,242691,381308,100038882,100040462,18129,991…	Adora2b,Alox8,App,Casp4,Cd59a,Cebpb,Cebpg,Chuk,Cyp1b1,Twist2,Elf1,F2r,Gata3,H2-T23,Hdac2,Hras,Igf1,Klf2,Klf4,Lpl,Il1rl1,Serpine1,Ppm1b,Trim27,Rock2,Cxcl5,Thbs1,Twist1,Ccn4,Mapk9,Homer3,Slamf1,Postn,Tslp,Irf7,Unc93b1,Socs5,Pf4,Gprc5b,Rgcc,Lsm14a,Peli1,Agpat2,Zcchc3,Mcoln2,Rtn4,Cactin,Sulf2,Traf3ip1,Zc3hav1,Lgr4,Ripk2,Rnf26,Trib2,Cyrib,Rab7b,Ifi205,Tmf1,Gpatch3,Ifi211,Isg15,Mndal,Notch2,Stard7,Abcg…
17_Member	GO Biological Processes	GO:0001817	regulation of cytokine production	-6.15438	-3.39641	62/709	11541,11688,11820,12363,12509,12608,12611,12675,13078,13345,13709,14062,14462,15040,15182,15461,16000,16598,16600,16956,17082,18787,19043,19720,19878,20311,21825,22160,22402,26420,26558,27218,50706,53603,54123,54445,56468,56744,64297,66214,67070,67245,67512,67917,68279,68585,70312,72043,74019,78781,107515,192656,213211,217410,223601,226421,226695,232286,242691,381308,100038882,100040462	Adora2b,Alox8,App,Casp4,Cd59a,Cebpb,Cebpg,Chuk,Cyp1b1,Twist2,Elf1,F2r,Gata3,H2-T23,Hdac2,Hras,Igf1,Klf2,Klf4,Lpl,Il1rl1,Serpine1,Ppm1b,Trim27,Rock2,Cxcl5,Thbs1,Twist1,Ccn4,Mapk9,Homer3,Slamf1,Postn,Tslp,Irf7,Unc93b1,Socs5,Pf4,Gprc5b,Rgcc,Lsm14a,Peli1,Agpat2,Zcchc3,Mcoln2,Rtn4,Cactin,Sulf2,Traf3ip1,Zc3hav1,Lgr4,Ripk2,Rnf26,Trib2,Cyrib,Rab7b,Ifi205,Tmf1,Gpatch3,Ifi211,Isg15,Mndal
17_Member	GO Biological Processes	GO:0001819	positive regulation of cytokine production	-5.66311	-3.09897	44/454	11541,11688,11820,12363,12608,12611,12675,13078,14062,14462,15040,15182,15461,16956,17082,18787,19878,21825,22160,26420,27218,50706,53603,54123,54445,56744,64297,66214,67070,67245,67512,67917,68279,68585,72043,78781,192656,223601,226421,226695,232286,242691,381308,100040462	Adora2b,Alox8,App,Casp4,Cebpb,Cebpg,Chuk,Cyp1b1,F2r,Gata3,H2-T23,Hdac2,Hras,Lpl,Il1rl1,Serpine1,Rock2,Thbs1,Twist1,Mapk9,Slamf1,Postn,Tslp,Irf7,Unc93b1,Pf4,Gprc5b,Rgcc,Lsm14a,Peli1,Agpat2,Zcchc3,Mcoln2,Rtn4,Sulf2,Zc3hav1,Ripk2,Cyrib,Rab7b,Ifi205,Tmf1,Gpatch3,Ifi211,Mndal
17_Member	GO Biological Processes	GO:0001816	cytokine production	-5.25674	-2.81317	64/788	11541,11688,11820,12363,12509,12608,12611,12675,13078,13345,13709,14062,14462,15040,15182,15461,16000,16598,16600,16956,17082,18129,18787,19043,19720,19878,20311,21825,22160,22402,26420,26558,27218,50706,53603,54123,54445,56468,56744,64297,66214,67070,67245,67512,67917,68279,68585,70312,72043,74019,78781,99138,107515,192656,213211,217410,223601,226421,226695,232286,242691,381308,100038882,1000404…	Adora2b,Alox8,App,Casp4,Cd59a,Cebpb,Cebpg,Chuk,Cyp1b1,Twist2,Elf1,F2r,Gata3,H2-T23,Hdac2,Hras,Igf1,Klf2,Klf4,Lpl,Il1rl1,Notch2,Serpine1,Ppm1b,Trim27,Rock2,Cxcl5,Thbs1,Twist1,Ccn4,Mapk9,Homer3,Slamf1,Postn,Tslp,Irf7,Unc93b1,Socs5,Pf4,Gprc5b,Rgcc,Lsm14a,Peli1,Agpat2,Zcchc3,Mcoln2,Rtn4,Cactin,Sulf2,Traf3ip1,Zc3hav1,Stard7,Lgr4,Ripk2,Rnf26,Trib2,Cyrib,Rab7b,Ifi205,Tmf1,Gpatch3,Ifi211,Isg15,Mndal
17_Member	GO Biological Processes	GO:0032642	regulation of chemokine production	-4.32083	-2.16831	14/89	11541,11688,11820,16600,16956,17082,20311,22160,26420,50706,53603,56468,68279,192656	Adora2b,Alox8,App,Klf4,Lpl,Il1rl1,Cxcl5,Twist1,Mapk9,Postn,Tslp,Socs5,Mcoln2,Ripk2
17_Member	GO Biological Processes	GO:0032602	chemokine production	-4.1056	-2.01567	14/93	11541,11688,11820,16600,16956,17082,20311,22160,26420,50706,53603,56468,68279,192656	Adora2b,Alox8,App,Klf4,Lpl,Il1rl1,Cxcl5,Twist1,Mapk9,Postn,Tslp,Socs5,Mcoln2,Ripk2
17_Member	GO Biological Processes	GO:0032722	positive regulation of chemokine production	-3.93395	-1.89873	11/63	11541,11688,11820,16956,17082,22160,26420,50706,53603,68279,192656	Adora2b,Alox8,App,Lpl,Il1rl1,Twist1,Mapk9,Postn,Tslp,Mcoln2,Ripk2
17_Member	GO Biological Processes	GO:0051047	positive regulation of secretion	-3.87987	-1.8696	44/537	11307,11541,11688,11820,11845,12363,12424,12494,12675,13529,14062,14462,14815,15040,16000,16956,17082,18811,18812,20677,20971,22160,22341,26420,27218,27681,28240,50706,50790,53603,54445,66214,66629,68585,68943,70450,74205,76055,78896,94245,107765,192656,232286,271457	Abcg1,Adora2b,Alox8,App,Arf6,Casp4,Cck,Cd38,Chuk,Prl8a2,F2r,Gata3,Nr3c1,H2-T23,Igf1,Lpl,Il1rl1,Prl2c2,Prl2c3,Sox4,Sdc4,Twist1,Vegfc,Mapk9,Slamf1,Snf8,Trpm2,Postn,Acsl4,Tslp,Unc93b1,Rgcc,Golph3,Rtn4,Pink1,Unc13d,Acsl3,Oga,Ecrg4,Dtnbp1,Ankrd1,Ripk2,Tmf1,Rab5a
17_Member	GO Biological Processes	GO:0002790	peptide secretion	-3.87418	-1.86875	52/670	11307,11481,11541,11688,11820,11845,12363,12494,12675,12876,13640,14062,14462,15040,16000,16956,17082,18129,18484,18555,19055,19325,19720,20377,20618,20677,22160,22341,22402,27218,28240,50706,50790,53603,54445,66214,66629,68279,68428,69638,74998,76055,78896,107515,107765,192656,238276,266690,277978,320790,338320,100038882	Abcg1,Acvr2b,Adora2b,Alox8,App,Arf6,Casp4,Cd38,Chuk,Cpe,Efna5,F2r,Gata3,H2-T23,Igf1,Lpl,Il1rl1,Notch2,Pam,Cdk16,Ppp3ca,Rab10,Trim27,Sfrp1,Sncg,Sox4,Twist1,Vegfc,Ccn4,Slamf1,Trpm2,Postn,Acsl4,Tslp,Unc93b1,Rgcc,Golph3,Mcoln2,Steap3,Enho,Rab11fip2,Oga,Ecrg4,Lgr4,Ankrd1,Ripk2,Akap5,Cyb5r4,Exoc3l,Chd7,Mia2,Isg15
17_Member	GO Biological Processes	GO:0051223	regulation of protein transport	-3.80849	-1.83318	55/725	11307,11541,11688,11820,11845,12363,12494,12675,13640,13663,14062,14462,14634,15040,15461,16000,16956,17082,18484,18555,19052,19055,19720,20377,20677,22160,22341,22402,26413,27218,28185,28240,50706,50790,52163,53603,54445,56149,66214,66629,67384,68943,69638,69981,74205,76055,76273,94221,107515,107765,192193,192656,216831,218333,238276	Abcg1,Adora2b,Alox8,App,Arf6,Casp4,Cd38,Chuk,Efna5,Ei24,F2r,Gata3,Gli3,H2-T23,Hras,Igf1,Lpl,Il1rl1,Pam,Cdk16,Ppp2ca,Ppp3ca,Trim27,Sfrp1,Sox4,Twist1,Vegfc,Ccn4,Mapk1,Slamf1,Tomm70a,Trpm2,Postn,Acsl4,Camk1,Tslp,Unc93b1,Grasp,Rgcc,Golph3,Bag4,Pink1,Enho,Tmem30a,Acsl3,Oga,Ndfip2,Gopc,Lgr4,Ankrd1,Edem1,Ripk2,Arhgap44,Ice1,Akap5
17_Member	GO Biological Processes	GO:0051222	positive regulation of protein transport	-3.78841	-1.81755	38/445	11307,11541,11688,11820,11845,12363,12494,12675,14062,14462,14634,15040,15461,16000,16956,17082,20677,22160,22341,26413,27218,28185,28240,50706,50790,52163,53603,54445,66214,66629,69981,74205,76055,107765,192193,192656,218333,238276	Abcg1,Adora2b,Alox8,App,Arf6,Casp4,Cd38,Chuk,F2r,Gata3,Gli3,H2-T23,Hras,Igf1,Lpl,Il1rl1,Sox4,Twist1,Vegfc,Mapk1,Slamf1,Tomm70a,Trpm2,Postn,Acsl4,Camk1,Tslp,Unc93b1,Rgcc,Golph3,Tmem30a,Acsl3,Oga,Ankrd1,Edem1,Ripk2,Ice1,Akap5
17_Member	GO Biological Processes	GO:1904951	positive regulation of establishment of protein localization	-3.7302	-1.78306	39/464	11307,11541,11688,11820,11845,12363,12494,12675,14062,14462,14634,15040,15461,16000,16956,17082,20677,22160,22341,26413,27218,28185,28240,50706,50790,52163,53603,54445,66214,66629,69981,74205,76055,107765,170770,192193,192656,218333,238276	Abcg1,Adora2b,Alox8,App,Arf6,Casp4,Cd38,Chuk,F2r,Gata3,Gli3,H2-T23,Hras,Igf1,Lpl,Il1rl1,Sox4,Twist1,Vegfc,Mapk1,Slamf1,Tomm70a,Trpm2,Postn,Acsl4,Camk1,Tslp,Unc93b1,Rgcc,Golph3,Tmem30a,Acsl3,Oga,Ankrd1,Bbc3,Edem1,Ripk2,Ice1,Akap5
17_Member	GO Biological Processes	GO:0090087	regulation of peptide transport	-3.69351	-1.75674	57/767	11307,11541,11688,11820,11845,12363,12494,12675,13640,13663,14062,14462,14634,15040,15461,16000,16956,17082,18484,18555,19052,19055,19720,20377,20677,22160,22341,22402,26413,27218,28185,28240,50706,50790,52163,53603,54445,56149,66214,66629,67384,68943,69638,69981,74205,76055,76273,78896,94221,107515,107765,192193,192656,216831,218333,238276,320790	Abcg1,Adora2b,Alox8,App,Arf6,Casp4,Cd38,Chuk,Efna5,Ei24,F2r,Gata3,Gli3,H2-T23,Hras,Igf1,Lpl,Il1rl1,Pam,Cdk16,Ppp2ca,Ppp3ca,Trim27,Sfrp1,Sox4,Twist1,Vegfc,Ccn4,Mapk1,Slamf1,Tomm70a,Trpm2,Postn,Acsl4,Camk1,Tslp,Unc93b1,Grasp,Rgcc,Golph3,Bag4,Pink1,Enho,Tmem30a,Acsl3,Oga,Ndfip2,Ecrg4,Gopc,Lgr4,Ankrd1,Edem1,Ripk2,Arhgap44,Ice1,Akap5,Chd7
17_Member	GO Biological Processes	GO:0070201	regulation of establishment of protein localization	-3.58869	-1.67776	56/757	11307,11541,11688,11820,11845,12363,12494,12675,13640,13663,14062,14462,14634,15040,15461,16000,16956,17082,18484,18555,19052,19055,19720,20377,20677,22160,22341,22402,26413,27218,28185,28240,50706,50790,52163,53603,54445,56149,66214,66629,67384,68943,69638,69981,74205,76055,76273,94221,107515,107765,170770,192193,192656,216831,218333,238276	Abcg1,Adora2b,Alox8,App,Arf6,Casp4,Cd38,Chuk,Efna5,Ei24,F2r,Gata3,Gli3,H2-T23,Hras,Igf1,Lpl,Il1rl1,Pam,Cdk16,Ppp2ca,Ppp3ca,Trim27,Sfrp1,Sox4,Twist1,Vegfc,Ccn4,Mapk1,Slamf1,Tomm70a,Trpm2,Postn,Acsl4,Camk1,Tslp,Unc93b1,Grasp,Rgcc,Golph3,Bag4,Pink1,Enho,Tmem30a,Acsl3,Oga,Ndfip2,Gopc,Lgr4,Ankrd1,Bbc3,Edem1,Ripk2,Arhgap44,Ice1,Akap5
17_Member	GO Biological Processes	GO:0009306	protein secretion	-3.56418	-1.66562	48/622	11307,11481,11541,11688,11820,11845,12363,12494,12675,13640,14062,14462,15040,16000,16956,17082,18129,18484,18555,19055,19325,19720,20377,20618,20677,22160,22341,22402,27218,28240,50706,50790,53603,54445,66214,66629,68279,68428,69638,74998,76055,107515,107765,192656,238276,266690,338320,100038882	Abcg1,Acvr2b,Adora2b,Alox8,App,Arf6,Casp4,Cd38,Chuk,Efna5,F2r,Gata3,H2-T23,Igf1,Lpl,Il1rl1,Notch2,Pam,Cdk16,Ppp3ca,Rab10,Trim27,Sfrp1,Sncg,Sox4,Twist1,Vegfc,Ccn4,Slamf1,Trpm2,Postn,Acsl4,Tslp,Unc93b1,Rgcc,Golph3,Mcoln2,Steap3,Enho,Rab11fip2,Oga,Lgr4,Ankrd1,Ripk2,Akap5,Cyb5r4,Mia2,Isg15
17_Member	GO Biological Processes	GO:1903532	positive regulation of secretion by cell	-3.41612	-1.56631	39/481	11307,11541,11688,11820,11845,12363,12424,12494,12675,14062,14462,14815,15040,16000,16956,17082,20677,20971,22160,22341,27218,27681,28240,50706,50790,53603,54445,66214,66629,68585,68943,70450,76055,78896,94245,107765,192656,232286,271457	Abcg1,Adora2b,Alox8,App,Arf6,Casp4,Cck,Cd38,Chuk,F2r,Gata3,Nr3c1,H2-T23,Igf1,Lpl,Il1rl1,Sox4,Sdc4,Twist1,Vegfc,Slamf1,Snf8,Trpm2,Postn,Acsl4,Tslp,Unc93b1,Rgcc,Golph3,Rtn4,Pink1,Unc13d,Oga,Ecrg4,Dtnbp1,Ankrd1,Ripk2,Tmf1,Rab5a
17_Member	GO Biological Processes	GO:0050714	positive regulation of protein secretion	-3.39325	-1.55338	28/307	11307,11541,11688,11820,11845,12363,12494,12675,14062,14462,15040,16000,16956,17082,20677,22160,22341,27218,28240,50706,50790,53603,54445,66214,66629,76055,107765,192656	Abcg1,Adora2b,Alox8,App,Arf6,Casp4,Cd38,Chuk,F2r,Gata3,H2-T23,Igf1,Lpl,Il1rl1,Sox4,Twist1,Vegfc,Slamf1,Trpm2,Postn,Acsl4,Tslp,Unc93b1,Rgcc,Golph3,Oga,Ankrd1,Ripk2
17_Member	GO Biological Processes	GO:0002793	positive regulation of peptide secretion	-3.06438	-1.305	29/338	11307,11541,11688,11820,11845,12363,12494,12675,14062,14462,15040,16000,16956,17082,20677,22160,22341,27218,28240,50706,50790,53603,54445,66214,66629,76055,78896,107765,192656	Abcg1,Adora2b,Alox8,App,Arf6,Casp4,Cd38,Chuk,F2r,Gata3,H2-T23,Igf1,Lpl,Il1rl1,Sox4,Twist1,Vegfc,Slamf1,Trpm2,Postn,Acsl4,Tslp,Unc93b1,Rgcc,Golph3,Oga,Ecrg4,Ankrd1,Ripk2
17_Member	GO Biological Processes	GO:0050715	positive regulation of cytokine secretion	-2.74103	-1.0991	16/154	11541,11688,11820,12363,12675,14062,14462,16956,17082,22160,27218,50706,53603,54445,66214,192656	Adora2b,Alox8,App,Casp4,Chuk,F2r,Gata3,Lpl,Il1rl1,Twist1,Slamf1,Postn,Tslp,Unc93b1,Rgcc,Ripk2
17_Member	GO Biological Processes	GO:0050663	cytokine secretion	-2.61899	-1.02332	22/249	11541,11688,11820,12363,12675,14062,14462,16956,17082,18129,19720,22160,22402,27218,50706,53603,54445,66214,68279,107515,192656,100038882	Adora2b,Alox8,App,Casp4,Chuk,F2r,Gata3,Lpl,Il1rl1,Notch2,Trim27,Twist1,Ccn4,Slamf1,Postn,Tslp,Unc93b1,Rgcc,Mcoln2,Lgr4,Ripk2,Isg15
17_Member	GO Biological Processes	GO:0050708	regulation of protein secretion	-2.58172	-0.998029	37/499	11307,11541,11688,11820,11845,12363,12494,12675,13640,14062,14462,15040,16000,16956,17082,18484,18555,19055,19720,20377,20677,22160,22341,22402,27218,28240,50706,50790,53603,54445,66214,66629,69638,76055,107515,107765,192656	Abcg1,Adora2b,Alox8,App,Arf6,Casp4,Cd38,Chuk,Efna5,F2r,Gata3,H2-T23,Igf1,Lpl,Il1rl1,Pam,Cdk16,Ppp3ca,Trim27,Sfrp1,Sox4,Twist1,Vegfc,Ccn4,Slamf1,Trpm2,Postn,Acsl4,Tslp,Unc93b1,Rgcc,Golph3,Enho,Oga,Lgr4,Ankrd1,Ripk2
17_Member	GO Biological Processes	GO:0002791	regulation of peptide secretion	-2.506	-0.950451	39/539	11307,11541,11688,11820,11845,12363,12494,12675,13640,14062,14462,15040,16000,16956,17082,18484,18555,19055,19720,20377,20677,22160,22341,22402,27218,28240,50706,50790,53603,54445,66214,66629,69638,76055,78896,107515,107765,192656,320790	Abcg1,Adora2b,Alox8,App,Arf6,Casp4,Cd38,Chuk,Efna5,F2r,Gata3,H2-T23,Igf1,Lpl,Il1rl1,Pam,Cdk16,Ppp3ca,Trim27,Sfrp1,Sox4,Twist1,Vegfc,Ccn4,Slamf1,Trpm2,Postn,Acsl4,Tslp,Unc93b1,Rgcc,Golph3,Enho,Oga,Ecrg4,Lgr4,Ankrd1,Ripk2,Chd7
17_Member	GO Biological Processes	GO:0050707	regulation of cytokine secretion	-2.27481	-0.819482	19/218	11541,11688,11820,12363,12675,14062,14462,16956,17082,19720,22160,22402,27218,50706,53603,54445,66214,107515,192656	Adora2b,Alox8,App,Casp4,Chuk,F2r,Gata3,Lpl,Il1rl1,Trim27,Twist1,Ccn4,Slamf1,Postn,Tslp,Unc93b1,Rgcc,Lgr4,Ripk2
18_Summary	GO Biological Processes	GO:0007050	cell cycle arrest	-5.98237	-3.3082	21/137	12577,13197,14089,14165,14451,15461,18129,20482,20677,21825,56289,60599,65964,66214,69601,70556,78926,107951,109113,218294,434204,11820,12530,14272,14283,16000,16002,16974,17684,19878,21423,67628,72290,72349,108058,109333,216825,218793,226419,230126	Cdkn1c,Gadd45a,Fap,Fgf10,Gas1,Hras,Notch2,Skil,Sox4,Thbs1,Rassf1,Trp53inp1,Map3k20,Rgcc,Dab2ip,Slc25a33,Gas2l1,Cdk9,Uhrf2,Cdc14b,Whamm,App,Cdc25a,Fnta,Fosl1,Igf1,Igf2,Lrp6,Cited2,Rock2,Tcf3,Anp32b,Lsm11,Dusp3,Camk2d,Pkn2,Usp22,Ube2e2,Dyrk3,Shb
18_Member	GO Biological Processes	GO:0007050	cell cycle arrest	-5.98237	-3.3082	21/137	12577,13197,14089,14165,14451,15461,18129,20482,20677,21825,56289,60599,65964,66214,69601,70556,78926,107951,109113,218294,434204	Cdkn1c,Gadd45a,Fap,Fgf10,Gas1,Hras,Notch2,Skil,Sox4,Thbs1,Rassf1,Trp53inp1,Map3k20,Rgcc,Dab2ip,Slc25a33,Gas2l1,Cdk9,Uhrf2,Cdc14b,Whamm
18_Member	GO Biological Processes	GO:0071156	regulation of cell cycle arrest	-2.87895	-1.19291	9/59	14089,14165,20677,56289,66214,69601,70556,107951,109113	Fap,Fgf10,Sox4,Rassf1,Rgcc,Dab2ip,Slc25a33,Cdk9,Uhrf2
18_Member	GO Biological Processes	GO:0045787	positive regulation of cell cycle	-2.39759	-0.888057	28/358	11820,12530,14089,14165,14272,14283,16000,16002,16974,17684,19878,20677,21423,56289,66214,67628,69601,72290,72349,107951,108058,109113,109333,216825,218294,218793,226419,230126	App,Cdc25a,Fap,Fgf10,Fnta,Fosl1,Igf1,Igf2,Lrp6,Cited2,Rock2,Sox4,Tcf3,Rassf1,Rgcc,Anp32b,Dab2ip,Lsm11,Dusp3,Cdk9,Camk2d,Uhrf2,Pkn2,Usp22,Cdc14b,Ube2e2,Dyrk3,Shb
19_Summary	Reactome Gene Sets	R-MMU-1280215	Cytokine Signaling in Immune system	-5.98025	-3.3082	49/516	11820,12928,12931,12977,13019,13537,14165,14178,14600,14784,15461,16156,16164,17082,17967,18188,18607,19043,19052,19192,19262,20111,20908,21944,22192,23806,24110,26398,26413,26420,26931,26932,53603,56468,56791,67245,69601,72349,72399,93834,108058,109905,114715,192656,215449,218397,240672,245527,100038882,54123,216238,13039,13429,54445	App,Crk,Crlf1,Csf1,Ctf1,Dusp2,Fgf10,Fgf7,Ghr,Grb2,Hras,Il11,Il13ra1,Il1rl1,Ncam1,Nrtn,Pdpk1,Ppm1b,Ppp2ca,Psme3,Ptpra,Rps6ka1,Stx3,Tnfsf12,Ube2m,Arih1,Usp18,Map2k4,Mapk1,Mapk9,Ppp2r5c,Ppp2r5e,Tslp,Socs5,Ube2l6,Peli1,Dab2ip,Dusp3,Brap,Peli2,Camk2d,Rap1a,Spred1,Ripk2,Rap1b,Rasa1,Dusp5,Eda2r,Isg15,Irf7,Eea1,Ctsl,Dnm1,Unc93b1
19_Member	Reactome Gene Sets	R-MMU-1280215	Cytokine Signaling in Immune system	-5.98025	-3.3082	49/516	11820,12928,12931,12977,13019,13537,14165,14178,14600,14784,15461,16156,16164,17082,17967,18188,18607,19043,19052,19192,19262,20111,20908,21944,22192,23806,24110,26398,26413,26420,26931,26932,53603,56468,56791,67245,69601,72349,72399,93834,108058,109905,114715,192656,215449,218397,240672,245527,100038882	App,Crk,Crlf1,Csf1,Ctf1,Dusp2,Fgf10,Fgf7,Ghr,Grb2,Hras,Il11,Il13ra1,Il1rl1,Ncam1,Nrtn,Pdpk1,Ppm1b,Ppp2ca,Psme3,Ptpra,Rps6ka1,Stx3,Tnfsf12,Ube2m,Arih1,Usp18,Map2k4,Mapk1,Mapk9,Ppp2r5c,Ppp2r5e,Tslp,Socs5,Ube2l6,Peli1,Dab2ip,Dusp3,Brap,Peli2,Camk2d,Rap1a,Spred1,Ripk2,Rap1b,Rasa1,Dusp5,Eda2r,Isg15
19_Member	Reactome Gene Sets	R-MMU-168138	Toll Like Receptor 9 (TLR9) Cascade	-3.43492	-1.58005	12/83	11820,19052,20111,26398,26413,26420,54123,67245,72349,93834,192656,216238	App,Ppp2ca,Rps6ka1,Map2k4,Mapk1,Mapk9,Irf7,Peli1,Dusp3,Peli2,Ripk2,Eea1
19_Member	Reactome Gene Sets	R-MMU-168181	Toll Like Receptor 7/8 (TLR7/8) Cascade	-3.0549	-1.305	11/79	11820,19052,20111,26398,26413,26420,54123,67245,72349,93834,192656	App,Ppp2ca,Rps6ka1,Map2k4,Mapk1,Mapk9,Irf7,Peli1,Dusp3,Peli2,Ripk2
19_Member	Reactome Gene Sets	R-MMU-975155	MyD88 dependent cascade initiated on endosome	-3.0549	-1.305	11/79	11820,19052,20111,26398,26413,26420,54123,67245,72349,93834,192656	App,Ppp2ca,Rps6ka1,Map2k4,Mapk1,Mapk9,Irf7,Peli1,Dusp3,Peli2,Ripk2
19_Member	Reactome Gene Sets	R-MMU-168898	Toll-like Receptor Cascades	-3.02886	-1.2895	15/131	11820,13039,13429,19052,20111,26398,26413,26420,54123,54445,67245,72349,93834,192656,216238	App,Ctsl,Dnm1,Ppp2ca,Rps6ka1,Map2k4,Mapk1,Mapk9,Irf7,Unc93b1,Peli1,Dusp3,Peli2,Ripk2,Eea1
19_Member	Reactome Gene Sets	R-MMU-168142	Toll Like Receptor 10 (TLR10) Cascade	-3.01246	-1.28337	10/68	11820,19052,20111,26398,26413,26420,67245,72349,93834,192656	App,Ppp2ca,Rps6ka1,Map2k4,Mapk1,Mapk9,Peli1,Dusp3,Peli2,Ripk2
19_Member	Reactome Gene Sets	R-MMU-168176	Toll Like Receptor 5 (TLR5) Cascade	-3.01246	-1.28337	10/68	11820,19052,20111,26398,26413,26420,67245,72349,93834,192656	App,Ppp2ca,Rps6ka1,Map2k4,Mapk1,Mapk9,Peli1,Dusp3,Peli2,Ripk2
19_Member	Reactome Gene Sets	R-MMU-975871	MyD88 cascade initiated on plasma membrane	-3.01246	-1.28337	10/68	11820,19052,20111,26398,26413,26420,67245,72349,93834,192656	App,Ppp2ca,Rps6ka1,Map2k4,Mapk1,Mapk9,Peli1,Dusp3,Peli2,Ripk2
19_Member	Reactome Gene Sets	R-MMU-166058	MyD88:MAL(TIRAP) cascade initiated on plasma membrane	-2.96223	-1.25523	10/69	11820,19052,20111,26398,26413,26420,67245,72349,93834,192656	App,Ppp2ca,Rps6ka1,Map2k4,Mapk1,Mapk9,Peli1,Dusp3,Peli2,Ripk2
19_Member	Reactome Gene Sets	R-MMU-168179	Toll Like Receptor TLR1:TLR2 Cascade	-2.96223	-1.25523	10/69	11820,19052,20111,26398,26413,26420,67245,72349,93834,192656	App,Ppp2ca,Rps6ka1,Map2k4,Mapk1,Mapk9,Peli1,Dusp3,Peli2,Ripk2
19_Member	Reactome Gene Sets	R-MMU-168188	Toll Like Receptor TLR6:TLR2 Cascade	-2.96223	-1.25523	10/69	11820,19052,20111,26398,26413,26420,67245,72349,93834,192656	App,Ppp2ca,Rps6ka1,Map2k4,Mapk1,Mapk9,Peli1,Dusp3,Peli2,Ripk2
19_Member	Reactome Gene Sets	R-MMU-181438	Toll Like Receptor 2 (TLR2) Cascade	-2.96223	-1.25523	10/69	11820,19052,20111,26398,26413,26420,67245,72349,93834,192656	App,Ppp2ca,Rps6ka1,Map2k4,Mapk1,Mapk9,Peli1,Dusp3,Peli2,Ripk2
19_Member	Reactome Gene Sets	R-MMU-166016	Toll Like Receptor 4 (TLR4) Cascade	-2.63258	-1.03317	12/102	11820,13429,19052,20111,26398,26413,26420,54123,67245,72349,93834,192656	App,Dnm1,Ppp2ca,Rps6ka1,Map2k4,Mapk1,Mapk9,Irf7,Peli1,Dusp3,Peli2,Ripk2
19_Member	Reactome Gene Sets	R-MMU-975138	TRAF6 mediated induction of NFkB and MAP kinases upon TLR7/8 or 9 activation	-2.55354	-0.977952	10/78	11820,19052,20111,26398,26413,26420,67245,72349,93834,192656	App,Ppp2ca,Rps6ka1,Map2k4,Mapk1,Mapk9,Peli1,Dusp3,Peli2,Ripk2
19_Member	Reactome Gene Sets	R-MMU-168164	Toll Like Receptor 3 (TLR3) Cascade	-2.53273	-0.969454	9/66	11820,19052,20111,26398,26413,26420,54123,72349,192656	App,Ppp2ca,Rps6ka1,Map2k4,Mapk1,Mapk9,Irf7,Dusp3,Ripk2
19_Member	Reactome Gene Sets	R-MMU-449147	Signaling by Interleukins	-2.47197	-0.934766	22/256	11820,12928,12931,12977,13019,14784,16156,16164,17082,19052,19192,20111,20908,26398,26413,26420,53603,56468,67245,72349,93834,192656	App,Crk,Crlf1,Csf1,Ctf1,Grb2,Il11,Il13ra1,Il1rl1,Ppp2ca,Psme3,Rps6ka1,Stx3,Map2k4,Mapk1,Mapk9,Tslp,Socs5,Peli1,Dusp3,Peli2,Ripk2
19_Member	Reactome Gene Sets	R-MMU-450282	MAPK targets/ Nuclear events mediated by MAP kinases	-2.16694	-0.759949	5/27	19052,20111,26413,26420,72349	Ppp2ca,Rps6ka1,Mapk1,Mapk9,Dusp3
19_Member	Reactome Gene Sets	R-MMU-198753	ERK/MAPK targets	-2.10426	-0.717944	4/18	19052,20111,26413,72349	Ppp2ca,Rps6ka1,Mapk1,Dusp3
20_Summary	GO Biological Processes	GO:0030278	regulation of ossification	-5.83559	-3.18526	29/238	11481,11622,11732,12166,12310,12457,12571,12608,12609,12977,13345,14634,14758,15111,16000,16478,16974,17125,20377,22160,22341,22402,26413,67087,71952,76566,231633,269941,100038882,12153,12400,14234,14362,16002,17387,20661,107515	Acvr2b,Ahr,Ank,Bmpr1a,Calca,Noct,Cdk6,Cebpb,Cebpd,Csf1,Twist2,Gli3,Gpm6b,Hand2,Igf1,Jund,Lrp6,Smad1,Sfrp1,Twist1,Vegfc,Ccn4,Mapk1,Ctnnbip1,Riox1,Rflnb,Tmem119,Chsy1,Isg15,Bmp1,Cbfb,Foxc2,Fzd1,Igf2,Mmp14,Sort1,Lgr4
20_Member	GO Biological Processes	GO:0030278	regulation of ossification	-5.83559	-3.18526	29/238	11481,11622,11732,12166,12310,12457,12571,12608,12609,12977,13345,14634,14758,15111,16000,16478,16974,17125,20377,22160,22341,22402,26413,67087,71952,76566,231633,269941,100038882	Acvr2b,Ahr,Ank,Bmpr1a,Calca,Noct,Cdk6,Cebpb,Cebpd,Csf1,Twist2,Gli3,Gpm6b,Hand2,Igf1,Jund,Lrp6,Smad1,Sfrp1,Twist1,Vegfc,Ccn4,Mapk1,Ctnnbip1,Riox1,Rflnb,Tmem119,Chsy1,Isg15
20_Member	GO Biological Processes	GO:0045667	regulation of osteoblast differentiation	-5.01241	-2.65254	20/145	11481,11622,12166,12457,12571,12608,12609,13345,14634,15111,16000,16478,17125,20377,22160,22341,22402,67087,71952,231633	Acvr2b,Ahr,Bmpr1a,Noct,Cdk6,Cebpb,Cebpd,Twist2,Gli3,Hand2,Igf1,Jund,Smad1,Sfrp1,Twist1,Vegfc,Ccn4,Ctnnbip1,Riox1,Tmem119
20_Member	GO Biological Processes	GO:0001503	ossification	-4.58381	-2.35976	37/393	11481,11622,11732,12153,12166,12310,12400,12457,12571,12608,12609,12977,13345,14234,14362,14634,14758,15111,16000,16002,16478,16974,17125,17387,20377,20661,22160,22341,22402,26413,67087,71952,76566,107515,231633,269941,100038882	Acvr2b,Ahr,Ank,Bmp1,Bmpr1a,Calca,Cbfb,Noct,Cdk6,Cebpb,Cebpd,Csf1,Twist2,Foxc2,Fzd1,Gli3,Gpm6b,Hand2,Igf1,Igf2,Jund,Lrp6,Smad1,Mmp14,Sfrp1,Sort1,Twist1,Vegfc,Ccn4,Mapk1,Ctnnbip1,Riox1,Rflnb,Lgr4,Tmem119,Chsy1,Isg15
20_Member	GO Biological Processes	GO:0001649	osteoblast differentiation	-4.57754	-2.35976	24/207	11481,11622,12166,12400,12457,12571,12608,12609,13345,14362,14634,15111,16000,16002,16478,17125,20377,22160,22341,22402,67087,71952,107515,231633	Acvr2b,Ahr,Bmpr1a,Cbfb,Noct,Cdk6,Cebpb,Cebpd,Twist2,Fzd1,Gli3,Hand2,Igf1,Igf2,Jund,Smad1,Sfrp1,Twist1,Vegfc,Ccn4,Ctnnbip1,Riox1,Lgr4,Tmem119
20_Member	GO Biological Processes	GO:0045778	positive regulation of ossification	-4.23569	-2.10929	15/102	11481,12166,12310,12608,12609,14634,14758,16000,16478,16974,17125,22402,67087,231633,100038882	Acvr2b,Bmpr1a,Calca,Cebpb,Cebpd,Gli3,Gpm6b,Igf1,Jund,Lrp6,Smad1,Ccn4,Ctnnbip1,Tmem119,Isg15
20_Member	GO Biological Processes	GO:0045669	positive regulation of osteoblast differentiation	-3.51418	-1.63785	11/70	11481,12166,12608,12609,14634,16000,16478,17125,22402,67087,231633	Acvr2b,Bmpr1a,Cebpb,Cebpd,Gli3,Igf1,Jund,Smad1,Ccn4,Ctnnbip1,Tmem119
20_Member	GO Biological Processes	GO:0030279	negative regulation of ossification	-2.78167	-1.12814	12/98	11622,12310,12457,12571,13345,15111,20377,22160,22341,71952,76566,269941	Ahr,Calca,Noct,Cdk6,Twist2,Hand2,Sfrp1,Twist1,Vegfc,Riox1,Rflnb,Chsy1
20_Member	GO Biological Processes	GO:0045668	negative regulation of osteoblast differentiation	-2.6743	-1.05534	9/63	11622,12457,12571,13345,15111,20377,22160,22341,71952	Ahr,Noct,Cdk6,Twist2,Hand2,Sfrp1,Twist1,Vegfc,Riox1

## Sheet: GO Terms of Dowpregulated Genes
GroupID	Category	Term	Description	LogP	Log(q-value)	InTerm_InList	Genes	Symbols
1_Summary	Reactome Gene Sets	R-MMU-8953854	Metabolism of RNA	-36.2258	-31.9627	85/545	11834,11991,13211,15568,16785,16912,19899,19921,19988,20020,20044,20054,20055,20084,20085,20103,20116,20624,20637,21771,22185,26961,27050,27207,27367,27370,27998,53317,53817,54451,54633,56031,56200,56488,57315,57750,59028,60321,64934,65961,66475,66483,66511,66585,66679,67097,67115,67186,67205,67281,67465,67941,68028,68092,68106,68879,69241,69305,69482,69912,70052,70233,70247,70465,74778,75416,768…	Aqr,Hnrnpd,Dhx9,Elavl1,Rpsa,Psmb9,Rpl18,Rpl19,Rpl6,Polr2a,Rps14,Rps15,Rps16,Rps18,Rps19,Rps5,Rps8,Eftud2,Snrnp70,Utp4,U2af2,Rpl8,Rps3,Rps11,Rpl3,Rps26,Exosc5,Plrg1,Ddx39b,Cpsf3,Pqbp1,Ppie,Ddx21,Nxt1,Wdr46,Wdr12,Rcl1,Wbp11,Pes1,Utp3,Rps23,Rpl36al,Chtop,Snrnp40,Rae1,Rps10,Rpl14,Rplp2,Utp11,Rpl37,Sf3a1,Rps27l,Rpl22l1,Ncbp2,Nt5c3b,Prpf6,Polr2d,Dcps,Nup35,Nup43,Prpf4,Cd2bp2,Psmd1,Wdr77,Rrp7a,Nop14,Rpl…
1_Member	Reactome Gene Sets	R-MMU-8953854	Metabolism of RNA	-36.2258	-31.9627	85/545	11834,11991,13211,15568,16785,16912,19899,19921,19988,20020,20044,20054,20055,20084,20085,20103,20116,20624,20637,21771,22185,26961,27050,27207,27367,27370,27998,53317,53817,54451,54633,56031,56200,56488,57315,57750,59028,60321,64934,65961,66475,66483,66511,66585,66679,67097,67115,67186,67205,67281,67465,67941,68028,68092,68106,68879,69241,69305,69482,69912,70052,70233,70247,70465,74778,75416,768…	Aqr,Hnrnpd,Dhx9,Elavl1,Rpsa,Psmb9,Rpl18,Rpl19,Rpl6,Polr2a,Rps14,Rps15,Rps16,Rps18,Rps19,Rps5,Rps8,Eftud2,Snrnp70,Utp4,U2af2,Rpl8,Rps3,Rps11,Rpl3,Rps26,Exosc5,Plrg1,Ddx39b,Cpsf3,Pqbp1,Ppie,Ddx21,Nxt1,Wdr46,Wdr12,Rcl1,Wbp11,Pes1,Utp3,Rps23,Rpl36al,Chtop,Snrnp40,Rae1,Rps10,Rpl14,Rplp2,Utp11,Rpl37,Sf3a1,Rps27l,Rpl22l1,Ncbp2,Nt5c3b,Prpf6,Polr2d,Dcps,Nup35,Nup43,Prpf4,Cd2bp2,Psmd1,Wdr77,Rrp7a,Nop14,Rpl…
1_Member	Reactome Gene Sets	R-MMU-72766	Translation	-27.9759	-24.3438	49/221	13667,16785,19899,19921,19988,20044,20054,20055,20084,20085,20103,20116,22384,26961,27050,27207,27367,27370,27395,55944,56280,56282,56284,60441,64655,64656,64658,66230,66242,66407,66475,66483,67097,67115,67186,67281,67308,67941,68028,69163,76808,76846,94063,107732,217337,268449,269261,270106,100503670	Eif2b4,Rpsa,Rpl18,Rpl19,Rpl6,Rps14,Rps15,Rps16,Rps18,Rps19,Rps5,Rps8,Eif4h,Rpl8,Rps3,Rps11,Rpl3,Rps26,Mrpl15,Eif3d,Mrpl37,Mrpl12,Mrpl19,Mrpl38,Mrps22,Mrps23,Mrps25,Mrps28,Mrps16,Mrps15,Rps23,Rpl36al,Rps10,Rpl14,Rplp2,Rpl37,Mrpl46,Rps27l,Rpl22l1,Mrpl44,Rpl18a,Rps9,Mrpl16,Mrpl10,Srp68,Rpl23a,Rpl12,Rpl13,Rpl5
1_Member	Reactome Gene Sets	R-MMU-6791226	Major pathway of rRNA processing in the nucleolus and cytosol	-27.8287	-24.3438	44/173	16785,19899,19921,19988,20044,20054,20055,20084,20085,20103,20116,21771,26961,27050,27207,27367,27370,27998,56200,57315,57750,59028,64934,65961,66475,66483,67097,67115,67186,67205,67281,67941,68028,74778,75416,76808,76846,100608,213773,268449,269261,270106,353258,100503670	Rpsa,Rpl18,Rpl19,Rpl6,Rps14,Rps15,Rps16,Rps18,Rps19,Rps5,Rps8,Utp4,Rpl8,Rps3,Rps11,Rpl3,Rps26,Exosc5,Ddx21,Wdr46,Wdr12,Rcl1,Pes1,Utp3,Rps23,Rpl36al,Rps10,Rpl14,Rplp2,Utp11,Rpl37,Rps27l,Rpl22l1,Rrp7a,Nop14,Rpl18a,Rps9,Noc4l,Tbl3,Rpl23a,Rpl12,Rpl13,Ltv1,Rpl5
1_Member	Reactome Gene Sets	R-MMU-72312	rRNA processing	-27.8287	-24.3438	44/173	16785,19899,19921,19988,20044,20054,20055,20084,20085,20103,20116,21771,26961,27050,27207,27367,27370,27998,56200,57315,57750,59028,64934,65961,66475,66483,67097,67115,67186,67205,67281,67941,68028,74778,75416,76808,76846,100608,213773,268449,269261,270106,353258,100503670	Rpsa,Rpl18,Rpl19,Rpl6,Rps14,Rps15,Rps16,Rps18,Rps19,Rps5,Rps8,Utp4,Rpl8,Rps3,Rps11,Rpl3,Rps26,Exosc5,Ddx21,Wdr46,Wdr12,Rcl1,Pes1,Utp3,Rps23,Rpl36al,Rps10,Rpl14,Rplp2,Utp11,Rpl37,Rps27l,Rpl22l1,Rrp7a,Nop14,Rpl18a,Rps9,Noc4l,Tbl3,Rpl23a,Rpl12,Rpl13,Ltv1,Rpl5
1_Member	Reactome Gene Sets	R-MMU-8868773	rRNA processing in the nucleus and cytosol	-27.8287	-24.3438	44/173	16785,19899,19921,19988,20044,20054,20055,20084,20085,20103,20116,21771,26961,27050,27207,27367,27370,27998,56200,57315,57750,59028,64934,65961,66475,66483,67097,67115,67186,67205,67281,67941,68028,74778,75416,76808,76846,100608,213773,268449,269261,270106,353258,100503670	Rpsa,Rpl18,Rpl19,Rpl6,Rps14,Rps15,Rps16,Rps18,Rps19,Rps5,Rps8,Utp4,Rpl8,Rps3,Rps11,Rpl3,Rps26,Exosc5,Ddx21,Wdr46,Wdr12,Rcl1,Pes1,Utp3,Rps23,Rpl36al,Rps10,Rpl14,Rplp2,Utp11,Rpl37,Rps27l,Rpl22l1,Rrp7a,Nop14,Rpl18a,Rps9,Noc4l,Tbl3,Rpl23a,Rpl12,Rpl13,Ltv1,Rpl5
1_Member	Reactome Gene Sets	R-MMU-1799339	SRP-dependent cotranslational protein targeting to membrane	-24.3429	-20.9248	31/89	16785,19899,19921,19988,20044,20054,20055,20084,20085,20103,20116,26961,27050,27207,27367,27370,66475,66483,67097,67115,67186,67281,67941,68028,76808,76846,217337,268449,269261,270106,100503670	Rpsa,Rpl18,Rpl19,Rpl6,Rps14,Rps15,Rps16,Rps18,Rps19,Rps5,Rps8,Rpl8,Rps3,Rps11,Rpl3,Rps26,Rps23,Rpl36al,Rps10,Rpl14,Rplp2,Rpl37,Rps27l,Rpl22l1,Rpl18a,Rps9,Srp68,Rpl23a,Rpl12,Rpl13,Rpl5
1_Member	Reactome Gene Sets	R-MMU-975956	Nonsense Mediated Decay (NMD) independent of the Exon Junction Complex (EJC)	-24.0029	-20.6428	31/91	16785,19899,19921,19988,20044,20054,20055,20084,20085,20103,20116,26961,27050,27207,27367,27370,66475,66483,67097,67115,67186,67281,67941,68028,68092,76808,76846,268449,269261,270106,100503670	Rpsa,Rpl18,Rpl19,Rpl6,Rps14,Rps15,Rps16,Rps18,Rps19,Rps5,Rps8,Rpl8,Rps3,Rps11,Rpl3,Rps26,Rps23,Rpl36al,Rps10,Rpl14,Rplp2,Rpl37,Rps27l,Rpl22l1,Ncbp2,Rpl18a,Rps9,Rpl23a,Rpl12,Rpl13,Rpl5
1_Member	GO Biological Processes	GO:0043604	amide biosynthetic process	-23.7324	-20.4235	82/756	11991,13211,13494,13664,13667,14109,14194,14651,14694,15568,16201,16785,18618,19896,19899,19921,19981,19988,20044,20054,20055,20084,20085,20103,20116,20226,20425,21357,21453,22384,23874,26961,27050,27053,27207,27367,27370,27395,30959,53817,53872,55944,56280,56282,56284,64656,64658,66242,66407,66475,66590,67115,67186,67281,67941,68028,68092,68966,69163,69241,76808,76846,78893,94063,97541,104112,10…	Hnrnpd,Dhx9,Drg1,Eif1a,Eif2b4,Fau,Fh1,Hagh,Rack1,Elavl1,Ilf3,Rpsa,Pemt,Rpl10a,Rpl18,Rpl19,Rpl37a,Rpl6,Rps14,Rps15,Rps16,Rps18,Rps19,Rps5,Rps8,Sars,Shmt1,Tarbp2,Tcof1,Eif4h,Farsb,Rpl8,Rps3,Asns,Rps11,Rpl3,Rps26,Mrpl15,Ddx25,Ddx39b,Caprin1,Eif3d,Mrpl37,Mrpl12,Mrpl19,Mrps23,Mrps25,Mrps16,Mrps15,Rps23,Farsa,Rpl14,Rplp2,Rpl37,Rps27l,Rpl22l1,Ncbp2,Ngdn,Mrpl44,Polr2d,Rpl18a,Rps9,Cnot10,Mrpl16,Qars,Acly,…
1_Member	KEGG Pathway	mmu03010	Ribosome	-23.2304	-19.9673	40/177	14109,16785,19896,19899,19921,19981,19988,20044,20054,20055,20084,20085,20103,20116,26961,27050,27207,27367,27370,27395,56282,56284,66242,66407,66475,66483,67097,67115,67186,67281,67941,68028,76808,76846,94063,107732,268449,269261,270106,100503670	Fau,Rpsa,Rpl10a,Rpl18,Rpl19,Rpl37a,Rpl6,Rps14,Rps15,Rps16,Rps18,Rps19,Rps5,Rps8,Rpl8,Rps3,Rps11,Rpl3,Rps26,Mrpl15,Mrpl12,Mrpl19,Mrps16,Mrps15,Rps23,Rpl36al,Rps10,Rpl14,Rplp2,Rpl37,Rps27l,Rpl22l1,Rpl18a,Rps9,Mrpl16,Mrpl10,Rpl23a,Rpl12,Rpl13,Rpl5
1_Member	GO Biological Processes	GO:0006412	translation	-23.0127	-19.7909	73/625	11991,13211,13494,13664,13667,14109,14694,15568,16201,16785,19896,19899,19921,19981,19988,20044,20054,20055,20084,20085,20103,20116,20226,20425,21357,21453,22384,23874,26961,27050,27207,27367,27370,27395,30959,53817,53872,55944,56280,56282,56284,64656,64658,66242,66407,66475,66590,67115,67186,67281,67941,68028,68092,68966,69163,69241,76808,76846,78893,94063,97541,107732,108037,108954,214580,23387…	Hnrnpd,Dhx9,Drg1,Eif1a,Eif2b4,Fau,Rack1,Elavl1,Ilf3,Rpsa,Rpl10a,Rpl18,Rpl19,Rpl37a,Rpl6,Rps14,Rps15,Rps16,Rps18,Rps19,Rps5,Rps8,Sars,Shmt1,Tarbp2,Tcof1,Eif4h,Farsb,Rpl8,Rps3,Rps11,Rpl3,Rps26,Mrpl15,Ddx25,Ddx39b,Caprin1,Eif3d,Mrpl37,Mrpl12,Mrpl19,Mrps23,Mrps25,Mrps16,Mrps15,Rps23,Farsa,Rpl14,Rplp2,Rpl37,Rps27l,Rpl22l1,Ncbp2,Ngdn,Mrpl44,Polr2d,Rpl18a,Rps9,Cnot10,Mrpl16,Qars,Mrpl10,Shmt2,Ppp1r15b,Ps…
1_Member	Reactome Gene Sets	R-MMU-72689	Formation of a pool of free 40S subunits	-22.8863	-19.7024	31/98	16785,19899,19921,19988,20044,20054,20055,20084,20085,20103,20116,26961,27050,27207,27367,27370,55944,66475,66483,67097,67115,67186,67281,67941,68028,76808,76846,268449,269261,270106,100503670	Rpsa,Rpl18,Rpl19,Rpl6,Rps14,Rps15,Rps16,Rps18,Rps19,Rps5,Rps8,Rpl8,Rps3,Rps11,Rpl3,Rps26,Eif3d,Rps23,Rpl36al,Rps10,Rpl14,Rplp2,Rpl37,Rps27l,Rpl22l1,Rpl18a,Rps9,Rpl23a,Rpl12,Rpl13,Rpl5
1_Member	GO Biological Processes	GO:0043043	peptide biosynthetic process	-22.7322	-19.5867	74/648	11991,13211,13494,13664,13667,14109,14651,14694,15568,16201,16785,19896,19899,19921,19981,19988,20044,20054,20055,20084,20085,20103,20116,20226,20425,21357,21453,22384,23874,26961,27050,27207,27367,27370,27395,30959,53817,53872,55944,56280,56282,56284,64656,64658,66242,66407,66475,66590,67115,67186,67281,67941,68028,68092,68966,69163,69241,76808,76846,78893,94063,97541,107732,108037,108954,214580…	Hnrnpd,Dhx9,Drg1,Eif1a,Eif2b4,Fau,Hagh,Rack1,Elavl1,Ilf3,Rpsa,Rpl10a,Rpl18,Rpl19,Rpl37a,Rpl6,Rps14,Rps15,Rps16,Rps18,Rps19,Rps5,Rps8,Sars,Shmt1,Tarbp2,Tcof1,Eif4h,Farsb,Rpl8,Rps3,Rps11,Rpl3,Rps26,Mrpl15,Ddx25,Ddx39b,Caprin1,Eif3d,Mrpl37,Mrpl12,Mrpl19,Mrps23,Mrps25,Mrps16,Mrps15,Rps23,Farsa,Rpl14,Rplp2,Rpl37,Rps27l,Rpl22l1,Ncbp2,Ngdn,Mrpl44,Polr2d,Rpl18a,Rps9,Cnot10,Mrpl16,Qars,Mrpl10,Shmt2,Ppp1r1…
1_Member	Reactome Gene Sets	R-MMU-72613	Eukaryotic Translation Initiation	-22.6738	-19.5867	33/116	13667,16785,19899,19921,19988,20044,20054,20055,20084,20085,20103,20116,22384,26961,27050,27207,27367,27370,55944,66475,66483,67097,67115,67186,67281,67941,68028,76808,76846,268449,269261,270106,100503670	Eif2b4,Rpsa,Rpl18,Rpl19,Rpl6,Rps14,Rps15,Rps16,Rps18,Rps19,Rps5,Rps8,Eif4h,Rpl8,Rps3,Rps11,Rpl3,Rps26,Eif3d,Rps23,Rpl36al,Rps10,Rpl14,Rplp2,Rpl37,Rps27l,Rpl22l1,Rpl18a,Rps9,Rpl23a,Rpl12,Rpl13,Rpl5
1_Member	Reactome Gene Sets	R-MMU-72737	Cap-dependent Translation Initiation	-22.6738	-19.5867	33/116	13667,16785,19899,19921,19988,20044,20054,20055,20084,20085,20103,20116,22384,26961,27050,27207,27367,27370,55944,66475,66483,67097,67115,67186,67281,67941,68028,76808,76846,268449,269261,270106,100503670	Eif2b4,Rpsa,Rpl18,Rpl19,Rpl6,Rps14,Rps15,Rps16,Rps18,Rps19,Rps5,Rps8,Eif4h,Rpl8,Rps3,Rps11,Rpl3,Rps26,Eif3d,Rps23,Rpl36al,Rps10,Rpl14,Rplp2,Rpl37,Rps27l,Rpl22l1,Rpl18a,Rps9,Rpl23a,Rpl12,Rpl13,Rpl5
1_Member	Reactome Gene Sets	R-MMU-156827	L13a-mediated translational silencing of Ceruloplasmin expression	-22.612	-19.553	32/108	16785,19899,19921,19988,20044,20054,20055,20084,20085,20103,20116,22384,26961,27050,27207,27367,27370,55944,66475,66483,67097,67115,67186,67281,67941,68028,76808,76846,268449,269261,270106,100503670	Rpsa,Rpl18,Rpl19,Rpl6,Rps14,Rps15,Rps16,Rps18,Rps19,Rps5,Rps8,Eif4h,Rpl8,Rps3,Rps11,Rpl3,Rps26,Eif3d,Rps23,Rpl36al,Rps10,Rpl14,Rplp2,Rpl37,Rps27l,Rpl22l1,Rpl18a,Rps9,Rpl23a,Rpl12,Rpl13,Rpl5
1_Member	Reactome Gene Sets	R-MMU-72706	GTP hydrolysis and joining of the 60S ribosomal subunit	-22.4732	-19.4405	32/109	16785,19899,19921,19988,20044,20054,20055,20084,20085,20103,20116,22384,26961,27050,27207,27367,27370,55944,66475,66483,67097,67115,67186,67281,67941,68028,76808,76846,268449,269261,270106,100503670	Rpsa,Rpl18,Rpl19,Rpl6,Rps14,Rps15,Rps16,Rps18,Rps19,Rps5,Rps8,Eif4h,Rpl8,Rps3,Rps11,Rpl3,Rps26,Eif3d,Rps23,Rpl36al,Rps10,Rpl14,Rplp2,Rpl37,Rps27l,Rpl22l1,Rpl18a,Rps9,Rpl23a,Rpl12,Rpl13,Rpl5
1_Member	Reactome Gene Sets	R-MMU-927802	Nonsense-Mediated Decay (NMD)	-21.1952	-18.2331	31/110	16785,19899,19921,19988,20044,20054,20055,20084,20085,20103,20116,26961,27050,27207,27367,27370,66475,66483,67097,67115,67186,67281,67941,68028,68092,76808,76846,268449,269261,270106,100503670	Rpsa,Rpl18,Rpl19,Rpl6,Rps14,Rps15,Rps16,Rps18,Rps19,Rps5,Rps8,Rpl8,Rps3,Rps11,Rpl3,Rps26,Rps23,Rpl36al,Rps10,Rpl14,Rplp2,Rpl37,Rps27l,Rpl22l1,Ncbp2,Rpl18a,Rps9,Rpl23a,Rpl12,Rpl13,Rpl5
1_Member	Reactome Gene Sets	R-MMU-975957	Nonsense Mediated Decay (NMD) enhanced by the Exon Junction Complex (EJC)	-21.1952	-18.2331	31/110	16785,19899,19921,19988,20044,20054,20055,20084,20085,20103,20116,26961,27050,27207,27367,27370,66475,66483,67097,67115,67186,67281,67941,68028,68092,76808,76846,268449,269261,270106,100503670	Rpsa,Rpl18,Rpl19,Rpl6,Rps14,Rps15,Rps16,Rps18,Rps19,Rps5,Rps8,Rpl8,Rps3,Rps11,Rpl3,Rps26,Rps23,Rpl36al,Rps10,Rpl14,Rplp2,Rpl37,Rps27l,Rpl22l1,Ncbp2,Rpl18a,Rps9,Rpl23a,Rpl12,Rpl13,Rpl5
1_Member	GO Biological Processes	GO:0022618	ribonucleoprotein complex assembly	-15.5913	-12.7378	35/215	12729,13211,16785,19988,20044,20054,20085,20103,20174,20901,21357,27041,27367,30946,53817,54633,55944,59014,66475,66978,67097,67465,67941,68879,69241,74778,78688,110109,214572,268449,269261,320632,353190,432508,100503670	Clns1a,Dhx9,Rpsa,Rpl6,Rps14,Rps15,Rps19,Rps5,Ruvbl2,Strap,Tarbp2,G3bp1,Rpl3,Abt1,Ddx39b,Pqbp1,Eif3d,Rrs1,Rps23,Luc7l,Rps10,Sf3a1,Rps27l,Prpf6,Polr2d,Rrp7a,Nol3,Nop2,Prmt7,Rpl23a,Rpl12,Snrnp200,Edc3,Cpsf6,Rpl5
1_Member	GO Biological Processes	GO:0071826	ribonucleoprotein complex subunit organization	-15.586	-12.7378	36/228	12729,13211,16785,19988,20044,20054,20085,20103,20174,20901,21357,27041,27367,30946,53817,54633,55944,59014,66475,66978,67097,67465,67941,68879,69241,74778,78688,110109,214572,268449,269261,269523,320632,353190,432508,100503670	Clns1a,Dhx9,Rpsa,Rpl6,Rps14,Rps15,Rps19,Rps5,Ruvbl2,Strap,Tarbp2,G3bp1,Rpl3,Abt1,Ddx39b,Pqbp1,Eif3d,Rrs1,Rps23,Luc7l,Rps10,Sf3a1,Rps27l,Prpf6,Polr2d,Rrp7a,Nol3,Nop2,Prmt7,Rpl23a,Rpl12,Vcp,Snrnp200,Edc3,Cpsf6,Rpl5
1_Member	Reactome Gene Sets	R-MMU-72649	Translation initiation complex formation	-12.2022	-9.53019	17/58	16785,20044,20054,20055,20084,20085,20103,20116,22384,27050,27207,27370,55944,66475,67097,67941,76846	Rpsa,Rps14,Rps15,Rps16,Rps18,Rps19,Rps5,Rps8,Eif4h,Rps3,Rps11,Rps26,Eif3d,Rps23,Rps10,Rps27l,Rps9
1_Member	Reactome Gene Sets	R-MMU-72702	Ribosomal scanning and start codon recognition	-12.2022	-9.53019	17/58	16785,20044,20054,20055,20084,20085,20103,20116,22384,27050,27207,27370,55944,66475,67097,67941,76846	Rpsa,Rps14,Rps15,Rps16,Rps18,Rps19,Rps5,Rps8,Eif4h,Rps3,Rps11,Rps26,Eif3d,Rps23,Rps10,Rps27l,Rps9
1_Member	Reactome Gene Sets	R-MMU-72662	Activation of the mRNA upon binding of the cap-binding complex and eIFs, and subsequent binding to 4	-12.0667	-9.40567	17/59	16785,20044,20054,20055,20084,20085,20103,20116,22384,27050,27207,27370,55944,66475,67097,67941,76846	Rpsa,Rps14,Rps15,Rps16,Rps18,Rps19,Rps5,Rps8,Eif4h,Rps3,Rps11,Rps26,Eif3d,Rps23,Rps10,Rps27l,Rps9
1_Member	Reactome Gene Sets	R-MMU-72695	Formation of the ternary complex, and subsequently, the 43S complex	-12.0336	-9.38322	16/51	16785,20044,20054,20055,20084,20085,20103,20116,27050,27207,27370,55944,66475,67097,67941,76846	Rpsa,Rps14,Rps15,Rps16,Rps18,Rps19,Rps5,Rps8,Rps3,Rps11,Rps26,Eif3d,Rps23,Rps10,Rps27l,Rps9
1_Member	GO Biological Processes	GO:0042255	ribosome assembly	-10.0316	-7.50809	16/67	16785,19988,20044,20054,20085,20103,27367,30946,59014,67097,67941,74778,110109,268449,269261,100503670	Rpsa,Rpl6,Rps14,Rps15,Rps19,Rps5,Rpl3,Abt1,Rrs1,Rps10,Rps27l,Rrp7a,Nop2,Rpl23a,Rpl12,Rpl5
1_Member	GO Biological Processes	GO:0000028	ribosomal small subunit assembly	-8.89149	-6.44792	9/19	16785,20044,20054,20085,20103,30946,67097,67941,74778	Rpsa,Rps14,Rps15,Rps19,Rps5,Abt1,Rps10,Rps27l,Rrp7a
1_Member	GO Biological Processes	GO:0070925	organelle assembly	-4.54426	-2.6052	45/789	12566,12632,13494,14894,16785,18817,19822,19988,20044,20054,20085,20103,22388,26886,26934,27041,27050,27367,30946,54138,54633,56275,59014,66475,66910,67097,67941,68001,68118,69928,74716,74778,74781,76308,106840,107995,110109,212190,217449,234852,268449,269261,320394,353190,100503670	Cdk2,Cfl2,Drg1,Cfap20,Rpsa,Plk1,Rnf4,Rpl6,Rps14,Rps15,Rps19,Rps5,Wdr1,Cenph,Racgap1,G3bp1,Rps3,Rpl3,Abt1,Atxn10,Pqbp1,Rbm14,Rrs1,Rps23,Tmem107,Rps10,Rps27l,Cfap298,Atg101,Cenps,Wbp2nl,Rrp7a,Wipi2,Rab1b,Unc119b,Cdc20,Nop2,Ubxn10,Trappc12,Chmp1a,Rpl23a,Rpl12,Cenpt,Edc3,Rpl5
2_Summary	GO Biological Processes	GO:0022613	ribonucleoprotein complex biogenesis	-28.7452	-24.7832	68/438	12729,13211,16785,19896,19988,20044,20054,20055,20085,20103,20116,20174,20901,21357,21771,27041,27367,27998,30946,53817,54633,55944,56200,56321,57315,57750,59014,59028,60321,64934,65961,66409,66475,66580,66978,67097,67115,67205,67390,67465,67920,67941,68731,68879,68966,69241,72462,74097,74778,75416,75751,78688,100608,100609,103136,107732,110109,213773,214572,234549,245474,268449,269261,320632,353…	Clns1a,Dhx9,Rpsa,Rpl10a,Rpl6,Rps14,Rps15,Rps16,Rps19,Rps5,Rps8,Ruvbl2,Strap,Tarbp2,Utp4,G3bp1,Rpl3,Exosc5,Abt1,Ddx39b,Pqbp1,Eif3d,Ddx21,Aatf,Wdr46,Wdr12,Rrs1,Rcl1,Wbp11,Pes1,Utp3,Rsl1d1,Rps23,Esf1,Luc7l,Rps10,Rpl14,Utp11,Mrm3,Sf3a1,Mak16,Rps27l,Rbfa,Prpf6,Ngdn,Polr2d,Rrp1b,Pop7,Rrp7a,Nop14,Ipo4,Nol3,Noc4l,Nsun5,Pwp1,Mrpl10,Nop2,Tbl3,Prmt7,Heatr3,Dkc1,Rpl23a,Rpl12,Snrnp200,Edc3,Ltv1,Cpsf6,Rpl5,Sar…
2_Member	GO Biological Processes	GO:0022613	ribonucleoprotein complex biogenesis	-28.7452	-24.7832	68/438	12729,13211,16785,19896,19988,20044,20054,20055,20085,20103,20116,20174,20901,21357,21771,27041,27367,27998,30946,53817,54633,55944,56200,56321,57315,57750,59014,59028,60321,64934,65961,66409,66475,66580,66978,67097,67115,67205,67390,67465,67920,67941,68731,68879,68966,69241,72462,74097,74778,75416,75751,78688,100608,100609,103136,107732,110109,213773,214572,234549,245474,268449,269261,320632,353…	Clns1a,Dhx9,Rpsa,Rpl10a,Rpl6,Rps14,Rps15,Rps16,Rps19,Rps5,Rps8,Ruvbl2,Strap,Tarbp2,Utp4,G3bp1,Rpl3,Exosc5,Abt1,Ddx39b,Pqbp1,Eif3d,Ddx21,Aatf,Wdr46,Wdr12,Rrs1,Rcl1,Wbp11,Pes1,Utp3,Rsl1d1,Rps23,Esf1,Luc7l,Rps10,Rpl14,Utp11,Mrm3,Sf3a1,Mak16,Rps27l,Rbfa,Prpf6,Ngdn,Polr2d,Rrp1b,Pop7,Rrp7a,Nop14,Ipo4,Nol3,Noc4l,Nsun5,Pwp1,Mrpl10,Nop2,Tbl3,Prmt7,Heatr3,Dkc1,Rpl23a,Rpl12,Snrnp200,Edc3,Ltv1,Cpsf6,Rpl5
2_Member	GO Biological Processes	GO:0042254	ribosome biogenesis	-21.9174	-18.9096	49/297	16785,19896,19988,20044,20054,20055,20085,20103,20116,21771,27367,27998,30946,56200,56321,57315,57750,59014,59028,60321,64934,65961,66409,66580,67097,67115,67205,67390,67920,67941,68731,68966,72462,74097,74778,75416,75751,100608,100609,103136,107732,110109,213773,234549,245474,268449,269261,353258,100503670	Rpsa,Rpl10a,Rpl6,Rps14,Rps15,Rps16,Rps19,Rps5,Rps8,Utp4,Rpl3,Exosc5,Abt1,Ddx21,Aatf,Wdr46,Wdr12,Rrs1,Rcl1,Wbp11,Pes1,Utp3,Rsl1d1,Esf1,Rps10,Rpl14,Utp11,Mrm3,Mak16,Rps27l,Rbfa,Ngdn,Rrp1b,Pop7,Rrp7a,Nop14,Ipo4,Noc4l,Nsun5,Pwp1,Mrpl10,Nop2,Tbl3,Heatr3,Dkc1,Rpl23a,Rpl12,Ltv1,Rpl5
2_Member	GO Biological Processes	GO:0034660	ncRNA metabolic process	-17.8451	-14.9244	56/475	19896,20044,20054,20055,20085,20116,20226,21357,21453,21771,22059,23874,27998,30946,54351,56200,57315,57750,59014,59028,60321,64934,65961,66246,66409,66580,66590,66911,67115,67205,67390,67920,68730,68731,68966,69163,70359,71981,72462,74097,74778,75416,77065,83456,97541,100087,100609,101861,103136,110109,213773,215456,233802,245474,353172,100503670	Rpl10a,Rps14,Rps15,Rps16,Rps19,Rps8,Sars,Tarbp2,Tcof1,Utp4,Trp53,Farsb,Exosc5,Abt1,Elp5,Ddx21,Wdr46,Wdr12,Rrs1,Rcl1,Wbp11,Pes1,Utp3,Osgep,Rsl1d1,Esf1,Farsa,Nudt16l1,Rpl14,Utp11,Mrm3,Mak16,Dus1l,Rbfa,Ngdn,Mrpl44,Gtpbp3,Tdrd12,Rrp1b,Pop7,Rrp7a,Nop14,Ints7,Mov10l1,Qars,Kti12,Nsun5,Ints4,Pwp1,Nop2,Tbl3,Gpat2,Thumpd1,Dkc1,Gars,Rpl5
2_Member	GO Biological Processes	GO:0016072	rRNA metabolic process	-15.9632	-13.0803	37/235	19896,20044,20054,20055,20085,20116,21453,21771,22059,27998,30946,56200,57315,57750,59014,59028,60321,64934,65961,66409,66580,67115,67205,67390,67920,68731,68966,72462,74097,74778,75416,100609,103136,110109,213773,245474,100503670	Rpl10a,Rps14,Rps15,Rps16,Rps19,Rps8,Tcof1,Utp4,Trp53,Exosc5,Abt1,Ddx21,Wdr46,Wdr12,Rrs1,Rcl1,Wbp11,Pes1,Utp3,Rsl1d1,Esf1,Rpl14,Utp11,Mrm3,Mak16,Rbfa,Ngdn,Rrp1b,Pop7,Rrp7a,Nop14,Nsun5,Pwp1,Nop2,Tbl3,Dkc1,Rpl5
2_Member	GO Biological Processes	GO:0006364	rRNA processing	-15.4808	-12.6491	34/204	19896,20044,20054,20055,20085,20116,21771,27998,30946,56200,57315,57750,59014,59028,60321,64934,65961,66409,66580,67115,67205,67390,67920,68731,68966,72462,74097,74778,75416,100609,110109,213773,245474,100503670	Rpl10a,Rps14,Rps15,Rps16,Rps19,Rps8,Utp4,Exosc5,Abt1,Ddx21,Wdr46,Wdr12,Rrs1,Rcl1,Wbp11,Pes1,Utp3,Rsl1d1,Esf1,Rpl14,Utp11,Mrm3,Mak16,Rbfa,Ngdn,Rrp1b,Pop7,Rrp7a,Nop14,Nsun5,Nop2,Tbl3,Dkc1,Rpl5
2_Member	GO Biological Processes	GO:0034470	ncRNA processing	-15.1672	-12.3512	44/349	19896,20044,20054,20055,20085,20116,21357,21771,27998,30946,54351,56200,57315,57750,59014,59028,60321,64934,65961,66246,66409,66580,67115,67205,67390,67920,68730,68731,68966,69163,70359,72462,74097,74778,75416,77065,100087,100609,101861,110109,213773,233802,245474,100503670	Rpl10a,Rps14,Rps15,Rps16,Rps19,Rps8,Tarbp2,Utp4,Exosc5,Abt1,Elp5,Ddx21,Wdr46,Wdr12,Rrs1,Rcl1,Wbp11,Pes1,Utp3,Osgep,Rsl1d1,Esf1,Rpl14,Utp11,Mrm3,Mak16,Dus1l,Rbfa,Ngdn,Mrpl44,Gtpbp3,Rrp1b,Pop7,Rrp7a,Nop14,Ints7,Kti12,Nsun5,Ints4,Nop2,Tbl3,Thumpd1,Dkc1,Rpl5
2_Member	GO Biological Processes	GO:0042274	ribosomal small subunit biogenesis	-14.1438	-11.372	20/69	16785,20044,20054,20055,20085,20103,20116,21771,30946,57315,59014,59028,65961,67097,67941,68966,74778,75416,213773,353258	Rpsa,Rps14,Rps15,Rps16,Rps19,Rps5,Rps8,Utp4,Abt1,Wdr46,Rrs1,Rcl1,Utp3,Rps10,Rps27l,Ngdn,Rrp7a,Nop14,Tbl3,Ltv1
2_Member	GO Biological Processes	GO:0000462	maturation of SSU-rRNA from tricistronic rRNA transcript (SSU-rRNA, 5.8S rRNA, LSU-rRNA)	-10.2177	-7.67059	12/32	20044,20055,20085,20116,21771,30946,57315,59014,59028,65961,68966,213773	Rps14,Rps16,Rps19,Rps8,Utp4,Abt1,Wdr46,Rrs1,Rcl1,Utp3,Ngdn,Tbl3
2_Member	GO Biological Processes	GO:0030490	maturation of SSU-rRNA	-9.1239	-6.66697	13/47	20044,20055,20085,20116,21771,30946,57315,59014,59028,65961,68966,75416,213773	Rps14,Rps16,Rps19,Rps8,Utp4,Abt1,Wdr46,Rrs1,Rcl1,Utp3,Ngdn,Nop14,Tbl3
3_Summary	GO Biological Processes	GO:0007059	chromosome segregation	-17.9973	-15.0565	46/322	13000,14156,14841,18817,20957,21973,24010,26371,26886,26934,27050,50878,51944,52683,54194,54392,56292,58186,59008,59014,66654,67177,67981,68612,69654,69912,69928,70012,70099,70645,71846,73679,75459,75801,103733,103768,107047,107995,110033,217449,234852,239122,268697,320394,381280,406217,13494,19183,19361,54369,71241,71981,83456,67472,76824,12428,12534,12544,12566,14056,17215,17216,17219,17685,220…	Csnk2a2,Fen1,Haspin,Plk1,Sycp1,Top2a,Ik,Ciao1,Cenph,Racgap1,Rps3,Stag3,Knstrn,Ncaph2,Akap8l,Ncapg,Naa10,Rad18,Anapc5,Rrs1,Tex12,Cdt1,Hormad1,Ube2c,Dctn2,Nup43,Cenps,Cep85,Smc4,Oip5,Syce2,Tex19.1,Syce3,4930447C04Rik,Tubg1,Tubg2,Psmg2,Cdc20,Kif22,Trappc12,Chmp1a,Setdb2,Ccnb1,Cenpt,Hjurp,Bex4,Drg1,Psmc3ip,Rad51,Nme6,Dmrtc2,Tdrd12,Mov10l1,Mtfr1,Mtfr1l,Ccna2,Cdk1,Cdc45,Cdk2,Ezh2,Mcm3,Mcm2,Mcm6,Msh2,Tr…
3_Member	GO Biological Processes	GO:0007059	chromosome segregation	-17.9973	-15.0565	46/322	13000,14156,14841,18817,20957,21973,24010,26371,26886,26934,27050,50878,51944,52683,54194,54392,56292,58186,59008,59014,66654,67177,67981,68612,69654,69912,69928,70012,70099,70645,71846,73679,75459,75801,103733,103768,107047,107995,110033,217449,234852,239122,268697,320394,381280,406217	Csnk2a2,Fen1,Haspin,Plk1,Sycp1,Top2a,Ik,Ciao1,Cenph,Racgap1,Rps3,Stag3,Knstrn,Ncaph2,Akap8l,Ncapg,Naa10,Rad18,Anapc5,Rrs1,Tex12,Cdt1,Hormad1,Ube2c,Dctn2,Nup43,Cenps,Cep85,Smc4,Oip5,Syce2,Tex19.1,Syce3,4930447C04Rik,Tubg1,Tubg2,Psmg2,Cdc20,Kif22,Trappc12,Chmp1a,Setdb2,Ccnb1,Cenpt,Hjurp,Bex4
3_Member	GO Biological Processes	GO:0098813	nuclear chromosome segregation	-12.2459	-9.55101	34/261	14156,14841,18817,20957,21973,24010,26934,50878,51944,52683,54194,54392,56292,59008,59014,66654,67177,67981,68612,69654,69928,70099,71846,73679,75459,75801,103733,103768,107047,107995,110033,217449,234852,268697	Fen1,Haspin,Plk1,Sycp1,Top2a,Ik,Racgap1,Stag3,Knstrn,Ncaph2,Akap8l,Ncapg,Naa10,Anapc5,Rrs1,Tex12,Cdt1,Hormad1,Ube2c,Dctn2,Cenps,Smc4,Syce2,Tex19.1,Syce3,4930447C04Rik,Tubg1,Tubg2,Psmg2,Cdc20,Kif22,Trappc12,Chmp1a,Ccnb1
3_Member	GO Biological Processes	GO:0000819	sister chromatid segregation	-10.4621	-7.8766	26/181	14156,14841,18817,21973,24010,26934,50878,51944,52683,54194,54392,56292,59008,59014,67177,67981,68612,69654,70099,103733,103768,107047,107995,110033,234852,268697	Fen1,Haspin,Plk1,Top2a,Ik,Racgap1,Stag3,Knstrn,Ncaph2,Akap8l,Ncapg,Naa10,Anapc5,Rrs1,Cdt1,Hormad1,Ube2c,Dctn2,Smc4,Tubg1,Tubg2,Psmg2,Cdc20,Kif22,Chmp1a,Ccnb1
3_Member	GO Biological Processes	GO:0000280	nuclear division	-10.1125	-7.57369	40/414	13494,14841,18817,19183,19361,20957,21973,24010,26934,50878,51944,52683,54194,54369,54392,56292,59008,59014,66654,67177,67981,68612,69654,69928,70012,70099,71241,71846,71981,73679,75459,75801,83456,103733,103768,107047,107995,110033,234852,268697	Drg1,Haspin,Plk1,Psmc3ip,Rad51,Sycp1,Top2a,Ik,Racgap1,Stag3,Knstrn,Ncaph2,Akap8l,Nme6,Ncapg,Naa10,Anapc5,Rrs1,Tex12,Cdt1,Hormad1,Ube2c,Dctn2,Cenps,Cep85,Smc4,Dmrtc2,Syce2,Tdrd12,Tex19.1,Syce3,4930447C04Rik,Mov10l1,Tubg1,Tubg2,Psmg2,Cdc20,Kif22,Chmp1a,Ccnb1
3_Member	GO Biological Processes	GO:0048285	organelle fission	-9.61396	-7.10672	42/467	13494,14841,18817,19183,19361,20957,21973,24010,26934,50878,51944,52683,54194,54369,54392,56292,59008,59014,66654,67177,67472,67981,68612,69654,69928,70012,70099,71241,71846,71981,73679,75459,75801,76824,83456,103733,103768,107047,107995,110033,234852,268697	Drg1,Haspin,Plk1,Psmc3ip,Rad51,Sycp1,Top2a,Ik,Racgap1,Stag3,Knstrn,Ncaph2,Akap8l,Nme6,Ncapg,Naa10,Anapc5,Rrs1,Tex12,Cdt1,Mtfr1,Hormad1,Ube2c,Dctn2,Cenps,Cep85,Smc4,Dmrtc2,Syce2,Tdrd12,Tex19.1,Syce3,4930447C04Rik,Mtfr1l,Mov10l1,Tubg1,Tubg2,Psmg2,Cdc20,Kif22,Chmp1a,Ccnb1
3_Member	GO Biological Processes	GO:0000070	mitotic sister chromatid segregation	-9.23827	-6.7533	22/148	14841,18817,24010,26934,51944,52683,54194,54392,56292,59008,59014,67177,68612,69654,70099,103733,103768,107047,107995,110033,234852,268697	Haspin,Plk1,Ik,Racgap1,Knstrn,Ncaph2,Akap8l,Ncapg,Naa10,Anapc5,Rrs1,Cdt1,Ube2c,Dctn2,Smc4,Tubg1,Tubg2,Psmg2,Cdc20,Kif22,Chmp1a,Ccnb1
3_Member	GO Biological Processes	GO:1903047	mitotic cell cycle process	-7.73498	-5.36949	48/665	12428,12534,12544,12566,13494,14056,14841,17215,17216,17219,17685,18817,19361,21973,22059,22687,24010,26886,26934,51944,52040,52683,53317,54194,54369,54392,56292,59008,59014,66679,67177,67941,68612,69270,69654,70012,70099,103733,103768,107047,107995,110033,209091,234852,235587,268697,269523,327762	Ccna2,Cdk1,Cdc45,Cdk2,Drg1,Ezh2,Haspin,Mcm3,Mcm2,Mcm6,Msh2,Plk1,Rad51,Top2a,Trp53,Zpr1,Ik,Cenph,Racgap1,Knstrn,Ppp1r10,Ncaph2,Plrg1,Akap8l,Nme6,Ncapg,Naa10,Anapc5,Rrs1,Rae1,Cdt1,Rps27l,Ube2c,Gins1,Dctn2,Cep85,Smc4,Tubg1,Tubg2,Psmg2,Cdc20,Kif22,Ccnb3,Chmp1a,Parp3,Ccnb1,Vcp,Dna2
3_Member	GO Biological Processes	GO:0140014	mitotic nuclear division	-6.46967	-4.25187	25/261	13494,14841,18817,24010,26934,51944,52683,54194,54369,54392,56292,59008,59014,67177,68612,69654,70012,70099,103733,103768,107047,107995,110033,234852,268697	Drg1,Haspin,Plk1,Ik,Racgap1,Knstrn,Ncaph2,Akap8l,Nme6,Ncapg,Naa10,Anapc5,Rrs1,Cdt1,Ube2c,Dctn2,Cep85,Smc4,Tubg1,Tubg2,Psmg2,Cdc20,Kif22,Chmp1a,Ccnb1
3_Member	GO Biological Processes	GO:0051301	cell division	-4.69025	-2.72599	37/590	12428,12454,12534,12566,14793,18817,20899,20957,21973,23924,26934,27050,51886,51944,52717,56321,59008,66679,67177,67236,67629,68251,68612,69073,69912,69928,70099,70645,71846,73708,75459,107995,209091,234852,239122,268697,320394	Ccna2,Ccnk,Cdk1,Cdk2,Cdca3,Plk1,Stra8,Sycp1,Top2a,Katna1,Racgap1,Rps3,Fubp1,Knstrn,Anapc16,Aatf,Anapc5,Rae1,Cdt1,Cinp,Spc24,Babam1,Ube2c,Kdf1,Nup43,Cenps,Smc4,Oip5,Syce2,Dppa3,Syce3,Cdc20,Ccnb3,Chmp1a,Setdb2,Ccnb1,Cenpt
3_Member	GO Biological Processes	GO:0010564	regulation of cell cycle process	-3.97048	-2.12401	35/591	12534,12544,12566,13000,13494,14056,14156,14841,18817,19014,19822,22059,24010,26934,51944,52040,53317,54369,56275,56292,59008,66679,67177,67941,67981,68251,68612,70012,103733,107047,107995,209091,234852,235587,268697	Cdk1,Cdc45,Cdk2,Csnk2a2,Drg1,Ezh2,Fen1,Haspin,Plk1,Med1,Rnf4,Trp53,Ik,Racgap1,Knstrn,Ppp1r10,Plrg1,Nme6,Rbm14,Naa10,Anapc5,Rae1,Cdt1,Rps27l,Hormad1,Babam1,Ube2c,Cep85,Tubg1,Psmg2,Cdc20,Ccnb3,Chmp1a,Parp3,Ccnb1
3_Member	GO Biological Processes	GO:0007346	regulation of mitotic cell cycle	-3.94022	-2.10362	33/546	12534,12544,12566,13494,14056,14841,17685,18817,21973,22059,24010,26941,27053,52040,53317,53376,54369,56292,56321,59008,66679,67177,67941,68612,70012,103733,107047,107338,209091,234852,235587,268697,406217	Cdk1,Cdc45,Cdk2,Drg1,Ezh2,Haspin,Msh2,Plk1,Top2a,Trp53,Ik,Slc9a3r1,Asns,Ppp1r10,Plrg1,Usp2,Nme6,Naa10,Aatf,Anapc5,Rae1,Cdt1,Rps27l,Ube2c,Cep85,Tubg1,Psmg2,Gbf1,Ccnb3,Chmp1a,Parp3,Ccnb1,Bex4
4_Summary	Reactome Gene Sets	R-MMU-1640170	Cell Cycle	-16.0002	-13.0988	60/590	12428,12534,12544,12566,13000,13001,13427,16912,17215,17216,17218,17219,17220,18817,18972,19075,19718,22059,22144,22147,26886,52683,52717,54392,57441,59004,59008,66679,67177,67629,68251,68275,68612,69263,69270,69482,69654,69912,69928,70099,70247,70645,72151,72590,75660,76308,103733,103768,106344,107995,216853,245474,268697,320394,327762,381280,433759,445007,621823,665433,13211,14156,18540,19361,2…	Ccna2,Cdk1,Cdc45,Cdk2,Csnk2a2,Csnk2b,Dync1i2,Psmb9,Mcm3,Mcm2,Mcm5,Mcm6,Mcm7,Plk1,Pold2,Prim1,Rfc2,Trp53,Tuba3a,Tuba3b,Cenph,Ncaph2,Anapc16,Ncapg,Gmnn,Pias4,Anapc5,Rae1,Cdt1,Spc24,Babam1,Rpa1,Ube2c,Rfc3,Gins1,Nup35,Dctn2,Nup43,Cenps,Smc4,Psmd1,Oip5,Rfc5,Ppme1,Lin37,Rab1b,Tubg1,Tubg2,Rfc4,Cdc20,Wrap53,Dkc1,Ccnb1,Cenpt,Dna2,Hjurp,Hdac1,Nup85,Psme2b,H2ac23,Dhx9,Fen1,Pcna-ps2,Rad51,Rrm1,Stra8,Zpr1,Cin…
4_Member	Reactome Gene Sets	R-MMU-1640170	Cell Cycle	-16.0002	-13.0988	60/590	12428,12534,12544,12566,13000,13001,13427,16912,17215,17216,17218,17219,17220,18817,18972,19075,19718,22059,22144,22147,26886,52683,52717,54392,57441,59004,59008,66679,67177,67629,68251,68275,68612,69263,69270,69482,69654,69912,69928,70099,70247,70645,72151,72590,75660,76308,103733,103768,106344,107995,216853,245474,268697,320394,327762,381280,433759,445007,621823,665433	Ccna2,Cdk1,Cdc45,Cdk2,Csnk2a2,Csnk2b,Dync1i2,Psmb9,Mcm3,Mcm2,Mcm5,Mcm6,Mcm7,Plk1,Pold2,Prim1,Rfc2,Trp53,Tuba3a,Tuba3b,Cenph,Ncaph2,Anapc16,Ncapg,Gmnn,Pias4,Anapc5,Rae1,Cdt1,Spc24,Babam1,Rpa1,Ube2c,Rfc3,Gins1,Nup35,Dctn2,Nup43,Cenps,Smc4,Psmd1,Oip5,Rfc5,Ppme1,Lin37,Rab1b,Tubg1,Tubg2,Rfc4,Cdc20,Wrap53,Dkc1,Ccnb1,Cenpt,Dna2,Hjurp,Hdac1,Nup85,Psme2b,H2ac23
4_Member	Reactome Gene Sets	R-MMU-69278	Cell Cycle, Mitotic	-15.0614	-12.2607	54/513	12428,12534,12544,12566,13000,13001,13427,16912,17215,17216,17218,17219,17220,18817,18972,19075,19718,22059,22144,22147,26886,52683,52717,54392,57441,59008,66679,67177,67629,68275,68612,69263,69270,69482,69654,69912,69928,70099,70247,72151,72590,75660,76308,103733,103768,106344,107995,268697,320394,327762,433759,445007,621823,665433	Ccna2,Cdk1,Cdc45,Cdk2,Csnk2a2,Csnk2b,Dync1i2,Psmb9,Mcm3,Mcm2,Mcm5,Mcm6,Mcm7,Plk1,Pold2,Prim1,Rfc2,Trp53,Tuba3a,Tuba3b,Cenph,Ncaph2,Anapc16,Ncapg,Gmnn,Anapc5,Rae1,Cdt1,Spc24,Rpa1,Ube2c,Rfc3,Gins1,Nup35,Dctn2,Nup43,Cenps,Smc4,Psmd1,Rfc5,Ppme1,Lin37,Rab1b,Tubg1,Tubg2,Rfc4,Cdc20,Ccnb1,Cenpt,Dna2,Hdac1,Nup85,Psme2b,H2ac23
4_Member	GO Biological Processes	GO:0006260	DNA replication	-14.6895	-11.9035	36/243	12428,12534,12544,12566,13211,14156,17215,17216,17218,17219,17220,18540,18972,19075,19361,19718,20133,20899,22059,22687,57441,67177,67236,68026,68275,69263,69270,69723,69928,71735,72151,101612,106344,110749,217127,327762	Ccna2,Cdk1,Cdc45,Cdk2,Dhx9,Fen1,Mcm3,Mcm2,Mcm5,Mcm6,Mcm7,Pcna-ps2,Pold2,Prim1,Rad51,Rfc2,Rrm1,Stra8,Trp53,Zpr1,Gmnn,Cdt1,Cinp,Pclaf,Rpa1,Rfc3,Gins1,Rpain,Cenps,Lrwd1,Rfc5,Grwd1,Rfc4,Chaf1b,Kat7,Dna2
4_Member	Reactome Gene Sets	R-MMU-69306	DNA Replication	-13.6688	-10.9171	25/122	12428,12544,12566,16912,17215,17216,17218,17219,17220,18972,19075,19718,52717,57441,59008,67177,68275,68612,69263,69270,70247,72151,106344,327762,621823	Ccna2,Cdc45,Cdk2,Psmb9,Mcm3,Mcm2,Mcm5,Mcm6,Mcm7,Pold2,Prim1,Rfc2,Anapc16,Gmnn,Anapc5,Cdt1,Rpa1,Ube2c,Rfc3,Gins1,Psmd1,Rfc5,Rfc4,Dna2,Psme2b
4_Member	KEGG Pathway	mmu03030	DNA replication	-13.6617	-10.9171	15/35	14156,17215,17216,17218,17219,17220,18972,19075,19718,68209,68275,69263,72151,106344,327762	Fen1,Mcm3,Mcm2,Mcm5,Mcm6,Mcm7,Pold2,Prim1,Rfc2,Rnaseh2c,Rpa1,Rfc3,Rfc5,Rfc4,Dna2
4_Member	Reactome Gene Sets	R-MMU-69239	Synthesis of DNA	-12.4729	-9.7539	23/114	12428,12566,16912,17215,17216,17218,17219,17220,18972,19075,19718,52717,59008,67177,68275,68612,69263,69270,70247,72151,106344,327762,621823	Ccna2,Cdk2,Psmb9,Mcm3,Mcm2,Mcm5,Mcm6,Mcm7,Pold2,Prim1,Rfc2,Anapc16,Anapc5,Cdt1,Rpa1,Ube2c,Rfc3,Gins1,Psmd1,Rfc5,Rfc4,Dna2,Psme2b
4_Member	Reactome Gene Sets	R-MMU-69620	Cell Cycle Checkpoints	-11.3703	-8.73042	34/280	12428,12534,12544,12566,13427,16912,17215,17216,17218,17219,17220,18817,19718,22059,26886,52717,59004,59008,67629,68251,68275,68612,69263,69912,69928,70247,72151,106344,107995,268697,320394,327762,445007,621823	Ccna2,Cdk1,Cdc45,Cdk2,Dync1i2,Psmb9,Mcm3,Mcm2,Mcm5,Mcm6,Mcm7,Plk1,Rfc2,Trp53,Cenph,Anapc16,Pias4,Anapc5,Spc24,Babam1,Rpa1,Ube2c,Rfc3,Nup43,Cenps,Psmd1,Rfc5,Rfc4,Cdc20,Ccnb1,Cenpt,Dna2,Nup85,Psme2b
4_Member	GO Biological Processes	GO:0006974	cellular response to DNA damage stimulus	-11.2029	-8.57326	60/757	12454,12534,12544,12566,13211,14156,14194,14375,17215,17216,17218,17219,17220,17685,17766,18140,18540,18817,18972,19361,19718,20174,20957,21973,22059,22201,22202,22209,27050,52040,53610,53817,58186,59004,66654,66824,66911,67236,67941,68026,68251,68275,69263,69723,69747,69928,70099,72151,75801,77065,106344,106821,110033,110749,216853,230379,232210,235587,269523,327762	Ccnk,Cdk1,Cdc45,Cdk2,Dhx9,Fen1,Fh1,Xrcc6,Mcm3,Mcm2,Mcm5,Mcm6,Mcm7,Msh2,Nudt1,Uhrf1,Pcna-ps2,Plk1,Pold2,Rad51,Rfc2,Ruvbl2,Sycp1,Top2a,Trp53,Uba1,Uba1y,Ube2a,Rps3,Ppp1r10,Nono,Ddx39b,Rad18,Pias4,Tex12,Pycard,Nudt16l1,Cinp,Rps27l,Pclaf,Babam1,Rpa1,Rfc3,Rpain,Zswim7,Cenps,Smc4,Rfc5,4930447C04Rik,Ints7,Rfc4,Oard1,Kif22,Chaf1b,Wrap53,Acer2,Hmces,Parp3,Vcp,Dna2
4_Member	GO Biological Processes	GO:0006261	DNA-dependent DNA replication	-11.0772	-8.45755	23/132	12544,12566,14156,17215,17216,17218,17219,17220,18540,18972,19075,19361,19718,22687,67177,68275,69263,69270,69723,69928,72151,106344,327762	Cdc45,Cdk2,Fen1,Mcm3,Mcm2,Mcm5,Mcm6,Mcm7,Pcna-ps2,Pold2,Prim1,Rad51,Rfc2,Zpr1,Cdt1,Rpa1,Rfc3,Gins1,Rpain,Cenps,Rfc5,Rfc4,Dna2
4_Member	GO Biological Processes	GO:0006281	DNA repair	-10.808	-8.20768	45/482	12544,12566,13211,14156,14194,14375,17215,17216,17218,17219,17220,17685,17766,18140,18540,18972,19361,19718,20174,20957,22059,22209,27050,53610,58186,66654,66911,67236,68026,68251,68275,69263,69723,69747,69928,70099,72151,75801,106344,110033,110749,216853,235587,269523,327762	Cdc45,Cdk2,Dhx9,Fen1,Fh1,Xrcc6,Mcm3,Mcm2,Mcm5,Mcm6,Mcm7,Msh2,Nudt1,Uhrf1,Pcna-ps2,Pold2,Rad51,Rfc2,Ruvbl2,Sycp1,Trp53,Ube2a,Rps3,Nono,Rad18,Tex12,Nudt16l1,Cinp,Pclaf,Babam1,Rpa1,Rfc3,Rpain,Zswim7,Cenps,Smc4,Rfc5,4930447C04Rik,Rfc4,Kif22,Chaf1b,Wrap53,Parp3,Vcp,Dna2
4_Member	Reactome Gene Sets	R-MMU-69242	S Phase	-10.4034	-7.83043	23/142	12428,12566,16912,17215,17216,17218,17219,17220,18972,19075,19718,52717,59008,67177,68275,68612,69263,69270,70247,72151,106344,327762,621823	Ccna2,Cdk2,Psmb9,Mcm3,Mcm2,Mcm5,Mcm6,Mcm7,Pold2,Prim1,Rfc2,Anapc16,Anapc5,Cdt1,Rpa1,Ube2c,Rfc3,Gins1,Psmd1,Rfc5,Rfc4,Dna2,Psme2b
4_Member	Reactome Gene Sets	R-MMU-176187	Activation of ATR in response to replication stress	-9.85615	-7.34122	12/34	12544,12566,17215,17216,17218,17219,17220,19718,68275,69263,72151,106344	Cdc45,Cdk2,Mcm3,Mcm2,Mcm5,Mcm6,Mcm7,Rfc2,Rpa1,Rfc3,Rfc5,Rfc4
4_Member	Reactome Gene Sets	R-MMU-68962	Activation of the pre-replicative complex	-9.28919	-6.79693	11/30	12544,12566,17215,17216,17218,17219,17220,19075,57441,67177,68275	Cdc45,Cdk2,Mcm3,Mcm2,Mcm5,Mcm6,Mcm7,Prim1,Gmnn,Cdt1,Rpa1
4_Member	Reactome Gene Sets	R-MMU-69481	G2/M Checkpoints	-7.75868	-5.38766	21/162	12534,12544,12566,16912,17215,17216,17218,17219,17220,19718,22059,59004,68251,68275,69263,70247,72151,106344,268697,327762,621823	Cdk1,Cdc45,Cdk2,Psmb9,Mcm3,Mcm2,Mcm5,Mcm6,Mcm7,Rfc2,Trp53,Pias4,Babam1,Rpa1,Rfc3,Psmd1,Rfc5,Rfc4,Ccnb1,Dna2,Psme2b
4_Member	GO Biological Processes	GO:0044786	cell cycle DNA replication	-7.65701	-5.30238	11/41	12544,17215,17216,17218,17219,17220,19361,22687,67177,69270,327762	Cdc45,Mcm3,Mcm2,Mcm5,Mcm6,Mcm7,Rad51,Zpr1,Cdt1,Gins1,Dna2
4_Member	GO Biological Processes	GO:0033260	nuclear DNA replication	-7.17108	-4.8622	10/36	12544,17215,17216,17218,17219,17220,19361,67177,69270,327762	Cdc45,Mcm3,Mcm2,Mcm5,Mcm6,Mcm7,Rad51,Cdt1,Gins1,Dna2
4_Member	Reactome Gene Sets	R-MMU-69002	DNA Replication Pre-Initiation	-6.87151	-4.60684	14/82	12544,12566,16912,17215,17216,17218,17219,17220,19075,57441,67177,68275,70247,621823	Cdc45,Cdk2,Psmb9,Mcm3,Mcm2,Mcm5,Mcm6,Mcm7,Prim1,Gmnn,Cdt1,Rpa1,Psmd1,Psme2b
4_Member	CORUM	CORUM:122	MCM complex	-6.85925	-4.60045	5/6	17215,17216,17218,17219,17220	Mcm3,Mcm2,Mcm5,Mcm6,Mcm7
4_Member	Reactome Gene Sets	R-MMU-453279	Mitotic G1 phase and G1/S transition	-6.65354	-4.40746	17/126	12428,12544,12566,16912,17215,17216,17218,17219,17220,19075,57441,67177,68275,70247,75660,433759,621823	Ccna2,Cdc45,Cdk2,Psmb9,Mcm3,Mcm2,Mcm5,Mcm6,Mcm7,Prim1,Gmnn,Cdt1,Rpa1,Psmd1,Lin37,Hdac1,Psme2b
4_Member	GO Biological Processes	GO:0000727	double-strand break repair via break-induced replication	-6.5451	-4.31137	6/11	12544,17215,17216,17218,17219,17220	Cdc45,Mcm3,Mcm2,Mcm5,Mcm6,Mcm7
4_Member	Reactome Gene Sets	R-MMU-69052	Switching of origins to a post-replicative state	-6.41459	-4.2007	14/89	12428,12566,16912,17215,17216,17218,17219,17220,52717,59008,67177,68612,70247,621823	Ccna2,Cdk2,Psmb9,Mcm3,Mcm2,Mcm5,Mcm6,Mcm7,Anapc16,Anapc5,Cdt1,Ube2c,Psmd1,Psme2b
4_Member	GO Biological Processes	GO:0006267	pre-replicative complex assembly involved in nuclear cell cycle DNA replication	-6.32605	-4.12834	5/7	17215,17216,17218,17219,17220	Mcm3,Mcm2,Mcm5,Mcm6,Mcm7
4_Member	GO Biological Processes	GO:0036388	pre-replicative complex assembly	-6.32605	-4.12834	5/7	17215,17216,17218,17219,17220	Mcm3,Mcm2,Mcm5,Mcm6,Mcm7
4_Member	GO Biological Processes	GO:1902299	pre-replicative complex assembly involved in cell cycle DNA replication	-6.32605	-4.12834	5/7	17215,17216,17218,17219,17220	Mcm3,Mcm2,Mcm5,Mcm6,Mcm7
4_Member	Reactome Gene Sets	R-MMU-69206	G1/S Transition	-6.32327	-4.12834	15/104	12428,12544,12566,16912,17215,17216,17218,17219,17220,19075,57441,67177,68275,70247,621823	Ccna2,Cdc45,Cdk2,Psmb9,Mcm3,Mcm2,Mcm5,Mcm6,Mcm7,Prim1,Gmnn,Cdt1,Rpa1,Psmd1,Psme2b
4_Member	KEGG Pathway	mmu04110	Cell cycle	-6.03245	-3.85924	16/124	12428,12534,12544,12566,17215,17216,17218,17219,17220,18817,22059,59008,107995,209091,268697,433759	Ccna2,Cdk1,Cdc45,Cdk2,Mcm3,Mcm2,Mcm5,Mcm6,Mcm7,Plk1,Trp53,Anapc5,Cdc20,Ccnb3,Ccnb1,Hdac1
4_Member	GO Biological Processes	GO:1902969	mitotic DNA replication	-5.76562	-3.62961	6/14	12544,17215,17216,17219,19361,69270	Cdc45,Mcm3,Mcm2,Mcm6,Rad51,Gins1
4_Member	GO Biological Processes	GO:0006310	DNA recombination	-5.76115	-3.62837	25/285	12544,14375,17215,17216,17218,17219,17220,17685,19183,19361,20174,20957,21973,50709,53610,58186,68275,69723,69747,69928,73679,75459,75801,216853,235587	Cdc45,Xrcc6,Mcm3,Mcm2,Mcm5,Mcm6,Mcm7,Msh2,Psmc3ip,Rad51,Ruvbl2,Sycp1,Top2a,H1f4,Nono,Rad18,Rpa1,Rpain,Zswim7,Cenps,Tex19.1,Syce3,4930447C04Rik,Wrap53,Parp3
4_Member	GO Biological Processes	GO:0006270	DNA replication initiation	-5.69691	-3.57681	8/30	12544,12566,17215,17216,17218,17219,17220,67177	Cdc45,Cdk2,Mcm3,Mcm2,Mcm5,Mcm6,Mcm7,Cdt1
4_Member	Reactome Gene Sets	R-MMU-68949	Orc1 removal from chromatin	-5.16295	-3.10935	11/70	12428,12566,16912,17215,17216,17218,17219,17220,67177,70247,621823	Ccna2,Cdk2,Psmb9,Mcm3,Mcm2,Mcm5,Mcm6,Mcm7,Cdt1,Psmd1,Psme2b
4_Member	GO Biological Processes	GO:0032392	DNA geometric change	-4.77841	-2.79633	8/39	13211,17216,17219,17220,19361,21973,22059,68275	Dhx9,Mcm2,Mcm6,Mcm7,Rad51,Top2a,Trp53,Rpa1
4_Member	GO Biological Processes	GO:0006302	double-strand break repair	-4.5946	-2.64954	20/233	12544,14194,14375,17215,17216,17218,17219,17220,17685,19361,22059,66911,68251,68275,69747,75801,216853,235587,269523,327762	Cdc45,Fh1,Xrcc6,Mcm3,Mcm2,Mcm5,Mcm6,Mcm7,Msh2,Rad51,Trp53,Nudt16l1,Babam1,Rpa1,Zswim7,4930447C04Rik,Wrap53,Parp3,Vcp,Dna2
4_Member	Reactome Gene Sets	R-MMU-68867	Assembly of the pre-replicative complex	-4.54403	-2.6052	10/67	16912,17215,17216,17218,17219,17220,57441,67177,70247,621823	Psmb9,Mcm3,Mcm2,Mcm5,Mcm6,Mcm7,Gmnn,Cdt1,Psmd1,Psme2b
4_Member	GO Biological Processes	GO:0006268	DNA unwinding involved in DNA replication	-4.4227	-2.49804	5/14	17216,17219,17220,19361,68275	Mcm2,Mcm6,Mcm7,Rad51,Rpa1
4_Member	GO Biological Processes	GO:0032508	DNA duplex unwinding	-4.34614	-2.43017	7/33	13211,17216,17219,17220,19361,21973,68275	Dhx9,Mcm2,Mcm6,Mcm7,Rad51,Top2a,Rpa1
4_Member	GO Biological Processes	GO:0000724	double-strand break repair via homologous recombination	-2.21694	-0.653348	10/131	12544,17215,17216,17218,17219,17220,19361,68275,69747,216853	Cdc45,Mcm3,Mcm2,Mcm5,Mcm6,Mcm7,Rad51,Rpa1,Zswim7,Wrap53
4_Member	GO Biological Processes	GO:0000725	recombinational repair	-2.21694	-0.653348	10/131	12544,17215,17216,17218,17219,17220,19361,68275,69747,216853	Cdc45,Mcm3,Mcm2,Mcm5,Mcm6,Mcm7,Rad51,Rpa1,Zswim7,Wrap53
5_Summary	Reactome Gene Sets	R-MMU-72203	Processing of Capped Intron-Containing Pre-mRNA	-13.3826	-10.651	33/225	11834,11991,13211,15568,20020,20624,20637,22185,53317,53817,54451,54633,56031,56488,60321,66511,66585,66679,67465,68092,68879,69241,69482,69912,70052,70233,98053,101943,228410,230596,320632,386612,445007,11911,12729,19014,20901,22059,22687,24010,27632,27998,53610,54194,66911,66921,66978,68272,69305,72462,72935,73473,74255,78688,78893,112403,214572,230753,245474,268697,353190,432508,27370	Aqr,Hnrnpd,Dhx9,Elavl1,Polr2a,Eftud2,Snrnp70,U2af2,Plrg1,Ddx39b,Cpsf3,Pqbp1,Ppie,Nxt1,Wbp11,Chtop,Snrnp40,Rae1,Sf3a1,Ncbp2,Prpf6,Polr2d,Nup35,Nup43,Prpf4,Cd2bp2,Gtf2f1,Sf3b3,Cstf3,Prpf38a,Snrnp200,Thoc6,Nup85,Atf4,Clns1a,Med1,Strap,Trp53,Zpr1,Ik,Nelfe,Exosc5,Nono,Akap8l,Nudt16l1,Prpf38b,Luc7l,Rbm28,Dcps,Rrp1b,Ddx41,Iws1,Smu1,Nol3,Cnot10,Dxo,Prmt7,Thrap3,Dkc1,Ccnb1,Edc3,Cpsf6,Rps26
5_Member	Reactome Gene Sets	R-MMU-72203	Processing of Capped Intron-Containing Pre-mRNA	-13.3826	-10.651	33/225	11834,11991,13211,15568,20020,20624,20637,22185,53317,53817,54451,54633,56031,56488,60321,66511,66585,66679,67465,68092,68879,69241,69482,69912,70052,70233,98053,101943,228410,230596,320632,386612,445007	Aqr,Hnrnpd,Dhx9,Elavl1,Polr2a,Eftud2,Snrnp70,U2af2,Plrg1,Ddx39b,Cpsf3,Pqbp1,Ppie,Nxt1,Wbp11,Chtop,Snrnp40,Rae1,Sf3a1,Ncbp2,Prpf6,Polr2d,Nup35,Nup43,Prpf4,Cd2bp2,Gtf2f1,Sf3b3,Cstf3,Prpf38a,Snrnp200,Thoc6,Nup85
5_Member	GO Biological Processes	GO:0016071	mRNA metabolic process	-10.9139	-8.30403	54/649	11834,11911,11991,12729,13211,15568,19014,20624,20637,20901,22059,22185,22687,24010,27632,27998,53317,53610,53817,54194,54451,54633,56031,60321,66585,66911,66921,66978,67465,68092,68272,68879,69241,69305,70052,70233,72462,72935,73473,74255,78688,78893,101943,112403,214572,228410,230596,230753,245474,268697,320632,353190,386612,432508	Aqr,Atf4,Hnrnpd,Clns1a,Dhx9,Elavl1,Med1,Eftud2,Snrnp70,Strap,Trp53,U2af2,Zpr1,Ik,Nelfe,Exosc5,Plrg1,Nono,Ddx39b,Akap8l,Cpsf3,Pqbp1,Ppie,Wbp11,Snrnp40,Nudt16l1,Prpf38b,Luc7l,Sf3a1,Ncbp2,Rbm28,Prpf6,Polr2d,Dcps,Prpf4,Cd2bp2,Rrp1b,Ddx41,Iws1,Smu1,Nol3,Cnot10,Sf3b3,Dxo,Prmt7,Cstf3,Prpf38a,Thrap3,Dkc1,Ccnb1,Snrnp200,Edc3,Thoc6,Cpsf6
5_Member	GO Biological Processes	GO:0006397	mRNA processing	-10.4585	-7.8766	43/457	11834,12729,13211,20624,20637,20901,22185,22687,24010,27632,53317,53610,53817,54194,54451,54633,56031,60321,66585,66921,66978,67465,68092,68272,68879,69241,69305,70052,70233,72462,72935,73473,74255,78688,101943,214572,228410,230596,230753,268697,320632,386612,432508	Aqr,Clns1a,Dhx9,Eftud2,Snrnp70,Strap,U2af2,Zpr1,Ik,Nelfe,Plrg1,Nono,Ddx39b,Akap8l,Cpsf3,Pqbp1,Ppie,Wbp11,Snrnp40,Prpf38b,Luc7l,Sf3a1,Ncbp2,Rbm28,Prpf6,Polr2d,Dcps,Prpf4,Cd2bp2,Rrp1b,Ddx41,Iws1,Smu1,Nol3,Sf3b3,Prmt7,Cstf3,Prpf38a,Thrap3,Ccnb1,Snrnp200,Thoc6,Cpsf6
5_Member	Reactome Gene Sets	R-MMU-72163	mRNA Splicing - Major Pathway	-10.3659	-7.80175	25/169	11834,11991,13211,15568,20020,20624,20637,22185,53317,54451,54633,56031,60321,66585,67465,68092,68879,69241,70052,70233,98053,101943,228410,230596,320632	Aqr,Hnrnpd,Dhx9,Elavl1,Polr2a,Eftud2,Snrnp70,U2af2,Plrg1,Cpsf3,Pqbp1,Ppie,Wbp11,Snrnp40,Sf3a1,Ncbp2,Prpf6,Polr2d,Prpf4,Cd2bp2,Gtf2f1,Sf3b3,Cstf3,Prpf38a,Snrnp200
5_Member	GO Biological Processes	GO:0008380	RNA splicing	-10.3066	-7.75105	38/373	11834,12729,13211,20020,20624,20637,20901,22185,22687,24010,27370,53317,53610,53817,54633,56031,60321,66585,66921,66978,67465,68092,68272,68879,69305,70052,70233,72462,72935,73473,74255,78688,101943,214572,230596,230753,320632,386612	Aqr,Clns1a,Dhx9,Polr2a,Eftud2,Snrnp70,Strap,U2af2,Zpr1,Ik,Rps26,Plrg1,Nono,Ddx39b,Pqbp1,Ppie,Wbp11,Snrnp40,Prpf38b,Luc7l,Sf3a1,Ncbp2,Rbm28,Prpf6,Dcps,Prpf4,Cd2bp2,Rrp1b,Ddx41,Iws1,Smu1,Nol3,Sf3b3,Prmt7,Prpf38a,Thrap3,Snrnp200,Thoc6
5_Member	Reactome Gene Sets	R-MMU-72172	mRNA Splicing	-10.0308	-7.50809	25/175	11834,11991,13211,15568,20020,20624,20637,22185,53317,54451,54633,56031,60321,66585,67465,68092,68879,69241,70052,70233,98053,101943,228410,230596,320632	Aqr,Hnrnpd,Dhx9,Elavl1,Polr2a,Eftud2,Snrnp70,U2af2,Plrg1,Cpsf3,Pqbp1,Ppie,Wbp11,Snrnp40,Sf3a1,Ncbp2,Prpf6,Polr2d,Prpf4,Cd2bp2,Gtf2f1,Sf3b3,Cstf3,Prpf38a,Snrnp200
5_Member	GO Biological Processes	GO:0000375	RNA splicing, via transesterification reactions	-8.16812	-5.78007	28/263	11834,12729,13211,20624,20637,20901,22185,24010,53317,53610,53817,54633,56031,60321,66978,67465,68092,68879,69305,70052,72935,74255,78688,101943,214572,230596,230753,320632	Aqr,Clns1a,Dhx9,Eftud2,Snrnp70,Strap,U2af2,Ik,Plrg1,Nono,Ddx39b,Pqbp1,Ppie,Wbp11,Luc7l,Sf3a1,Ncbp2,Prpf6,Dcps,Prpf4,Ddx41,Smu1,Nol3,Sf3b3,Prmt7,Prpf38a,Thrap3,Snrnp200
5_Member	GO Biological Processes	GO:0000377	RNA splicing, via transesterification reactions with bulged adenosine as nucleophile	-8.16812	-5.78007	28/263	11834,12729,13211,20624,20637,20901,22185,24010,53317,53610,53817,54633,56031,60321,66978,67465,68092,68879,69305,70052,72935,74255,78688,101943,214572,230596,230753,320632	Aqr,Clns1a,Dhx9,Eftud2,Snrnp70,Strap,U2af2,Ik,Plrg1,Nono,Ddx39b,Pqbp1,Ppie,Wbp11,Luc7l,Sf3a1,Ncbp2,Prpf6,Dcps,Prpf4,Ddx41,Smu1,Nol3,Sf3b3,Prmt7,Prpf38a,Thrap3,Snrnp200
5_Member	GO Biological Processes	GO:0000398	mRNA splicing, via spliceosome	-8.16812	-5.78007	28/263	11834,12729,13211,20624,20637,20901,22185,24010,53317,53610,53817,54633,56031,60321,66978,67465,68092,68879,69305,70052,72935,74255,78688,101943,214572,230596,230753,320632	Aqr,Clns1a,Dhx9,Eftud2,Snrnp70,Strap,U2af2,Ik,Plrg1,Nono,Ddx39b,Pqbp1,Ppie,Wbp11,Luc7l,Sf3a1,Ncbp2,Prpf6,Dcps,Prpf4,Ddx41,Smu1,Nol3,Sf3b3,Prmt7,Prpf38a,Thrap3,Snrnp200
5_Member	KEGG Pathway	mmu03040	Spliceosome	-7.02915	-4.7483	18/133	11834,20624,20637,22185,53317,53817,54633,56031,60321,66585,66921,67465,68092,68879,70052,101943,230596,320632	Aqr,Eftud2,Snrnp70,U2af2,Plrg1,Ddx39b,Pqbp1,Ppie,Wbp11,Snrnp40,Prpf38b,Sf3a1,Ncbp2,Prpf6,Prpf4,Sf3b3,Prpf38a,Snrnp200
6_Summary	CORUM	CORUM:3047	Parvulin-associated pre-rRNP complex	-12.3404	-9.63361	16/49	19899,19921,19988,20116,26961,27050,27367,56200,57750,59014,64934,67115,67949,76808,110109,270106,19896,66409,67920,234549,268449,269261,100503670	Rpl18,Rpl19,Rpl6,Rps8,Rpl8,Rps3,Rpl3,Ddx21,Wdr12,Rrs1,Pes1,Rpl14,Nifk,Rpl18a,Nop2,Rpl13,Rpl10a,Rsl1d1,Mak16,Heatr3,Rpl23a,Rpl12,Rpl5
6_Member	CORUM	CORUM:3047	Parvulin-associated pre-rRNP complex	-12.3404	-9.63361	16/49	19899,19921,19988,20116,26961,27050,27367,56200,57750,59014,64934,67115,67949,76808,110109,270106	Rpl18,Rpl19,Rpl6,Rps8,Rpl8,Rps3,Rpl3,Ddx21,Wdr12,Rrs1,Pes1,Rpl14,Nifk,Rpl18a,Nop2,Rpl13
6_Member	GO Biological Processes	GO:0042273	ribosomal large subunit biogenesis	-6.80323	-4.54871	14/83	19896,19988,27367,57750,59014,64934,66409,67115,67920,110109,234549,268449,269261,100503670	Rpl10a,Rpl6,Rpl3,Wdr12,Rrs1,Pes1,Rsl1d1,Rpl14,Mak16,Nop2,Heatr3,Rpl23a,Rpl12,Rpl5
6_Member	GO Biological Processes	GO:0000027	ribosomal large subunit assembly	-4.2573	-2.35967	7/34	19988,27367,59014,110109,268449,269261,100503670	Rpl6,Rpl3,Rrs1,Nop2,Rpl23a,Rpl12,Rpl5
6_Member	GO Biological Processes	GO:0000470	maturation of LSU-rRNA	-3.26526	-1.5073	6/35	19896,57750,64934,66409,67920,110109	Rpl10a,Wdr12,Pes1,Rsl1d1,Mak16,Nop2
7_Summary	GO Biological Processes	GO:0065004	protein-DNA complex assembly	-9.43956	-6.93987	24/172	12544,14312,17215,17216,17218,17219,17220,17955,19361,19822,22059,26886,50709,66929,67177,69792,69928,70645,75751,101612,110749,217449,320394,381280,12534,13211,15242,20957,21973,52683,54194,54392,68275,70099,234852,268697,19231,21427,270058	Cdc45,Brd2,Mcm3,Mcm2,Mcm5,Mcm6,Mcm7,Nap1l4,Rad51,Rnf4,Trp53,Cenph,H1f4,Asf1b,Cdt1,Med6,Cenps,Oip5,Ipo4,Grwd1,Chaf1b,Trappc12,Cenpt,Hjurp,Cdk1,Dhx9,Hhex,Sycp1,Top2a,Ncaph2,Akap8l,Ncapg,Rpa1,Smc4,Chmp1a,Ccnb1,Ptma,Vps72,Map1s
7_Member	GO Biological Processes	GO:0065004	protein-DNA complex assembly	-9.43956	-6.93987	24/172	12544,14312,17215,17216,17218,17219,17220,17955,19361,19822,22059,26886,50709,66929,67177,69792,69928,70645,75751,101612,110749,217449,320394,381280	Cdc45,Brd2,Mcm3,Mcm2,Mcm5,Mcm6,Mcm7,Nap1l4,Rad51,Rnf4,Trp53,Cenph,H1f4,Asf1b,Cdt1,Med6,Cenps,Oip5,Ipo4,Grwd1,Chaf1b,Trappc12,Cenpt,Hjurp
7_Member	GO Biological Processes	GO:0071103	DNA conformation change	-8.84063	-6.40359	26/214	12534,13211,14312,15242,17216,17219,17220,17955,19361,20957,21973,22059,50709,52683,54194,54392,66929,68275,70099,70645,75751,101612,110749,234852,268697,381280	Cdk1,Dhx9,Brd2,Hhex,Mcm2,Mcm6,Mcm7,Nap1l4,Rad51,Sycp1,Top2a,Trp53,H1f4,Ncaph2,Akap8l,Ncapg,Asf1b,Rpa1,Smc4,Oip5,Ipo4,Grwd1,Chaf1b,Chmp1a,Ccnb1,Hjurp
7_Member	GO Biological Processes	GO:0071824	protein-DNA complex subunit organization	-8.66702	-6.24275	26/218	12544,14312,17215,17216,17218,17219,17220,17955,19231,19361,19822,21427,22059,26886,50709,66929,67177,69792,69928,70645,75751,101612,110749,217449,320394,381280	Cdc45,Brd2,Mcm3,Mcm2,Mcm5,Mcm6,Mcm7,Nap1l4,Ptma,Rad51,Rnf4,Vps72,Trp53,Cenph,H1f4,Asf1b,Cdt1,Med6,Cenps,Oip5,Ipo4,Grwd1,Chaf1b,Trappc12,Cenpt,Hjurp
7_Member	GO Biological Processes	GO:0006323	DNA packaging	-6.62942	-4.38749	20/172	12534,14312,17216,17955,20957,21973,22059,50709,52683,54194,54392,66929,70099,70645,75751,101612,110749,234852,268697,381280	Cdk1,Brd2,Mcm2,Nap1l4,Sycp1,Top2a,Trp53,H1f4,Ncaph2,Akap8l,Ncapg,Asf1b,Smc4,Oip5,Ipo4,Grwd1,Chaf1b,Chmp1a,Ccnb1,Hjurp
7_Member	GO Biological Processes	GO:0006334	nucleosome assembly	-3.15161	-1.40746	10/98	14312,17216,17955,50709,66929,70645,75751,101612,110749,381280	Brd2,Mcm2,Nap1l4,H1f4,Asf1b,Oip5,Ipo4,Grwd1,Chaf1b,Hjurp
7_Member	GO Biological Processes	GO:0034728	nucleosome organization	-2.95588	-1.24665	12/141	14312,17216,17955,19231,21427,50709,66929,70645,75751,101612,110749,381280	Brd2,Mcm2,Nap1l4,Ptma,Vps72,H1f4,Asf1b,Oip5,Ipo4,Grwd1,Chaf1b,Hjurp
7_Member	GO Biological Processes	GO:0031497	chromatin assembly	-2.92919	-1.22358	11/123	14312,17216,17955,22059,50709,66929,70645,75751,101612,110749,381280	Brd2,Mcm2,Nap1l4,Trp53,H1f4,Asf1b,Oip5,Ipo4,Grwd1,Chaf1b,Hjurp
7_Member	GO Biological Processes	GO:0006333	chromatin assembly or disassembly	-2.82524	-1.14984	12/146	14312,17216,17955,22059,50709,66929,70645,75751,101612,110749,270058,381280	Brd2,Mcm2,Nap1l4,Trp53,H1f4,Asf1b,Oip5,Ipo4,Grwd1,Chaf1b,Map1s,Hjurp
7_Member	GO Biological Processes	GO:0043486	histone exchange	-2.28055	-0.704968	4/24	19231,21427,70645,381280	Ptma,Vps72,Oip5,Hjurp
7_Member	GO Biological Processes	GO:0006336	DNA replication-independent nucleosome assembly	-2.03659	-0.516983	4/28	66929,70645,75751,381280	Asf1b,Oip5,Ipo4,Hjurp
8_Summary	GO Biological Processes	GO:0055086	nucleobase-containing small molecule metabolic process	-9.18347	-6.70932	50/640	11951,12534,12857,12861,12974,13067,14148,15929,16832,16833,17449,17685,17766,18618,19139,20133,20425,20930,21877,22059,22247,53893,54369,56360,66925,66945,67054,67264,67273,67763,67800,68106,69719,70025,104112,106821,108037,108147,110208,212627,226646,227197,227620,229363,235339,236900,268697,269523,353172,381101,14194,66494,67472,75597,76824,11773,20020,67665,69241,69654,69875,75483,433759,2220…	Atp5g1,Cdk1,Cox4i1,Cox6a1,Cs,Cyct,Fdx1,Idh3g,Ldhb,Ldhc,Mdh1,Msh2,Nudt1,Pemt,Prps1,Rrm1,Shmt1,Surf1,Tk1,Trp53,Umps,Nudt5,Nme6,Acot9,Sdhd,Sdha,Paics,Ndufb8,Ndufa10,Prpsap1,Dgat2,Nt5c3b,Cad,Acot7,Acly,Oard1,Shmt2,Atic,Pgd,Prpsap2,Ndufs2,Ndufs1,Uap1l1,Gmps,Dlat,Pdk3,Ccnb1,Vcp,Gars,Dnph1,Fh1,Prelid1,Mtfr1,Ndufaf2,Mtfr1l,Ap2m1,Polr2a,Dctn4,Polr2d,Dctn2,Ndufa11,Cox8c,Hdac1,Uba1,Uba1y,Atf4,Prkag1,Atp6v0d…
8_Member	GO Biological Processes	GO:0055086	nucleobase-containing small molecule metabolic process	-9.18347	-6.70932	50/640	11951,12534,12857,12861,12974,13067,14148,15929,16832,16833,17449,17685,17766,18618,19139,20133,20425,20930,21877,22059,22247,53893,54369,56360,66925,66945,67054,67264,67273,67763,67800,68106,69719,70025,104112,106821,108037,108147,110208,212627,226646,227197,227620,229363,235339,236900,268697,269523,353172,381101	Atp5g1,Cdk1,Cox4i1,Cox6a1,Cs,Cyct,Fdx1,Idh3g,Ldhb,Ldhc,Mdh1,Msh2,Nudt1,Pemt,Prps1,Rrm1,Shmt1,Surf1,Tk1,Trp53,Umps,Nudt5,Nme6,Acot9,Sdhd,Sdha,Paics,Ndufb8,Ndufa10,Prpsap1,Dgat2,Nt5c3b,Cad,Acot7,Acly,Oard1,Shmt2,Atic,Pgd,Prpsap2,Ndufs2,Ndufs1,Uap1l1,Gmps,Dlat,Pdk3,Ccnb1,Vcp,Gars,Dnph1
8_Member	GO Biological Processes	GO:0009117	nucleotide metabolic process	-9.18004	-6.70932	46/560	11951,12534,12857,12861,12974,13067,14148,15929,16832,16833,17449,17685,17766,19139,20133,20425,20930,22059,22247,53893,54369,56360,66925,66945,67054,67264,67273,67763,67800,68106,69719,70025,104112,108037,108147,110208,212627,226646,227197,229363,235339,236900,268697,269523,353172,381101	Atp5g1,Cdk1,Cox4i1,Cox6a1,Cs,Cyct,Fdx1,Idh3g,Ldhb,Ldhc,Mdh1,Msh2,Nudt1,Prps1,Rrm1,Shmt1,Surf1,Trp53,Umps,Nudt5,Nme6,Acot9,Sdhd,Sdha,Paics,Ndufb8,Ndufa10,Prpsap1,Dgat2,Nt5c3b,Cad,Acot7,Acly,Shmt2,Atic,Pgd,Prpsap2,Ndufs2,Ndufs1,Gmps,Dlat,Pdk3,Ccnb1,Vcp,Gars,Dnph1
8_Member	GO Biological Processes	GO:0006753	nucleoside phosphate metabolic process	-8.95733	-6.50713	46/569	11951,12534,12857,12861,12974,13067,14148,15929,16832,16833,17449,17685,17766,19139,20133,20425,20930,22059,22247,53893,54369,56360,66925,66945,67054,67264,67273,67763,67800,68106,69719,70025,104112,108037,108147,110208,212627,226646,227197,229363,235339,236900,268697,269523,353172,381101	Atp5g1,Cdk1,Cox4i1,Cox6a1,Cs,Cyct,Fdx1,Idh3g,Ldhb,Ldhc,Mdh1,Msh2,Nudt1,Prps1,Rrm1,Shmt1,Surf1,Trp53,Umps,Nudt5,Nme6,Acot9,Sdhd,Sdha,Paics,Ndufb8,Ndufa10,Prpsap1,Dgat2,Nt5c3b,Cad,Acot7,Acly,Shmt2,Atic,Pgd,Prpsap2,Ndufs2,Ndufs1,Gmps,Dlat,Pdk3,Ccnb1,Vcp,Gars,Dnph1
8_Member	GO Biological Processes	GO:0045333	cellular respiration	-8.68754	-6.25693	22/158	12534,12857,12861,12974,13067,14194,15929,17449,66494,66925,66945,67264,67273,67472,75597,76824,108037,226646,227197,235339,268697,269523	Cdk1,Cox4i1,Cox6a1,Cs,Cyct,Fh1,Idh3g,Mdh1,Prelid1,Sdhd,Sdha,Ndufb8,Ndufa10,Mtfr1,Ndufaf2,Mtfr1l,Shmt2,Ndufs2,Ndufs1,Dlat,Ccnb1,Vcp
8_Member	GO Biological Processes	GO:0009060	aerobic respiration	-7.45909	-5.11505	14/74	12857,12861,12974,13067,14194,15929,17449,66925,66945,67472,76824,108037,235339,269523	Cox4i1,Cox6a1,Cs,Cyct,Fh1,Idh3g,Mdh1,Sdhd,Sdha,Mtfr1,Mtfr1l,Shmt2,Dlat,Vcp
8_Member	GO Biological Processes	GO:0019693	ribose phosphate metabolic process	-6.98884	-4.7125	36/451	11951,12534,12857,12861,12974,13067,16833,17685,19139,20930,22059,22247,53893,54369,56360,66925,66945,67054,67264,67273,67763,67800,69719,70025,104112,108037,108147,110208,212627,226646,227197,229363,235339,236900,268697,269523	Atp5g1,Cdk1,Cox4i1,Cox6a1,Cs,Cyct,Ldhc,Msh2,Prps1,Surf1,Trp53,Umps,Nudt5,Nme6,Acot9,Sdhd,Sdha,Paics,Ndufb8,Ndufa10,Prpsap1,Dgat2,Cad,Acot7,Acly,Shmt2,Atic,Pgd,Prpsap2,Ndufs2,Ndufs1,Gmps,Dlat,Pdk3,Ccnb1,Vcp
8_Member	GO Biological Processes	GO:0072521	purine-containing compound metabolic process	-6.53969	-4.31	37/491	11951,12534,12857,12861,12974,13067,16833,17685,17766,18618,19139,20425,20930,22059,53893,54369,56360,66925,66945,67054,67264,67273,67763,67800,70025,104112,106821,108037,108147,212627,226646,227197,229363,235339,236900,268697,269523	Atp5g1,Cdk1,Cox4i1,Cox6a1,Cs,Cyct,Ldhc,Msh2,Nudt1,Pemt,Prps1,Shmt1,Surf1,Trp53,Nudt5,Nme6,Acot9,Sdhd,Sdha,Paics,Ndufb8,Ndufa10,Prpsap1,Dgat2,Acot7,Acly,Oard1,Shmt2,Atic,Prpsap2,Ndufs2,Ndufs1,Gmps,Dlat,Pdk3,Ccnb1,Vcp
8_Member	GO Biological Processes	GO:0009123	nucleoside monophosphate metabolic process	-6.17571	-3.98814	26/289	11951,12534,12857,12861,13067,16833,17685,19139,20425,20930,22059,22247,53893,66925,66945,67054,67264,67273,108037,108147,226646,227197,229363,268697,269523,381101	Atp5g1,Cdk1,Cox4i1,Cox6a1,Cyct,Ldhc,Msh2,Prps1,Shmt1,Surf1,Trp53,Umps,Nudt5,Sdhd,Sdha,Paics,Ndufb8,Ndufa10,Shmt2,Atic,Ndufs2,Ndufs1,Gmps,Ccnb1,Vcp,Dnph1
8_Member	GO Biological Processes	GO:0006163	purine nucleotide metabolic process	-6.12602	-3.94569	34/448	11951,12534,12857,12861,12974,13067,16833,17685,17766,19139,20930,22059,53893,54369,56360,66925,66945,67054,67264,67273,67763,67800,70025,104112,108037,108147,212627,226646,227197,229363,235339,236900,268697,269523	Atp5g1,Cdk1,Cox4i1,Cox6a1,Cs,Cyct,Ldhc,Msh2,Nudt1,Prps1,Surf1,Trp53,Nudt5,Nme6,Acot9,Sdhd,Sdha,Paics,Ndufb8,Ndufa10,Prpsap1,Dgat2,Acot7,Acly,Shmt2,Atic,Prpsap2,Ndufs2,Ndufs1,Gmps,Dlat,Pdk3,Ccnb1,Vcp
8_Member	GO Biological Processes	GO:0006119	oxidative phosphorylation	-6.1074	-3.93064	15/108	12534,12857,12861,13067,17685,20930,66925,66945,67264,67273,108037,226646,227197,268697,269523	Cdk1,Cox4i1,Cox6a1,Cyct,Msh2,Surf1,Sdhd,Sdha,Ndufb8,Ndufa10,Shmt2,Ndufs2,Ndufs1,Ccnb1,Vcp
8_Member	GO Biological Processes	GO:0009259	ribonucleotide metabolic process	-5.98122	-3.82531	33/434	11951,12534,12857,12861,12974,13067,16833,17685,19139,20930,22059,22247,53893,54369,56360,66925,66945,67054,67264,67273,67800,69719,70025,104112,108037,108147,226646,227197,229363,235339,236900,268697,269523	Atp5g1,Cdk1,Cox4i1,Cox6a1,Cs,Cyct,Ldhc,Msh2,Prps1,Surf1,Trp53,Umps,Nudt5,Nme6,Acot9,Sdhd,Sdha,Paics,Ndufb8,Ndufa10,Dgat2,Cad,Acot7,Acly,Shmt2,Atic,Ndufs2,Ndufs1,Gmps,Dlat,Pdk3,Ccnb1,Vcp
8_Member	GO Biological Processes	GO:0015980	energy derivation by oxidation of organic compounds	-5.69912	-3.57681	23/250	12534,12857,12861,12974,13067,14194,15929,17449,22059,66494,66925,66945,67264,67273,67472,75597,76824,108037,226646,227197,235339,268697,269523	Cdk1,Cox4i1,Cox6a1,Cs,Cyct,Fh1,Idh3g,Mdh1,Trp53,Prelid1,Sdhd,Sdha,Ndufb8,Ndufa10,Mtfr1,Ndufaf2,Mtfr1l,Shmt2,Ndufs2,Ndufs1,Dlat,Ccnb1,Vcp
8_Member	GO Biological Processes	GO:0042773	ATP synthesis coupled electron transport	-5.69805	-3.57681	11/62	12534,12857,12861,13067,66925,66945,67264,67273,226646,227197,268697	Cdk1,Cox4i1,Cox6a1,Cyct,Sdhd,Sdha,Ndufb8,Ndufa10,Ndufs2,Ndufs1,Ccnb1
8_Member	GO Biological Processes	GO:0009161	ribonucleoside monophosphate metabolic process	-5.38113	-3.29699	24/280	11951,12534,12857,12861,13067,16833,17685,19139,20930,22059,22247,53893,66925,66945,67054,67264,67273,108037,108147,226646,227197,229363,268697,269523	Atp5g1,Cdk1,Cox4i1,Cox6a1,Cyct,Ldhc,Msh2,Prps1,Surf1,Trp53,Umps,Nudt5,Sdhd,Sdha,Paics,Ndufb8,Ndufa10,Shmt2,Atic,Ndufs2,Ndufs1,Gmps,Ccnb1,Vcp
8_Member	GO Biological Processes	GO:0009150	purine ribonucleotide metabolic process	-5.30489	-3.23288	31/424	11951,12534,12857,12861,12974,13067,16833,17685,19139,20930,22059,53893,54369,56360,66925,66945,67054,67264,67273,67800,70025,104112,108037,108147,226646,227197,229363,235339,236900,268697,269523	Atp5g1,Cdk1,Cox4i1,Cox6a1,Cs,Cyct,Ldhc,Msh2,Prps1,Surf1,Trp53,Nudt5,Nme6,Acot9,Sdhd,Sdha,Paics,Ndufb8,Ndufa10,Dgat2,Acot7,Acly,Shmt2,Atic,Ndufs2,Ndufs1,Gmps,Dlat,Pdk3,Ccnb1,Vcp
8_Member	GO Biological Processes	GO:0022904	respiratory electron transport chain	-5.24597	-3.18151	12/82	12534,12857,12861,13067,66925,66945,67264,67273,75597,226646,227197,268697	Cdk1,Cox4i1,Cox6a1,Cyct,Sdhd,Sdha,Ndufb8,Ndufa10,Ndufaf2,Ndufs2,Ndufs1,Ccnb1
8_Member	KEGG Pathway	mmu05016	Huntington's disease	-5.20452	-3.14281	19/194	11773,11951,12857,12861,13067,20020,22059,66925,66945,67264,67273,67665,69241,69654,69875,75483,226646,227197,433759	Ap2m1,Atp5g1,Cox4i1,Cox6a1,Cyct,Polr2a,Trp53,Sdhd,Sdha,Ndufb8,Ndufa10,Dctn4,Polr2d,Dctn2,Ndufa11,Cox8c,Ndufs2,Ndufs1,Hdac1
8_Member	GO Biological Processes	GO:0042775	mitochondrial ATP synthesis coupled electron transport	-5.11607	-3.0678	10/58	12534,12857,12861,13067,66925,66945,67264,67273,226646,268697	Cdk1,Cox4i1,Cox6a1,Cyct,Sdhd,Sdha,Ndufb8,Ndufa10,Ndufs2,Ccnb1
8_Member	GO Biological Processes	GO:0022900	electron transport chain	-5.08053	-3.04013	12/85	12534,12857,12861,13067,66925,66945,67264,67273,75597,226646,227197,268697	Cdk1,Cox4i1,Cox6a1,Cyct,Sdhd,Sdha,Ndufb8,Ndufa10,Ndufaf2,Ndufs2,Ndufs1,Ccnb1
8_Member	GO Biological Processes	GO:0009167	purine ribonucleoside monophosphate metabolic process	-4.9817	-2.96196	23/276	11951,12534,12857,12861,13067,16833,17685,19139,20930,22059,53893,66925,66945,67054,67264,67273,108037,108147,226646,227197,229363,268697,269523	Atp5g1,Cdk1,Cox4i1,Cox6a1,Cyct,Ldhc,Msh2,Prps1,Surf1,Trp53,Nudt5,Sdhd,Sdha,Paics,Ndufb8,Ndufa10,Shmt2,Atic,Ndufs2,Ndufs1,Gmps,Ccnb1,Vcp
8_Member	GO Biological Processes	GO:0009126	purine nucleoside monophosphate metabolic process	-4.95616	-2.95072	23/277	11951,12534,12857,12861,13067,16833,17685,19139,20930,22059,53893,66925,66945,67054,67264,67273,108037,108147,226646,227197,229363,268697,269523	Atp5g1,Cdk1,Cox4i1,Cox6a1,Cyct,Ldhc,Msh2,Prps1,Surf1,Trp53,Nudt5,Sdhd,Sdha,Paics,Ndufb8,Ndufa10,Shmt2,Atic,Ndufs2,Ndufs1,Gmps,Ccnb1,Vcp
8_Member	GO Biological Processes	GO:0009199	ribonucleoside triphosphate metabolic process	-3.98338	-2.1302	21/278	11951,12534,12857,12861,13067,16833,17685,20930,22059,53893,54369,66925,66945,67264,67273,69719,108037,226646,227197,268697,269523	Atp5g1,Cdk1,Cox4i1,Cox6a1,Cyct,Ldhc,Msh2,Surf1,Trp53,Nudt5,Nme6,Sdhd,Sdha,Ndufb8,Ndufa10,Cad,Shmt2,Ndufs2,Ndufs1,Ccnb1,Vcp
8_Member	GO Biological Processes	GO:0009141	nucleoside triphosphate metabolic process	-3.97763	-2.12781	22/299	11951,12534,12857,12861,13067,16833,17685,17766,20930,22059,53893,54369,66925,66945,67264,67273,69719,108037,226646,227197,268697,269523	Atp5g1,Cdk1,Cox4i1,Cox6a1,Cyct,Ldhc,Msh2,Nudt1,Surf1,Trp53,Nudt5,Nme6,Sdhd,Sdha,Ndufb8,Ndufa10,Cad,Shmt2,Ndufs2,Ndufs1,Ccnb1,Vcp
8_Member	KEGG Pathway	mmu05012	Parkinson's disease	-3.95828	-2.12005	14/144	11951,12857,12861,13067,22201,22202,66925,66945,67264,67273,69875,75483,226646,227197	Atp5g1,Cox4i1,Cox6a1,Cyct,Uba1,Uba1y,Sdhd,Sdha,Ndufb8,Ndufa10,Ndufa11,Cox8c,Ndufs2,Ndufs1
8_Member	GO Biological Processes	GO:0009144	purine nucleoside triphosphate metabolic process	-3.89636	-2.06781	21/282	11951,12534,12857,12861,13067,16833,17685,17766,20930,22059,53893,54369,66925,66945,67264,67273,108037,226646,227197,268697,269523	Atp5g1,Cdk1,Cox4i1,Cox6a1,Cyct,Ldhc,Msh2,Nudt1,Surf1,Trp53,Nudt5,Nme6,Sdhd,Sdha,Ndufb8,Ndufa10,Shmt2,Ndufs2,Ndufs1,Ccnb1,Vcp
8_Member	GO Biological Processes	GO:0046034	ATP metabolic process	-3.67182	-1.85741	19/251	11951,12534,12857,12861,13067,16833,17685,20930,22059,53893,66925,66945,67264,67273,108037,226646,227197,268697,269523	Atp5g1,Cdk1,Cox4i1,Cox6a1,Cyct,Ldhc,Msh2,Surf1,Trp53,Nudt5,Sdhd,Sdha,Ndufb8,Ndufa10,Shmt2,Ndufs2,Ndufs1,Ccnb1,Vcp
8_Member	GO Biological Processes	GO:0009205	purine ribonucleoside triphosphate metabolic process	-3.62393	-1.8187	20/274	11951,12534,12857,12861,13067,16833,17685,20930,22059,53893,54369,66925,66945,67264,67273,108037,226646,227197,268697,269523	Atp5g1,Cdk1,Cox4i1,Cox6a1,Cyct,Ldhc,Msh2,Surf1,Trp53,Nudt5,Nme6,Sdhd,Sdha,Ndufb8,Ndufa10,Shmt2,Ndufs2,Ndufs1,Ccnb1,Vcp
8_Member	GO Biological Processes	GO:0006091	generation of precursor metabolites and energy	-3.53113	-1.73783	25/388	12534,12857,12861,12974,13067,14194,15929,17449,17685,20930,22059,66494,66925,66945,67264,67273,67472,75597,76824,108037,226646,227197,235339,268697,269523	Cdk1,Cox4i1,Cox6a1,Cs,Cyct,Fh1,Idh3g,Mdh1,Msh2,Surf1,Trp53,Prelid1,Sdhd,Sdha,Ndufb8,Ndufa10,Mtfr1,Ndufaf2,Mtfr1l,Shmt2,Ndufs2,Ndufs1,Dlat,Ccnb1,Vcp
8_Member	KEGG Pathway	mmu04932	Non-alcoholic fatty liver disease (NAFLD)	-3.20314	-1.45324	13/151	11911,12857,12861,13067,19082,66925,66945,67264,67273,69875,75483,226646,227197	Atf4,Cox4i1,Cox6a1,Cyct,Prkag1,Sdhd,Sdha,Ndufb8,Ndufa10,Ndufa11,Cox8c,Ndufs2,Ndufs1
8_Member	KEGG Pathway	mmu00190	Oxidative phosphorylation	-3.15075	-1.40746	12/134	11951,11972,12857,12861,66925,66945,67264,67273,69875,75483,226646,227197	Atp5g1,Atp6v0d1,Cox4i1,Cox6a1,Sdhd,Sdha,Ndufb8,Ndufa10,Ndufa11,Cox8c,Ndufs2,Ndufs1
8_Member	GO Biological Processes	GO:0017144	drug metabolic process	-2.58268	-0.945834	36/733	11951,12408,12534,12857,12861,12974,13067,13433,14194,15929,16833,17449,17685,18618,19139,20425,20930,22059,53893,66925,66945,67264,67273,68133,69719,104112,104923,108037,110198,110391,226646,227197,235339,244209,268697,269523	Atp5g1,Cbr1,Cdk1,Cox4i1,Cox6a1,Cs,Cyct,Dnmt1,Fh1,Idh3g,Ldhc,Mdh1,Msh2,Pemt,Prps1,Shmt1,Surf1,Trp53,Nudt5,Sdhd,Sdha,Ndufb8,Ndufa10,Gcsh,Cad,Acly,Adi1,Shmt2,Akr7a5,Qdpr,Ndufs2,Ndufs1,Dlat,Cyp2r1,Ccnb1,Vcp
8_Member	KEGG Pathway	mmu05010	Alzheimer's disease	-2.18367	-0.628976	12/175	11951,12857,12861,13067,66925,66945,67264,67273,69875,75483,226646,227197	Atp5g1,Cox4i1,Cox6a1,Cyct,Sdhd,Sdha,Ndufb8,Ndufa10,Ndufa11,Cox8c,Ndufs2,Ndufs1
9_Summary	GO Biological Processes	GO:0006405	RNA export from nucleus	-9.15378	-6.69001	17/87	13211,15242,20054,30959,53817,54194,56488,59014,66679,69241,73473,83454,217827,353258,386612,432508,445007,68092,68879,69482,69912,216853,245474,12534,12705,15568,19014,19082,22059,22687,69723,74504,75751,234549,110172,228875,11773,14841,18762,67826,211446	Dhx9,Hhex,Rps15,Ddx25,Ddx39b,Akap8l,Nxt1,Rrs1,Rae1,Polr2d,Iws1,Nxf2,Nrde2,Ltv1,Thoc6,Cpsf6,Nup85,Ncbp2,Prpf6,Nup35,Nup43,Wrap53,Dkc1,Cdk1,Cited1,Elavl1,Med1,Prkag1,Trp53,Zpr1,Rpain,Fam53a,Ipo4,Heatr3,Slc35b1,Slc35c2,Ap2m1,Haspin,Prkcz,Snap47,Exoc3
9_Member	GO Biological Processes	GO:0006405	RNA export from nucleus	-9.15378	-6.69001	17/87	13211,15242,20054,30959,53817,54194,56488,59014,66679,69241,73473,83454,217827,353258,386612,432508,445007	Dhx9,Hhex,Rps15,Ddx25,Ddx39b,Akap8l,Nxt1,Rrs1,Rae1,Polr2d,Iws1,Nxf2,Nrde2,Ltv1,Thoc6,Cpsf6,Nup85
9_Member	GO Biological Processes	GO:0006403	RNA localization	-8.22226	-5.8104	23/182	13211,15242,20054,30959,53817,54194,56488,59014,66679,68092,68879,69241,69482,69912,73473,83454,216853,217827,245474,353258,386612,432508,445007	Dhx9,Hhex,Rps15,Ddx25,Ddx39b,Akap8l,Nxt1,Rrs1,Rae1,Ncbp2,Prpf6,Polr2d,Nup35,Nup43,Iws1,Nxf2,Wrap53,Nrde2,Dkc1,Ltv1,Thoc6,Cpsf6,Nup85
9_Member	GO Biological Processes	GO:0006913	nucleocytoplasmic transport	-7.2748	-4.9512	29/307	12534,12705,13211,15242,15568,19014,19082,20054,22059,22687,30959,53817,54194,56488,59014,66679,69241,69482,69723,73473,74504,75751,83454,217827,234549,353258,386612,432508,445007	Cdk1,Cited1,Dhx9,Hhex,Elavl1,Med1,Prkag1,Rps15,Trp53,Zpr1,Ddx25,Ddx39b,Akap8l,Nxt1,Rrs1,Rae1,Polr2d,Nup35,Rpain,Iws1,Fam53a,Ipo4,Nxf2,Nrde2,Heatr3,Ltv1,Thoc6,Cpsf6,Nup85
9_Member	GO Biological Processes	GO:0051169	nuclear transport	-7.2748	-4.9512	29/307	12534,12705,13211,15242,15568,19014,19082,20054,22059,22687,30959,53817,54194,56488,59014,66679,69241,69482,69723,73473,74504,75751,83454,217827,234549,353258,386612,432508,445007	Cdk1,Cited1,Dhx9,Hhex,Elavl1,Med1,Prkag1,Rps15,Trp53,Zpr1,Ddx25,Ddx39b,Akap8l,Nxt1,Rrs1,Rae1,Polr2d,Nup35,Rpain,Iws1,Fam53a,Ipo4,Nxf2,Nrde2,Heatr3,Ltv1,Thoc6,Cpsf6,Nup85
9_Member	GO Biological Processes	GO:0050657	nucleic acid transport	-7.24371	-4.92998	20/158	13211,15242,20054,30959,53817,54194,56488,59014,66679,68092,69241,69482,69912,73473,83454,217827,353258,386612,432508,445007	Dhx9,Hhex,Rps15,Ddx25,Ddx39b,Akap8l,Nxt1,Rrs1,Rae1,Ncbp2,Polr2d,Nup35,Nup43,Iws1,Nxf2,Nrde2,Ltv1,Thoc6,Cpsf6,Nup85
9_Member	GO Biological Processes	GO:0050658	RNA transport	-7.24371	-4.92998	20/158	13211,15242,20054,30959,53817,54194,56488,59014,66679,68092,69241,69482,69912,73473,83454,217827,353258,386612,432508,445007	Dhx9,Hhex,Rps15,Ddx25,Ddx39b,Akap8l,Nxt1,Rrs1,Rae1,Ncbp2,Polr2d,Nup35,Nup43,Iws1,Nxf2,Nrde2,Ltv1,Thoc6,Cpsf6,Nup85
9_Member	GO Biological Processes	GO:0051236	establishment of RNA localization	-7.10602	-4.8067	20/161	13211,15242,20054,30959,53817,54194,56488,59014,66679,68092,69241,69482,69912,73473,83454,217827,353258,386612,432508,445007	Dhx9,Hhex,Rps15,Ddx25,Ddx39b,Akap8l,Nxt1,Rrs1,Rae1,Ncbp2,Polr2d,Nup35,Nup43,Iws1,Nxf2,Nrde2,Ltv1,Thoc6,Cpsf6,Nup85
9_Member	GO Biological Processes	GO:0015931	nucleobase-containing compound transport	-7.07463	-4.78464	22/193	13211,15242,20054,30959,53817,54194,56488,59014,66679,68092,69241,69482,69912,73473,83454,110172,217827,228875,353258,386612,432508,445007	Dhx9,Hhex,Rps15,Ddx25,Ddx39b,Akap8l,Nxt1,Rrs1,Rae1,Ncbp2,Polr2d,Nup35,Nup43,Iws1,Nxf2,Slc35b1,Nrde2,Slc35c2,Ltv1,Thoc6,Cpsf6,Nup85
9_Member	GO Biological Processes	GO:0071426	ribonucleoprotein complex export from nucleus	-6.86995	-4.60684	13/70	15242,20054,30959,53817,54194,59014,66679,69241,73473,83454,353258,386612,445007	Hhex,Rps15,Ddx25,Ddx39b,Akap8l,Rrs1,Rae1,Polr2d,Iws1,Nxf2,Ltv1,Thoc6,Nup85
9_Member	GO Biological Processes	GO:0071166	ribonucleoprotein complex localization	-6.79403	-4.54375	13/71	15242,20054,30959,53817,54194,59014,66679,69241,73473,83454,353258,386612,445007	Hhex,Rps15,Ddx25,Ddx39b,Akap8l,Rrs1,Rae1,Polr2d,Iws1,Nxf2,Ltv1,Thoc6,Nup85
9_Member	GO Biological Processes	GO:0051028	mRNA transport	-6.00336	-3.83821	15/110	13211,15242,30959,53817,54194,56488,66679,68092,69241,69482,69912,73473,83454,386612,445007	Dhx9,Hhex,Ddx25,Ddx39b,Akap8l,Nxt1,Rae1,Ncbp2,Polr2d,Nup35,Nup43,Iws1,Nxf2,Thoc6,Nup85
9_Member	GO Biological Processes	GO:0051168	nuclear export	-5.73636	-3.60678	17/146	13211,15242,20054,30959,53817,54194,56488,59014,66679,69241,73473,83454,217827,353258,386612,432508,445007	Dhx9,Hhex,Rps15,Ddx25,Ddx39b,Akap8l,Nxt1,Rrs1,Rae1,Polr2d,Iws1,Nxf2,Nrde2,Ltv1,Thoc6,Cpsf6,Nup85
9_Member	GO Biological Processes	GO:0006406	mRNA export from nucleus	-5.64538	-3.53455	10/51	15242,30959,53817,54194,66679,69241,73473,83454,386612,445007	Hhex,Ddx25,Ddx39b,Akap8l,Rae1,Polr2d,Iws1,Nxf2,Thoc6,Nup85
9_Member	GO Biological Processes	GO:0071427	mRNA-containing ribonucleoprotein complex export from nucleus	-5.64538	-3.53455	10/51	15242,30959,53817,54194,66679,69241,73473,83454,386612,445007	Hhex,Ddx25,Ddx39b,Akap8l,Rae1,Polr2d,Iws1,Nxf2,Thoc6,Nup85
9_Member	GO Biological Processes	GO:0006611	protein export from nucleus	-4.59864	-2.65055	14/126	15242,20054,30959,53817,54194,56488,59014,66679,69241,73473,83454,353258,386612,445007	Hhex,Rps15,Ddx25,Ddx39b,Akap8l,Nxt1,Rrs1,Rae1,Polr2d,Iws1,Nxf2,Ltv1,Thoc6,Nup85
9_Member	GO Biological Processes	GO:0031503	protein-containing complex localization	-3.10951	-1.37014	18/257	11773,14841,15242,18762,20054,30959,53817,54194,59014,66679,67826,69241,73473,83454,211446,353258,386612,445007	Ap2m1,Haspin,Hhex,Prkcz,Rps15,Ddx25,Ddx39b,Akap8l,Rrs1,Rae1,Snap47,Polr2d,Iws1,Nxf2,Exoc3,Ltv1,Thoc6,Nup85
10_Summary	Reactome Gene Sets	R-MMU-69190	DNA strand elongation	-8.41213	-5.99411	9/21	18972,19075,19718,68275,69263,69270,72151,106344,327762,216853,245474,11834,12428,12566,14375,17685,19060,19361,19822,20020,22059,26891,56031,58186,59004,68026,68251,69241,69928,170930,269523,665433,26886,70645,320394,381280,11991,18540,20957,21877,53817,66654,71718,235587,13000,13001,19082,12534,13211,13433,14194,27050,52040,67177,239122,27632,58202,66494,78893,98053,268697,433759,17527,50709,57…	Pold2,Prim1,Rfc2,Rpa1,Rfc3,Gins1,Rfc5,Rfc4,Dna2,Wrap53,Dkc1,Aqr,Ccna2,Cdk2,Xrcc6,Msh2,Ppp5c,Rad51,Rnf4,Polr2a,Trp53,Cops4,Ppie,Rad18,Pias4,Pclaf,Babam1,Polr2d,Cenps,Sumo2,Vcp,H2ac23,Cenph,Oip5,Cenpt,Hjurp,Hnrnpd,Pcna-ps2,Sycp1,Tk1,Ddx39b,Tex12,Telo2,Parp3,Csnk2a2,Csnk2b,Prkag1,Cdk1,Dhx9,Dnmt1,Fh1,Rps3,Ppp1r10,Cdt1,Setdb2,Nelfe,Nelfb,Prelid1,Cnot10,Gtf2f1,Ccnb1,Hdac1,Mpv17,H1f4,Gmnn,Nudt16l1,Dppa3…
10_Member	Reactome Gene Sets	R-MMU-69190	DNA strand elongation	-8.41213	-5.99411	9/21	18972,19075,19718,68275,69263,69270,72151,106344,327762	Pold2,Prim1,Rfc2,Rpa1,Rfc3,Gins1,Rfc5,Rfc4,Dna2
10_Member	Reactome Gene Sets	R-MMU-69186	Lagging Strand Synthesis	-7.92894	-5.55231	8/17	18972,19075,19718,68275,69263,72151,106344,327762	Pold2,Prim1,Rfc2,Rpa1,Rfc3,Rfc5,Rfc4,Dna2
10_Member	Reactome Gene Sets	R-MMU-180786	Extension of Telomeres	-7.04596	-4.76057	10/37	18972,19075,19718,68275,69263,72151,106344,216853,245474,327762	Pold2,Prim1,Rfc2,Rpa1,Rfc3,Rfc5,Rfc4,Wrap53,Dkc1,Dna2
10_Member	Reactome Gene Sets	R-MMU-73894	DNA Repair	-6.61048	-4.37267	28/311	11834,12428,12566,14375,17685,18972,19060,19361,19718,19822,20020,22059,26891,56031,58186,59004,68026,68251,68275,69241,69263,69928,72151,106344,170930,269523,327762,665433	Aqr,Ccna2,Cdk2,Xrcc6,Msh2,Pold2,Ppp5c,Rad51,Rfc2,Rnf4,Polr2a,Trp53,Cops4,Ppie,Rad18,Pias4,Pclaf,Babam1,Rpa1,Polr2d,Rfc3,Cenps,Rfc5,Rfc4,Sumo2,Vcp,Dna2,H2ac23
10_Member	Reactome Gene Sets	R-MMU-174417	Telomere C-strand (Lagging Strand) Synthesis	-6.52877	-4.30308	8/24	18972,19075,19718,68275,69263,72151,106344,327762	Pold2,Prim1,Rfc2,Rpa1,Rfc3,Rfc5,Rfc4,Dna2
10_Member	Reactome Gene Sets	R-MMU-73886	Chromosome Maintenance	-6.32848	-4.12834	16/118	18972,19075,19718,26886,68275,69263,69928,70645,72151,106344,216853,245474,320394,327762,381280,665433	Pold2,Prim1,Rfc2,Cenph,Rpa1,Rfc3,Cenps,Oip5,Rfc5,Rfc4,Wrap53,Dkc1,Cenpt,Dna2,Hjurp,H2ac23
10_Member	Reactome Gene Sets	R-MMU-69091	Polymerase switching	-5.99752	-3.83821	6/13	18972,19075,19718,69263,72151,106344	Pold2,Prim1,Rfc2,Rfc3,Rfc5,Rfc4
10_Member	Reactome Gene Sets	R-MMU-69109	Leading Strand Synthesis	-5.99752	-3.83821	6/13	18972,19075,19718,69263,72151,106344	Pold2,Prim1,Rfc2,Rfc3,Rfc5,Rfc4
10_Member	GO Biological Processes	GO:0071897	DNA biosynthetic process	-5.90846	-3.75929	19/174	11991,18540,18972,19718,20957,21877,22059,53817,66654,68026,68275,69263,71718,72151,106344,216853,235587,245474,269523	Hnrnpd,Pcna-ps2,Pold2,Rfc2,Sycp1,Tk1,Trp53,Ddx39b,Tex12,Pclaf,Rpa1,Rfc3,Telo2,Rfc5,Rfc4,Wrap53,Parp3,Dkc1,Vcp
10_Member	KEGG Pathway	mmu03430	Mismatch repair	-5.62062	-3.51284	7/22	17685,18972,19718,68275,69263,72151,106344	Msh2,Pold2,Rfc2,Rpa1,Rfc3,Rfc5,Rfc4
10_Member	Reactome Gene Sets	R-MMU-174411	Polymerase switching on the C-strand of the telomere	-5.5549	-3.4591	6/15	18972,19075,19718,69263,72151,106344	Pold2,Prim1,Rfc2,Rfc3,Rfc5,Rfc4
10_Member	Reactome Gene Sets	R-MMU-5693532	DNA Double-Strand Break Repair	-5.37744	-3.29617	17/155	12428,12566,14375,18972,19060,19361,19718,19822,22059,59004,68251,68275,69263,72151,106344,170930,327762	Ccna2,Cdk2,Xrcc6,Pold2,Ppp5c,Rad51,Rfc2,Rnf4,Trp53,Pias4,Babam1,Rpa1,Rfc3,Rfc5,Rfc4,Sumo2,Dna2
10_Member	Reactome Gene Sets	R-MMU-6804756	Regulation of TP53 Activity through Phosphorylation	-5.30288	-3.23288	12/81	12428,12566,13000,13001,19082,19718,22059,68275,69263,72151,106344,327762	Ccna2,Cdk2,Csnk2a2,Csnk2b,Prkag1,Rfc2,Trp53,Rpa1,Rfc3,Rfc5,Rfc4,Dna2
10_Member	Reactome Gene Sets	R-MMU-73893	DNA Damage Bypass	-5.12869	-3.07776	9/46	18972,19718,58186,68026,68275,69263,72151,106344,269523	Pold2,Rfc2,Rad18,Pclaf,Rpa1,Rfc3,Rfc5,Rfc4,Vcp
10_Member	Reactome Gene Sets	R-MMU-6781827	Transcription-Coupled Nucleotide Excision Repair (TC-NER)	-5.10159	-3.05596	11/71	11834,18972,19718,20020,26891,56031,68275,69241,69263,72151,106344	Aqr,Pold2,Rfc2,Polr2a,Cops4,Ppie,Rpa1,Polr2d,Rfc3,Rfc5,Rfc4
10_Member	GO Biological Processes	GO:0051054	positive regulation of DNA metabolic process	-5.08268	-3.04013	22/253	11991,12534,12566,13211,13433,14194,17685,19361,19718,27050,52040,53817,67177,68251,69263,72151,106344,216853,235587,239122,245474,327762	Hnrnpd,Cdk1,Cdk2,Dhx9,Dnmt1,Fh1,Msh2,Rad51,Rfc2,Rps3,Ppp1r10,Ddx39b,Cdt1,Babam1,Rfc3,Rfc5,Rfc4,Wrap53,Parp3,Setdb2,Dkc1,Dna2
10_Member	Reactome Gene Sets	R-MMU-110320	Translesion Synthesis by POLH	-5.01899	-2.99008	6/18	19718,68275,69263,72151,106344,269523	Rfc2,Rpa1,Rfc3,Rfc5,Rfc4,Vcp
10_Member	Reactome Gene Sets	R-MMU-5651801	PCNA-Dependent Long Patch Base Excision Repair	-5.01899	-2.99008	6/18	18972,19718,68275,69263,72151,106344	Pold2,Rfc2,Rpa1,Rfc3,Rfc5,Rfc4
10_Member	Reactome Gene Sets	R-MMU-6782210	Gap-filling DNA repair synthesis and ligation in TC-NER	-4.97957	-2.96196	10/60	11834,18972,19718,20020,56031,68275,69241,69263,72151,106344	Aqr,Pold2,Rfc2,Polr2a,Ppie,Rpa1,Polr2d,Rfc3,Rfc5,Rfc4
10_Member	Reactome Gene Sets	R-MMU-110313	Translesion synthesis by Y family DNA polymerases bypasses lesions on DNA template	-4.95787	-2.95072	8/37	18972,19718,68026,68275,69263,72151,106344,269523	Pold2,Rfc2,Pclaf,Rpa1,Rfc3,Rfc5,Rfc4,Vcp
10_Member	CORUM	CORUM:2793	Brd4-Rfc complex	-4.94463	-2.94397	4/6	19718,69263,72151,106344	Rfc2,Rfc3,Rfc5,Rfc4
10_Member	Reactome Gene Sets	R-MMU-6782135	Dual incision in TC-NER	-4.91347	-2.91752	10/61	11834,18972,19718,20020,56031,68275,69241,69263,72151,106344	Aqr,Pold2,Rfc2,Polr2a,Ppie,Rpa1,Polr2d,Rfc3,Rfc5,Rfc4
10_Member	Reactome Gene Sets	R-MMU-3700989	Transcriptional Regulation by TP53	-4.89523	-2.90163	22/260	12428,12534,12566,13000,13001,19082,19718,20020,22059,27632,58202,66494,68275,69241,69263,72151,78893,98053,106344,268697,327762,433759	Ccna2,Cdk1,Cdk2,Csnk2a2,Csnk2b,Prkag1,Rfc2,Polr2a,Trp53,Nelfe,Nelfb,Prelid1,Rpa1,Polr2d,Rfc3,Rfc5,Cnot10,Gtf2f1,Rfc4,Ccnb1,Dna2,Hdac1
10_Member	Reactome Gene Sets	R-MMU-110314	Recognition of DNA damage by PCNA-containing replication complex	-4.84698	-2.85802	7/28	18972,19718,58186,68275,69263,72151,106344	Pold2,Rfc2,Rad18,Rpa1,Rfc3,Rfc5,Rfc4
10_Member	Reactome Gene Sets	R-MMU-110373	Resolution of AP sites via the multiple-nucleotide patch replacement pathway	-4.72148	-2.75283	6/20	18972,19718,68275,69263,72151,106344	Pold2,Rfc2,Rpa1,Rfc3,Rfc5,Rfc4
10_Member	Reactome Gene Sets	R-MMU-5696397	Gap-filling DNA repair synthesis and ligation in GG-NER	-4.72148	-2.75283	6/20	18972,19718,68275,69263,72151,106344	Pold2,Rfc2,Rpa1,Rfc3,Rfc5,Rfc4
10_Member	Reactome Gene Sets	R-MMU-5693607	Processing of DNA double-strand break ends	-4.67434	-2.7128	12/93	12428,12566,19718,19822,59004,68251,68275,69263,72151,106344,170930,327762	Ccna2,Cdk2,Rfc2,Rnf4,Pias4,Babam1,Rpa1,Rfc3,Rfc5,Rfc4,Sumo2,Dna2
10_Member	Reactome Gene Sets	R-MMU-5693567	HDR through Homologous Recombination (HRR) or Single Strand Annealing (SSA)	-4.63792	-2.6823	14/125	12428,12566,18972,19361,19718,19822,59004,68251,68275,69263,72151,106344,170930,327762	Ccna2,Cdk2,Pold2,Rad51,Rfc2,Rnf4,Pias4,Babam1,Rpa1,Rfc3,Rfc5,Rfc4,Sumo2,Dna2
10_Member	Reactome Gene Sets	R-MMU-5656169	Termination of translesion DNA synthesis	-4.6342	-2.68071	7/30	18972,19718,68026,68275,69263,72151,106344	Pold2,Rfc2,Pclaf,Rpa1,Rfc3,Rfc5,Rfc4
10_Member	CORUM	CORUM:309	RC complex	-4.58709	-2.64412	4/7	19075,19718,72151,106344	Prim1,Rfc2,Rfc5,Rfc4
10_Member	Reactome Gene Sets	R-MMU-5693538	Homology Directed Repair	-4.52137	-2.58459	14/128	12428,12566,18972,19361,19718,19822,59004,68251,68275,69263,72151,106344,170930,327762	Ccna2,Cdk2,Pold2,Rad51,Rfc2,Rnf4,Pias4,Babam1,Rpa1,Rfc3,Rfc5,Rfc4,Sumo2,Dna2
10_Member	Reactome Gene Sets	R-MMU-5685938	HDR through Single Strand Annealing (SSA)	-4.43841	-2.51175	7/32	19361,19718,68275,69263,72151,106344,327762	Rad51,Rfc2,Rpa1,Rfc3,Rfc5,Rfc4,Dna2
10_Member	GO Biological Processes	GO:0051052	regulation of DNA metabolic process	-4.37219	-2.44952	30/451	11991,12428,12534,12566,13211,13433,14194,17527,17685,19361,19718,22059,27050,50709,52040,53817,57441,58186,66911,67177,68251,69263,72151,73708,106344,216853,235587,239122,245474,327762	Hnrnpd,Ccna2,Cdk1,Cdk2,Dhx9,Dnmt1,Fh1,Mpv17,Msh2,Rad51,Rfc2,Trp53,Rps3,H1f4,Ppp1r10,Ddx39b,Gmnn,Rad18,Nudt16l1,Cdt1,Babam1,Rfc3,Rfc5,Dppa3,Rfc4,Wrap53,Parp3,Setdb2,Dkc1,Dna2
10_Member	Reactome Gene Sets	R-MMU-5696398	Nucleotide Excision Repair	-4.35513	-2.43444	12/100	11834,18972,19718,20020,26891,56031,68275,69241,69263,72151,106344,170930	Aqr,Pold2,Rfc2,Polr2a,Cops4,Ppie,Rpa1,Polr2d,Rfc3,Rfc5,Rfc4,Sumo2
10_Member	Reactome Gene Sets	R-MMU-110312	Translesion synthesis by REV1	-4.25742	-2.35967	5/15	19718,68275,69263,72151,106344	Rfc2,Rpa1,Rfc3,Rfc5,Rfc4
10_Member	Reactome Gene Sets	R-MMU-5693616	Presynaptic phase of homologous DNA pairing and strand exchange	-4.2573	-2.35967	7/34	19361,19718,68275,69263,72151,106344,327762	Rad51,Rfc2,Rpa1,Rfc3,Rfc5,Rfc4,Dna2
10_Member	Reactome Gene Sets	R-MMU-69473	G2/M DNA damage checkpoint	-4.11344	-2.23009	11/90	12534,19718,22059,59004,68251,68275,69263,72151,106344,268697,327762	Cdk1,Rfc2,Trp53,Pias4,Babam1,Rpa1,Rfc3,Rfc5,Rfc4,Ccnb1,Dna2
10_Member	Reactome Gene Sets	R-MMU-5655862	Translesion synthesis by POLK	-4.10549	-2.22878	5/16	19718,68275,69263,72151,106344	Rfc2,Rpa1,Rfc3,Rfc5,Rfc4
10_Member	Reactome Gene Sets	R-MMU-5656121	Translesion synthesis by POLI	-4.10549	-2.22878	5/16	19718,68275,69263,72151,106344	Rfc2,Rpa1,Rfc3,Rfc5,Rfc4
10_Member	Reactome Gene Sets	R-MMU-157579	Telomere Maintenance	-4.02557	-2.16692	11/92	18972,19075,19718,68275,69263,72151,106344,216853,245474,327762,665433	Pold2,Prim1,Rfc2,Rpa1,Rfc3,Rfc5,Rfc4,Wrap53,Dkc1,Dna2,H2ac23
10_Member	GO Biological Processes	GO:0006275	regulation of DNA replication	-4.0252	-2.16692	12/108	12428,12534,12566,13211,19718,22059,57441,67177,69263,72151,106344,327762	Ccna2,Cdk1,Cdk2,Dhx9,Rfc2,Trp53,Gmnn,Cdt1,Rfc3,Rfc5,Rfc4,Dna2
10_Member	Reactome Gene Sets	R-MMU-5693579	Homologous DNA Pairing and Strand Exchange	-4.00919	-2.15432	7/37	19361,19718,68275,69263,72151,106344,327762	Rad51,Rfc2,Rpa1,Rfc3,Rfc5,Rfc4,Dna2
10_Member	Reactome Gene Sets	R-MMU-5633007	Regulation of TP53 Activity	-3.95828	-2.12005	14/144	12428,12534,12566,13000,13001,19082,19718,22059,68275,69263,72151,106344,327762,433759	Ccna2,Cdk1,Cdk2,Csnk2a2,Csnk2b,Prkag1,Rfc2,Trp53,Rpa1,Rfc3,Rfc5,Rfc4,Dna2,Hdac1
10_Member	GO Biological Processes	GO:1900262	regulation of DNA-directed DNA polymerase activity	-3.84018	-2.01482	4/10	19718,69263,72151,106344	Rfc2,Rfc3,Rfc5,Rfc4
10_Member	GO Biological Processes	GO:1900264	positive regulation of DNA-directed DNA polymerase activity	-3.84018	-2.01482	4/10	19718,69263,72151,106344	Rfc2,Rfc3,Rfc5,Rfc4
10_Member	Reactome Gene Sets	R-MMU-73933	Resolution of Abasic Sites (AP sites)	-3.56452	-1.76679	6/31	18972,19718,68275,69263,72151,106344	Pold2,Rfc2,Rpa1,Rfc3,Rfc5,Rfc4
10_Member	Reactome Gene Sets	R-MMU-5685942	HDR through Homologous Recombination (HRR)	-3.39888	-1.6229	8/60	18972,19361,19718,68275,69263,72151,106344,327762	Pold2,Rad51,Rfc2,Rpa1,Rfc3,Rfc5,Rfc4,Dna2
10_Member	Reactome Gene Sets	R-MMU-212436	Generic Transcription Pathway	-3.18687	-1.43831	39/752	12428,12534,12566,12705,13000,13001,14056,14312,16912,19014,19082,19718,19885,20020,22059,23989,27632,56275,58202,64050,66494,68275,69241,69263,69792,70247,72151,78893,98053,106344,140858,192292,213011,214669,268697,327762,433759,621823,665433	Ccna2,Cdk1,Cdk2,Cited1,Csnk2a2,Csnk2b,Ezh2,Brd2,Psmb9,Med1,Prkag1,Rfc2,Rorc,Polr2a,Trp53,Med24,Nelfe,Rbm14,Nelfb,Yeats4,Prelid1,Rpa1,Polr2d,Rfc3,Med6,Psmd1,Rfc5,Cnot10,Gtf2f1,Rfc4,Wdr5,Nrbp1,Zfp583,L3mbtl2,Ccnb1,Dna2,Hdac1,Psme2b,H2ac23
10_Member	Reactome Gene Sets	R-MMU-5696400	Dual Incision in GG-NER	-3.13124	-1.39056	6/37	18972,19718,68275,69263,72151,106344	Pold2,Rfc2,Rpa1,Rfc3,Rfc5,Rfc4
10_Member	Reactome Gene Sets	R-MMU-5696399	Global Genome Nucleotide Excision Repair (GG-NER)	-2.78727	-1.11299	8/74	18972,19718,26891,68275,69263,72151,106344,170930	Pold2,Rfc2,Cops4,Rpa1,Rfc3,Rfc5,Rfc4,Sumo2
10_Member	KEGG Pathway	mmu03420	Nucleotide excision repair	-2.72563	-1.06458	6/44	18972,19718,68275,69263,72151,106344	Pold2,Rfc2,Rpa1,Rfc3,Rfc5,Rfc4
10_Member	GO Biological Processes	GO:2000573	positive regulation of DNA biosynthetic process	-2.67619	-1.0248	8/77	11991,19718,53817,69263,72151,106344,216853,245474	Hnrnpd,Rfc2,Ddx39b,Rfc3,Rfc5,Rfc4,Wrap53,Dkc1
10_Member	GO Biological Processes	GO:0090329	regulation of DNA-dependent DNA replication	-2.62466	-0.981678	6/46	12566,19718,67177,69263,72151,106344	Cdk2,Rfc2,Cdt1,Rfc3,Rfc5,Rfc4
10_Member	KEGG Pathway	mmu05169	Epstein-Barr virus infection	-2.57259	-0.938885	15/220	12428,12534,12566,13000,13001,16179,19231,20020,22059,54194,68652,69241,70247,218832,433759	Ccna2,Cdk1,Cdk2,Csnk2a2,Csnk2b,Irak1,Ptma,Polr2a,Trp53,Akap8l,Tab2,Polr2d,Psmd1,Polr3a,Hdac1
10_Member	GO Biological Processes	GO:2000278	regulation of DNA biosynthetic process	-2.43467	-0.821602	10/122	11991,19718,22059,53817,69263,72151,106344,216853,235587,245474	Hnrnpd,Rfc2,Trp53,Ddx39b,Rfc3,Rfc5,Rfc4,Wrap53,Parp3,Dkc1
11_Summary	GO Biological Processes	GO:0051321	meiotic cell cycle	-8.18657	-5.78078	31/314	12566,18817,19183,19361,20899,20957,21973,22445,22446,27084,50878,52683,66654,67981,68275,69928,70099,71241,71846,71981,73679,75459,75514,75801,83456,103733,103768,107995,209091,574438,627081	Cdk2,Plk1,Psmc3ip,Rad51,Stra8,Sycp1,Top2a,Xlr3a,Xlr3c,Xlr5c,Stag3,Ncaph2,Tex12,Hormad1,Rpa1,Cenps,Smc4,Dmrtc2,Syce2,Tdrd12,Tex19.1,Syce3,1700013H16Rik,4930447C04Rik,Mov10l1,Tubg1,Tubg2,Cdc20,Ccnb3,Xlr5a,Xlr5b
11_Member	GO Biological Processes	GO:0051321	meiotic cell cycle	-8.18657	-5.78078	31/314	12566,18817,19183,19361,20899,20957,21973,22445,22446,27084,50878,52683,66654,67981,68275,69928,70099,71241,71846,71981,73679,75459,75514,75801,83456,103733,103768,107995,209091,574438,627081	Cdk2,Plk1,Psmc3ip,Rad51,Stra8,Sycp1,Top2a,Xlr3a,Xlr3c,Xlr5c,Stag3,Ncaph2,Tex12,Hormad1,Rpa1,Cenps,Smc4,Dmrtc2,Syce2,Tdrd12,Tex19.1,Syce3,1700013H16Rik,4930447C04Rik,Mov10l1,Tubg1,Tubg2,Cdc20,Ccnb3,Xlr5a,Xlr5b
11_Member	GO Biological Processes	GO:1903046	meiotic cell cycle process	-6.14525	-3.96132	21/201	18817,19183,19361,20957,21973,50878,52683,66654,67981,69928,70099,71241,71846,71981,73679,75459,75801,83456,103733,103768,107995	Plk1,Psmc3ip,Rad51,Sycp1,Top2a,Stag3,Ncaph2,Tex12,Hormad1,Cenps,Smc4,Dmrtc2,Syce2,Tdrd12,Tex19.1,Syce3,4930447C04Rik,Mov10l1,Tubg1,Tubg2,Cdc20
11_Member	GO Biological Processes	GO:0007127	meiosis I	-5.85189	-3.71263	15/113	18817,19183,19361,20957,21973,50878,66654,67981,69928,71241,71846,73679,75459,75801,83456	Plk1,Psmc3ip,Rad51,Sycp1,Top2a,Stag3,Tex12,Hormad1,Cenps,Dmrtc2,Syce2,Tex19.1,Syce3,4930447C04Rik,Mov10l1
11_Member	GO Biological Processes	GO:0140013	meiotic nuclear division	-5.61383	-3.51218	19/182	18817,19183,19361,20957,21973,50878,52683,66654,67981,69928,70099,71241,71846,71981,73679,75459,75801,83456,107995	Plk1,Psmc3ip,Rad51,Sycp1,Top2a,Stag3,Ncaph2,Tex12,Hormad1,Cenps,Smc4,Dmrtc2,Syce2,Tdrd12,Tex19.1,Syce3,4930447C04Rik,Mov10l1,Cdc20
11_Member	GO Biological Processes	GO:0061982	meiosis I cell cycle process	-5.61094	-3.51218	15/118	18817,19183,19361,20957,21973,50878,66654,67981,69928,71241,71846,73679,75459,75801,83456	Plk1,Psmc3ip,Rad51,Sycp1,Top2a,Stag3,Tex12,Hormad1,Cenps,Dmrtc2,Syce2,Tex19.1,Syce3,4930447C04Rik,Mov10l1
11_Member	GO Biological Processes	GO:0045132	meiotic chromosome segregation	-5.24932	-3.18211	13/96	18817,20957,21973,50878,52683,66654,67981,69928,70099,71846,73679,75459,75801	Plk1,Sycp1,Top2a,Stag3,Ncaph2,Tex12,Hormad1,Cenps,Smc4,Syce2,Tex19.1,Syce3,4930447C04Rik
11_Member	GO Biological Processes	GO:0070192	chromosome organization involved in meiotic cell cycle	-4.98213	-2.96196	11/73	19361,20957,50878,52683,66654,67981,70099,71846,73679,75459,75801	Rad51,Sycp1,Stag3,Ncaph2,Tex12,Hormad1,Smc4,Syce2,Tex19.1,Syce3,4930447C04Rik
11_Member	GO Biological Processes	GO:0070193	synaptonemal complex organization	-4.11706	-2.23052	6/25	18817,20957,66654,67981,71846,75459	Plk1,Sycp1,Tex12,Hormad1,Syce2,Syce3
11_Member	GO Biological Processes	GO:0007131	reciprocal meiotic recombination	-4.09355	-2.2196	8/48	19183,19361,20957,21973,69928,73679,75459,75801	Psmc3ip,Rad51,Sycp1,Top2a,Cenps,Tex19.1,Syce3,4930447C04Rik
11_Member	GO Biological Processes	GO:0045143	homologous chromosome segregation	-4.04834	-2.18316	9/62	18817,20957,50878,66654,67981,71846,73679,75459,75801	Plk1,Sycp1,Stag3,Tex12,Hormad1,Syce2,Tex19.1,Syce3,4930447C04Rik
11_Member	GO Biological Processes	GO:0035825	homologous recombination	-4.02754	-2.16692	8/49	19183,19361,20957,21973,69928,73679,75459,75801	Psmc3ip,Rad51,Sycp1,Top2a,Cenps,Tex19.1,Syce3,4930447C04Rik
11_Member	GO Biological Processes	GO:0007129	synapsis	-3.90052	-2.06877	8/51	20957,50878,66654,67981,71846,73679,75459,75801	Sycp1,Stag3,Tex12,Hormad1,Syce2,Tex19.1,Syce3,4930447C04Rik
11_Member	GO Biological Processes	GO:0007130	synaptonemal complex assembly	-3.38991	-1.61675	5/22	20957,66654,67981,71846,75459	Sycp1,Tex12,Hormad1,Syce2,Syce3
12_Summary	GO Biological Processes	GO:0006325	chromatin organization	-8.02159	-5.63929	53/758	12428,12544,12566,13433,14056,14194,14312,14841,17216,17955,18140,18509,19060,19231,19708,20174,20957,21427,21429,22059,22209,30941,50709,53893,54194,56275,64050,65961,66929,68251,70645,71241,71735,73473,73708,74022,75751,98999,101612,103136,108161,110749,140858,214572,214669,217127,217827,239122,268697,270058,381280,433759,665433,11991,14156,18817,19822,21973,24010,52040,56292,59008,67177,68612,…	Ccna2,Cdc45,Cdk2,Dnmt1,Ezh2,Fh1,Brd2,Haspin,Mcm2,Nap1l4,Uhrf1,Pax7,Ppp5c,Ptma,Dpf2,Ruvbl2,Sycp1,Vps72,Ubtf,Trp53,Ube2a,Usp21,H1f4,Nudt5,Akap8l,Rbm14,Yeats4,Utp3,Asf1b,Babam1,Oip5,Dmrtc2,Lrwd1,Iws1,Dppa3,Glyr1,Ipo4,Znfx1,Grwd1,Pwp1,Fam50b,Chaf1b,Wdr5,Prmt7,L3mbtl2,Kat7,Nrde2,Setdb2,Ccnb1,Map1s,Hjurp,Hdac1,H2ac23,Hnrnpd,Fen1,Plk1,Rnf4,Top2a,Ik,Ppp1r10,Naa10,Anapc5,Cdt1,Ube2c,Psmg2,Trappc12,Dkc1,Ilf…
12_Member	GO Biological Processes	GO:0006325	chromatin organization	-8.02159	-5.63929	53/758	12428,12544,12566,13433,14056,14194,14312,14841,17216,17955,18140,18509,19060,19231,19708,20174,20957,21427,21429,22059,22209,30941,50709,53893,54194,56275,64050,65961,66929,68251,70645,71241,71735,73473,73708,74022,75751,98999,101612,103136,108161,110749,140858,214572,214669,217127,217827,239122,268697,270058,381280,433759,665433	Ccna2,Cdc45,Cdk2,Dnmt1,Ezh2,Fh1,Brd2,Haspin,Mcm2,Nap1l4,Uhrf1,Pax7,Ppp5c,Ptma,Dpf2,Ruvbl2,Sycp1,Vps72,Ubtf,Trp53,Ube2a,Usp21,H1f4,Nudt5,Akap8l,Rbm14,Yeats4,Utp3,Asf1b,Babam1,Oip5,Dmrtc2,Lrwd1,Iws1,Dppa3,Glyr1,Ipo4,Znfx1,Grwd1,Pwp1,Fam50b,Chaf1b,Wdr5,Prmt7,L3mbtl2,Kat7,Nrde2,Setdb2,Ccnb1,Map1s,Hjurp,Hdac1,H2ac23
12_Member	GO Biological Processes	GO:0033044	regulation of chromosome organization	-7.08984	-4.7952	32/369	11991,12544,13433,14156,14194,17216,18509,18817,19822,20174,21973,22059,24010,50709,52040,54194,56292,59008,67177,68612,71241,73473,74022,107047,140858,214669,217127,217449,239122,245474,268697,270058	Hnrnpd,Cdc45,Dnmt1,Fen1,Fh1,Mcm2,Pax7,Plk1,Rnf4,Ruvbl2,Top2a,Trp53,Ik,H1f4,Ppp1r10,Akap8l,Naa10,Anapc5,Cdt1,Ube2c,Dmrtc2,Iws1,Glyr1,Psmg2,Wdr5,L3mbtl2,Kat7,Trappc12,Setdb2,Dkc1,Ccnb1,Map1s
12_Member	GO Biological Processes	GO:0032259	methylation	-4.72812	-2.75283	26/347	13433,14056,14194,16201,18509,18618,50709,56802,67390,70359,71241,71449,71981,72722,73473,73708,74319,83456,100609,103136,110109,140858,214572,214669,239122,110599566	Dnmt1,Ezh2,Fh1,Ilf3,Pax7,Pemt,H1f4,Gnasas1,Mrm3,Gtpbp3,Dmrtc2,Eef1aknmt,Tdrd12,Fam98a,Iws1,Dppa3,Mettl23,Mov10l1,Nsun5,Pwp1,Nop2,Wdr5,Prmt7,L3mbtl2,Setdb2,Eef1akmt4
12_Member	GO Biological Processes	GO:2001252	positive regulation of chromosome organization	-4.67272	-2.7128	18/193	11991,13433,14156,18509,20174,22059,52040,54194,59008,67177,71241,74022,140858,214669,217127,239122,245474,268697	Hnrnpd,Dnmt1,Fen1,Pax7,Ruvbl2,Trp53,Ppp1r10,Akap8l,Anapc5,Cdt1,Dmrtc2,Glyr1,Wdr5,L3mbtl2,Kat7,Setdb2,Dkc1,Ccnb1
12_Member	GO Biological Processes	GO:0043414	macromolecule methylation	-4.128	-2.23963	22/292	13433,14056,14194,16201,18509,50709,56802,67390,70359,71241,71981,72722,73473,73708,83456,100609,103136,110109,140858,214572,214669,239122	Dnmt1,Ezh2,Fh1,Ilf3,Pax7,H1f4,Gnasas1,Mrm3,Gtpbp3,Dmrtc2,Tdrd12,Fam98a,Iws1,Dppa3,Mov10l1,Nsun5,Pwp1,Nop2,Wdr5,Prmt7,L3mbtl2,Setdb2
12_Member	GO Biological Processes	GO:0016570	histone modification	-3.92805	-2.09469	28/432	12428,12566,13433,14056,14194,14841,18140,18509,19060,20174,22059,22209,30941,50709,54194,56275,64050,71241,73473,74022,103136,140858,214572,214669,217127,239122,268697,433759	Ccna2,Cdk2,Dnmt1,Ezh2,Fh1,Haspin,Uhrf1,Pax7,Ppp5c,Ruvbl2,Trp53,Ube2a,Usp21,H1f4,Akap8l,Rbm14,Yeats4,Dmrtc2,Iws1,Glyr1,Pwp1,Wdr5,Prmt7,L3mbtl2,Kat7,Setdb2,Ccnb1,Hdac1
12_Member	GO Biological Processes	GO:1902275	regulation of chromatin organization	-3.76218	-1.94154	17/207	12544,13433,14194,18509,20174,22059,50709,54194,71241,73473,74022,140858,214669,217127,239122,268697,270058	Cdc45,Dnmt1,Fh1,Pax7,Ruvbl2,Trp53,H1f4,Akap8l,Dmrtc2,Iws1,Glyr1,Wdr5,L3mbtl2,Kat7,Setdb2,Ccnb1,Map1s
12_Member	GO Biological Processes	GO:1905269	positive regulation of chromatin organization	-3.65697	-1.84448	12/118	13433,18509,20174,22059,54194,71241,74022,140858,214669,217127,239122,268697	Dnmt1,Pax7,Ruvbl2,Trp53,Akap8l,Dmrtc2,Glyr1,Wdr5,L3mbtl2,Kat7,Setdb2,Ccnb1
12_Member	GO Biological Processes	GO:0016569	covalent chromatin modification	-3.64973	-1.84146	28/449	12428,12566,13433,14056,14194,14841,18140,18509,19060,20174,22059,22209,30941,50709,54194,56275,64050,71241,73473,74022,103136,140858,214572,214669,217127,239122,268697,433759	Ccna2,Cdk2,Dnmt1,Ezh2,Fh1,Haspin,Uhrf1,Pax7,Ppp5c,Ruvbl2,Trp53,Ube2a,Usp21,H1f4,Akap8l,Rbm14,Yeats4,Dmrtc2,Iws1,Glyr1,Pwp1,Wdr5,Prmt7,L3mbtl2,Kat7,Setdb2,Ccnb1,Hdac1
12_Member	GO Biological Processes	GO:0031058	positive regulation of histone modification	-3.62194	-1.81822	11/102	13433,18509,20174,22059,54194,71241,74022,140858,214669,217127,268697	Dnmt1,Pax7,Ruvbl2,Trp53,Akap8l,Dmrtc2,Glyr1,Wdr5,L3mbtl2,Kat7,Ccnb1
12_Member	GO Biological Processes	GO:0031056	regulation of histone modification	-2.99367	-1.27088	13/159	13433,14194,18509,20174,22059,54194,71241,73473,74022,140858,214669,217127,268697	Dnmt1,Fh1,Pax7,Ruvbl2,Trp53,Akap8l,Dmrtc2,Iws1,Glyr1,Wdr5,L3mbtl2,Kat7,Ccnb1
12_Member	GO Biological Processes	GO:0016571	histone methylation	-2.98284	-1.26255	12/140	13433,14056,14194,18509,50709,71241,73473,103136,140858,214572,214669,239122	Dnmt1,Ezh2,Fh1,Pax7,H1f4,Dmrtc2,Iws1,Pwp1,Wdr5,Prmt7,L3mbtl2,Setdb2
12_Member	GO Biological Processes	GO:0006479	protein methylation	-2.96867	-1.25375	14/180	13433,14056,14194,16201,18509,50709,71241,72722,73473,103136,140858,214572,214669,239122	Dnmt1,Ezh2,Fh1,Ilf3,Pax7,H1f4,Dmrtc2,Fam98a,Iws1,Pwp1,Wdr5,Prmt7,L3mbtl2,Setdb2
12_Member	GO Biological Processes	GO:0008213	protein alkylation	-2.96867	-1.25375	14/180	13433,14056,14194,16201,18509,50709,71241,72722,73473,103136,140858,214572,214669,239122	Dnmt1,Ezh2,Fh1,Ilf3,Pax7,H1f4,Dmrtc2,Fam98a,Iws1,Pwp1,Wdr5,Prmt7,L3mbtl2,Setdb2
12_Member	GO Biological Processes	GO:0010638	positive regulation of organelle organization	-2.2111	-0.650412	30/614	11991,12632,13433,13494,14063,14156,18509,20174,22059,22388,23897,27041,27050,52040,54194,54633,59008,66824,67177,68612,71241,72113,74022,140858,214669,217127,239122,242894,245474,268697	Hnrnpd,Cfl2,Dnmt1,Drg1,F2rl1,Fen1,Pax7,Ruvbl2,Trp53,Wdr1,Hax1,G3bp1,Rps3,Ppp1r10,Akap8l,Pqbp1,Anapc5,Pycard,Cdt1,Ube2c,Dmrtc2,Adck1,Glyr1,Wdr5,L3mbtl2,Kat7,Setdb2,Actr3b,Dkc1,Ccnb1
12_Member	GO Biological Processes	GO:0034968	histone lysine methylation	-2.18686	-0.628976	9/112	13433,14056,14194,50709,71241,73473,103136,140858,239122	Dnmt1,Ezh2,Fh1,H1f4,Dmrtc2,Iws1,Pwp1,Wdr5,Setdb2
12_Member	GO Biological Processes	GO:0031060	regulation of histone methylation	-2.11695	-0.576469	7/76	13433,14194,18509,71241,73473,140858,214669	Dnmt1,Fh1,Pax7,Dmrtc2,Iws1,Wdr5,L3mbtl2
12_Member	GO Biological Processes	GO:0031062	positive regulation of histone methylation	-2.05086	-0.527318	5/43	13433,18509,71241,140858,214669	Dnmt1,Pax7,Dmrtc2,Wdr5,L3mbtl2
12_Member	GO Biological Processes	GO:0018205	peptidyl-lysine modification	-2.02128	-0.506237	19/350	13433,14056,14194,20174,50709,50995,59004,64050,68133,71241,73473,74022,103136,140858,170930,214669,217127,239122,433759	Dnmt1,Ezh2,Fh1,Ruvbl2,H1f4,Uba2,Pias4,Yeats4,Gcsh,Dmrtc2,Iws1,Glyr1,Pwp1,Wdr5,Sumo2,L3mbtl2,Kat7,Setdb2,Hdac1
13_Summary	Reactome Gene Sets	R-MMU-5389840	Mitochondrial translation elongation	-7.66508	-5.30505	15/83	27395,56280,56282,56284,60441,64655,64656,64658,66230,66242,66407,67308,69163,94063,107732,108037,233870,353172	Mrpl15,Mrpl37,Mrpl12,Mrpl19,Mrpl38,Mrps22,Mrps23,Mrps25,Mrps28,Mrps16,Mrps15,Mrpl46,Mrpl44,Mrpl16,Mrpl10,Shmt2,Tufm,Gars
13_Member	Reactome Gene Sets	R-MMU-5389840	Mitochondrial translation elongation	-7.66508	-5.30505	15/83	27395,56280,56282,56284,60441,64655,64656,64658,66230,66242,66407,67308,69163,94063,107732	Mrpl15,Mrpl37,Mrpl12,Mrpl19,Mrpl38,Mrps22,Mrps23,Mrps25,Mrps28,Mrps16,Mrps15,Mrpl46,Mrpl44,Mrpl16,Mrpl10
13_Member	Reactome Gene Sets	R-MMU-5419276	Mitochondrial translation termination	-7.51931	-5.17001	15/85	27395,56280,56282,56284,60441,64655,64656,64658,66230,66242,66407,67308,69163,94063,107732	Mrpl15,Mrpl37,Mrpl12,Mrpl19,Mrpl38,Mrps22,Mrps23,Mrps25,Mrps28,Mrps16,Mrps15,Mrpl46,Mrpl44,Mrpl16,Mrpl10
13_Member	Reactome Gene Sets	R-MMU-5368287	Mitochondrial translation	-7.44807	-5.11437	15/86	27395,56280,56282,56284,60441,64655,64656,64658,66230,66242,66407,67308,69163,94063,107732	Mrpl15,Mrpl37,Mrpl12,Mrpl19,Mrpl38,Mrps22,Mrps23,Mrps25,Mrps28,Mrps16,Mrps15,Mrpl46,Mrpl44,Mrpl16,Mrpl10
13_Member	GO Biological Processes	GO:0032543	mitochondrial translation	-2.64047	-0.994356	8/78	64658,66242,66407,69163,94063,108037,233870,353172	Mrps25,Mrps16,Mrps15,Mrpl44,Mrpl16,Shmt2,Tufm,Gars
13_Member	GO Biological Processes	GO:0140053	mitochondrial gene expression	-2.26305	-0.691905	9/109	56282,64658,66242,66407,69163,94063,108037,233870,353172	Mrpl12,Mrps25,Mrps16,Mrps15,Mrpl44,Mrpl16,Shmt2,Tufm,Gars
14_Summary	GO Biological Processes	GO:0034502	protein localization to chromosome	-7.44807	-5.11437	15/86	12534,14056,14841,17685,18817,20174,24010,50878,67177,68275,71735,216853,217449,235587,245474	Cdk1,Ezh2,Haspin,Msh2,Plk1,Ruvbl2,Ik,Stag3,Cdt1,Rpa1,Lrwd1,Wrap53,Trappc12,Parp3,Dkc1
14_Member	GO Biological Processes	GO:0034502	protein localization to chromosome	-7.44807	-5.11437	15/86	12534,14056,14841,17685,18817,20174,24010,50878,67177,68275,71735,216853,217449,235587,245474	Cdk1,Ezh2,Haspin,Msh2,Plk1,Ruvbl2,Ik,Stag3,Cdt1,Rpa1,Lrwd1,Wrap53,Trappc12,Parp3,Dkc1
14_Member	GO Biological Processes	GO:0071168	protein localization to chromatin	-2.88232	-1.18777	5/28	14056,17685,18817,20174,71735	Ezh2,Msh2,Plk1,Ruvbl2,Lrwd1
14_Member	GO Biological Processes	GO:0070199	establishment of protein localization to chromosome	-2.28055	-0.704968	4/24	20174,71735,216853,245474	Ruvbl2,Lrwd1,Wrap53,Dkc1
15_Summary	Reactome Gene Sets	R-MMU-176408	Regulation of APC/C activators between G1/S and early anaphase	-7.12259	-4.81852	9/28	12428,12534,12566,18817,52717,59008,68612,107995,268697,16912,70247,621823,19822,22209,20438,22201,22202,22346,50995,59004	Ccna2,Cdk1,Cdk2,Plk1,Anapc16,Anapc5,Ube2c,Cdc20,Ccnb1,Psmb9,Psmd1,Psme2b,Rnf4,Ube2a,Siah1b,Uba1,Uba1y,Vhl,Uba2,Pias4
15_Member	Reactome Gene Sets	R-MMU-176408	Regulation of APC/C activators between G1/S and early anaphase	-7.12259	-4.81852	9/28	12428,12534,12566,18817,52717,59008,68612,107995,268697	Ccna2,Cdk1,Cdk2,Plk1,Anapc16,Anapc5,Ube2c,Cdc20,Ccnb1
15_Member	Reactome Gene Sets	R-MMU-174143	APC/C-mediated degradation of cell cycle proteins	-5.18996	-3.13367	12/83	12428,12534,12566,16912,18817,52717,59008,68612,70247,107995,268697,621823	Ccna2,Cdk1,Cdk2,Psmb9,Plk1,Anapc16,Anapc5,Ube2c,Psmd1,Cdc20,Ccnb1,Psme2b
15_Member	Reactome Gene Sets	R-MMU-453276	Regulation of mitotic cell cycle	-5.18996	-3.13367	12/83	12428,12534,12566,16912,18817,52717,59008,68612,70247,107995,268697,621823	Ccna2,Cdk1,Cdk2,Psmb9,Plk1,Anapc16,Anapc5,Ube2c,Psmd1,Cdc20,Ccnb1,Psme2b
15_Member	Reactome Gene Sets	R-MMU-176412	Phosphorylation of the APC/C	-4.86528	-2.87401	6/19	12534,18817,52717,59008,68612,268697	Cdk1,Plk1,Anapc16,Anapc5,Ube2c,Ccnb1
15_Member	Reactome Gene Sets	R-MMU-176814	Activation of APC/C and APC/C:Cdc20 mediated degradation of mitotic proteins	-4.81066	-2.82401	11/76	12428,12534,16912,18817,52717,59008,68612,70247,107995,268697,621823	Ccna2,Cdk1,Psmb9,Plk1,Anapc16,Anapc5,Ube2c,Psmd1,Cdc20,Ccnb1,Psme2b
15_Member	Reactome Gene Sets	R-MMU-174048	APC/C:Cdc20 mediated degradation of Cyclin B	-4.33904	-2.42617	6/23	12534,52717,59008,68612,107995,268697	Cdk1,Anapc16,Anapc5,Ube2c,Cdc20,Ccnb1
15_Member	Reactome Gene Sets	R-MMU-176409	APC/C:Cdc20 mediated degradation of mitotic proteins	-4.113	-2.23009	10/75	12428,12534,16912,52717,59008,68612,70247,107995,268697,621823	Ccna2,Cdk1,Psmb9,Anapc16,Anapc5,Ube2c,Psmd1,Cdc20,Ccnb1,Psme2b
15_Member	Reactome Gene Sets	R-MMU-174184	Cdc20:Phospho-APC/C mediated degradation of Cyclin A	-3.54059	-1.74582	9/72	12428,12534,16912,52717,59008,68612,70247,107995,621823	Ccna2,Cdk1,Psmb9,Anapc16,Anapc5,Ube2c,Psmd1,Cdc20,Psme2b
15_Member	Reactome Gene Sets	R-MMU-179419	APC:Cdc20 mediated degradation of cell cycle proteins prior to satisfation of the cell cycle checkpo	-3.49493	-1.70603	9/73	12428,12534,16912,52717,59008,68612,70247,107995,621823	Ccna2,Cdk1,Psmb9,Anapc16,Anapc5,Ube2c,Psmd1,Cdc20,Psme2b
15_Member	Reactome Gene Sets	R-MMU-174178	APC/C:Cdh1 mediated degradation of Cdc20 and other APC/C:Cdh1 targeted proteins in late mitosis/earl	-2.86478	-1.18144	8/72	16912,18817,52717,59008,68612,70247,107995,621823	Psmb9,Plk1,Anapc16,Anapc5,Ube2c,Psmd1,Cdc20,Psme2b
15_Member	Reactome Gene Sets	R-MMU-69017	CDK-mediated phosphorylation and removal of Cdc6	-2.86478	-1.18144	8/72	12428,12566,16912,52717,59008,68612,70247,621823	Ccna2,Cdk2,Psmb9,Anapc16,Anapc5,Ube2c,Psmd1,Psme2b
15_Member	Reactome Gene Sets	R-MMU-176407	Conversion from APC/C:Cdc20 to APC/C:Cdh1 in late anaphase	-2.66717	-1.01896	4/19	52717,59008,68612,107995	Anapc16,Anapc5,Ube2c,Cdc20
15_Member	Reactome Gene Sets	R-MMU-141405	Inhibition of the proteolytic activity of APC/C required for the onset of anaphase by mitotic spindl	-2.58056	-0.945834	4/20	52717,59008,68612,107995	Anapc16,Anapc5,Ube2c,Cdc20
15_Member	Reactome Gene Sets	R-MMU-141430	Inactivation of APC/C via direct inhibition of the APC/C complex	-2.58056	-0.945834	4/20	52717,59008,68612,107995	Anapc16,Anapc5,Ube2c,Cdc20
15_Member	Reactome Gene Sets	R-MMU-174154	APC/C:Cdc20 mediated degradation of Securin	-2.41773	-0.807828	7/67	16912,52717,59008,68612,70247,107995,621823	Psmb9,Anapc16,Anapc5,Ube2c,Psmd1,Cdc20,Psme2b
15_Member	Reactome Gene Sets	R-MMU-179409	APC-Cdc20 mediated degradation of Nek2A	-2.21507	-0.653348	4/25	52717,59008,68612,107995	Anapc16,Anapc5,Ube2c,Cdc20
15_Member	GO Biological Processes	GO:0070979	protein K11-linked ubiquitination	-2.09333	-0.561804	4/27	19822,22209,59008,68612	Rnf4,Ube2a,Anapc5,Ube2c
15_Member	KEGG Pathway	mmu04120	Ubiquitin mediated proteolysis	-2.02097	-0.506237	10/140	20438,22201,22202,22209,22346,50995,59004,59008,68612,107995	Siah1b,Uba1,Uba1y,Ube2a,Vhl,Uba2,Pias4,Anapc5,Ube2c,Cdc20
16_Summary	GO Biological Processes	GO:0002181	cytoplasmic translation	-6.97738	-4.7055	15/93	13211,13494,16785,19896,19899,19921,19988,26961,27370,55944,66475,68028,76808,100042734,100042823	Dhx9,Drg1,Rpsa,Rpl10a,Rpl18,Rpl19,Rpl6,Rpl8,Rps26,Eif3d,Rps23,Rpl22l1,Rpl18a,Gm10073,Rpl9-ps6
16_Member	GO Biological Processes	GO:0002181	cytoplasmic translation	-6.97738	-4.7055	15/93	13211,13494,16785,19896,19899,19921,19988,26961,27370,55944,66475,68028,76808,100042734,100042823	Dhx9,Drg1,Rpsa,Rpl10a,Rpl18,Rpl19,Rpl6,Rpl8,Rps26,Eif3d,Rps23,Rpl22l1,Rpl18a,Gm10073,Rpl9-ps6
17_Summary	GO Biological Processes	GO:0006271	DNA strand elongation involved in DNA replication	-6.50688	-4.28516	7/17	14156,17215,17220,18540,18972,69270,327762	Fen1,Mcm3,Mcm7,Pcna-ps2,Pold2,Gins1,Dna2
17_Member	GO Biological Processes	GO:0006271	DNA strand elongation involved in DNA replication	-6.50688	-4.28516	7/17	14156,17215,17220,18540,18972,69270,327762	Fen1,Mcm3,Mcm7,Pcna-ps2,Pold2,Gins1,Dna2
17_Member	GO Biological Processes	GO:0022616	DNA strand elongation	-5.3359	-3.26031	7/24	14156,17215,17220,18540,18972,69270,327762	Fen1,Mcm3,Mcm7,Pcna-ps2,Pold2,Gins1,Dna2
18_Summary	Reactome Gene Sets	R-MMU-1428517	The citric acid (TCA) cycle and respiratory electron transport	-6.21826	-4.02703	17/135	11951,12974,14194,14651,15929,16832,16833,26940,66925,66945,67264,67273,75597,226646,227197,235339,236900,17449,19139,20425,97212,100678,107272,108037,110208,110460,104112,52633,76238,108147,217214,68133,13067,110198	Atp5g1,Cs,Fh1,Hagh,Idh3g,Ldhb,Ldhc,Ecsit,Sdhd,Sdha,Ndufb8,Ndufa10,Ndufaf2,Ndufs2,Ndufs1,Dlat,Pdk3,Mdh1,Prps1,Shmt1,Hadha,Psph,Psat1,Shmt2,Pgd,Acat2,Acly,Nit2,Grhpr,Atic,Nags,Gcsh,Cyct,Akr7a5
18_Member	Reactome Gene Sets	R-MMU-1428517	The citric acid (TCA) cycle and respiratory electron transport	-6.21826	-4.02703	17/135	11951,12974,14194,14651,15929,16832,16833,26940,66925,66945,67264,67273,75597,226646,227197,235339,236900	Atp5g1,Cs,Fh1,Hagh,Idh3g,Ldhb,Ldhc,Ecsit,Sdhd,Sdha,Ndufb8,Ndufa10,Ndufaf2,Ndufs2,Ndufs1,Dlat,Pdk3
18_Member	Reactome Gene Sets	R-MMU-71406	Pyruvate metabolism and Citric Acid (TCA) cycle	-5.64538	-3.53455	10/51	12974,14194,14651,15929,16832,16833,66925,66945,235339,236900	Cs,Fh1,Hagh,Idh3g,Ldhb,Ldhc,Sdhd,Sdha,Dlat,Pdk3
18_Member	KEGG Pathway	mmu01200	Carbon metabolism	-5.61094	-3.51218	15/118	12974,14194,15929,17449,19139,20425,66925,66945,97212,100678,107272,108037,110208,110460,235339	Cs,Fh1,Idh3g,Mdh1,Prps1,Shmt1,Sdhd,Sdha,Hadha,Psph,Psat1,Shmt2,Pgd,Acat2,Dlat
18_Member	KEGG Pathway	mmu00020	Citrate cycle (TCA cycle)	-5.46529	-3.37536	8/32	12974,14194,15929,17449,66925,66945,104112,235339	Cs,Fh1,Idh3g,Mdh1,Sdhd,Sdha,Acly,Dlat
18_Member	GO Biological Processes	GO:0006101	citrate metabolic process	-5.35619	-3.27777	8/33	12974,14194,15929,17449,66925,66945,104112,235339	Cs,Fh1,Idh3g,Mdh1,Sdhd,Sdha,Acly,Dlat
18_Member	GO Biological Processes	GO:0043648	dicarboxylic acid metabolic process	-5.02706	-2.99184	12/86	12974,14194,15929,17449,20425,52633,66945,76238,104112,108037,108147,217214	Cs,Fh1,Idh3g,Mdh1,Shmt1,Nit2,Sdha,Grhpr,Acly,Shmt2,Atic,Nags
18_Member	GO Biological Processes	GO:0072350	tricarboxylic acid metabolic process	-4.95787	-2.95072	8/37	12974,14194,15929,17449,66925,66945,104112,235339	Cs,Fh1,Idh3g,Mdh1,Sdhd,Sdha,Acly,Dlat
18_Member	KEGG Pathway	mmu00630	Glyoxylate and dicarboxylate metabolism	-4.7383	-2.76074	7/29	12974,17449,20425,68133,76238,108037,110460	Cs,Mdh1,Shmt1,Gcsh,Grhpr,Shmt2,Acat2
18_Member	GO Biological Processes	GO:0006099	tricarboxylic acid cycle	-4.43841	-2.51175	7/32	12974,14194,15929,17449,66925,66945,235339	Cs,Fh1,Idh3g,Mdh1,Sdhd,Sdha,Dlat
18_Member	KEGG Pathway	M00009	Citrate cycle (TCA cycle, Krebs cycle)	-4.22517	-2.33313	6/24	12974,14194,15929,17449,66925,66945	Cs,Fh1,Idh3g,Mdh1,Sdhd,Sdha
18_Member	KEGG Pathway	mmu_M00009	Citrate cycle (TCA cycle, Krebs cycle)	-4.22517	-2.33313	6/24	12974,14194,15929,17449,66925,66945	Cs,Fh1,Idh3g,Mdh1,Sdhd,Sdha
18_Member	GO Biological Processes	GO:0006107	oxaloacetate metabolic process	-3.65428	-1.84448	4/11	12974,17449,52633,104112	Cs,Mdh1,Nit2,Acly
18_Member	Reactome Gene Sets	R-MMU-71403	Citric acid cycle (TCA cycle)	-3.49113	-1.70514	5/21	12974,14194,15929,66925,66945	Cs,Fh1,Idh3g,Sdhd,Sdha
18_Member	KEGG Pathway	M00011	Citrate cycle, second carbon oxidation, 2-oxoglutarate => oxaloacetate	-3.20348	-1.45324	4/14	14194,17449,66925,66945	Fh1,Mdh1,Sdhd,Sdha
18_Member	KEGG Pathway	mmu_M00011	Citrate cycle, second carbon oxidation, 2-oxoglutarate => oxaloacetate	-3.20348	-1.45324	4/14	14194,17449,66925,66945	Fh1,Mdh1,Sdhd,Sdha
18_Member	GO Biological Processes	GO:0016999	antibiotic metabolic process	-2.14935	-0.601407	10/134	12974,13067,14194,15929,17449,66925,66945,104112,110198,235339	Cs,Cyct,Fh1,Idh3g,Mdh1,Sdhd,Sdha,Acly,Akr7a5,Dlat
19_Summary	Reactome Gene Sets	R-MMU-68877	Mitotic Prometaphase	-6.00615	-3.83821	20/188	12534,13000,13001,13427,18817,22144,22147,26886,54392,67629,69654,69912,69928,70099,103733,103768,107995,268697,320394,445007,16912,52683,52717,59008,66679,68612,69482,70247,76308,621823,665433	Cdk1,Csnk2a2,Csnk2b,Dync1i2,Plk1,Tuba3a,Tuba3b,Cenph,Ncapg,Spc24,Dctn2,Nup43,Cenps,Smc4,Tubg1,Tubg2,Cdc20,Ccnb1,Cenpt,Nup85,Psmb9,Ncaph2,Anapc16,Anapc5,Rae1,Ube2c,Nup35,Psmd1,Rab1b,Psme2b,H2ac23
19_Member	Reactome Gene Sets	R-MMU-68877	Mitotic Prometaphase	-6.00615	-3.83821	20/188	12534,13000,13001,13427,18817,22144,22147,26886,54392,67629,69654,69912,69928,70099,103733,103768,107995,268697,320394,445007	Cdk1,Csnk2a2,Csnk2b,Dync1i2,Plk1,Tuba3a,Tuba3b,Cenph,Ncapg,Spc24,Dctn2,Nup43,Cenps,Smc4,Tubg1,Tubg2,Cdc20,Ccnb1,Cenpt,Nup85
19_Member	Reactome Gene Sets	R-MMU-68886	M Phase	-5.87328	-3.72744	31/398	12534,13000,13001,13427,16912,18817,22144,22147,26886,52683,52717,54392,59008,66679,67629,68612,69482,69654,69912,69928,70099,70247,76308,103733,103768,107995,268697,320394,445007,621823,665433	Cdk1,Csnk2a2,Csnk2b,Dync1i2,Psmb9,Plk1,Tuba3a,Tuba3b,Cenph,Ncaph2,Anapc16,Ncapg,Anapc5,Rae1,Spc24,Ube2c,Nup35,Dctn2,Nup43,Cenps,Smc4,Psmd1,Rab1b,Tubg1,Tubg2,Cdc20,Ccnb1,Cenpt,Nup85,Psme2b,H2ac23
19_Member	Reactome Gene Sets	R-MMU-68882	Mitotic Anaphase	-5.01767	-2.99008	20/218	12534,13427,16912,18817,22144,22147,26886,52717,59008,67629,68612,69482,69912,69928,70247,107995,268697,320394,445007,621823	Cdk1,Dync1i2,Psmb9,Plk1,Tuba3a,Tuba3b,Cenph,Anapc16,Anapc5,Spc24,Ube2c,Nup35,Nup43,Cenps,Psmd1,Cdc20,Ccnb1,Cenpt,Nup85,Psme2b
19_Member	Reactome Gene Sets	R-MMU-2555396	Mitotic Metaphase and Anaphase	-4.98814	-2.96307	20/219	12534,13427,16912,18817,22144,22147,26886,52717,59008,67629,68612,69482,69912,69928,70247,107995,268697,320394,445007,621823	Cdk1,Dync1i2,Psmb9,Plk1,Tuba3a,Tuba3b,Cenph,Anapc16,Anapc5,Spc24,Ube2c,Nup35,Nup43,Cenps,Psmd1,Cdc20,Ccnb1,Cenpt,Nup85,Psme2b
19_Member	Reactome Gene Sets	R-MMU-2467813	Separation of Sister Chromatids	-4.48567	-2.55297	17/181	13427,16912,18817,22144,22147,26886,52717,59008,67629,68612,69912,69928,70247,107995,320394,445007,621823	Dync1i2,Psmb9,Plk1,Tuba3a,Tuba3b,Cenph,Anapc16,Anapc5,Spc24,Ube2c,Nup43,Cenps,Psmd1,Cdc20,Cenpt,Nup85,Psme2b
19_Member	Reactome Gene Sets	R-MMU-2500257	Resolution of Sister Chromatid Cohesion	-4.31229	-2.40136	13/117	12534,13427,18817,22144,22147,26886,67629,69912,69928,107995,268697,320394,445007	Cdk1,Dync1i2,Plk1,Tuba3a,Tuba3b,Cenph,Spc24,Nup43,Cenps,Cdc20,Ccnb1,Cenpt,Nup85
19_Member	Reactome Gene Sets	R-MMU-69618	Mitotic Spindle Checkpoint	-4.1045	-2.22878	12/106	13427,18817,26886,52717,59008,67629,68612,69912,69928,107995,320394,445007	Dync1i2,Plk1,Cenph,Anapc16,Anapc5,Spc24,Ube2c,Nup43,Cenps,Cdc20,Cenpt,Nup85
19_Member	Reactome Gene Sets	R-MMU-9648025	EML4 and NUDC in mitotic spindle formation	-3.47532	-1.69508	11/106	13427,18817,22144,22147,26886,67629,69912,69928,107995,320394,445007	Dync1i2,Plk1,Tuba3a,Tuba3b,Cenph,Spc24,Nup43,Cenps,Cdc20,Cenpt,Nup85
19_Member	Reactome Gene Sets	R-MMU-141424	Amplification of signal from the kinetochores	-2.82773	-1.1512	9/90	13427,18817,26886,67629,69912,69928,107995,320394,445007	Dync1i2,Plk1,Cenph,Spc24,Nup43,Cenps,Cdc20,Cenpt,Nup85
19_Member	Reactome Gene Sets	R-MMU-141444	Amplification of signal from unattached kinetochores via a MAD2 inhibitory signal	-2.82773	-1.1512	9/90	13427,18817,26886,67629,69912,69928,107995,320394,445007	Dync1i2,Plk1,Cenph,Spc24,Nup43,Cenps,Cdc20,Cenpt,Nup85
19_Member	Reactome Gene Sets	R-MMU-5663220	RHO GTPases Activate Formins	-2.70831	-1.05145	11/131	13427,18817,22144,22147,26886,67629,69912,69928,107995,320394,445007	Dync1i2,Plk1,Tuba3a,Tuba3b,Cenph,Spc24,Nup43,Cenps,Cdc20,Cenpt,Nup85
20_Summary	GO Biological Processes	GO:0051383	kinetochore organization	-5.94038	-3.78785	7/20	19822,26886,67177,69928,70099,217449,320394,70645,381280	Rnf4,Cenph,Cdt1,Cenps,Smc4,Trappc12,Cenpt,Oip5,Hjurp
20_Member	GO Biological Processes	GO:0051383	kinetochore organization	-5.94038	-3.78785	7/20	19822,26886,67177,69928,70099,217449,320394	Rnf4,Cenph,Cdt1,Cenps,Smc4,Trappc12,Cenpt
20_Member	GO Biological Processes	GO:0034508	centromere complex assembly	-4.96061	-2.95072	7/27	19822,26886,69928,70645,217449,320394,381280	Rnf4,Cenph,Cenps,Oip5,Trappc12,Cenpt,Hjurp
20_Member	GO Biological Processes	GO:0051382	kinetochore assembly	-4.25742	-2.35967	5/15	19822,26886,69928,217449,320394	Rnf4,Cenph,Cenps,Trappc12,Cenpt
