# Supplementary material for: Cell-fate transition and determination analysis of mouse male germ cells throughout development
Source: Nat Commun. 2021 Nov 25;12:6839. doi: 10.1038/s41467-021-27172-0 (PMC8617176; doi:10.1038/s41467-021-27172-0)
Supplement: Supplementary file 9 — Supplementary Data 6 [file 41467_2021_27172_MOESM9_ESM.xlsx]

## Sheet: Shared DEGs (PGC)
1227 Human-mouse Orthologous Shared DEGs
Human gene	Human cluster	Mouse gene	Mouse cluster
C9orf16	Mitotic arrest	1110008P14Rik	Mitotic arrest PGC
C11orf1	Mitotic arrest	1110032A03Rik	Mitotic arrest PGC
C1orf146	Mitotic arrest	1700028K03Rik	Mitotic arrest PGC
C20orf27	Mitotic	1700037H04Rik	Mitotic arrest PGC
C14orf119	Mitotic	1700123O20Rik	Specification PGC
C14orf119	Mitotic	1700123O20Rik	Migrating PGC
C14orf119	Mitotic	1700123O20Rik	Specification PGC
C14orf119	Mitotic	1700123O20Rik	Migrating PGC
C6orf136	Mitotic arrest	2310061I04Rik	Mitotic arrest PGC
C12orf65	Mitotic	2810006K23Rik	Migrating PGC
C5orf47	Mitotic arrest	4930524B15Rik	Mitotic arrest PGC
C8orf76	Mitotic	9130401M01Rik	Mitotic arrest PGC
KIAA2026	Mitotic arrest	9930021J03Rik	Mitotic arrest PGC
AADAT	Mitotic arrest	Aadat	Specification PGC
AATF	Mitotic arrest	Aatf	Mitotic PGC
ABCA5	Mitotic arrest	Abca5	Mitotic arrest PGC
ABCC1	Mitotic arrest	Abcc1	Mitotic arrest PGC
ABCD4	Mitotic	Abcd4	Migrating PGC
ABHD10	Mitotic arrest	Abhd10	Mitotic arrest PGC
ABHD16A	Mitotic	Abhd16a	Mitotic arrest PGC
ABRACL	Migrating	Abracl	Migrating PGC
ABRACL	Migrating	Abracl	Specification PGC
ABRACL	Migrating	Abracl	Specification PGC
ABRACL	Migrating	Abracl	Migrating PGC
ACADM	Mitotic arrest	Acadm	Mitotic arrest PGC
ACADS	Mitotic	Acads	Mitotic PGC
ACP1	Migrating	Acp1	Specification PGC
ACP1	Migrating	Acp1	Specification PGC
ACP1	Migrating	Acp1	Mitotic PGC
ACP1	Migrating	Acp1	Mitotic PGC
ACTB	Migrating	Actb	Specification PGC
ACTB	Mitotic	Actb	Specification PGC
ACTN1	Migrating	Actn1	Migrating PGC
ACTN1	Mitotic	Actn1	Migrating PGC
ACTN1	Migrating	Actn1	Migrating PGC
ACTN1	Mitotic	Actn1	Migrating PGC
ACTN1	Migrating	Actn1	Specification PGC
ACTN1	Mitotic	Actn1	Specification PGC
ACTN1	Migrating	Actn1	Specification PGC
ACTN1	Mitotic	Actn1	Specification PGC
ACTR1A	Migrating	Actr1a	Mitotic arrest PGC
ACVR2A	Mitotic arrest	Acvr2a	Mitotic arrest PGC
ADAD1	Mitotic arrest	Adad1	Mitotic arrest PGC
ADAD2	Mitotic arrest	Adad2	Mitotic arrest PGC
ADTRP	Migrating	Adtrp	Mitotic arrest PGC
AFTPH	Mitotic arrest	Aftph	Mitotic arrest PGC
AGAP3	Mitotic arrest	Agap3	Mitotic arrest PGC
AGGF1	Mitotic arrest	Aggf1	Mitotic arrest PGC
AGL	Mitotic	Agl	Mitotic arrest PGC
AHI1	Mitotic arrest	Ahi1	Mitotic arrest PGC
AIP	Mitotic arrest	Aip	Mitotic arrest PGC
AK2	Migrating	Ak2	Migrating PGC
AK4	Mitotic	Ak4	Specification PGC
AK4	Migrating	Ak4	Specification PGC
AK4	Mitotic	Ak4	Specification PGC
AK4	Migrating	Ak4	Specification PGC
AK4	Mitotic	Ak4	Mitotic arrest PGC
AK4	Migrating	Ak4	Mitotic arrest PGC
AK4	Mitotic	Ak4	Mitotic arrest PGC
AK4	Migrating	Ak4	Mitotic arrest PGC
AK9	Mitotic arrest	Ak9	Mitotic arrest PGC
AKAP1	Mitotic	Akap1	Migrating PGC
AKAP11	Mitotic arrest	Akap11	Mitotic arrest PGC
AKAP12	Mitotic	Akap12	Mitotic PGC
AKAP13	Mitotic arrest	Akap13	Mitotic arrest PGC
AKT3	Mitotic arrest	Akt3	Mitotic arrest PGC
ALDH1A2	Mitotic arrest	Aldh1a2	Mitotic arrest PGC
ALDH4A1	Mitotic	Aldh4a1	Migrating PGC
ALDH7A1	Mitotic	Aldh7a1	Migrating PGC
ALDH9A1	Mitotic arrest	Aldh9a1	Mitotic arrest PGC
ALDOC	Migrating	Aldoc	Mitotic arrest PGC
ALKBH5	Mitotic arrest	Alkbh5	Mitotic arrest PGC
ALPL	Mitotic	Alpl	Migrating PGC
ALPL	Mitotic	Alpl	Migrating PGC
ALPL	Mitotic	Alpl	Specification PGC
ALPL	Mitotic	Alpl	Specification PGC
AMZ2	Mitotic arrest	Amz2	Mitotic arrest PGC
ANKRD12	Mitotic arrest	Ankrd12	Mitotic arrest PGC
ANKRD31	Mitotic arrest	Ankrd31	Mitotic arrest PGC
ANO10	Mitotic arrest	Ano10	Mitotic arrest PGC
ANXA2	Mitotic arrest	Anxa2	Migrating PGC
ANXA3	Migrating	Anxa3	Mitotic arrest PGC
ANXA3	Migrating	Anxa3	Specification PGC
ANXA3	Migrating	Anxa3	Mitotic arrest PGC
ANXA3	Migrating	Anxa3	Specification PGC
AP2M1	Mitotic	Ap2m1	Specification PGC
AP2M1	Migrating	Ap2m1	Specification PGC
AP3S1	Mitotic arrest	Ap3s1	Mitotic arrest PGC
APBA2	Mitotic arrest	Apba2	Mitotic arrest PGC
APBB1	Mitotic arrest	Apbb1	Mitotic arrest PGC
APLP2	Mitotic	Aplp2	Specification PGC
APLP2	Migrating	Aplp2	Specification PGC
APMAP	Mitotic	Apmap	Specification PGC
APOA1	Mitotic arrest	Apoa1	Specification PGC
APOE	Mitotic	Apoe	Migrating PGC
APOE	Mitotic	Apoe	Migrating PGC
APOE	Mitotic	Apoe	Specification PGC
APOE	Mitotic	Apoe	Specification PGC
APOO	Mitotic arrest	Apoo	Mitotic arrest PGC
APPBP2	Mitotic arrest	Appbp2	Mitotic arrest PGC
APPL1	Mitotic arrest	Appl1	Mitotic arrest PGC
APRT	Mitotic	Aprt	Specification PGC
APRT	Migrating	Aprt	Specification PGC
AQP3	Mitotic	Aqp3	Migrating PGC
ARF1	Mitotic	Arf1	Specification PGC
ARF1	Migrating	Arf1	Specification PGC
ARHGAP1	Mitotic	Arhgap1	Specification PGC
ARHGAP20	Mitotic arrest	Arhgap20	Mitotic arrest PGC
ARHGAP21	Mitotic arrest	Arhgap21	Migrating PGC
ARHGAP21	Mitotic arrest	Arhgap21	Migrating PGC
ARHGAP29	Mitotic arrest	Arhgap29	Mitotic arrest PGC
ARHGAP35	Mitotic arrest	Arhgap35	Mitotic arrest PGC
ARHGEF26	Mitotic arrest	Arhgef26	Specification PGC
ARID3B	Mitotic arrest	Arid3b	Specification PGC
ARID4A	Mitotic arrest	Arid4a	Mitotic arrest PGC
ARID4B	Mitotic arrest	Arid4b	Mitotic arrest PGC
ARL13B	Mitotic arrest	Arl13b	Mitotic arrest PGC
ARL13B	Mitotic arrest	Arl13b	Mitotic arrest PGC
ARL2	Migrating	Arl2	Specification PGC
ARL4A	Mitotic arrest	Arl4a	Mitotic arrest PGC
ARL4D	Migrating	Arl4d	Specification PGC
ARL6IP1	Mitotic	Arl6ip1	Mitotic PGC
ARL6IP1	Mitotic	Arl6ip1	Specification PGC
ARL6IP1	Mitotic	Arl6ip1	Mitotic PGC
ARL6IP1	Mitotic	Arl6ip1	Specification PGC
ARL6IP4	Mitotic arrest	Arl6ip4	Migrating PGC
ARMCX3	Migrating	Armcx3	Mitotic arrest PGC
ARPC1A	Mitotic	Arpc1a	Mitotic arrest PGC
ARPC1B	Mitotic	Arpc1b	Migrating PGC
ARPC1B	Migrating	Arpc1b	Migrating PGC
ARPC3	Mitotic	Arpc3	Migrating PGC
ARRDC3	Mitotic arrest	Arrdc3	Mitotic arrest PGC
ARRDC4	Mitotic arrest	Arrdc4	Mitotic arrest PGC
ART3	Mitotic arrest	Art3	Mitotic arrest PGC
ASAP1	Mitotic arrest	Asap1	Mitotic arrest PGC
ASB9	Mitotic arrest	Asb9	Mitotic arrest PGC
ASNS	Mitotic arrest	Asns	Migrating PGC
ASPA	Migrating	Aspa	Mitotic arrest PGC
ASPH	Mitotic arrest	Asph	Migrating PGC
ASRGL1	Mitotic	Asrgl1	Migrating PGC
ASRGL1	Migrating	Asrgl1	Migrating PGC
ASZ1	Mitotic arrest	Asz1	Mitotic arrest PGC
ATAD2	Mitotic arrest	Atad2	Mitotic arrest PGC
ATE1	Mitotic arrest	Ate1	Mitotic arrest PGC
ATF7IP	Mitotic arrest	Atf7ip	Mitotic arrest PGC
ATG14	Mitotic arrest	Atg14	Mitotic arrest PGC
ATIC	Mitotic arrest	Atic	Migrating PGC
ATIC	Mitotic arrest	Atic	Specification PGC
ATIC	Mitotic arrest	Atic	Specification PGC
ATIC	Mitotic arrest	Atic	Migrating PGC
ATOX1	Mitotic arrest	Atox1	Migrating PGC
ATP1B1	Mitotic arrest	Atp1b1	Migrating PGC
ATP2B1	Mitotic arrest	Atp2b1	Mitotic arrest PGC
ATP6AP2	Mitotic	Atp6ap2	Mitotic arrest PGC
ATP6V0E1	Mitotic	Atp6v0e	Migrating PGC
ATP6V0E1	Mitotic	Atp6v0e	Specification PGC
ATP6V0E1	Mitotic	Atp6v0e	Specification PGC
ATP6V0E1	Mitotic	Atp6v0e	Migrating PGC
ATP6V1B2	Mitotic arrest	Atp6v1b2	Mitotic arrest PGC
ATP6V1H	Mitotic arrest	Atp6v1h	Mitotic arrest PGC
ATP9A	Mitotic arrest	Atp9a	Mitotic arrest PGC
ATRAID	Mitotic	Atraid	Specification PGC
ATXN7	Mitotic arrest	Atxn7	Mitotic arrest PGC
AUP1	Mitotic	Aup1	Migrating PGC
AUP1	Mitotic	Aup1	Migrating PGC
AUP1	Mitotic	Aup1	Specification PGC
AUP1	Mitotic	Aup1	Specification PGC
AURKAIP1	Mitotic	Aurkaip1	Migrating PGC
AURKB	Mitotic	Aurkb	Mitotic PGC
AURKB	Mitotic	Aurkb	Migrating PGC
AURKB	Mitotic	Aurkb	Mitotic PGC
AURKB	Mitotic	Aurkb	Migrating PGC
AURKB	Mitotic	Aurkb	Migrating PGC
AURKB	Mitotic	Aurkb	Mitotic PGC
AURKC	Mitotic arrest	Aurkc	Mitotic PGC
AZIN1	Mitotic	Azin1	Mitotic PGC
B2M	Mitotic arrest	B2m	Mitotic arrest PGC
B3GALNT1	Mitotic arrest	B3galnt1	Mitotic arrest PGC
B4GALT2	Mitotic arrest	B4galt2	Mitotic arrest PGC
BAG6	Mitotic arrest	Bag6	Mitotic arrest PGC
BAIAP2	Mitotic arrest	Baiap2	Mitotic arrest PGC
BAZ1A	Mitotic arrest	Baz1a	Mitotic arrest PGC
BBS2	Mitotic arrest	Bbs2	Mitotic arrest PGC
BBX	Mitotic arrest	Bbx	Specification PGC
C6orf62	Mitotic arrest	BC005537	Mitotic arrest PGC
BCAP29	Mitotic arrest	Bcap29	Mitotic arrest PGC
BCAP31	Mitotic arrest	Bcap31	Mitotic arrest PGC
BCCIP	Mitotic arrest	Bccip	Specification PGC
BCL2L12	Mitotic	Bcl2l12	Mitotic arrest PGC
BEND4	Mitotic arrest	Bend4	Mitotic arrest PGC
BEX1	Mitotic arrest	Bex2	Specification PGC
BEX4	Mitotic arrest	Bex4	Specification PGC
BEX4	Migrating	Bex4	Specification PGC
BFAR	Mitotic	Bfar	Mitotic arrest PGC
BID	Mitotic arrest	Bid	Migrating PGC
BID	Mitotic arrest	Bid	Specification PGC
BID	Mitotic arrest	Bid	Specification PGC
BID	Mitotic arrest	Bid	Migrating PGC
BIRC2	Mitotic arrest	Birc2	Mitotic arrest PGC
BIRC5	Mitotic	Birc5	Mitotic PGC
BIRC5	Mitotic	Birc5	Migrating PGC
BIRC5	Mitotic	Birc5	Mitotic PGC
BIRC5	Mitotic	Birc5	Specification PGC
BIRC5	Mitotic	Birc5	Migrating PGC
BIRC5	Mitotic	Birc5	Specification PGC
BIRC5	Mitotic	Birc5	Specification PGC
BIRC5	Mitotic	Birc5	Migrating PGC
BIRC5	Mitotic	Birc5	Mitotic PGC
BMPR1B	Mitotic arrest	Bmpr1b	Mitotic arrest PGC
BMS1	Mitotic arrest	Bms1	Mitotic arrest PGC
BOK	Mitotic arrest	Bok	Mitotic arrest PGC
BOLA3	Migrating	Bola3	Migrating PGC
BOLA3	Mitotic	Bola3	Migrating PGC
BOLA3	Migrating	Bola3	Migrating PGC
BOLA3	Mitotic	Bola3	Migrating PGC
BOLA3	Migrating	Bola3	Specification PGC
BOLA3	Mitotic	Bola3	Specification PGC
BOLA3	Migrating	Bola3	Specification PGC
BOLA3	Mitotic	Bola3	Specification PGC
BPHL	Mitotic	Bphl	Migrating PGC
BPTF	Mitotic arrest	Bptf	Mitotic arrest PGC
BRAP	Mitotic arrest	Brap	Mitotic arrest PGC
BRD1	Mitotic arrest	Brd1	Migrating PGC
BRD2	Mitotic arrest	Brd2	Mitotic arrest PGC
BRD7	Mitotic arrest	Brd7	Mitotic PGC
BRDT	Mitotic arrest	Brdt	Mitotic arrest PGC
BSPRY	Mitotic	Bspry	Mitotic arrest PGC
BTBD6	Mitotic arrest	Btbd6	Mitotic arrest PGC
BTF3L4	Migrating	Btf3l4	Migrating PGC
BTF3L4	Mitotic	Btf3l4	Migrating PGC
BTG1	Mitotic arrest	Btg1	Mitotic PGC
C1GALT1C1	Mitotic	C1galt1c1	Specification PGC
C1GALT1C1	Mitotic	C1galt1c1	Migrating PGC
C1GALT1C1	Mitotic	C1galt1c1	Migrating PGC
C1GALT1C1	Mitotic	C1galt1c1	Specification PGC
CAB39	Mitotic arrest	Cab39	Mitotic arrest PGC
CACFD1	Mitotic arrest	Cacfd1	Specification PGC
CADM1	Mitotic arrest	Cadm1	Mitotic arrest PGC
CADM1	Mitotic arrest	Cadm1	Mitotic arrest PGC
CADM1	Mitotic arrest	Cadm1	Specification PGC
CADM1	Mitotic arrest	Cadm1	Specification PGC
CALR	Mitotic	Calr	Mitotic PGC
CAMK2B	Mitotic arrest	Camk2b	Mitotic arrest PGC
CAMSAP1	Mitotic arrest	Camsap1	Mitotic arrest PGC
CAMTA1	Mitotic arrest	Camta1	Mitotic arrest PGC
CAP1	Mitotic	Cap1	Specification PGC
CAP1	Migrating	Cap1	Specification PGC
CAP1	Mitotic	Cap1	Migrating PGC
CAP1	Migrating	Cap1	Migrating PGC
CAP1	Mitotic	Cap1	Migrating PGC
CAP1	Migrating	Cap1	Migrating PGC
CAP1	Mitotic	Cap1	Specification PGC
CAP1	Migrating	Cap1	Specification PGC
CAPG	Mitotic	Capg	Migrating PGC
CAPG	Mitotic	Capg	Migrating PGC
CAPRIN2	Mitotic arrest	Caprin2	Mitotic arrest PGC
CA2	Migrating	Car2	Specification PGC
CARHSP1	Migrating	Carhsp1	Mitotic PGC
CARHSP1	Mitotic	Carhsp1	Mitotic PGC
CASD1	Mitotic arrest	Casd1	Specification PGC
CASP7	Mitotic arrest	Casp7	Mitotic PGC
CAST	Mitotic arrest	Cast	Mitotic PGC
CBWD1	Migrating	Cbwd1	Migrating PGC
CCDC106	Mitotic arrest	Ccdc106	Mitotic arrest PGC
CCDC112	Mitotic arrest	Ccdc112	Mitotic arrest PGC
CCDC117	Mitotic arrest	Ccdc117	Mitotic arrest PGC
CCDC127	Mitotic arrest	Ccdc127	Mitotic arrest PGC
CCDC14	Mitotic arrest	Ccdc14	Migrating PGC
CCDC14	Mitotic arrest	Ccdc14	Migrating PGC
CCDC152	Migrating	Ccdc152	Mitotic arrest PGC
CCDC172	Mitotic arrest	Ccdc172	Mitotic arrest PGC
CCDC181	Mitotic arrest	Ccdc181	Mitotic arrest PGC
CCDC186	Mitotic arrest	Ccdc186	Mitotic arrest PGC
CCDC73	Mitotic arrest	Ccdc73	Mitotic arrest PGC
CCDC88A	Mitotic arrest	Ccdc88a	Mitotic arrest PGC
CCDC88C	Mitotic arrest	Ccdc88c	Mitotic arrest PGC
CCDC90B	Mitotic	Ccdc90b	Mitotic PGC
CCDC91	Mitotic arrest	Ccdc91	Mitotic arrest PGC
CCDC93	Mitotic arrest	Ccdc93	Mitotic arrest PGC
CCNA2	Mitotic	Ccna2	Mitotic PGC
CCNA2	Mitotic	Ccna2	Migrating PGC
CCNA2	Mitotic	Ccna2	Migrating PGC
CCNA2	Mitotic	Ccna2	Mitotic PGC
CCND2	Mitotic	Ccnd2	Specification PGC
CCND2	Mitotic	Ccnd2	Specification PGC
CCND2	Mitotic	Ccnd2	Migrating PGC
CCND2	Mitotic	Ccnd2	Migrating PGC
CCNDBP1	Mitotic	Ccndbp1	Mitotic arrest PGC
CCNI	Mitotic arrest	Ccni	Specification PGC
CCNI	Mitotic arrest	Ccni	Mitotic arrest PGC
CCNI	Mitotic arrest	Ccni	Mitotic arrest PGC
CCNI	Mitotic arrest	Ccni	Specification PGC
CCNO	Mitotic arrest	Ccno	Specification PGC
CCPG1	Mitotic	Ccpg1	Mitotic arrest PGC
CCS	Migrating	Ccs	Migrating PGC
CCS	Migrating	Ccs	Migrating PGC
CCS	Migrating	Ccs	Mitotic PGC
CCS	Migrating	Ccs	Mitotic PGC
CCSER2	Mitotic arrest	Ccser2	Mitotic arrest PGC
CD38	Migrating	Cd38	Mitotic PGC
CD38	Migrating	Cd38	Migrating PGC
CD38	Migrating	Cd38	Mitotic PGC
CD38	Migrating	Cd38	Migrating PGC
CD47	Mitotic	Cd47	Mitotic arrest PGC
CD55	Mitotic arrest	Cd55	Mitotic arrest PGC
CD63	Mitotic	Cd63	Specification PGC
CD74	Mitotic arrest	Cd74	Mitotic arrest PGC
CD81	Mitotic	Cd81	Specification PGC
CD9	Migrating	Cd9	Mitotic arrest PGC
CD9	Mitotic	Cd9	Mitotic arrest PGC
CDC26	Migrating	Cdc26	Migrating PGC
CDC26	Migrating	Cdc26	Specification PGC
CDC26	Migrating	Cdc26	Specification PGC
CDC26	Migrating	Cdc26	Migrating PGC
CDC42BPA	Mitotic arrest	Cdc42bpa	Mitotic arrest PGC
CDCA2	Mitotic arrest	Cdca2	Mitotic PGC
CDCA3	Mitotic	Cdca3	Migrating PGC
CDCA7	Mitotic	Cdca7	Specification PGC
CDCA7	Mitotic	Cdca7	Migrating PGC
CDCA7	Mitotic	Cdca7	Migrating PGC
CDCA7	Mitotic	Cdca7	Specification PGC
CDK17	Mitotic arrest	Cdk17	Mitotic arrest PGC
CDK6	Mitotic arrest	Cdk6	Mitotic arrest PGC
CDKL3	Mitotic arrest	Cdkl3	Mitotic arrest PGC
CDT1	Mitotic	Cdt1	Migrating PGC
CEBPZ	Migrating	Cebpz	Mitotic PGC
CENPA	Mitotic	Cenpa	Migrating PGC
CENPA	Mitotic	Cenpa	Mitotic PGC
CENPA	Mitotic	Cenpa	Mitotic PGC
CENPA	Mitotic	Cenpa	Migrating PGC
CEP112	Mitotic arrest	Cep112	Mitotic arrest PGC
CEP131	Mitotic arrest	Cep131	Mitotic arrest PGC
CEP162	Mitotic arrest	Cep162	Mitotic arrest PGC
CERS5	Mitotic	Cers5	Mitotic PGC
CFAP221	Mitotic arrest	Cfap221	Mitotic arrest PGC
CFAP53	Mitotic arrest	Cfap53	Mitotic arrest PGC
CFAP97	Mitotic arrest	Cfap97	Mitotic arrest PGC
CFL1	Migrating	Cfl1	Migrating PGC
CFL1	Mitotic	Cfl1	Migrating PGC
CFL1	Migrating	Cfl1	Migrating PGC
CFL1	Mitotic	Cfl1	Migrating PGC
CFL1	Migrating	Cfl1	Specification PGC
CFL1	Mitotic	Cfl1	Specification PGC
CFL1	Migrating	Cfl1	Specification PGC
CFL1	Mitotic	Cfl1	Specification PGC
CFL2	Mitotic arrest	Cfl2	Mitotic PGC
CFLAR	Mitotic	Cflar	Specification PGC
CFLAR	Migrating	Cflar	Specification PGC
CGRRF1	Mitotic arrest	Cgrrf1	Mitotic arrest PGC
CHCHD1	Migrating	Chchd1	Migrating PGC
CHD3	Mitotic arrest	Chd3	Migrating PGC
CHD3	Mitotic arrest	Chd3	Migrating PGC
CHD7	Mitotic arrest	Chd7	Mitotic arrest PGC
CHEK1	Mitotic	Chek1	Mitotic PGC
CHIC2	Mitotic arrest	Chic2	Mitotic arrest PGC
CHMP2B	Mitotic arrest	Chmp2b	Specification PGC
CHORDC1	Mitotic arrest	Chordc1	Migrating PGC
CHORDC1	Mitotic arrest	Chordc1	Specification PGC
CHORDC1	Mitotic arrest	Chordc1	Specification PGC
CHORDC1	Mitotic arrest	Chordc1	Migrating PGC
CHP1	Mitotic	Chp1	Specification PGC
CHTF8	Mitotic arrest	Chtf8	Mitotic arrest PGC
CIART	Mitotic arrest	Ciart	Mitotic arrest PGC
CIB1	Mitotic arrest	Cib1	Mitotic PGC
CIB1	Mitotic arrest	Cib1	Migrating PGC
CIB1	Mitotic arrest	Cib1	Migrating PGC
CIB1	Mitotic arrest	Cib1	Mitotic PGC
CIC	Mitotic arrest	Cic	Mitotic arrest PGC
CIR1	Mitotic arrest	Cir1	Mitotic arrest PGC
CISD1	Migrating	Cisd1	Migrating PGC
CISD1	Migrating	Cisd1	Migrating PGC
CISD1	Migrating	Cisd1	Mitotic PGC
CISD1	Migrating	Cisd1	Mitotic PGC
CLIC1	Mitotic	Clic1	Specification PGC
CLIC1	Migrating	Clic1	Specification PGC
CLINT1	Mitotic arrest	Clint1	Mitotic PGC
CLINT1	Mitotic arrest	Clint1	Mitotic PGC
CLOCK	Mitotic arrest	Clock	Mitotic arrest PGC
CLTA	Mitotic	Clta	Specification PGC
CLU	Mitotic arrest	Clu	Migrating PGC
CLU	Mitotic arrest	Clu	Migrating PGC
CMTM7	Mitotic arrest	Cmtm7	Migrating PGC
CNIH4	Migrating	Cnih4	Mitotic arrest PGC
CNN1	Mitotic arrest	Cnn1	Specification PGC
CNN2	Migrating	Cnn2	Migrating PGC
CNN2	Migrating	Cnn2	Specification PGC
CNN2	Migrating	Cnn2	Migrating PGC
CNN2	Migrating	Cnn2	Specification PGC
CNNM3	Mitotic	Cnnm3	Specification PGC
CNOT2	Mitotic arrest	Cnot2	Mitotic arrest PGC
CNPY2	Mitotic	Cnpy2	Specification PGC
CNPY2	Migrating	Cnpy2	Specification PGC
CNPY2	Mitotic	Cnpy2	Specification PGC
CNPY2	Migrating	Cnpy2	Specification PGC
CNPY2	Mitotic	Cnpy2	Migrating PGC
CNPY2	Migrating	Cnpy2	Migrating PGC
CNPY2	Mitotic	Cnpy2	Migrating PGC
CNPY2	Migrating	Cnpy2	Migrating PGC
CNPY3	Mitotic	Cnpy3	Specification PGC
CNPY3	Mitotic	Cnpy3	Migrating PGC
CNPY3	Mitotic	Cnpy3	Migrating PGC
CNPY3	Mitotic	Cnpy3	Specification PGC
CNTNAP2	Mitotic arrest	Cntnap2	Mitotic arrest PGC
CNTRL	Mitotic arrest	Cntrl	Mitotic arrest PGC
COA3	Mitotic	Coa3	Migrating PGC
COA3	Migrating	Coa3	Migrating PGC
COA3	Mitotic	Coa3	Migrating PGC
COA3	Migrating	Coa3	Migrating PGC
COA3	Mitotic	Coa3	Specification PGC
COA3	Migrating	Coa3	Specification PGC
COA3	Mitotic	Coa3	Specification PGC
COA3	Migrating	Coa3	Specification PGC
COA4	Migrating	Coa4	Migrating PGC
COA4	Mitotic	Coa4	Migrating PGC
COASY	Mitotic arrest	Coasy	Mitotic arrest PGC
COG6	Mitotic arrest	Cog6	Mitotic arrest PGC
COL1A2	Migrating	Col1a2	Mitotic arrest PGC
COL22A1	Mitotic	Col22a1	Mitotic arrest PGC
COL4A1	Mitotic	Col4a1	Specification PGC
COL4A2	Mitotic	Col4a2	Specification PGC
COL4A2	Mitotic	Col4a2	Mitotic arrest PGC
COL4A2	Mitotic	Col4a2	Mitotic arrest PGC
COL4A2	Mitotic	Col4a2	Specification PGC
COLGALT1	Mitotic	Colgalt1	Mitotic PGC
COMMD8	Mitotic arrest	Commd8	Migrating PGC
COMMD8	Mitotic arrest	Commd8	Specification PGC
COMMD8	Mitotic arrest	Commd8	Specification PGC
COMMD8	Mitotic arrest	Commd8	Migrating PGC
COPE	Mitotic arrest	Cope	Specification PGC
COPRS	Mitotic arrest	Coprs	Mitotic arrest PGC
COPZ1	Mitotic	Copz1	Specification PGC
CORO1B	Migrating	Coro1b	Migrating PGC
COTL1	Mitotic arrest	Cotl1	Migrating PGC
COX7A2	Mitotic	Cox7a2	Migrating PGC
COX7A2	Migrating	Cox7a2	Migrating PGC
COX7A2L	Mitotic arrest	Cox7a2l	Mitotic arrest PGC
CPNE8	Migrating	Cpne8	Specification PGC
CREBBP	Mitotic arrest	Crebbp	Mitotic arrest PGC
CREBRF	Mitotic arrest	Crebrf	Mitotic arrest PGC
CRIP1	Migrating	Crip1	Mitotic PGC
CRIP1	Migrating	Crip1	Migrating PGC
CRIP1	Migrating	Crip1	Mitotic PGC
CRIP1	Migrating	Crip1	Migrating PGC
CRTAP	Mitotic	Crtap	Mitotic PGC
CSRP2	Mitotic arrest	Csrp2	Mitotic PGC
CSRP2	Mitotic arrest	Csrp2	Migrating PGC
CSRP2	Mitotic arrest	Csrp2	Mitotic PGC
CSRP2	Mitotic arrest	Csrp2	Migrating PGC
CTBP2	Mitotic	Ctbp2	Migrating PGC
CTBP2	Mitotic	Ctbp2	Mitotic PGC
CTBP2	Mitotic	Ctbp2	Migrating PGC
CTBP2	Mitotic	Ctbp2	Migrating PGC
CTBP2	Mitotic	Ctbp2	Mitotic PGC
CTBP2	Mitotic	Ctbp2	Mitotic PGC
CTBP2	Mitotic	Ctbp2	Specification PGC
CTBP2	Mitotic	Ctbp2	Specification PGC
CTBP2	Mitotic	Ctbp2	Specification PGC
CTCFL	Mitotic arrest	Ctcfl	Mitotic arrest PGC
CTHRC1	Mitotic arrest	Cthrc1	Mitotic arrest PGC
CTHRC1	Mitotic arrest	Cthrc1	Mitotic PGC
CTHRC1	Mitotic arrest	Cthrc1	Mitotic PGC
CTHRC1	Mitotic arrest	Cthrc1	Mitotic arrest PGC
CTNNBIP1	Mitotic arrest	Ctnnbip1	Mitotic arrest PGC
CTNNBL1	Mitotic arrest	Ctnnbl1	Mitotic arrest PGC
CTR9	Mitotic arrest	Ctr9	Mitotic arrest PGC
CTSC	Migrating	Ctsc	Specification PGC
CTSC	Migrating	Ctsc	Specification PGC
CTSC	Migrating	Ctsc	Mitotic arrest PGC
CTSC	Migrating	Ctsc	Mitotic arrest PGC
CTSD	Mitotic	Ctsd	Mitotic arrest PGC
CTSF	Mitotic arrest	Ctsf	Mitotic arrest PGC
CTSH	Mitotic arrest	Ctsh	Specification PGC
CTSV	Mitotic	Ctsl	Specification PGC
CTSV	Mitotic	Ctsl	Migrating PGC
CTSV	Mitotic	Ctsl	Migrating PGC
CTSV	Mitotic	Ctsl	Specification PGC
CUL4A	Mitotic arrest	Cul4a	Mitotic PGC
CWF19L2	Mitotic arrest	Cwf19l2	Mitotic PGC
CXCL14	Migrating	Cxcl14	Migrating PGC
CXXC4	Mitotic arrest	Cxxc4	Mitotic arrest PGC
CYC1	Mitotic	Cyc1	Mitotic PGC
CYFIP1	Mitotic arrest	Cyfip1	Specification PGC
CYP20A1	Mitotic	Cyp20a1	Mitotic arrest PGC
CYP2S1	Mitotic	Cyp2s1	Specification PGC
CYP2S1	Mitotic	Cyp2s1	Specification PGC
CYP2S1	Mitotic	Cyp2s1	Mitotic arrest PGC
CYP2S1	Mitotic	Cyp2s1	Mitotic arrest PGC
CYP4X1	Mitotic arrest	Cyp4x1	Specification PGC
DAB2IP	Mitotic arrest	Dab2ip	Specification PGC
DAB2IP	Mitotic arrest	Dab2ip	Mitotic arrest PGC
DAB2IP	Mitotic arrest	Dab2ip	Specification PGC
DAB2IP	Mitotic arrest	Dab2ip	Mitotic arrest PGC
DAZAP2	Mitotic arrest	Dazap2	Mitotic arrest PGC
DBX2	Mitotic arrest	Dbx2	Mitotic arrest PGC
DCAF12	Mitotic arrest	Dcaf12	Mitotic arrest PGC
DCAF13	Mitotic arrest	Dcaf13	Mitotic arrest PGC
DCAF4	Mitotic	Dcaf4	Mitotic arrest PGC
DCAF4	Mitotic	Dcaf4	Mitotic PGC
DCAF4	Mitotic	Dcaf4	Mitotic arrest PGC
DCAF4	Mitotic	Dcaf4	Mitotic PGC
DCP2	Mitotic	Dcp2	Migrating PGC
DCPS	Migrating	Dcps	Mitotic arrest PGC
DCTN3	Mitotic arrest	Dctn3	Migrating PGC
DCTN3	Mitotic arrest	Dctn3	Specification PGC
DCTN3	Mitotic arrest	Dctn3	Specification PGC
DCTN3	Mitotic arrest	Dctn3	Migrating PGC
DCTN4	Mitotic arrest	Dctn4	Mitotic arrest PGC
DCXR	Mitotic	Dcxr	Specification PGC
DDA1	Mitotic arrest	Dda1	Migrating PGC
DDHD1	Mitotic arrest	Ddhd1	Mitotic arrest PGC
DDIT4L	Mitotic	Ddit4l	Mitotic arrest PGC
DDX10	Mitotic arrest	Ddx10	Mitotic arrest PGC
DDX24	Mitotic arrest	Ddx24	Mitotic arrest PGC
DDX4	Mitotic arrest	Ddx4	Mitotic arrest PGC
DDX43	Mitotic arrest	Ddx43	Mitotic arrest PGC
DECR1	Mitotic arrest	Decr1	Specification PGC
DEGS1	Mitotic	Degs1	Mitotic PGC
DEGS1	Mitotic	Degs1	Migrating PGC
DEGS1	Mitotic	Degs1	Mitotic PGC
DEGS1	Mitotic	Degs1	Migrating PGC
DEK	Mitotic arrest	Dek	Mitotic PGC
DEK	Mitotic arrest	Dek	Mitotic PGC
DEK	Mitotic arrest	Dek	Migrating PGC
DEK	Mitotic arrest	Dek	Migrating PGC
DENND2C	Mitotic arrest	Dennd2c	Mitotic arrest PGC
DENND5A	Mitotic arrest	Dennd5a	Mitotic arrest PGC
DERA	Mitotic	Dera	Specification PGC
DERA	Mitotic	Dera	Specification PGC
DERA	Mitotic	Dera	Migrating PGC
DERA	Mitotic	Dera	Migrating PGC
DFFA	Mitotic	Dffa	Specification PGC
DFFA	Migrating	Dffa	Specification PGC
DGAT2	Mitotic arrest	Dgat2	Mitotic arrest PGC
DGKD	Mitotic arrest	Dgkd	Mitotic arrest PGC
DGUOK	Mitotic arrest	Dguok	Mitotic arrest PGC
DHFR	Mitotic	Dhfr	Mitotic PGC
DHX33	Mitotic	Dhx33	Mitotic PGC
DHX35	Mitotic arrest	Dhx35	Mitotic arrest PGC
DICER1	Mitotic arrest	Dicer1	Migrating PGC
DLGAP5	Mitotic	Dlgap5	Specification PGC
DLK1	Mitotic arrest	Dlk1	Mitotic arrest PGC
DLK1	Mitotic arrest	Dlk1	Specification PGC
DLK1	Mitotic arrest	Dlk1	Specification PGC
DLK1	Mitotic arrest	Dlk1	Mitotic arrest PGC
DLX5	Mitotic arrest	Dlx5	Specification PGC
DMD	Migrating	Dmd	Mitotic PGC
DMD	Mitotic	Dmd	Mitotic PGC
DMRTC2	Mitotic arrest	Dmrtc2	Mitotic arrest PGC
DMXL2	Mitotic arrest	Dmxl2	Mitotic arrest PGC
DNAJB11	Mitotic arrest	Dnajb11	Mitotic arrest PGC
DNAJB6	Mitotic arrest	Dnajb6	Mitotic arrest PGC
DNAJB9	Mitotic arrest	Dnajb9	Mitotic arrest PGC
DNAJC1	Mitotic arrest	Dnajc1	Mitotic arrest PGC
DNAJC19	Mitotic	Dnajc19	Mitotic PGC
DNAJC2	Mitotic arrest	Dnajc2	Mitotic arrest PGC
DNAJC3	Mitotic arrest	Dnajc3	Mitotic arrest PGC
DNAJC8	Migrating	Dnajc8	Mitotic PGC
DNAL4	Mitotic arrest	Dnal4	Mitotic arrest PGC
DNM1L	Mitotic arrest	Dnm1l	Mitotic PGC
DNMBP	Mitotic	Dnmbp	Specification PGC
DNMT1	Migrating	Dnmt1	Mitotic PGC
DPEP3	Mitotic arrest	Dpep3	Mitotic arrest PGC
DPH6	Migrating	Dph6	Migrating PGC
DPM3	Migrating	Dpm3	Migrating PGC
DPPA2	Mitotic arrest	Dppa2	Mitotic PGC
DPPA4	Mitotic	Dppa4	Mitotic arrest PGC
DPPA5	Mitotic	Dppa5a	Mitotic PGC
DTD1	Mitotic arrest	Dtd1	Mitotic arrest PGC
DUSP22	Mitotic arrest	Dusp22	Mitotic arrest PGC
DUSP23	Mitotic arrest	Dusp23	Mitotic arrest PGC
DUSP4	Mitotic arrest	Dusp4	Specification PGC
DUSP4	Mitotic arrest	Dusp4	Mitotic PGC
DUSP4	Mitotic arrest	Dusp4	Mitotic PGC
DUSP4	Mitotic arrest	Dusp4	Specification PGC
DUSP5	Mitotic arrest	Dusp5	Specification PGC
DUSP6	Mitotic arrest	Dusp6	Migrating PGC
DUSP6	Mitotic arrest	Dusp6	Specification PGC
DUSP6	Mitotic arrest	Dusp6	Specification PGC
DUSP6	Mitotic arrest	Dusp6	Migrating PGC
DYNC1H1	Mitotic arrest	Dync1h1	Mitotic arrest PGC
DYNC1LI1	Mitotic arrest	Dync1li1	Mitotic arrest PGC
DYRK1A	Mitotic arrest	Dyrk1a	Mitotic arrest PGC
DYRK4	Mitotic arrest	Dyrk4	Mitotic arrest PGC
DZIP3	Mitotic arrest	Dzip3	Mitotic PGC
ECHS1	Mitotic arrest	Echs1	Specification PGC
ECHS1	Mitotic arrest	Echs1	Migrating PGC
ECHS1	Mitotic arrest	Echs1	Specification PGC
ECHS1	Mitotic arrest	Echs1	Migrating PGC
ECSIT	Mitotic arrest	Ecsit	Mitotic arrest PGC
EDC3	Mitotic arrest	Edc3	Mitotic arrest PGC
EFNA1	Mitotic arrest	Efna1	Specification PGC
EFNA1	Mitotic arrest	Efna1	Migrating PGC
EFNA1	Mitotic arrest	Efna1	Specification PGC
EFNA1	Mitotic arrest	Efna1	Migrating PGC
EGFL7	Mitotic arrest	Egfl7	Migrating PGC
EGFL7	Mitotic arrest	Egfl7	Migrating PGC
EGFL7	Mitotic arrest	Egfl7	Specification PGC
EGFL7	Mitotic arrest	Egfl7	Specification PGC
EI24	Mitotic	Ei24	Mitotic PGC
EID1	Mitotic arrest	Eid1	Specification PGC
EID1	Migrating	Eid1	Specification PGC
EIF1AY	Mitotic arrest	Eif1ax	Specification PGC
EIF1B	Mitotic arrest	Eif1b	Mitotic arrest PGC
EIF2B2	Mitotic arrest	Eif2b2	Migrating PGC
EIF2S3	Mitotic	Eif2s3x	Migrating PGC
EIF2S3	Migrating	Eif2s3x	Migrating PGC
EIF2S3	Mitotic	Eif2s3x	Migrating PGC
EIF2S3	Migrating	Eif2s3x	Migrating PGC
EIF2S3	Mitotic	Eif2s3x	Specification PGC
EIF2S3	Migrating	Eif2s3x	Specification PGC
EIF2S3	Mitotic	Eif2s3x	Specification PGC
EIF2S3	Migrating	Eif2s3x	Specification PGC
EIF3L	Mitotic	Eif3l	Migrating PGC
EIF4E2	Migrating	Eif4e2	Migrating PGC
EIF4EBP1	Migrating	Eif4ebp1	Migrating PGC
EIF4G2	Mitotic	Eif4g2	Migrating PGC
EIF4G2	Mitotic	Eif4g2	Specification PGC
EIF4G2	Mitotic	Eif4g2	Migrating PGC
EIF4G2	Mitotic	Eif4g2	Specification PGC
ELAVL2	Mitotic arrest	Elavl2	Mitotic PGC
ELOF1	Mitotic arrest	Elof1	Migrating PGC
ELOF1	Mitotic arrest	Elof1	Specification PGC
ELOF1	Mitotic arrest	Elof1	Migrating PGC
ELOF1	Mitotic arrest	Elof1	Specification PGC
ELOVL4	Mitotic arrest	Elovl4	Mitotic arrest PGC
ELOVL6	Migrating	Elovl6	Migrating PGC
ELOVL6	Mitotic	Elovl6	Migrating PGC
EMB	Mitotic arrest	Emb	Specification PGC
EMC7	Mitotic	Emc7	Migrating PGC
EMC7	Mitotic	Emc7	Migrating PGC
EMC7	Mitotic	Emc7	Specification PGC
EMC7	Mitotic	Emc7	Specification PGC
ENO1	Migrating	Eno1	Specification PGC
EPB41L3	Mitotic arrest	Epb41l3	Mitotic arrest PGC
EPC1	Mitotic arrest	Epc1	Mitotic arrest PGC
EPHX2	Mitotic arrest	Ephx2	Migrating PGC
EPHX2	Mitotic arrest	Ephx2	Migrating PGC
EPHX2	Mitotic arrest	Ephx2	Specification PGC
EPHX2	Mitotic arrest	Ephx2	Specification PGC
EPN2	Mitotic arrest	Epn2	Mitotic arrest PGC
EPS15	Mitotic arrest	Eps15	Mitotic arrest PGC
ERCC3	Mitotic arrest	Ercc3	Mitotic arrest PGC
ERGIC3	Mitotic	Ergic3	Specification PGC
ERICH1	Mitotic arrest	Erich1	Mitotic PGC
ESRP1	Mitotic	Esrp1	Migrating PGC
ETFB	Migrating	Etfb	Migrating PGC
ETHE1	Migrating	Ethe1	Mitotic arrest PGC
ETV4	Mitotic	Etv4	Migrating PGC
ETV4	Mitotic	Etv4	Migrating PGC
ETV5	Mitotic	Etv5	Migrating PGC
ETV5	Mitotic	Etv5	Specification PGC
ETV5	Mitotic	Etv5	Migrating PGC
ETV5	Mitotic	Etv5	Specification PGC
EVI5	Mitotic arrest	Evi5	Mitotic PGC
EXOC1	Mitotic arrest	Exoc1	Specification PGC
EXOC1	Mitotic arrest	Exoc1	Migrating PGC
EXOC1	Mitotic arrest	Exoc1	Migrating PGC
EXOC1	Mitotic arrest	Exoc1	Specification PGC
EZR	Mitotic arrest	Ezr	Migrating PGC
FABP3	Mitotic	Fabp3	Mitotic arrest PGC
FABP5	Migrating	Fabp5	Specification PGC
FAM162B	Mitotic	Fam162b	Mitotic arrest PGC
FAM168B	Mitotic arrest	Fam168b	Mitotic arrest PGC
FAM174A	Mitotic arrest	Fam174a	Mitotic arrest PGC
FAM204A	Mitotic arrest	Fam204a	Mitotic arrest PGC
FAM50B	Mitotic arrest	Fam50b	Mitotic arrest PGC
FAM53B	Mitotic arrest	Fam53b	Mitotic arrest PGC
FAM53C	Mitotic arrest	Fam53c	Mitotic arrest PGC
FANCD2	Mitotic	Fancd2	Mitotic arrest PGC
FARP1	Mitotic arrest	Farp1	Specification PGC
FBLIM1	Mitotic	Fblim1	Mitotic PGC
FBLN1	Mitotic	Fbln1	Specification PGC
FBXO11	Mitotic arrest	Fbxo11	Mitotic arrest PGC
FBXO15	Mitotic arrest	Fbxo15	Mitotic arrest PGC
FBXO47	Mitotic arrest	Fbxo47	Mitotic arrest PGC
FBXO7	Mitotic arrest	Fbxo7	Mitotic arrest PGC
FBXW7	Mitotic arrest	Fbxw7	Mitotic arrest PGC
FEN1	Mitotic	Fen1	Migrating PGC
FEN1	Mitotic	Fen1	Mitotic PGC
FEN1	Mitotic	Fen1	Mitotic PGC
FEN1	Mitotic	Fen1	Migrating PGC
FES	Migrating	Fes	Mitotic arrest PGC
FEZ2	Migrating	Fez2	Mitotic PGC
FHL1	Mitotic arrest	Fhl1	Mitotic arrest PGC
FHL1	Mitotic arrest	Fhl1	Mitotic arrest PGC
FHL1	Mitotic arrest	Fhl1	Specification PGC
FHL1	Mitotic arrest	Fhl1	Specification PGC
FHL2	Migrating	Fhl2	Migrating PGC
FHL2	Migrating	Fhl2	Specification PGC
FHL2	Migrating	Fhl2	Specification PGC
FHL2	Migrating	Fhl2	Migrating PGC
FKBP11	Migrating	Fkbp11	Specification PGC
FKBP11	Migrating	Fkbp11	Mitotic arrest PGC
FKBP11	Migrating	Fkbp11	Specification PGC
FKBP11	Migrating	Fkbp11	Mitotic arrest PGC
FKBP14	Migrating	Fkbp14	Specification PGC
FKBP6	Mitotic arrest	Fkbp6	Mitotic arrest PGC
FKBP8	Mitotic arrest	Fkbp8	Specification PGC
FLNA	Mitotic	Flna	Migrating PGC
FLNA	Mitotic	Flna	Specification PGC
FLNA	Mitotic	Flna	Specification PGC
FLNA	Mitotic	Flna	Migrating PGC
FMN1	Mitotic arrest	Fmn1	Mitotic arrest PGC
FOXK1	Mitotic arrest	Foxk1	Mitotic arrest PGC
FOXP4	Mitotic arrest	Foxp4	Mitotic arrest PGC
FOXR1	Mitotic arrest	Foxr1	Mitotic arrest PGC
FOXR1	Mitotic arrest	Foxr1	Mitotic PGC
FOXR1	Mitotic arrest	Foxr1	Mitotic PGC
FOXR1	Mitotic arrest	Foxr1	Mitotic arrest PGC
FRG1	Mitotic arrest	Frg1	Mitotic arrest PGC
FSD1L	Mitotic arrest	Fsd1l	Mitotic arrest PGC
FST	Mitotic arrest	Fst	Specification PGC
FSTL1	Migrating	Fstl1	Specification PGC
FSTL1	Mitotic	Fstl1	Specification PGC
FSTL1	Migrating	Fstl1	Migrating PGC
FSTL1	Mitotic	Fstl1	Migrating PGC
FSTL1	Migrating	Fstl1	Specification PGC
FSTL1	Mitotic	Fstl1	Specification PGC
FSTL1	Migrating	Fstl1	Migrating PGC
FSTL1	Mitotic	Fstl1	Migrating PGC
FUCA1	Mitotic	Fuca1	Migrating PGC
FUCA2	Mitotic arrest	Fuca2	Specification PGC
FUNDC1	Mitotic arrest	Fundc1	Migrating PGC
FUOM	Migrating	Fuom	Migrating PGC
FXYD6	Mitotic	Fxyd6	Mitotic PGC
FYTTD1	Mitotic arrest	Fyttd1	Mitotic arrest PGC
G3BP2	Mitotic arrest	G3bp2	Specification PGC
G3BP2	Mitotic arrest	G3bp2	Mitotic arrest PGC
G3BP2	Mitotic arrest	G3bp2	Specification PGC
G3BP2	Mitotic arrest	G3bp2	Mitotic arrest PGC
GABARAPL1	Mitotic	Gabarapl1	Specification PGC
GABARAPL2	Mitotic arrest	Gabarapl2	Migrating PGC
GAPDH	Mitotic	Gapdh	Migrating PGC
GAPDH	Migrating	Gapdh	Migrating PGC
GAPDH	Mitotic	Gapdh	Migrating PGC
GAPDH	Migrating	Gapdh	Migrating PGC
GAPDH	Mitotic	Gapdh	Specification PGC
GAPDH	Migrating	Gapdh	Specification PGC
GAPDH	Mitotic	Gapdh	Specification PGC
GAPDH	Migrating	Gapdh	Specification PGC
GDI1	Mitotic arrest	Gdi1	Migrating PGC
GDI1	Mitotic arrest	Gdi1	Migrating PGC
GDI1	Mitotic arrest	Gdi1	Specification PGC
GDI1	Mitotic arrest	Gdi1	Specification PGC
GDI2	Migrating	Gdi2	Specification PGC
GEMIN6	Migrating	Gemin6	Mitotic PGC
GFRA3	Mitotic arrest	Gfra3	Mitotic arrest PGC
GGCT	Mitotic	Ggct	Mitotic arrest PGC
GGCT	Migrating	Ggct	Mitotic arrest PGC
GKAP1	Mitotic arrest	Gkap1	Mitotic PGC
GLDC	Mitotic	Gldc	Migrating PGC
GLDC	Mitotic	Gldc	Migrating PGC
GLDC	Mitotic	Gldc	Specification PGC
GLDC	Mitotic	Gldc	Specification PGC
GLIPR2	Migrating	Glipr2	Mitotic arrest PGC
GLIPR2	Mitotic	Glipr2	Mitotic arrest PGC
GLRX2	Mitotic arrest	Glrx2	Mitotic PGC
GLRX5	Mitotic arrest	Glrx5	Mitotic PGC
GLUD1	Mitotic	Glud1	Mitotic PGC
GLUD1	Mitotic	Glud1	Specification PGC
GLUD1	Mitotic	Glud1	Mitotic PGC
GLUD1	Mitotic	Glud1	Specification PGC
GLUL	Mitotic arrest	Glul	Specification PGC
GMDS	Mitotic arrest	Gmds	Mitotic arrest PGC
GNAI1	Mitotic arrest	Gnai1	Mitotic PGC
GNAI1	Mitotic arrest	Gnai1	Specification PGC
GNAI1	Mitotic arrest	Gnai1	Specification PGC
GNAI1	Mitotic arrest	Gnai1	Mitotic PGC
GNAI2	Mitotic	Gnai2	Migrating PGC
GNAI2	Mitotic	Gnai2	Specification PGC
GNAI2	Mitotic	Gnai2	Specification PGC
GNAI2	Mitotic	Gnai2	Migrating PGC
GNAL	Mitotic arrest	Gnal	Mitotic arrest PGC
GNG12	Mitotic arrest	Gng12	Migrating PGC
GNG4	Mitotic arrest	Gng4	Mitotic arrest PGC
GNPDA1	Migrating	Gnpda1	Mitotic PGC
GOLGA4	Mitotic arrest	Golga4	Mitotic arrest PGC
GOLGA5	Mitotic arrest	Golga5	Mitotic arrest PGC
GOLGA7	Mitotic arrest	Golga7	Mitotic arrest PGC
GOLGB1	Mitotic arrest	Golgb1	Mitotic arrest PGC
GPATCH11	Mitotic arrest	Gpatch11	Mitotic arrest PGC
GPATCH4	Mitotic	Gpatch4	Migrating PGC
GPHA2	Mitotic	Gpha2	Mitotic arrest PGC
GPR137	Mitotic arrest	Gpr137	Mitotic arrest PGC
GPRC5C	Mitotic	Gprc5c	Mitotic arrest PGC
GPRC5C	Mitotic	Gprc5c	Mitotic arrest PGC
GPRC5C	Mitotic	Gprc5c	Specification PGC
GPRC5C	Mitotic	Gprc5c	Specification PGC
GPS2	Mitotic arrest	Gps2	Mitotic arrest PGC
GPX1	Mitotic	Gpx1	Mitotic PGC
GPX4	Mitotic arrest	Gpx4	Migrating PGC
GRB10	Mitotic arrest	Grb10	Specification PGC
GRB10	Mitotic arrest	Grb10	Specification PGC
GRB10	Mitotic arrest	Grb10	Mitotic arrest PGC
GRB10	Mitotic arrest	Grb10	Mitotic arrest PGC
GRB2	Mitotic arrest	Grb2	Migrating PGC
C12orf57	Mitotic arrest	Grcc10	Migrating PGC
C12orf57	Mitotic arrest	Grcc10	Specification PGC
C12orf57	Mitotic arrest	Grcc10	Migrating PGC
C12orf57	Mitotic arrest	Grcc10	Specification PGC
GRSF1	Mitotic arrest	Grsf1	Specification PGC
GSN	Mitotic	Gsn	Mitotic arrest PGC
GSTM3	Mitotic arrest	Gstm5	Mitotic arrest PGC
GSTP1	Mitotic	Gstp1	Specification PGC
GSTP1	Migrating	Gstp1	Specification PGC
GSTP1	Mitotic	Gstp1	Specification PGC
GSTP1	Migrating	Gstp1	Specification PGC
GSTP1	Mitotic	Gstp1	Migrating PGC
GSTP1	Migrating	Gstp1	Migrating PGC
GSTP1	Mitotic	Gstp1	Migrating PGC
GSTP1	Migrating	Gstp1	Migrating PGC
GTSF1	Mitotic arrest	Gtsf1	Mitotic arrest PGC
GYG1	Mitotic arrest	Gyg	Specification PGC
HACD3	Mitotic	Hacd3	Mitotic arrest PGC
HADH	Migrating	Hadh	Mitotic PGC
HADH	Migrating	Hadh	Specification PGC
HADH	Migrating	Hadh	Specification PGC
HADH	Migrating	Hadh	Mitotic PGC
HCFC1R1	Mitotic arrest	Hcfc1r1	Mitotic arrest PGC
HDAC2	Mitotic arrest	Hdac2	Mitotic arrest PGC
HDAC5	Mitotic arrest	Hdac5	Mitotic arrest PGC
HDDC3	Mitotic	Hddc3	Migrating PGC
HDGF	Mitotic arrest	Hdgf	Specification PGC
HEBP2	Mitotic arrest	Hebp2	Specification PGC
HECTD1	Mitotic arrest	Hectd1	Mitotic PGC
HELLS	Migrating	Hells	Mitotic PGC
HELLS	Mitotic	Hells	Mitotic PGC
HELZ	Mitotic arrest	Helz	Migrating PGC
HELZ	Mitotic arrest	Helz	Specification PGC
HELZ	Mitotic arrest	Helz	Specification PGC
HELZ	Mitotic arrest	Helz	Migrating PGC
HENMT1	Mitotic arrest	Henmt1	Mitotic arrest PGC
HERC1	Mitotic arrest	Herc1	Mitotic arrest PGC
HERC2	Mitotic arrest	Herc2	Mitotic arrest PGC
HES1	Mitotic arrest	Hes1	Mitotic arrest PGC
HEY1	Mitotic arrest	Hey1	Mitotic PGC
HEY1	Mitotic arrest	Hey1	Migrating PGC
HEY1	Mitotic arrest	Hey1	Mitotic PGC
HEY1	Mitotic arrest	Hey1	Migrating PGC
HILPDA	Mitotic	Hilpda	Mitotic arrest PGC
HILPDA	Migrating	Hilpda	Mitotic arrest PGC
HLTF	Mitotic arrest	Hltf	Mitotic PGC
HMGA1	Mitotic arrest	Hmga1	Specification PGC
HMGA1	Mitotic arrest	Hmga1	Migrating PGC
HMGA1	Mitotic arrest	Hmga1	Specification PGC
HMGA1	Mitotic arrest	Hmga1	Migrating PGC
HNRNPAB	Mitotic	Hnrnpab	Migrating PGC
HNRNPD	Mitotic	Hnrnpd	Specification PGC
HNRNPD	Mitotic	Hnrnpd	Migrating PGC
HNRNPD	Mitotic	Hnrnpd	Migrating PGC
HNRNPD	Mitotic	Hnrnpd	Specification PGC
HNRNPH1	Mitotic	Hnrnph1	Specification PGC
HOXB7	Mitotic arrest	Hoxb7	Mitotic arrest PGC
HOXC9	Mitotic arrest	Hoxc9	Mitotic arrest PGC
HSBP1	Migrating	Hsbp1	Mitotic PGC
HSD17B10	Migrating	Hsd17b10	Specification PGC
HSF2BP	Mitotic arrest	Hsf2bp	Mitotic arrest PGC
HSPA4L	Mitotic arrest	Hspa4l	Mitotic arrest PGC
HSPB1	Mitotic arrest	Hspb1	Migrating PGC
HSPB1	Mitotic arrest	Hspb1	Specification PGC
HSPB1	Mitotic arrest	Hspb1	Specification PGC
HSPB1	Mitotic arrest	Hspb1	Migrating PGC
HSPB11	Mitotic arrest	Hspb11	Migrating PGC
HSPBP1	Mitotic arrest	Hspbp1	Mitotic arrest PGC
HTATIP2	Mitotic arrest	Htatip2	Mitotic arrest PGC
ID1	Mitotic arrest	Id1	Migrating PGC
ID1	Mitotic arrest	Id1	Specification PGC
ID1	Mitotic arrest	Id1	Specification PGC
ID1	Mitotic arrest	Id1	Migrating PGC
ID2	Mitotic arrest	Id2	Migrating PGC
ID2	Mitotic arrest	Id2	Specification PGC
ID2	Mitotic arrest	Id2	Specification PGC
ID2	Mitotic arrest	Id2	Migrating PGC
ID3	Mitotic arrest	Id3	Specification PGC
ID3	Mitotic arrest	Id3	Migrating PGC
ID3	Mitotic arrest	Id3	Migrating PGC
ID3	Mitotic arrest	Id3	Specification PGC
ID4	Mitotic arrest	Id4	Mitotic arrest PGC
ID4	Mitotic arrest	Id4	Mitotic arrest PGC
IDH3A	Mitotic arrest	Idh3a	Mitotic PGC
IDH3A	Mitotic arrest	Idh3a	Mitotic PGC
IFITM3	Migrating	Ifitm3	Specification PGC
IFITM3	Migrating	Ifitm3	Migrating PGC
IFITM3	Migrating	Ifitm3	Specification PGC
IFITM3	Migrating	Ifitm3	Migrating PGC
IFT81	Mitotic arrest	Ift81	Mitotic arrest PGC
IFT88	Mitotic arrest	Ift88	Mitotic arrest PGC
IGFBP6	Mitotic	Igfbp6	Specification PGC
IKZF5	Mitotic arrest	Ikzf5	Mitotic arrest PGC
IL13RA1	Mitotic arrest	Il13ra1	Mitotic arrest PGC
IL6R	Migrating	Il6ra	Mitotic arrest PGC
IL6R	Mitotic	Il6ra	Mitotic arrest PGC
ILKAP	Mitotic arrest	Ilkap	Mitotic arrest PGC
IMP3	Mitotic	Imp3	Specification PGC
IMPACT	Mitotic arrest	Impact	Migrating PGC
IMPACT	Mitotic arrest	Impact	Migrating PGC
IMPDH1	Mitotic arrest	Impdh1	Specification PGC
INO80C	Mitotic arrest	Ino80c	Migrating PGC
INO80C	Mitotic arrest	Ino80c	Migrating PGC
INTS12	Mitotic arrest	Ints12	Mitotic arrest PGC
IP6K2	Mitotic arrest	Ip6k2	Mitotic arrest PGC
IRAK1BP1	Mitotic arrest	Irak1bp1	Mitotic arrest PGC
IRF2BP2	Mitotic arrest	Irf2bp2	Mitotic arrest PGC
ISG15	Mitotic arrest	Isg15	Mitotic arrest PGC
ISL1	Mitotic arrest	Isl1	Specification PGC
ISL1	Mitotic arrest	Isl1	Mitotic arrest PGC
ISL1	Mitotic arrest	Isl1	Mitotic arrest PGC
ISL1	Mitotic arrest	Isl1	Specification PGC
ITM2C	Mitotic	Itm2c	Migrating PGC
ITM2C	Mitotic	Itm2c	Specification PGC
ITM2C	Mitotic	Itm2c	Specification PGC
ITM2C	Mitotic	Itm2c	Migrating PGC
JAK1	Mitotic arrest	Jak1	Mitotic arrest PGC
JARID2	Mitotic arrest	Jarid2	Migrating PGC
JKAMP	Mitotic arrest	Jkamp	Mitotic arrest PGC
JMJD1C	Mitotic arrest	Jmjd1c	Mitotic arrest PGC
JUP	Mitotic	Jup	Specification PGC
KANSL1	Mitotic arrest	Kansl1	Mitotic arrest PGC
KAT8	Mitotic arrest	Kat8	Mitotic arrest PGC
KCMF1	Mitotic arrest	Kcmf1	Mitotic arrest PGC
KCTD13	Mitotic arrest	Kctd13	Mitotic arrest PGC
KDELR2	Mitotic	Kdelr2	Specification PGC
KDELR2	Migrating	Kdelr2	Specification PGC
KDELR2	Mitotic	Kdelr2	Migrating PGC
KDELR2	Migrating	Kdelr2	Migrating PGC
KDELR2	Mitotic	Kdelr2	Migrating PGC
KDELR2	Migrating	Kdelr2	Migrating PGC
KDELR2	Mitotic	Kdelr2	Specification PGC
KDELR2	Migrating	Kdelr2	Specification PGC
KDM2A	Mitotic arrest	Kdm2a	Mitotic arrest PGC
KHDC3L	Mitotic	Khdc3	Mitotic PGC
KHDC3L	Migrating	Khdc3	Mitotic PGC
KHDC3L	Mitotic	Khdc3	Mitotic arrest PGC
KHDC3L	Migrating	Khdc3	Mitotic arrest PGC
KHDC3L	Mitotic	Khdc3	Mitotic arrest PGC
KHDC3L	Migrating	Khdc3	Mitotic arrest PGC
KHDC3L	Mitotic	Khdc3	Mitotic PGC
KHDC3L	Migrating	Khdc3	Mitotic PGC
KIF20B	Mitotic arrest	Kif20b	Mitotic PGC
KIF3A	Mitotic arrest	Kif3a	Mitotic arrest PGC
KIFAP3	Mitotic arrest	Kifap3	Mitotic arrest PGC
KIT	Mitotic	Kit	Migrating PGC
KIT	Mitotic	Kit	Specification PGC
KIT	Mitotic	Kit	Migrating PGC
KIT	Mitotic	Kit	Specification PGC
KIZ	Mitotic arrest	Kiz	Mitotic arrest PGC
KLC1	Mitotic arrest	Klc1	Mitotic arrest PGC
KLF11	Mitotic arrest	Klf11	Mitotic arrest PGC
KLF4	Mitotic	Klf4	Mitotic arrest PGC
KLF5	Mitotic arrest	Klf5	Migrating PGC
KLF5	Mitotic arrest	Klf5	Specification PGC
KLF5	Mitotic arrest	Klf5	Specification PGC
KLF5	Mitotic arrest	Klf5	Migrating PGC
KLF6	Mitotic arrest	Klf6	Migrating PGC
KLF6	Mitotic arrest	Klf6	Specification PGC
KLF6	Mitotic arrest	Klf6	Migrating PGC
KLF6	Mitotic arrest	Klf6	Specification PGC
KLHL35	Mitotic arrest	Klhl35	Mitotic arrest PGC
KMT2B	Mitotic arrest	Kmt2b	Mitotic arrest PGC
KRT18	Mitotic arrest	Krt18	Specification PGC
KRT25	Mitotic arrest	Krt25	Mitotic arrest PGC
KRT8	Mitotic	Krt8	Specification PGC
L3MBTL2	Mitotic	L3mbtl2	Migrating PGC
L3MBTL3	Mitotic arrest	L3mbtl3	Mitotic arrest PGC
LACC1	Mitotic arrest	Lacc1	Mitotic arrest PGC
LAMA4	Migrating	Lama4	Mitotic arrest PGC
LAMC1	Mitotic	Lamc1	Specification PGC
LAMC1	Mitotic	Lamc1	Migrating PGC
LAMC1	Mitotic	Lamc1	Migrating PGC
LAMC1	Mitotic	Lamc1	Specification PGC
LAMTOR2	Mitotic	Lamtor2	Migrating PGC
LAMTOR2	Migrating	Lamtor2	Migrating PGC
LAMTOR5	Mitotic arrest	Lamtor5	Mitotic arrest PGC
LANCL1	Mitotic arrest	Lancl1	Mitotic arrest PGC
LANCL2	Mitotic arrest	Lancl2	Mitotic PGC
LANCL2	Mitotic arrest	Lancl2	Mitotic PGC
LAPTM4A	Mitotic	Laptm4a	Specification PGC
LAPTM4A	Migrating	Laptm4a	Specification PGC
LAPTM4B	Mitotic	Laptm4b	Specification PGC
LAPTM4B	Mitotic	Laptm4b	Specification PGC
LAPTM4B	Mitotic	Laptm4b	Migrating PGC
LAPTM4B	Mitotic	Laptm4b	Migrating PGC
LASP1	Migrating	Lasp1	Migrating PGC
LASP1	Migrating	Lasp1	Mitotic PGC
LASP1	Migrating	Lasp1	Migrating PGC
LASP1	Migrating	Lasp1	Mitotic PGC
LCA5	Mitotic arrest	Lca5	Mitotic arrest PGC
LCMT1	Mitotic arrest	Lcmt1	Mitotic arrest PGC
LDHA	Migrating	Ldha	Migrating PGC
LDHA	Migrating	Ldha	Migrating PGC
LDHA	Migrating	Ldha	Specification PGC
LDHA	Migrating	Ldha	Specification PGC
LDHB	Mitotic	Ldhb	Mitotic PGC
LDHB	Migrating	Ldhb	Mitotic PGC
LDHC	Mitotic arrest	Ldhc	Mitotic arrest PGC
LDLRAP1	Mitotic	Ldlrap1	Mitotic arrest PGC
LEPROTL1	Mitotic arrest	Leprotl1	Mitotic arrest PGC
LGALS3	Mitotic arrest	Lgals3	Mitotic arrest PGC
LGALS3	Mitotic arrest	Lgals3	Mitotic arrest PGC
LGALS3	Mitotic arrest	Lgals3	Specification PGC
LGALS3	Mitotic arrest	Lgals3	Specification PGC
LIMCH1	Mitotic arrest	Limch1	Specification PGC
LIN28A	Mitotic	Lin28a	Migrating PGC
LIN28A	Migrating	Lin28a	Migrating PGC
LIN28A	Mitotic	Lin28a	Migrating PGC
LIN28A	Migrating	Lin28a	Migrating PGC
LIN28A	Mitotic	Lin28a	Specification PGC
LIN28A	Migrating	Lin28a	Specification PGC
LIN28A	Mitotic	Lin28a	Specification PGC
LIN28A	Migrating	Lin28a	Specification PGC
LMF1	Mitotic arrest	Lmf1	Specification PGC
LMO4	Mitotic arrest	Lmo4	Mitotic arrest PGC
LMO7	Mitotic arrest	Lmo7	Migrating PGC
LMO7	Mitotic arrest	Lmo7	Specification PGC
LMO7	Mitotic arrest	Lmo7	Specification PGC
LMO7	Mitotic arrest	Lmo7	Migrating PGC
LOXL2	Mitotic	Loxl2	Specification PGC
LPIN1	Mitotic	Lpin1	Mitotic arrest PGC
LPIN2	Mitotic arrest	Lpin2	Mitotic arrest PGC
LRIF1	Mitotic arrest	Lrif1	Mitotic arrest PGC
LRPAP1	Mitotic	Lrpap1	Specification PGC
LRPAP1	Mitotic	Lrpap1	Specification PGC
LRPAP1	Mitotic	Lrpap1	Migrating PGC
LRPAP1	Mitotic	Lrpap1	Migrating PGC
LRRC27	Mitotic arrest	Lrrc27	Mitotic arrest PGC
LRRC34	Mitotic arrest	Lrrc34	Migrating PGC
LRRC42	Mitotic arrest	Lrrc42	Mitotic arrest PGC
LRRIQ1	Mitotic arrest	Lrriq1	Mitotic arrest PGC
LY6H	Mitotic arrest	Ly6h	Mitotic arrest PGC
LYPLA1	Mitotic arrest	Lypla1	Migrating PGC
LZIC	Mitotic arrest	Lzic	Mitotic PGC
MADD	Mitotic arrest	Madd	Mitotic arrest PGC
MAEL	Mitotic arrest	Mael	Mitotic arrest PGC
MAGEB16	Mitotic arrest	Mageb16	Mitotic PGC
MAGEB16	Mitotic arrest	Mageb16	Mitotic arrest PGC
MAGEB16	Mitotic arrest	Mageb16	Mitotic arrest PGC
MAGEB16	Mitotic arrest	Mageb16	Mitotic PGC
MAGEB2	Mitotic arrest	Mageb4	Mitotic arrest PGC
MAGED1	Mitotic	Maged1	Mitotic arrest PGC
MAGED1	Migrating	Maged1	Mitotic arrest PGC
MAGED2	Migrating	Maged2	Specification PGC
MAGED2	Mitotic	Maged2	Specification PGC
MAK16	Mitotic arrest	Mak16	Migrating PGC
MAN1A2	Mitotic arrest	Man1a2	Migrating PGC
MANBAL	Mitotic arrest	Manbal	Migrating PGC
MANBAL	Mitotic arrest	Manbal	Specification PGC
MANBAL	Mitotic arrest	Manbal	Migrating PGC
MANBAL	Mitotic arrest	Manbal	Specification PGC
MAP2K7	Mitotic arrest	Map2k7	Mitotic arrest PGC
MAP3K11	Mitotic arrest	Map3k11	Specification PGC
MAP3K11	Mitotic arrest	Map3k11	Migrating PGC
MAP3K11	Mitotic arrest	Map3k11	Migrating PGC
MAP3K11	Mitotic arrest	Map3k11	Specification PGC
MAP4K4	Mitotic arrest	Map4k4	Specification PGC
MAP4K4	Mitotic arrest	Map4k4	Migrating PGC
MAP4K4	Mitotic arrest	Map4k4	Migrating PGC
MAP4K4	Mitotic arrest	Map4k4	Specification PGC
MAP6	Mitotic arrest	Map6	Mitotic arrest PGC
MAP7D2	Mitotic arrest	Map7d2	Mitotic arrest PGC
MAP7D3	Mitotic arrest	Map7d3	Migrating PGC
MAP9	Mitotic arrest	Map9	Migrating PGC
MAPK1IP1L	Mitotic	Mapk1ip1l	Specification PGC
MAPK3	Mitotic arrest	Mapk3	Mitotic arrest PGC
MARCKSL1	Mitotic	Marcksl1	Specification PGC
MARCKSL1	Migrating	Marcksl1	Specification PGC
MARCKSL1	Mitotic	Marcksl1	Migrating PGC
MARCKSL1	Migrating	Marcksl1	Migrating PGC
MARCKSL1	Mitotic	Marcksl1	Migrating PGC
MARCKSL1	Migrating	Marcksl1	Migrating PGC
MARCKSL1	Mitotic	Marcksl1	Specification PGC
MARCKSL1	Migrating	Marcksl1	Specification PGC
MAVS	Mitotic	Mavs	Migrating PGC
MB21D2	Mitotic arrest	Mb21d2	Specification PGC
MBNL1	Mitotic arrest	Mbnl1	Mitotic arrest PGC
MBOAT2	Mitotic arrest	Mboat2	Mitotic arrest PGC
MBP	Mitotic	Mbp	Migrating PGC
MCM10	Migrating	Mcm10	Migrating PGC
MCM5	Mitotic	Mcm5	Migrating PGC
MCM7	Mitotic	Mcm7	Migrating PGC
MCRS1	Mitotic arrest	Mcrs1	Mitotic arrest PGC
MCTS1	Mitotic	Mcts1	Migrating PGC
MCTS1	Migrating	Mcts1	Migrating PGC
MCTS1	Mitotic	Mcts1	Specification PGC
MCTS1	Migrating	Mcts1	Specification PGC
MCTS1	Mitotic	Mcts1	Specification PGC
MCTS1	Migrating	Mcts1	Specification PGC
MCTS1	Mitotic	Mcts1	Migrating PGC
MCTS1	Migrating	Mcts1	Migrating PGC
MDK	Migrating	Mdk	Specification PGC
MDK	Mitotic	Mdk	Specification PGC
MDK	Migrating	Mdk	Migrating PGC
MDK	Mitotic	Mdk	Migrating PGC
MDK	Migrating	Mdk	Migrating PGC
MDK	Mitotic	Mdk	Migrating PGC
MDK	Migrating	Mdk	Specification PGC
MDK	Mitotic	Mdk	Specification PGC
MDM2	Mitotic	Mdm2	Mitotic arrest PGC
ME2	Mitotic arrest	Me2	Mitotic arrest PGC
MED13L	Mitotic arrest	Med13l	Mitotic arrest PGC
MEF2A	Mitotic arrest	Mef2a	Mitotic arrest PGC
MGST1	Migrating	Mgst1	Mitotic arrest PGC
MIA3	Mitotic arrest	Mia3	Mitotic arrest PGC
MIIP	Mitotic arrest	Miip	Migrating PGC
MIS18BP1	Mitotic arrest	Mis18bp1	Mitotic PGC
MKI67	Mitotic	Mki67	Migrating PGC
MKI67	Mitotic	Mki67	Mitotic PGC
MKI67	Mitotic	Mki67	Migrating PGC
MKI67	Mitotic	Mki67	Specification PGC
MKI67	Mitotic	Mki67	Mitotic PGC
MKI67	Mitotic	Mki67	Migrating PGC
MKI67	Mitotic	Mki67	Specification PGC
MKI67	Mitotic	Mki67	Mitotic PGC
MKI67	Mitotic	Mki67	Specification PGC
MKNK2	Mitotic arrest	Mknk2	Mitotic arrest PGC
MKRN1	Mitotic	Mkrn1	Mitotic PGC
MLEC	Mitotic	Mlec	Migrating PGC
MLEC	Mitotic	Mlec	Specification PGC
MLEC	Mitotic	Mlec	Specification PGC
MLEC	Mitotic	Mlec	Migrating PGC
MLF1	Mitotic arrest	Mlf1	Mitotic arrest PGC
MLH1	Mitotic arrest	Mlh1	Migrating PGC
MLH1	Mitotic arrest	Mlh1	Migrating PGC
MLLT3	Mitotic arrest	Mllt3	Specification PGC
MLLT3	Mitotic arrest	Mllt3	Mitotic arrest PGC
MLLT3	Mitotic arrest	Mllt3	Mitotic arrest PGC
MLLT3	Mitotic arrest	Mllt3	Specification PGC
MMP11	Mitotic arrest	Mmp11	Mitotic arrest PGC
MMP2	Mitotic	Mmp2	Mitotic arrest PGC
MMP2	Mitotic	Mmp2	Specification PGC
MMP2	Mitotic	Mmp2	Mitotic arrest PGC
MMP2	Mitotic	Mmp2	Specification PGC
MOK	Mitotic arrest	Mok	Mitotic arrest PGC
MORC1	Mitotic arrest	Morc1	Mitotic arrest PGC
MORN2	Mitotic arrest	Morn2	Mitotic arrest PGC
MPDZ	Mitotic arrest	Mpdz	Specification PGC
MPDZ	Mitotic arrest	Mpdz	Mitotic arrest PGC
MPDZ	Mitotic arrest	Mpdz	Specification PGC
MPDZ	Mitotic arrest	Mpdz	Mitotic arrest PGC
MPP1	Mitotic arrest	Mpp1	Migrating PGC
MPP5	Mitotic arrest	Mpp5	Mitotic arrest PGC
MPV17	Mitotic	Mpv17	Migrating PGC
MPV17	Mitotic	Mpv17	Migrating PGC
MRPL12	Migrating	Mrpl12	Specification PGC
MRPL12	Migrating	Mrpl12	Migrating PGC
MRPL12	Migrating	Mrpl12	Migrating PGC
MRPL12	Migrating	Mrpl12	Specification PGC
MRPL15	Mitotic	Mrpl15	Mitotic PGC
MRPL15	Migrating	Mrpl15	Mitotic PGC
MRPL18	Mitotic	Mrpl18	Migrating PGC
MRPL18	Migrating	Mrpl18	Migrating PGC
MRPL19	Migrating	Mrpl19	Mitotic PGC
MRPL22	Migrating	Mrpl22	Mitotic arrest PGC
MRPL33	Mitotic arrest	Mrpl33	Migrating PGC
MRPL34	Migrating	Mrpl34	Migrating PGC
MRPL34	Mitotic	Mrpl34	Migrating PGC
MRPL37	Migrating	Mrpl37	Mitotic arrest PGC
MRPL41	Mitotic	Mrpl41	Mitotic PGC
MRPL47	Migrating	Mrpl47	Mitotic arrest PGC
MRPL51	Migrating	Mrpl51	Migrating PGC
MRPL51	Migrating	Mrpl51	Mitotic PGC
MRPL51	Migrating	Mrpl51	Migrating PGC
MRPL51	Migrating	Mrpl51	Mitotic PGC
MRPL57	Mitotic	Mrpl57	Migrating PGC
MRPL57	Migrating	Mrpl57	Migrating PGC
MRPL57	Mitotic	Mrpl57	Mitotic PGC
MRPL57	Migrating	Mrpl57	Mitotic PGC
MRPL57	Mitotic	Mrpl57	Migrating PGC
MRPL57	Migrating	Mrpl57	Migrating PGC
MRPL57	Mitotic	Mrpl57	Mitotic PGC
MRPL57	Migrating	Mrpl57	Mitotic PGC
MRPS16	Mitotic	Mrps16	Mitotic PGC
MRPS16	Migrating	Mrps16	Mitotic PGC
MRPS2	Mitotic	Mrps2	Migrating PGC
MRPS2	Mitotic	Mrps2	Mitotic PGC
MRPS2	Mitotic	Mrps2	Mitotic PGC
MRPS2	Mitotic	Mrps2	Migrating PGC
MRPS36	Migrating	Mrps36	Migrating PGC
MSC	Migrating	Msc	Migrating PGC
MSH6	Mitotic	Msh6	Mitotic PGC
MSMO1	Migrating	Msmo1	Mitotic PGC
MTDH	Mitotic arrest	Mtdh	Mitotic PGC
MTHFD1	Mitotic	Mthfd1	Migrating PGC
MTHFD1	Mitotic	Mthfd1	Migrating PGC
MTHFD1	Mitotic	Mthfd1	Mitotic PGC
MTHFD1	Mitotic	Mthfd1	Mitotic PGC
MTMR14	Mitotic	Mtmr14	Mitotic arrest PGC
MTMR3	Mitotic arrest	Mtmr3	Mitotic arrest PGC
MTUS1	Mitotic arrest	Mtus1	Mitotic arrest PGC
MXD4	Mitotic arrest	Mxd4	Mitotic arrest PGC
MXI1	Mitotic arrest	Mxi1	Mitotic arrest PGC
MYADM	Migrating	Myadm	Specification PGC
MYBL2	Mitotic	Mybl2	Mitotic PGC
MYBL2	Mitotic	Mybl2	Migrating PGC
MYBL2	Mitotic	Mybl2	Migrating PGC
MYBL2	Mitotic	Mybl2	Mitotic PGC
MYCBP2	Mitotic arrest	Mycbp2	Mitotic arrest PGC
MYCN	Mitotic	Mycn	Specification PGC
MYCN	Mitotic	Mycn	Migrating PGC
MYCN	Mitotic	Mycn	Migrating PGC
MYCN	Mitotic	Mycn	Specification PGC
MYL12A	Migrating	Myl12b	Specification PGC
MYL6	Mitotic	Myl6	Migrating PGC
MYL6	Migrating	Myl6	Migrating PGC
MYL6	Mitotic	Myl6	Specification PGC
MYL6	Migrating	Myl6	Specification PGC
MYL6	Mitotic	Myl6	Specification PGC
MYL6	Migrating	Myl6	Specification PGC
MYL6	Mitotic	Myl6	Migrating PGC
MYL6	Migrating	Myl6	Migrating PGC
MYL9	Migrating	Myl9	Mitotic arrest PGC
MYO1C	Mitotic	Myo1c	Mitotic arrest PGC
MYO6	Mitotic arrest	Myo6	Specification PGC
MYO6	Mitotic arrest	Myo6	Mitotic arrest PGC
MYO6	Mitotic arrest	Myo6	Specification PGC
MYO6	Mitotic arrest	Myo6	Mitotic arrest PGC
MYT1L	Mitotic arrest	Myt1l	Mitotic arrest PGC
N4BP2	Mitotic	N4bp2	Specification PGC
N4BP2	Mitotic	N4bp2	Migrating PGC
N4BP2	Mitotic	N4bp2	Specification PGC
N4BP2	Mitotic	N4bp2	Migrating PGC
NAA35	Mitotic arrest	Naa35	Mitotic arrest PGC
NAB1	Mitotic arrest	Nab1	Mitotic arrest PGC
NANOG	Mitotic	Nanog	Migrating PGC
NANOG	Migrating	Nanog	Migrating PGC
NANOG	Mitotic	Nanog	Mitotic PGC
NANOG	Migrating	Nanog	Mitotic PGC
NANOG	Mitotic	Nanog	Migrating PGC
NANOG	Migrating	Nanog	Migrating PGC
NANOG	Mitotic	Nanog	Mitotic PGC
NANOG	Migrating	Nanog	Mitotic PGC
NANOS2	Mitotic arrest	Nanos2	Mitotic arrest PGC
NCK2	Mitotic arrest	Nck2	Mitotic arrest PGC
NDUFA1	Migrating	Ndufa1	Migrating PGC
NDUFA1	Migrating	Ndufa1	Mitotic PGC
NDUFA1	Migrating	Ndufa1	Mitotic PGC
NDUFA1	Migrating	Ndufa1	Migrating PGC
NDUFA12	Migrating	Ndufa12	Migrating PGC
NDUFA12	Migrating	Ndufa12	Mitotic PGC
NDUFA12	Migrating	Ndufa12	Mitotic PGC
NDUFA12	Migrating	Ndufa12	Migrating PGC
NDUFAF3	Mitotic	Ndufaf3	Specification PGC
NDUFAF3	Mitotic	Ndufaf3	Specification PGC
NDUFAF3	Mitotic	Ndufaf3	Migrating PGC
NDUFAF3	Mitotic	Ndufaf3	Migrating PGC
NDUFAF6	Mitotic arrest	Ndufaf6	Mitotic PGC
NDUFB5	Mitotic	Ndufb5	Migrating PGC
NDUFS8	Migrating	Ndufs8	Mitotic arrest PGC
NDUFV3	Mitotic	Ndufv3	Mitotic arrest PGC
NEDD4L	Mitotic arrest	Nedd4l	Mitotic arrest PGC
NEFH	Mitotic arrest	Nefh	Mitotic arrest PGC
NEIL2	Mitotic arrest	Neil2	Mitotic arrest PGC
NEK1	Mitotic arrest	Nek1	Mitotic arrest PGC
NEK6	Mitotic arrest	Nek6	Mitotic arrest PGC
NEK9	Mitotic arrest	Nek9	Specification PGC
NELFCD	Mitotic arrest	Nelfcd	Mitotic arrest PGC
NEU1	Mitotic	Neu1	Specification PGC
NFE2L3	Mitotic	Nfe2l3	Mitotic arrest PGC
NFE2L3	Migrating	Nfe2l3	Mitotic arrest PGC
NFIA	Mitotic arrest	Nfia	Mitotic arrest PGC
NFIC	Mitotic arrest	Nfic	Mitotic arrest PGC
NFKB1	Mitotic arrest	Nfkb1	Specification PGC
NFKBIA	Mitotic arrest	Nfkbia	Mitotic arrest PGC
NFKBIB	Migrating	Nfkbib	Specification PGC
NFKBIB	Migrating	Nfkbib	Specification PGC
NFKBIB	Migrating	Nfkbib	Migrating PGC
NFKBIB	Migrating	Nfkbib	Migrating PGC
NGRN	Mitotic arrest	Ngrn	Specification PGC
NIFK	Migrating	Nifk	Specification PGC
NINJ1	Mitotic arrest	Ninj1	Migrating PGC
NIT2	Migrating	Nit2	Mitotic PGC
NKAPL	Mitotic arrest	Nkapl	Mitotic arrest PGC
NKIRAS1	Mitotic arrest	Nkiras1	Mitotic arrest PGC
NKTR	Mitotic arrest	Nktr	Mitotic arrest PGC
NLRP9	Migrating	Nlrp9b	Mitotic arrest PGC
NLRP9	Mitotic	Nlrp9b	Mitotic arrest PGC
NMB	Mitotic arrest	Nmb	Mitotic arrest PGC
NMB	Mitotic arrest	Nmb	Mitotic arrest PGC
NMRAL1	Mitotic	Nmral1	Specification PGC
NMRAL1	Mitotic	Nmral1	Specification PGC
NMRAL1	Mitotic	Nmral1	Migrating PGC
NMRAL1	Mitotic	Nmral1	Migrating PGC
NOC3L	Mitotic arrest	Noc3l	Mitotic PGC
NOC4L	Mitotic arrest	Noc4l	Mitotic arrest PGC
NPC2	Mitotic	Npc2	Migrating PGC
NPC2	Mitotic	Npc2	Specification PGC
NPC2	Mitotic	Npc2	Specification PGC
NPC2	Mitotic	Npc2	Migrating PGC
NPW	Mitotic arrest	Npw	Migrating PGC
NQO1	Migrating	Nqo1	Migrating PGC
NR3C1	Mitotic arrest	Nr3c1	Mitotic arrest PGC
NRBF2	Mitotic arrest	Nrbf2	Mitotic arrest PGC
NRIP1	Mitotic arrest	Nrip1	Mitotic PGC
NRIP1	Mitotic arrest	Nrip1	Mitotic PGC
NRK	Mitotic	Nrk	Specification PGC
NSMAF	Mitotic	Nsmaf	Mitotic arrest PGC
NT5C2	Mitotic	Nt5c2	Mitotic arrest PGC
NT5DC2	Mitotic arrest	Nt5dc2	Migrating PGC
NT5DC2	Mitotic arrest	Nt5dc2	Specification PGC
NT5DC2	Mitotic arrest	Nt5dc2	Specification PGC
NT5DC2	Mitotic arrest	Nt5dc2	Migrating PGC
NUDT11	Migrating	Nudt11	Specification PGC
NUDT14	Mitotic arrest	Nudt14	Mitotic arrest PGC
NUSAP1	Mitotic	Nusap1	Mitotic PGC
NUSAP1	Migrating	Nusap1	Mitotic PGC
NUSAP1	Mitotic	Nusap1	Mitotic PGC
NUSAP1	Migrating	Nusap1	Mitotic PGC
NXT1	Mitotic arrest	Nxt1	Migrating PGC
ODC1	Mitotic arrest	Odc1	Mitotic PGC
OIP5	Migrating	Oip5	Migrating PGC
OIP5	Mitotic	Oip5	Migrating PGC
OIP5	Migrating	Oip5	Migrating PGC
OIP5	Mitotic	Oip5	Migrating PGC
OIP5	Migrating	Oip5	Mitotic PGC
OIP5	Mitotic	Oip5	Mitotic PGC
OIP5	Migrating	Oip5	Mitotic PGC
OIP5	Mitotic	Oip5	Mitotic PGC
OOEP	Mitotic arrest	Ooep	Mitotic arrest PGC
OOEP	Mitotic arrest	Ooep	Mitotic PGC
OOEP	Mitotic arrest	Ooep	Mitotic arrest PGC
OOEP	Mitotic arrest	Ooep	Mitotic PGC
OPHN1	Mitotic arrest	Ophn1	Mitotic arrest PGC
OSER1	Mitotic arrest	Oser1	Mitotic arrest PGC
PABPC4	Mitotic arrest	Pabpc4	Specification PGC
PAFAH1B3	Mitotic arrest	Pafah1b3	Migrating PGC
PAICS	Migrating	Paics	Specification PGC
PAIP2	Mitotic arrest	Paip2	Mitotic arrest PGC
PAK4	Mitotic arrest	Pak4	Mitotic arrest PGC
PALLD	Mitotic arrest	Palld	Mitotic arrest PGC
PAM	Mitotic arrest	Pam	Mitotic arrest PGC
PAM	Mitotic arrest	Pam	Mitotic arrest PGC
PAPOLA	Mitotic arrest	Papola	Mitotic PGC
PAX6	Mitotic arrest	Pax6	Mitotic PGC
PCBD2	Mitotic	Pcbd2	Mitotic arrest PGC
PCED1B	Mitotic	Pced1b	Migrating PGC
PCED1B	Mitotic	Pced1b	Specification PGC
PCED1B	Mitotic	Pced1b	Migrating PGC
PCED1B	Mitotic	Pced1b	Specification PGC
PCLO	Mitotic arrest	Pclo	Mitotic arrest PGC
PCM1	Mitotic arrest	Pcm1	Mitotic arrest PGC
PCMTD2	Mitotic	Pcmtd2	Specification PGC
PCNA	Mitotic	Pcna	Migrating PGC
PCNA	Mitotic	Pcna	Mitotic PGC
PCNA	Mitotic	Pcna	Migrating PGC
PCNA	Mitotic	Pcna	Mitotic PGC
PCOLCE2	Mitotic arrest	Pcolce2	Migrating PGC
PCYOX1	Mitotic	Pcyox1	Specification PGC
PDCD4	Mitotic arrest	Pdcd4	Mitotic arrest PGC
PDCL3	Mitotic arrest	Pdcl3	Migrating PGC
PDIA4	Mitotic arrest	Pdia4	Specification PGC
PDK2	Mitotic arrest	Pdk2	Mitotic arrest PGC
PDLIM4	Mitotic arrest	Pdlim4	Specification PGC
PDLIM4	Mitotic arrest	Pdlim4	Specification PGC
PDLIM7	Migrating	Pdlim7	Mitotic arrest PGC
PDPN	Mitotic	Pdpn	Specification PGC
PDPN	Migrating	Pdpn	Specification PGC
PDPN	Mitotic	Pdpn	Migrating PGC
PDPN	Migrating	Pdpn	Migrating PGC
PDPN	Mitotic	Pdpn	Migrating PGC
PDPN	Migrating	Pdpn	Migrating PGC
PDPN	Mitotic	Pdpn	Specification PGC
PDPN	Migrating	Pdpn	Specification PGC
PEBP1	Mitotic	Pebp1	Specification PGC
PEG10	Mitotic	Peg10	Specification PGC
PELI2	Mitotic arrest	Peli2	Mitotic arrest PGC
PELI2	Mitotic arrest	Peli2	Specification PGC
PELI2	Mitotic arrest	Peli2	Specification PGC
PELI2	Mitotic arrest	Peli2	Mitotic arrest PGC
PEMT	Mitotic arrest	Pemt	Mitotic arrest PGC
PENK	Mitotic arrest	Penk	Mitotic arrest PGC
PER3	Mitotic arrest	Per3	Mitotic arrest PGC
PFDN1	Mitotic arrest	Pfdn1	Mitotic arrest PGC
PFDN4	Migrating	Pfdn4	Migrating PGC
PFDN4	Migrating	Pfdn4	Migrating PGC
PFDN4	Migrating	Pfdn4	Mitotic PGC
PFDN4	Migrating	Pfdn4	Mitotic PGC
PFN1	Mitotic	Pfn1	Specification PGC
PFN1	Migrating	Pfn1	Specification PGC
PFN1	Mitotic	Pfn1	Migrating PGC
PFN1	Migrating	Pfn1	Migrating PGC
PFN1	Mitotic	Pfn1	Specification PGC
PFN1	Migrating	Pfn1	Specification PGC
PFN1	Mitotic	Pfn1	Migrating PGC
PFN1	Migrating	Pfn1	Migrating PGC
PGF	Mitotic arrest	Pgf	Mitotic arrest PGC
PGK1	Migrating	Pgk1	Specification PGC
PGK1	Migrating	Pgk1	Migrating PGC
PGK1	Migrating	Pgk1	Specification PGC
PGK1	Migrating	Pgk1	Migrating PGC
PGM2	Migrating	Pgm2	Mitotic arrest PGC
PGM2	Mitotic	Pgm2	Mitotic arrest PGC
PHB2	Mitotic	Phb2	Migrating PGC
PHB2	Migrating	Phb2	Migrating PGC
PHC2	Mitotic arrest	Phc2	Specification PGC
PHF1	Mitotic arrest	Phf1	Mitotic arrest PGC
PHF13	Mitotic arrest	Phf13	Mitotic arrest PGC
PHF21A	Mitotic arrest	Phf21a	Mitotic arrest PGC
PHF6	Mitotic arrest	Phf6	Mitotic PGC
PHF8	Mitotic arrest	Phf8	Mitotic arrest PGC
PHGDH	Mitotic arrest	Phgdh	Mitotic arrest PGC
PHPT1	Migrating	Phpt1	Specification PGC
PI4KB	Mitotic arrest	Pi4kb	Mitotic arrest PGC
PIAS4	Mitotic arrest	Pias4	Mitotic arrest PGC
PIBF1	Mitotic arrest	Pibf1	Mitotic arrest PGC
PIGP	Mitotic arrest	Pigp	Mitotic arrest PGC
PIK3C3	Mitotic arrest	Pik3c3	Mitotic arrest PGC
PIK3R3	Mitotic arrest	Pik3r3	Mitotic arrest PGC
PIN1	Mitotic arrest	Pin1	Migrating PGC
PIP5K1B	Mitotic	Pip5k1b	Migrating PGC
PITRM1	Mitotic arrest	Pitrm1	Mitotic PGC
PIWIL1	Mitotic	Piwil1	Mitotic arrest PGC
PIWIL2	Mitotic arrest	Piwil2	Mitotic arrest PGC
PIWIL4	Mitotic arrest	Piwil4	Mitotic arrest PGC
PLEKHA3	Mitotic arrest	Plekha3	Migrating PGC
PLEKHA5	Mitotic arrest	Plekha5	Specification PGC
PLEKHO1	Mitotic arrest	Plekho1	Mitotic arrest PGC
PLGRKT	Migrating	Plgrkt	Specification PGC
PMF1	Mitotic	Pmf1	Migrating PGC
PMF1	Migrating	Pmf1	Migrating PGC
PMF1	Mitotic	Pmf1	Mitotic PGC
PMF1	Migrating	Pmf1	Mitotic PGC
PMF1	Mitotic	Pmf1	Mitotic PGC
PMF1	Migrating	Pmf1	Mitotic PGC
PMF1	Mitotic	Pmf1	Migrating PGC
PMF1	Migrating	Pmf1	Migrating PGC
PNKD	Migrating	Pnkd	Mitotic PGC
PNKD	Migrating	Pnkd	Migrating PGC
PNKD	Migrating	Pnkd	Migrating PGC
PNKD	Migrating	Pnkd	Mitotic PGC
PNLDC1	Mitotic arrest	Pnldc1	Mitotic arrest PGC
PNP	Mitotic	Pnp	Specification PGC
PNP	Mitotic	Pnp	Specification PGC
PNP	Mitotic	Pnp	Migrating PGC
PNP	Mitotic	Pnp	Migrating PGC
PNPT1	Migrating	Pnpt1	Mitotic PGC
PNPT1	Mitotic	Pnpt1	Mitotic PGC
POGLUT1	Mitotic	Poglut1	Specification PGC
POGZ	Mitotic arrest	Pogz	Mitotic arrest PGC
POLE4	Mitotic arrest	Pole4	Migrating PGC
POLR2D	Mitotic	Polr2d	Specification PGC
POLR2L	Mitotic	Polr2l	Migrating PGC
POLR2L	Migrating	Polr2l	Migrating PGC
POLR3GL	Mitotic arrest	Polr3gl	Mitotic arrest PGC
POLRMT	Mitotic arrest	Polrmt	Mitotic arrest PGC
PON3	Mitotic arrest	Pon3	Mitotic PGC
POPDC3	Mitotic arrest	Popdc3	Mitotic arrest PGC
POU5F1	Mitotic	Pou5f1	Migrating PGC
POU5F1	Migrating	Pou5f1	Migrating PGC
PPA2	Migrating	Ppa2	Migrating PGC
PPA2	Mitotic	Ppa2	Migrating PGC
PPIC	Mitotic arrest	Ppic	Mitotic arrest PGC
PPIE	Mitotic arrest	Ppie	Migrating PGC
PPIE	Mitotic arrest	Ppie	Specification PGC
PPIE	Mitotic arrest	Ppie	Specification PGC
PPIE	Mitotic arrest	Ppie	Migrating PGC
PPIL4	Mitotic arrest	Ppil4	Mitotic arrest PGC
PPM1J	Mitotic arrest	Ppm1j	Mitotic arrest PGC
PPP1R14C	Mitotic	Ppp1r14c	Mitotic PGC
PPP1R36	Mitotic arrest	Ppp1r36	Mitotic arrest PGC
PPP2R1A	Mitotic arrest	Ppp2r1a	Mitotic arrest PGC
PPP6R1	Mitotic arrest	Ppp6r1	Mitotic arrest PGC
PPT1	Mitotic	Ppt1	Migrating PGC
PPT1	Mitotic	Ppt1	Migrating PGC
PRDM1	Mitotic	Prdm1	Specification PGC
PRDM1	Mitotic	Prdm1	Specification PGC
PRDM1	Mitotic	Prdm1	Migrating PGC
PRDM1	Mitotic	Prdm1	Migrating PGC
PRDM2	Mitotic arrest	Prdm2	Mitotic arrest PGC
PRDX3	Migrating	Prdx3	Mitotic PGC
PRDX5	Mitotic arrest	Prdx5	Mitotic arrest PGC
PRDX6	Migrating	Prdx6	Specification PGC
PRDX6	Migrating	Prdx6	Migrating PGC
PRDX6	Migrating	Prdx6	Migrating PGC
PRDX6	Migrating	Prdx6	Specification PGC
PRKAG2	Mitotic arrest	Prkag2	Mitotic arrest PGC
PRKAR1A	Mitotic arrest	Prkar1a	Mitotic arrest PGC
PRKRA	Mitotic arrest	Prkra	Mitotic arrest PGC
PRKRA	Mitotic arrest	Prkra	Specification PGC
PRKRA	Mitotic arrest	Prkra	Specification PGC
PRKRA	Mitotic arrest	Prkra	Mitotic arrest PGC
PRPF6	Mitotic arrest	Prpf6	Mitotic arrest PGC
PRR5	Mitotic arrest	Prr5	Mitotic arrest PGC
PRSS23	Mitotic	Prss23	Specification PGC
PSMA3	Migrating	Psma3	Mitotic PGC
PSMA3	Mitotic	Psma3	Mitotic PGC
PSMA8	Mitotic arrest	Psma8	Mitotic arrest PGC
PSMB10	Migrating	Psmb10	Specification PGC
PSMC4	Migrating	Psmc4	Migrating PGC
PSMD2	Mitotic arrest	Psmd2	Mitotic arrest PGC
PSMD7	Migrating	Psmd7	Migrating PGC
PSMD8	Migrating	Psmd8	Migrating PGC
PSME2	Mitotic	Psme2	Specification PGC
PSME2	Migrating	Psme2	Specification PGC
PSMF1	Mitotic arrest	Psmf1	Mitotic arrest PGC
PSORS1C2	Mitotic	Psors1c2	Mitotic PGC
PSPC1	Mitotic	Pspc1	Mitotic PGC
PSPC1	Mitotic	Pspc1	Migrating PGC
PSPC1	Mitotic	Pspc1	Mitotic PGC
PSPC1	Mitotic	Pspc1	Migrating PGC
PSTK	Mitotic arrest	Pstk	Mitotic arrest PGC
PTBP2	Mitotic arrest	Ptbp2	Mitotic PGC
PTGR1	Migrating	Ptgr1	Mitotic arrest PGC
PTGR1	Mitotic	Ptgr1	Mitotic arrest PGC
PTP4A1	Mitotic	Ptp4a1	Specification PGC
PTP4A1	Mitotic	Ptp4a1	Migrating PGC
PTP4A1	Mitotic	Ptp4a1	Migrating PGC
PTP4A1	Mitotic	Ptp4a1	Specification PGC
PTPN1	Migrating	Ptpn1	Mitotic arrest PGC
PXDN	Mitotic	Pxdn	Specification PGC
PXK	Mitotic arrest	Pxk	Mitotic arrest PGC
PYCR2	Mitotic arrest	Pycr2	Mitotic PGC
QPRT	Migrating	Qprt	Specification PGC
QPRT	Mitotic	Qprt	Specification PGC
QSOX1	Mitotic	Qsox1	Mitotic arrest PGC
RAB11FIP4	Mitotic	Rab11fip4	Mitotic arrest PGC
RAB18	Mitotic arrest	Rab18	Mitotic PGC
RAB29	Mitotic	Rab29	Mitotic arrest PGC
RAB31	Mitotic arrest	Rab31	Specification PGC
RAB38	Mitotic arrest	Rab38	Specification PGC
RAB3B	Mitotic	Rab3b	Mitotic PGC
RAB7A	Migrating	Rab7	Migrating PGC
RAB7A	Migrating	Rab7	Mitotic PGC
RAB7A	Migrating	Rab7	Mitotic PGC
RAB7A	Migrating	Rab7	Migrating PGC
RABEP1	Mitotic arrest	Rabep1	Mitotic arrest PGC
RABGGTA	Mitotic arrest	Rabggta	Specification PGC
RABGGTB	Mitotic	Rabggtb	Migrating PGC
RAD17	Mitotic arrest	Rad17	Mitotic arrest PGC
RAD23A	Mitotic arrest	Rad23a	Migrating PGC
RAD51	Mitotic	Rad51	Mitotic PGC
RAD51C	Mitotic arrest	Rad51c	Mitotic arrest PGC
RAD9B	Mitotic arrest	Rad9b	Mitotic arrest PGC
RAI14	Mitotic arrest	Rai14	Migrating PGC
RAP1B	Mitotic arrest	Rap1b	Mitotic arrest PGC
RASAL2	Mitotic arrest	Rasal2	Mitotic arrest PGC
RASL11B	Mitotic arrest	Rasl11b	Mitotic arrest PGC
RB1CC1	Mitotic arrest	Rb1cc1	Mitotic arrest PGC
RBBP7	Mitotic arrest	Rbbp7	Specification PGC
RBBP8	Mitotic arrest	Rbbp8	Mitotic arrest PGC
RBCK1	Mitotic arrest	Rbck1	Specification PGC
RBFA	Mitotic	Rbfa	Mitotic arrest PGC
RBKS	Mitotic arrest	Rbks	Mitotic arrest PGC
RBM27	Mitotic arrest	Rbm27	Mitotic PGC
RBM3	Migrating	Rbm3	Migrating PGC
RBM3	Mitotic	Rbm3	Migrating PGC
RBM44	Mitotic arrest	Rbm44	Mitotic arrest PGC
RBM44	Mitotic arrest	Rbm44	Mitotic PGC
RBM44	Mitotic arrest	Rbm44	Mitotic arrest PGC
RBM44	Mitotic arrest	Rbm44	Mitotic PGC
RBM46	Mitotic arrest	Rbm46	Mitotic PGC
RBM46	Mitotic arrest	Rbm46	Mitotic PGC
RBM46	Mitotic arrest	Rbm46	Mitotic arrest PGC
RBM46	Mitotic arrest	Rbm46	Mitotic arrest PGC
RBP4	Mitotic arrest	Rbp4	Specification PGC
RBP4	Mitotic arrest	Rbp4	Specification PGC
RBP4	Mitotic arrest	Rbp4	Mitotic arrest PGC
RBP4	Mitotic arrest	Rbp4	Mitotic arrest PGC
RCN2	Mitotic arrest	Rcn2	Specification PGC
RCN2	Mitotic arrest	Rcn2	Specification PGC
RCN2	Mitotic arrest	Rcn2	Migrating PGC
RCN2	Mitotic arrest	Rcn2	Migrating PGC
RDX	Mitotic arrest	Rdx	Specification PGC
RDX	Mitotic arrest	Rdx	Mitotic PGC
RDX	Mitotic arrest	Rdx	Specification PGC
RDX	Mitotic arrest	Rdx	Mitotic PGC
REC114	Mitotic arrest	Rec114	Mitotic arrest PGC
REL	Mitotic arrest	Rel	Mitotic arrest PGC
REST	Mitotic	Rest	Mitotic PGC
REST	Mitotic	Rest	Mitotic PGC
REST	Mitotic	Rest	Migrating PGC
REST	Mitotic	Rest	Migrating PGC
REXO2	Mitotic arrest	Rexo2	Mitotic arrest PGC
RFC2	Mitotic	Rfc2	Specification PGC
RFC2	Migrating	Rfc2	Specification PGC
RFC2	Mitotic	Rfc2	Migrating PGC
RFC2	Migrating	Rfc2	Migrating PGC
RFC2	Mitotic	Rfc2	Migrating PGC
RFC2	Migrating	Rfc2	Migrating PGC
RFC2	Mitotic	Rfc2	Specification PGC
RFC2	Migrating	Rfc2	Specification PGC
RFK	Mitotic arrest	Rfk	Mitotic arrest PGC
RGMA	Mitotic arrest	Rgma	Migrating PGC
RGS2	Mitotic arrest	Rgs2	Mitotic arrest PGC
RHEB	Mitotic	Rheb	Mitotic PGC
RHOC	Migrating	Rhoc	Mitotic PGC
RHOC	Migrating	Rhoc	Mitotic PGC
RHOD	Mitotic arrest	Rhod	Specification PGC
RIT1	Mitotic arrest	Rit1	Specification PGC
RMND1	Migrating	Rmnd1	Mitotic arrest PGC
RMND1	Mitotic	Rmnd1	Mitotic arrest PGC
RNASE1	Mitotic arrest	Rnase1	Specification PGC
RNASE1	Mitotic arrest	Rnase1	Migrating PGC
RNASE1	Mitotic arrest	Rnase1	Specification PGC
RNASE1	Mitotic arrest	Rnase1	Migrating PGC
RNASEH1	Mitotic	Rnaseh1	Migrating PGC
RNASEH2B	Mitotic arrest	Rnaseh2b	Migrating PGC
RNASEH2C	Mitotic	Rnaseh2c	Migrating PGC
RNASEH2C	Migrating	Rnaseh2c	Migrating PGC
RNASEH2C	Mitotic	Rnaseh2c	Mitotic PGC
RNASEH2C	Migrating	Rnaseh2c	Mitotic PGC
RNASEH2C	Mitotic	Rnaseh2c	Migrating PGC
RNASEH2C	Migrating	Rnaseh2c	Migrating PGC
RNASEH2C	Mitotic	Rnaseh2c	Mitotic PGC
RNASEH2C	Migrating	Rnaseh2c	Mitotic PGC
RNF138	Mitotic arrest	Rnf138	Mitotic arrest PGC
RNF17	Mitotic arrest	Rnf17	Mitotic arrest PGC
RNF181	Migrating	Rnf181	Migrating PGC
RNF181	Mitotic	Rnf181	Migrating PGC
RNF19A	Mitotic arrest	Rnf19a	Mitotic arrest PGC
RNH1	Mitotic arrest	Rnh1	Mitotic arrest PGC
RNMT	Mitotic arrest	Rnmt	Mitotic PGC
RNPEP	Mitotic	Rnpep	Specification PGC
ROMO1	Migrating	Romo1	Specification PGC
ROPN1L	Mitotic arrest	Ropn1l	Mitotic arrest PGC
RPA2	Mitotic	Rpa2	Mitotic PGC
RPA3	Migrating	Rpa3	Migrating PGC
RPA3	Mitotic	Rpa3	Migrating PGC
RPF1	Mitotic arrest	Rpf1	Migrating PGC
RPL10	Mitotic	Rpl10	Mitotic PGC
RPL10	Migrating	Rpl10	Mitotic PGC
RPL10	Mitotic	Rpl10	Mitotic PGC
RPL10	Migrating	Rpl10	Mitotic PGC
RPL10	Mitotic	Rpl10	Specification PGC
RPL10	Migrating	Rpl10	Specification PGC
RPL10	Mitotic	Rpl10	Specification PGC
RPL10	Migrating	Rpl10	Specification PGC
RPL10L	Mitotic arrest	Rpl10l	Mitotic arrest PGC
RPL13A	Mitotic	Rpl13a	Specification PGC
RPL22	Mitotic	Rpl22	Mitotic PGC
RPL36AL	Migrating	Rpl36al	Migrating PGC
RPN1	Mitotic	Rpn1	Mitotic arrest PGC
RPS27L	Mitotic	Rps27l	Mitotic PGC
RPS27L	Migrating	Rps27l	Mitotic PGC
RPUSD3	Migrating	Rpusd3	Mitotic PGC
RPUSD3	Mitotic	Rpusd3	Mitotic PGC
RRAGD	Mitotic arrest	Rragd	Mitotic arrest PGC
RRM2	Mitotic	Rrm2	Specification PGC
RRM2	Mitotic	Rrm2	Migrating PGC
RRM2	Mitotic	Rrm2	Migrating PGC
RRM2	Mitotic	Rrm2	Specification PGC
RRP7A	Mitotic	Rrp7a	Migrating PGC
RRP7A	Mitotic	Rrp7a	Specification PGC
RRP7A	Mitotic	Rrp7a	Specification PGC
RRP7A	Mitotic	Rrp7a	Migrating PGC
RRP9	Mitotic	Rrp9	Migrating PGC
RTN3	Mitotic	Rtn3	Migrating PGC
RTN3	Mitotic	Rtn3	Specification PGC
RTN3	Mitotic	Rtn3	Migrating PGC
RTN3	Mitotic	Rtn3	Specification PGC
RTN4	Mitotic arrest	Rtn4	Specification PGC
RUFY3	Mitotic arrest	Rufy3	Mitotic arrest PGC
RUVBL2	Migrating	Ruvbl2	Migrating PGC
RUVBL2	Migrating	Ruvbl2	Migrating PGC
RUVBL2	Migrating	Ruvbl2	Mitotic PGC
RUVBL2	Migrating	Ruvbl2	Mitotic PGC
RYK	Mitotic arrest	Ryk	Migrating PGC
RYR2	Mitotic arrest	Ryr2	Mitotic arrest PGC
S100A13	Migrating	S100a13	Mitotic PGC
S100A13	Migrating	S100a13	Migrating PGC
S100A13	Migrating	S100a13	Mitotic PGC
S100A13	Migrating	S100a13	Migrating PGC
SAFB	Mitotic arrest	Safb	Mitotic arrest PGC
SAT1	Migrating	Sat1	Mitotic PGC
SAT1	Mitotic	Sat1	Mitotic PGC
SAT1	Migrating	Sat1	Mitotic PGC
SAT1	Mitotic	Sat1	Mitotic PGC
SAT1	Migrating	Sat1	Specification PGC
SAT1	Mitotic	Sat1	Specification PGC
SAT1	Migrating	Sat1	Specification PGC
SAT1	Mitotic	Sat1	Specification PGC
SATB1	Mitotic arrest	Satb1	Mitotic arrest PGC
SBNO1	Mitotic arrest	Sbno1	Mitotic arrest PGC
SCCPDH	Mitotic arrest	Sccpdh	Migrating PGC
SCD	Migrating	Scd1	Migrating PGC
SCD	Mitotic	Scd1	Migrating PGC
SCG5	Mitotic	Scg5	Mitotic arrest PGC
SCPEP1	Mitotic	Scpep1	Mitotic PGC
SDCBP	Mitotic	Sdcbp	Mitotic arrest PGC
SDCBP	Migrating	Sdcbp	Mitotic arrest PGC
SDHC	Migrating	Sdhc	Mitotic arrest PGC
SDHD	Mitotic	Sdhd	Migrating PGC
SDHD	Migrating	Sdhd	Migrating PGC
SDHD	Mitotic	Sdhd	Specification PGC
SDHD	Migrating	Sdhd	Specification PGC
SDHD	Mitotic	Sdhd	Specification PGC
SDHD	Migrating	Sdhd	Specification PGC
SDHD	Mitotic	Sdhd	Migrating PGC
SDHD	Migrating	Sdhd	Migrating PGC
SEC14L1	Mitotic arrest	Sec14l1	Mitotic arrest PGC
SEC61B	Migrating	Sec61b	Mitotic PGC
SEL1L	Mitotic arrest	Sel1l	Mitotic arrest PGC
SERINC3	Mitotic arrest	Serinc3	Specification PGC
SERPINE2	Mitotic arrest	Serpine2	Mitotic arrest PGC
SERPINF1	Mitotic arrest	Serpinf1	Mitotic arrest PGC
SERPING1	Mitotic	Serping1	Mitotic arrest PGC
SERPINH1	Mitotic	Serpinh1	Specification PGC
SERPINH1	Migrating	Serpinh1	Specification PGC
SET	Migrating	Set	Migrating PGC
SET	Migrating	Set	Specification PGC
SET	Migrating	Set	Migrating PGC
SET	Migrating	Set	Specification PGC
SETD3	Mitotic arrest	Setd3	Mitotic arrest PGC
SGCG	Mitotic arrest	Sgcg	Mitotic arrest PGC
SGPL1	Mitotic arrest	Sgpl1	Specification PGC
SGPL1	Mitotic arrest	Sgpl1	Specification PGC
SGPL1	Mitotic arrest	Sgpl1	Migrating PGC
SGPL1	Mitotic arrest	Sgpl1	Migrating PGC
SH3GL2	Mitotic arrest	Sh3gl2	Mitotic arrest PGC
SHISA5	Mitotic	Shisa5	Mitotic arrest PGC
SHOC2	Mitotic arrest	Shoc2	Mitotic PGC
SHOX2	Mitotic arrest	Shox2	Mitotic arrest PGC
SHQ1	Mitotic arrest	Shq1	Mitotic arrest PGC
SIAH2	Mitotic arrest	Siah2	Mitotic arrest PGC
SIGIRR	Mitotic arrest	Sigirr	Migrating PGC
SIGIRR	Mitotic arrest	Sigirr	Specification PGC
SIGIRR	Mitotic arrest	Sigirr	Specification PGC
SIGIRR	Mitotic arrest	Sigirr	Migrating PGC
SIRPA	Mitotic arrest	Sirpa	Mitotic arrest PGC
SIX1	Mitotic arrest	Six1	Mitotic arrest PGC
SKA2	Mitotic	Ska2	Specification PGC
SKA2	Migrating	Ska2	Specification PGC
SKA2	Mitotic	Ska2	Migrating PGC
SKA2	Migrating	Ska2	Migrating PGC
SKA2	Mitotic	Ska2	Specification PGC
SKA2	Migrating	Ska2	Specification PGC
SKA2	Mitotic	Ska2	Migrating PGC
SKA2	Migrating	Ska2	Migrating PGC
SKAP2	Mitotic arrest	Skap2	Mitotic arrest PGC
SLC12A2	Mitotic arrest	Slc12a2	Mitotic arrest PGC
SLC25A11	Mitotic	Slc25a11	Specification PGC
SLC25A11	Mitotic	Slc25a11	Specification PGC
SLC25A11	Mitotic	Slc25a11	Migrating PGC
SLC25A11	Mitotic	Slc25a11	Migrating PGC
SLC25A14	Mitotic arrest	Slc25a14	Mitotic arrest PGC
SLC25A31	Mitotic arrest	Slc25a31	Mitotic arrest PGC
SLC25A5	Mitotic	Slc25a5	Specification PGC
SLC25A5	Migrating	Slc25a5	Specification PGC
SLC25A5	Mitotic	Slc25a5	Migrating PGC
SLC25A5	Migrating	Slc25a5	Migrating PGC
SLC25A5	Mitotic	Slc25a5	Specification PGC
SLC25A5	Migrating	Slc25a5	Specification PGC
SLC25A5	Mitotic	Slc25a5	Migrating PGC
SLC25A5	Migrating	Slc25a5	Migrating PGC
SLC29A1	Mitotic	Slc29a1	Mitotic PGC
SLC39A4	Mitotic arrest	Slc39a4	Mitotic arrest PGC
SLC43A1	Mitotic	Slc43a1	Migrating PGC
SLC43A1	Migrating	Slc43a1	Migrating PGC
SLC7A8	Migrating	Slc7a8	Specification PGC
SLC7A8	Mitotic	Slc7a8	Specification PGC
SLK	Mitotic arrest	Slk	Mitotic arrest PGC
SLU7	Mitotic arrest	Slu7	Mitotic arrest PGC
SMAD1	Mitotic arrest	Smad1	Specification PGC
SMAGP	Migrating	Smagp	Mitotic arrest PGC
SMAGP	Mitotic	Smagp	Mitotic arrest PGC
SMAP1	Mitotic arrest	Smap1	Mitotic PGC
SMARCA1	Mitotic arrest	Smarca1	Mitotic arrest PGC
SMARCA1	Mitotic arrest	Smarca1	Specification PGC
SMARCA1	Mitotic arrest	Smarca1	Specification PGC
SMARCA1	Mitotic arrest	Smarca1	Mitotic arrest PGC
SMARCA2	Mitotic arrest	Smarca2	Mitotic arrest PGC
SMC1B	Mitotic arrest	Smc1b	Mitotic PGC
SMC1B	Mitotic arrest	Smc1b	Mitotic arrest PGC
SMC1B	Mitotic arrest	Smc1b	Mitotic PGC
SMC1B	Mitotic arrest	Smc1b	Mitotic arrest PGC
SMC2	Mitotic arrest	Smc2	Mitotic PGC
SMIM7	Mitotic	Smim7	Mitotic arrest PGC
SMS	Mitotic arrest	Sms	Migrating PGC
SNAP23	Mitotic	Snap23	Specification PGC
SNAP23	Migrating	Snap23	Specification PGC
SNAP23	Mitotic	Snap23	Specification PGC
SNAP23	Migrating	Snap23	Specification PGC
SNAP23	Mitotic	Snap23	Mitotic PGC
SNAP23	Migrating	Snap23	Mitotic PGC
SNAP23	Mitotic	Snap23	Mitotic PGC
SNAP23	Migrating	Snap23	Mitotic PGC
SNAP29	Mitotic arrest	Snap29	Mitotic arrest PGC
SNAP91	Mitotic arrest	Snap91	Mitotic arrest PGC
SNAPC1	Mitotic arrest	Snapc1	Mitotic arrest PGC
SNAPC1	Mitotic arrest	Snapc1	Mitotic PGC
SNAPC1	Mitotic arrest	Snapc1	Mitotic PGC
SNAPC1	Mitotic arrest	Snapc1	Mitotic arrest PGC
SNRPD3	Migrating	Snrpd3	Mitotic PGC
SNRPD3	Mitotic	Snrpd3	Mitotic PGC
SNUPN	Mitotic	Snupn	Mitotic PGC
SOHLH1	Mitotic arrest	Sohlh1	Mitotic arrest PGC
SOX15	Mitotic	Sox15	Migrating PGC
SOX15	Migrating	Sox15	Migrating PGC
SOX17	Mitotic	Sox17	Specification PGC
SPA17	Mitotic arrest	Spa17	Mitotic arrest PGC
SPATA33	Mitotic arrest	Spata33	Mitotic arrest PGC
SPATS2L	Mitotic arrest	Spats2l	Mitotic arrest PGC
SPC25	Mitotic	Spc25	Mitotic PGC
SPCS1	Mitotic arrest	Spcs1	Specification PGC
SPECC1	Mitotic arrest	Specc1	Mitotic arrest PGC
SPIN1	Mitotic arrest	Spin1	Mitotic arrest PGC
SPO11	Mitotic arrest	Spo11	Mitotic arrest PGC
SPOCD1	Mitotic arrest	Spocd1	Mitotic arrest PGC
SPR	Mitotic arrest	Spr	Specification PGC
SPTAN1	Mitotic arrest	Sptan1	Mitotic arrest PGC
SPTSSA	Migrating	Sptssa	Specification PGC
SPTSSA	Mitotic	Sptssa	Specification PGC
SPTSSA	Migrating	Sptssa	Migrating PGC
SPTSSA	Mitotic	Sptssa	Migrating PGC
SPTSSA	Migrating	Sptssa	Migrating PGC
SPTSSA	Mitotic	Sptssa	Migrating PGC
SPTSSA	Migrating	Sptssa	Specification PGC
SPTSSA	Mitotic	Sptssa	Specification PGC
SRM	Mitotic	Srm	Migrating PGC
SRPK1	Mitotic arrest	Srpk1	Mitotic PGC
SSBP2	Mitotic arrest	Ssbp2	Mitotic arrest PGC
SSBP2	Mitotic arrest	Ssbp2	Mitotic arrest PGC
SSBP2	Mitotic arrest	Ssbp2	Specification PGC
SSBP2	Mitotic arrest	Ssbp2	Specification PGC
SSBP3	Mitotic arrest	Ssbp3	Specification PGC
SSBP3	Mitotic arrest	Ssbp3	Mitotic arrest PGC
SSBP3	Mitotic arrest	Ssbp3	Mitotic arrest PGC
SSBP3	Mitotic arrest	Ssbp3	Specification PGC
ST6GALNAC3	Migrating	St6galnac3	Mitotic arrest PGC
STAG3	Mitotic arrest	Stag3	Mitotic arrest PGC
STAMBP	Mitotic arrest	Stambp	Specification PGC
STAT1	Mitotic arrest	Stat1	Mitotic arrest PGC
STEAP1	Mitotic arrest	Steap1	Mitotic arrest PGC
STK31	Mitotic arrest	Stk31	Mitotic arrest PGC
STRN4	Mitotic arrest	Strn4	Specification PGC
STT3B	Mitotic arrest	Stt3b	Specification PGC
STT3B	Mitotic arrest	Stt3b	Migrating PGC
STT3B	Mitotic arrest	Stt3b	Migrating PGC
STT3B	Mitotic arrest	Stt3b	Specification PGC
STX3	Mitotic arrest	Stx3	Specification PGC
STX3	Mitotic arrest	Stx3	Migrating PGC
STX3	Mitotic arrest	Stx3	Specification PGC
STX3	Mitotic arrest	Stx3	Migrating PGC
SUPT5H	Mitotic arrest	Supt5	Mitotic arrest PGC
SURF2	Mitotic arrest	Surf2	Migrating PGC
SURF2	Mitotic arrest	Surf2	Specification PGC
SURF2	Mitotic arrest	Surf2	Migrating PGC
SURF2	Mitotic arrest	Surf2	Specification PGC
SURF6	Mitotic	Surf6	Mitotic arrest PGC
SUSD3	Mitotic	Susd3	Mitotic arrest PGC
SUZ12	Mitotic arrest	Suz12	Mitotic PGC
SVIP	Mitotic arrest	Svip	Mitotic arrest PGC
SWT1	Mitotic arrest	Swt1	Mitotic arrest PGC
SYCE1	Mitotic arrest	Syce1	Mitotic arrest PGC
SYCE3	Mitotic arrest	Syce3	Mitotic arrest PGC
SYCP2	Mitotic arrest	Sycp2	Mitotic arrest PGC
SYF2	Mitotic arrest	Syf2	Migrating PGC
SYNE1	Mitotic arrest	Syne1	Mitotic arrest PGC
SYNE1	Mitotic arrest	Syne1	Specification PGC
SYNE1	Mitotic arrest	Syne1	Specification PGC
SYNE1	Mitotic arrest	Syne1	Mitotic arrest PGC
SYNGR3	Mitotic arrest	Syngr3	Mitotic arrest PGC
SYNJ1	Mitotic arrest	Synj1	Mitotic arrest PGC
TAF2	Mitotic arrest	Taf2	Mitotic arrest PGC
TAF4B	Mitotic arrest	Taf4b	Mitotic arrest PGC
TAF5	Mitotic arrest	Taf5	Mitotic PGC
TAF7	Mitotic arrest	Taf7	Mitotic arrest PGC
TAF7L	Mitotic arrest	Taf7l	Mitotic arrest PGC
TAGLN2	Mitotic arrest	Tagln2	Mitotic arrest PGC
TAGLN2	Mitotic arrest	Tagln2	Specification PGC
TAGLN2	Mitotic arrest	Tagln2	Mitotic arrest PGC
TAGLN2	Mitotic arrest	Tagln2	Specification PGC
TANC2	Mitotic arrest	Tanc2	Mitotic arrest PGC
TAX1BP1	Mitotic arrest	Tax1bp1	Mitotic arrest PGC
TBC1D23	Migrating	Tbc1d23	Mitotic PGC
TCEA1	Mitotic arrest	Tcea1	Mitotic PGC
TCEA1	Mitotic arrest	Tcea1	Mitotic PGC
TCEA1	Mitotic arrest	Tcea1	Migrating PGC
TCEA1	Mitotic arrest	Tcea1	Migrating PGC
TCEAL8	Migrating	Tceal8	Migrating PGC
TCEAL8	Migrating	Tceal8	Specification PGC
TCEAL8	Migrating	Tceal8	Specification PGC
TCEAL8	Migrating	Tceal8	Migrating PGC
TCF3	Mitotic arrest	Tcf3	Migrating PGC
TCF4	Mitotic arrest	Tcf4	Mitotic arrest PGC
TCF7L2	Mitotic arrest	Tcf7l2	Specification PGC
TCL1A	Mitotic	Tcl1	Mitotic PGC
TCL1A	Migrating	Tcl1	Mitotic PGC
TCP11	Mitotic arrest	Tcp11	Mitotic arrest PGC
TDRD1	Mitotic arrest	Tdrd1	Mitotic arrest PGC
TDRD5	Mitotic arrest	Tdrd5	Mitotic arrest PGC
TECR	Mitotic arrest	Tecr	Mitotic arrest PGC
TET1	Migrating	Tet1	Mitotic PGC
TET1	Mitotic	Tet1	Mitotic PGC
TEX101	Mitotic arrest	Tex101	Mitotic arrest PGC
TEX12	Mitotic arrest	Tex12	Mitotic arrest PGC
TEX15	Mitotic arrest	Tex15	Mitotic arrest PGC
TEX30	Mitotic arrest	Tex30	Mitotic arrest PGC
TFAP2A	Mitotic arrest	Tfap2a	Specification PGC
TFAP2C	Mitotic	Tfap2c	Specification PGC
TFAP2C	Mitotic	Tfap2c	Specification PGC
TFAP2C	Mitotic	Tfap2c	Migrating PGC
TFAP2C	Mitotic	Tfap2c	Migrating PGC
TFCP2L1	Mitotic	Tfcp2l1	Migrating PGC
TFDP2	Mitotic arrest	Tfdp2	Mitotic arrest PGC
THRA	Mitotic arrest	Thra	Specification PGC
THY1	Mitotic	Thy1	Mitotic arrest PGC
THY1	Migrating	Thy1	Mitotic arrest PGC
TIMM10	Migrating	Timm10	Migrating PGC
TIMM10B	Mitotic	Timm10b	Specification PGC
TIMM17B	Migrating	Timm17b	Mitotic arrest PGC
TIMM17B	Mitotic	Timm17b	Mitotic arrest PGC
TIMM22	Migrating	Timm22	Specification PGC
TIMM22	Mitotic	Timm22	Specification PGC
TIMMDC1	Mitotic arrest	Timmdc1	Mitotic arrest PGC
TJP3	Mitotic	Tjp3	Migrating PGC
TKT	Migrating	Tkt	Specification PGC
TKT	Mitotic	Tkt	Specification PGC
TKTL1	Mitotic arrest	Tktl1	Mitotic arrest PGC
TLE4	Mitotic arrest	Tle4	Mitotic PGC
TM9SF2	Mitotic	Tm9sf2	Specification PGC
TMA7	Migrating	Tma7	Specification PGC
TMA7	Migrating	Tma7	Migrating PGC
TMA7	Migrating	Tma7	Migrating PGC
TMA7	Migrating	Tma7	Specification PGC
TMCO1	Mitotic arrest	Tmco1	Specification PGC
TMED10	Mitotic	Tmed10	Specification PGC
TMED9	Mitotic	Tmed9	Mitotic arrest PGC
TMEM123	Migrating	Tmem123	Mitotic PGC
TMEM141	Migrating	Tmem141	Specification PGC
TMEM141	Migrating	Tmem141	Mitotic arrest PGC
TMEM141	Migrating	Tmem141	Specification PGC
TMEM141	Migrating	Tmem141	Mitotic arrest PGC
TMEM144	Migrating	Tmem144	Migrating PGC
TMEM144	Migrating	Tmem144	Migrating PGC
TMEM144	Migrating	Tmem144	Specification PGC
TMEM144	Migrating	Tmem144	Specification PGC
TMEM147	Mitotic	Tmem147	Mitotic arrest PGC
TMEM160	Mitotic	Tmem160	Mitotic PGC
TMEM170A	Mitotic	Tmem170	Migrating PGC
TMEM170A	Mitotic	Tmem170	Specification PGC
TMEM170A	Mitotic	Tmem170	Specification PGC
TMEM170A	Mitotic	Tmem170	Migrating PGC
TMEM176B	Mitotic arrest	Tmem176b	Specification PGC
TMEM189	Mitotic arrest	Tmem189	Migrating PGC
TMEM189	Mitotic arrest	Tmem189	Specification PGC
TMEM189	Mitotic arrest	Tmem189	Specification PGC
TMEM189	Mitotic arrest	Tmem189	Migrating PGC
TMEM205	Mitotic	Tmem205	Specification PGC
TMEM205	Migrating	Tmem205	Specification PGC
TMEM205	Mitotic	Tmem205	Mitotic arrest PGC
TMEM205	Migrating	Tmem205	Mitotic arrest PGC
TMEM205	Mitotic	Tmem205	Mitotic arrest PGC
TMEM205	Migrating	Tmem205	Mitotic arrest PGC
TMEM205	Mitotic	Tmem205	Specification PGC
TMEM205	Migrating	Tmem205	Specification PGC
TMEM216	Mitotic arrest	Tmem216	Mitotic arrest PGC
TMEM39B	Mitotic arrest	Tmem39b	Mitotic arrest PGC
TMEM50A	Migrating	Tmem50a	Mitotic arrest PGC
TMEM80	Mitotic arrest	Tmem80	Mitotic arrest PGC
TNRC6A	Mitotic arrest	Tnrc6a	Mitotic arrest PGC
TNRC6B	Mitotic arrest	Tnrc6b	Mitotic arrest PGC
TOMM22	Mitotic	Tomm22	Migrating PGC
TOMM34	Mitotic arrest	Tomm34	Mitotic arrest PGC
TOP1MT	Mitotic arrest	Top1mt	Mitotic arrest PGC
TOP2A	Mitotic	Top2a	Mitotic PGC
TOP2A	Mitotic	Top2a	Mitotic PGC
TOP2A	Mitotic	Top2a	Specification PGC
TOP2A	Mitotic	Top2a	Specification PGC
TOPAZ1	Mitotic arrest	Topaz1	Mitotic arrest PGC
TOR3A	Mitotic	Tor3a	Specification PGC
TPD52L1	Migrating	Tpd52l1	Mitotic PGC
TPGS2	Mitotic arrest	Tpgs2	Mitotic arrest PGC
TPI1	Migrating	Tpi1	Migrating PGC
TPI1	Mitotic	Tpi1	Migrating PGC
TPI1	Migrating	Tpi1	Migrating PGC
TPI1	Mitotic	Tpi1	Migrating PGC
TPI1	Migrating	Tpi1	Specification PGC
TPI1	Mitotic	Tpi1	Specification PGC
TPI1	Migrating	Tpi1	Specification PGC
TPI1	Mitotic	Tpi1	Specification PGC
TPM3	Migrating	Tpm3	Migrating PGC
TPM3	Migrating	Tpm3	Specification PGC
TPM3	Migrating	Tpm3	Migrating PGC
TPM3	Migrating	Tpm3	Specification PGC
TRAM2	Mitotic	Tram2	Mitotic arrest PGC
TRANK1	Mitotic	Trank1	Mitotic arrest PGC
TRAPPC2L	Mitotic	Trappc2l	Migrating PGC
TRAPPC4	Mitotic	Trappc4	Migrating PGC
TRIAP1	Migrating	Triap1	Specification PGC
TRIAP1	Mitotic	Triap1	Specification PGC
TRIM24	Mitotic	Trim24	Mitotic PGC
TRIP12	Mitotic arrest	Trip12	Mitotic arrest PGC
TRMT112	Mitotic arrest	Trmt112	Mitotic arrest PGC
TRUB1	Mitotic arrest	Trub1	Mitotic PGC
TSACC	Mitotic arrest	Tsacc	Mitotic arrest PGC
TSC22D1	Mitotic arrest	Tsc22d1	Migrating PGC
TSPAN12	Mitotic arrest	Tspan12	Specification PGC
TSPAN12	Mitotic arrest	Tspan12	Specification PGC
TSPAN12	Mitotic arrest	Tspan12	Migrating PGC
TSPAN12	Mitotic arrest	Tspan12	Migrating PGC
TSPAN13	Mitotic arrest	Tspan13	Migrating PGC
TSPAN15	Mitotic arrest	Tspan15	Mitotic PGC
TSPAN3	Mitotic arrest	Tspan3	Specification PGC
TSPYL2	Mitotic arrest	Tspyl2	Mitotic arrest PGC
TTC3	Mitotic arrest	Ttc3	Mitotic arrest PGC
TTC9C	Mitotic arrest	Ttc9c	Specification PGC
TUBA1A	Migrating	Tuba1a	Migrating PGC
TUBA1A	Migrating	Tuba1a	Migrating PGC
TUBA1A	Migrating	Tuba1a	Specification PGC
[truncated: 155 more rows]

## Sheet: Human Specific DEGs (PGC)
850 Orthologous Human-specific DEGs
Human gene	Mouse gene	Human cluster
KIAA2013	2510039O18Rik	Mitotic
C11orf65	4930550C14Rik	Mitotic arrest
KIAA0355	4931406P16Rik	Mitotic arrest
C9orf43	4933430I17Rik	Mitotic arrest
AAAS	Aaas	Mitotic arrest
AAK1	Aak1	Mitotic arrest
AAMP	Aamp	Migrating
C19orf38	AB124611	Mitotic arrest
ABCC9	Abcc9	Mitotic arrest
ABCF1	Abcf1	Mitotic arrest
ABHD14B	Abhd14b	Mitotic
ABI2	Abi2	Mitotic arrest
ACOT4	Acot4	Mitotic arrest
ACTC1	Actc1	Migrating
ACTG2	Actg2	Mitotic
ACTG2	Actg2	Migrating
ACTR6	Actr6	Mitotic arrest
ADA	Ada	Mitotic arrest
ADAL	Adal	Mitotic arrest
ADD2	Add2	Mitotic
ADGRG6	Adgrg6	Mitotic arrest
ADH5	Adh5	Migrating
ADRM1	Adrm1	Mitotic arrest
AEN	Aen	Mitotic
AGAP1	Agap1	Mitotic arrest
AGBL5	Agbl5	Mitotic arrest
AGMO	Agmo	Mitotic arrest
AHSA1	Ahsa1	Mitotic arrest
AKR1A1	Akr1a1	Migrating
AKR1B1	Akr1b3	Mitotic arrest
AKR7A2	Akr7a5	Mitotic
ALDH3A2	Aldh3a2	Mitotic arrest
ANAPC11	Anapc11	Migrating
ANKRD27	Ankrd27	Mitotic arrest
ANXA11	Anxa11	Mitotic arrest
ANXA6	Anxa6	Mitotic
AP1AR	Ap1ar	Mitotic arrest
AP3D1	Ap3d1	Mitotic arrest
APEX1	Apex1	Migrating
APEX1	Apex1	Mitotic
AREL1	Arel1	Mitotic arrest
ARHGAP5	Arhgap5	Mitotic arrest
ARPC5	Arpc5	Migrating
ARPP19	Arpp19	Mitotic
ASCC1	Ascc1	Mitotic arrest
ASH2L	Ash2l	Mitotic
ATG101	Atg101	Mitotic arrest
ATG4B	Atg4b	Mitotic arrest
ATG5	Atg5	Mitotic
ATP6V0C	Atp6v0c	Mitotic arrest
ATP6V0D1	Atp6v0d1	Mitotic arrest
ATP6V1C1	Atp6v1c1	Mitotic arrest
ATP6V1F	Atp6v1f	Migrating
ATXN2	Atxn2	Mitotic arrest
C1orf50	AU022252	Mitotic arrest
AZI2	Azi2	Mitotic arrest
B4GALT3	B4galt3	Mitotic arrest
BAIAP2L1	Baiap2l1	Mitotic arrest
BAZ1B	Baz1b	Mitotic
BCKDK	Bckdk	Mitotic
BFSP1	Bfsp1	Mitotic arrest
BLVRA	Blvra	Mitotic arrest
BNIP3L	Bnip3l	Mitotic arrest
BRAT1	Brat1	Mitotic arrest
BRIX1	Brix1	Migrating
BRWD1	Brwd1	Mitotic arrest
BSDC1	Bsdc1	Mitotic arrest
BTBD3	Btbd3	Mitotic arrest
BTF3	Btf3	Migrating
BZW1	Bzw1	Mitotic arrest
CABYR	Cabyr	Mitotic
CAMK1D	Camk1d	Mitotic arrest
CAMLG	Caml	Mitotic
CAMSAP2	Camsap2	Mitotic arrest
CAPZA1	Capza1	Migrating
CA8	Car8	Mitotic arrest
CBL	Cbl	Mitotic arrest
CBR1	Cbr1	Mitotic arrest
CBX3	Cbx3	Mitotic arrest
CCDC122	Ccdc122	Mitotic arrest
CCDC167	Ccdc167	Mitotic arrest
CCDC34	Ccdc34	Mitotic arrest
CCDC59	Ccdc59	Mitotic arrest
CCDC82	Ccdc82	Mitotic arrest
CCL5	Ccl5	Mitotic arrest
CCNH	Ccnh	Mitotic arrest
CCNT2	Ccnt2	Mitotic arrest
CCT3	Cct3	Mitotic
CCT6A	Cct6a	Mitotic
CD2BP2	Cd2bp2	Mitotic
CD82	Cd82	Mitotic arrest
CDC16	Cdc16	Mitotic arrest
CDC42EP4	Cdc42ep4	Mitotic
CDK13	Cdk13	Mitotic arrest
CDK2AP2	Cdk2ap2	Mitotic arrest
CDK4	Cdk4	Migrating
CDK4	Cdk4	Mitotic
CENPE	Cenpe	Mitotic arrest
CENPH	Cenph	Mitotic
CEP295	Cep295	Mitotic arrest
CEP63	Cep63	Mitotic arrest
CEP85L	Cep85l	Mitotic arrest
CETN2	Cetn2	Migrating
CFAP20	Cfap20	Migrating
CHCHD2	Chchd2	Migrating
CHCHD6	Chchd6	Mitotic arrest
CHD2	Chd2	Mitotic arrest
CHID1	Chid1	Mitotic arrest
CHN1	Chn1	Mitotic arrest
CKS2	Cks2	Mitotic arrest
CLEC4C	Clec4b1	Mitotic arrest
CLEC4D	Clec4d	Migrating
CLK3	Clk3	Mitotic arrest
CLPX	Clpx	Mitotic
CLSPN	Clspn	Mitotic
CMAS	Cmas	Mitotic arrest
CMC1	Cmc1	Migrating
CNIH3	Cnih3	Mitotic arrest
CNOT6L	Cnot6l	Mitotic arrest
COA7	Coa7	Mitotic
COL9A1	Col9a1	Mitotic arrest
COPA	Copa	Mitotic
COPS3	Cops3	Mitotic arrest
COPS7B	Cops7b	Mitotic arrest
COQ7	Coq7	Mitotic arrest
COX16	Cox16	Mitotic
COX4I1	Cox4i1	Migrating
COX5A	Cox5a	Migrating
COX6A1	Cox6a1	Migrating
COX6B1	Cox6b1	Migrating
COX6C	Cox6c2	Migrating
COX7B	Cox7b	Migrating
COX8A	Cox8a	Mitotic
COX8A	Cox8a	Migrating
CPA2	Cpa2	Mitotic arrest
CREM	Crem	Mitotic arrest
CRYBG3	Crybg3	Mitotic arrest
CSDE1	Csde1	Mitotic arrest
CSNK1A1	Csnk1a1	Migrating
CSNK1G3	Csnk1g3	Mitotic arrest
CSNK2A1	Csnk2a1	Mitotic arrest
CSNK2A2	Csnk2a2	Mitotic arrest
CST3	Cst3	Mitotic arrest
CSTB	Cstb	Migrating
CUL5	Cul5	Mitotic arrest
CWC15	Cwc15	Mitotic arrest
CYB5A	Cyb5a	Migrating
CYCS	Cycs	Migrating
DACH1	Dach1	Mitotic arrest
DAD1	Dad1	Mitotic
DAP3	Dap3	Mitotic
DBI	Dbi	Migrating
DCP1A	Dcp1a	Mitotic arrest
DCTN5	Dctn5	Mitotic
DCTN6	Dctn6	Mitotic arrest
DDHD2	Ddhd2	Mitotic arrest
DDIT4	Ddit4	Migrating
DDIT4	Ddit4	Mitotic
DDX21	Ddx21	Mitotic
DDX47	Ddx47	Migrating
DDX50	Ddx50	Mitotic arrest
DDX56	Ddx56	Migrating
DEDD	Dedd	Mitotic arrest
DEDD2	Dedd2	Mitotic arrest
DENND1B	Dennd1b	Mitotic arrest
DHTKD1	Dhtkd1	Mitotic
DLX6	Dlx6	Mitotic arrest
DNAJA1	Dnaja1	Mitotic arrest
DNAJA4	Dnaja4	Mitotic arrest
DNAJB1	Dnajb1	Mitotic arrest
DNAJC9	Dnajc9	Mitotic
DNALI1	Dnali1	Mitotic arrest
DOCK8	Dock8	Mitotic arrest
DPF2	Dpf2	Mitotic arrest
DPH7	Dph7	Mitotic
DPY30	Dpy30	Migrating
DPY30	Dpy30	Mitotic
DSG3	Dsg3	Mitotic arrest
DSN1	Dsn1	Mitotic
ECHDC1	Echdc1	Mitotic arrest
EEF1A1	Eef1a1	Mitotic
EEF1D	Eef1d	Migrating
EEF1G	Eef1g	Mitotic
EEF1G	Eef1g	Migrating
EEF2	Eef2	Mitotic
EFEMP1	Efemp1	Mitotic
EHMT1	Ehmt1	Mitotic
EID3	Eid3	Mitotic arrest
EIF3A	Eif3a	Mitotic
EIF3E	Eif3e	Mitotic
EIF3E	Eif3e	Migrating
EIF3I	Eif3i	Mitotic
EIF3I	Eif3i	Migrating
EIF3K	Eif3k	Mitotic
EIF3K	Eif3k	Migrating
EIF4B	Eif4b	Mitotic
EIF5	Eif5	Mitotic arrest
EMC3	Emc3	Mitotic arrest
EMG1	Emg1	Mitotic
EMG1	Emg1	Migrating
ENC1	Enc1	Mitotic
EPB41L2	Epb41l2	Mitotic
EPB41L2	Epb41l2	Migrating
EPB41L5	Epb41l5	Mitotic arrest
ERI1	Eri1	Mitotic arrest
ERICH5	Erich5	Mitotic arrest
ERP29	Erp29	Mitotic
ESAM	Esam	Mitotic
ESD	Esd	Mitotic arrest
ETFA	Etfa	Mitotic arrest
EXOC2	Exoc2	Mitotic arrest
EXOSC5	Exosc5	Migrating
EXOSC5	Exosc5	Mitotic
EXOSC9	Exosc9	Mitotic arrest
FAIM2	Faim2	Mitotic arrest
FAM117A	Fam117a	Mitotic arrest
FAM124B	Fam124b	Mitotic
FAM228B	Fam228b	Mitotic arrest
FAM98A	Fam98a	Mitotic arrest
FARSB	Farsb	Mitotic
FARSB	Farsb	Migrating
FAU	Fau	Migrating
FAU	Fau	Mitotic
FBL	Fbl	Migrating
FBL	Fbl	Mitotic
FBLN5	Fbln5	Mitotic
FBRS	Fbrs	Mitotic arrest
FBXO25	Fbxo25	Mitotic arrest
FBXW5	Fbxw5	Mitotic arrest
FGF9	Fgf9	Mitotic arrest
FGFR1OP2	Fgfr1op2	Mitotic arrest
FKBP2	Fkbp2	Mitotic arrest
FKBP3	Fkbp3	Migrating
FKBP4	Fkbp4	Mitotic arrest
FMR1	Fmr1	Mitotic arrest
FNDC5	Fndc5	Mitotic
FNDC5	Fndc5	Migrating
FNIP2	Fnip2	Mitotic arrest
FRA10AC1	Fra10ac1	Mitotic arrest
FTCD	Ftcd	Mitotic arrest
FTH1	Fth1	Mitotic arrest
GABRA3	Gabra3	Migrating
GALNT2	Galnt2	Mitotic arrest
GBP2	Gbp2	Mitotic arrest
GCC2	Gcc2	Mitotic arrest
GCSH	Gcsh	Mitotic
GIGYF2	Gigyf2	Mitotic arrest
GIP	Gip	Mitotic
GIP	Gip	Migrating
GIT1	Git1	Mitotic arrest
GLO1	Glo1	Migrating
GLRX3	Glrx3	Mitotic arrest
GMPS	Gmps	Mitotic arrest
GNAS	Gnas	Mitotic arrest
GNL3	Gnl3	Migrating
GOLGA1	Golga1	Mitotic arrest
GOLIM4	Golim4	Mitotic arrest
GOSR1	Gosr1	Mitotic
GPBP1	Gpbp1	Mitotic arrest
GPN3	Gpn3	Mitotic arrest
GPR160	Gpr160	Migrating
GPS1	Gps1	Mitotic arrest
GPX2	Gpx2	Mitotic
GTF2A1	Gtf2a1	Mitotic arrest
GTF2B	Gtf2b	Mitotic arrest
GTF2E2	Gtf2e2	Mitotic arrest
GTF2F2	Gtf2f2	Mitotic arrest
GTF3A	Gtf3a	Mitotic arrest
GTF3C3	Gtf3c3	Mitotic arrest
GTPBP8	Gtpbp8	Mitotic arrest
HAGH	Hagh	Mitotic arrest
HAX1	Hax1	Mitotic
HBZ	Hba-x	Migrating
HBE1	Hbb-bh1	Migrating
HDDC2	Hddc2	Mitotic arrest
HDLBP	Hdlbp	Mitotic arrest
HEY2	Hey2	Mitotic arrest
HGS	Hgs	Mitotic arrest
HIGD1A	Higd1a	Migrating
HIGD2A	Higd2a	Mitotic
HINT1	Hint1	Migrating
HINT1	Hint1	Mitotic
HMGN1	Hmgn1	Migrating
HNRNPA2B1	Hnrnpa2b1	Mitotic
HNRNPC	Hnrnpc	Migrating
HNRNPC	Hnrnpc	Mitotic
HNRNPDL	Hnrnpdl	Mitotic arrest
HNRNPF	Hnrnpf	Mitotic
HNRNPK	Hnrnpk	Mitotic
HOOK1	Hook1	Mitotic arrest
HOXD1	Hoxd1	Mitotic arrest
HSF2	Hsf2	Mitotic arrest
HSP90AA1	Hsp90aa1	Mitotic arrest
HSP90AB1	Hsp90ab1	Mitotic arrest
HSP90B1	Hsp90b1	Migrating
HSP90B1	Hsp90b1	Mitotic
HSPA1A	Hspa1a	Mitotic arrest
HSPA4	Hspa4	Mitotic arrest
HSPA5	Hspa5	Mitotic
HSPA9	Hspa9	Mitotic
HSPE1	Hspe1	Mitotic
HSPH1	Hsph1	Mitotic arrest
HUS1	Hus1	Mitotic
HUS1	Hus1	Migrating
HYLS1	Hyls1	Mitotic arrest
IDH3G	Idh3g	Mitotic arrest
IFT27	Ift27	Migrating
IFT46	Ift46	Mitotic arrest
IFT57	Ift57	Mitotic arrest
IL12B	Il12b	Mitotic
ILF2	Ilf2	Migrating
ILF2	Ilf2	Mitotic
ILK	Ilk	Mitotic
INCA1	Inca1	Mitotic arrest
INTS10	Ints10	Mitotic arrest
IQCA1	Iqca	Mitotic arrest
IQCB1	Iqcb1	Mitotic arrest
IQCE	Iqce	Mitotic arrest
IQCK	Iqck	Mitotic arrest
IRGM	Irgm2	Mitotic arrest
ITM2B	Itm2b	Mitotic
ITSN2	Itsn2	Mitotic arrest
KCNQ2	Kcnq2	Mitotic arrest
KCNV2	Kcnv2	Mitotic
KCTD2	Kctd2	Mitotic arrest
KIF20A	Kif20a	Mitotic
KIF22	Kif22	Mitotic
KIF5B	Kif5b	Mitotic arrest
KLF10	Klf10	Mitotic arrest
KLHL23	Klhl23	Mitotic arrest
KMT2E	Kmt2e	Mitotic arrest
KRTCAP3	Krtcap3	Mitotic
KXD1	Kxd1	Migrating
KXD1	Kxd1	Mitotic
LAMTOR4	Lamtor4	Mitotic arrest
LIN7B	Lin7b	Mitotic arrest
LNX2	Lnx2	Mitotic arrest
LRIG1	Lrig1	Mitotic arrest
LSM1	Lsm1	Mitotic arrest
LSM12	Lsm12	Mitotic arrest
LSM6	Lsm6	Mitotic arrest
LTBP1	Ltbp1	Mitotic arrest
LTBP3	Ltbp3	Mitotic arrest
LUC7L3	Luc7l3	Migrating
LY6E	Ly6e	Mitotic
MAB21L3	Mab21l3	Mitotic arrest
MAD1L1	Mad1l1	Mitotic arrest
MAGEB1	Mageb1	Mitotic arrest
MAL2	Mal2	Mitotic arrest
MAP1LC3B	Map1lc3b	Mitotic arrest
MAP2K5	Map2k5	Mitotic arrest
MAP3K2	Map3k2	Mitotic arrest
MAT2B	Mat2b	Mitotic arrest
MCL1	Mcl1	Mitotic
MDH1	Mdh1	Migrating
MDH2	Mdh2	Migrating
MEAF6	Meaf6	Mitotic arrest
MED10	Med10	Mitotic arrest
MED19	Med19	Mitotic arrest
MED27	Med27	Mitotic arrest
MEIKIN	Meikin	Mitotic arrest
METTL16	Mettl16	Migrating
METTL21A	Mettl21a	Mitotic
METTL5	Mettl5	Mitotic arrest
MGAT5	Mgat5	Mitotic
MGST3	Mgst3	Mitotic
MGST3	Mgst3	Migrating
MIER1	Mier1	Mitotic arrest
MPHOSPH10	Mphosph10	Mitotic arrest
MPLKIP	Mplkip	Migrating
MPRIP	Mprip	Mitotic arrest
MPV17L	Mpv17l	Migrating
MRAS	Mras	Mitotic arrest
MRPL11	Mrpl11	Migrating
MRPL13	Mrpl13	Migrating
MRPL17	Mrpl17	Mitotic
MRPL17	Mrpl17	Migrating
MRPL20	Mrpl20	Mitotic
MRPL20	Mrpl20	Migrating
MRPL28	Mrpl28	Mitotic arrest
MRPL40	Mrpl40	Migrating
MRPL53	Mrpl53	Migrating
MRPL55	Mrpl55	Migrating
MRPS14	Mrps14	Migrating
MRPS17	Mrps17	Migrating
MRPS17	Mrps17	Mitotic
MRPS18B	Mrps18b	Mitotic
MRPS18C	Mrps18c	Mitotic
MRPS21	Mrps21	Migrating
MRPS25	Mrps25	Migrating
MRPS26	Mrps26	Mitotic
MRPS6	Mrps6	Mitotic arrest
MRPS7	Mrps7	Migrating
MRS2	Mrs2	Mitotic
MSH2	Msh2	Mitotic
MSH2	Msh2	Migrating
MSL3	Msl3	Mitotic arrest
MSN	Msn	Migrating
MTFR1L	Mtfr1l	Mitotic arrest
MTIF3	Mtif3	Mitotic arrest
MTX2	Mtx2	Mitotic arrest
MUS81	Mus81	Mitotic
MYH9	Myh9	Mitotic arrest
MYL12B	Myl12a	Mitotic arrest
NAA60	Naa60	Mitotic arrest
NAALAD2	Naalad2	Mitotic arrest
NACA	Naca	Migrating
NAGA	Naga	Mitotic
NAMPT	Nampt	Mitotic arrest
NANOS3	Nanos3	Mitotic
NANOS3	Nanos3	Migrating
NAP1L4	Nap1l4	Mitotic arrest
NAPA	Napa	Mitotic arrest
NBN	Nbn	Mitotic arrest
NBR1	Nbr1	Mitotic arrest
NCAPG2	Ncapg2	Migrating
NCBP2	Ncbp2	Mitotic
NCL	Ncl	Migrating
NDUFA11	Ndufa11	Migrating
NDUFA11	Ndufa11	Mitotic
NDUFA13	Ndufa13	Migrating
NDUFA2	Ndufa2	Migrating
NDUFA3	Ndufa3	Migrating
NDUFA3	Ndufa3	Mitotic
NDUFA4	Ndufa4	Migrating
NDUFA6	Ndufa6	Mitotic
NDUFA6	Ndufa6	Migrating
NDUFA7	Ndufa7	Migrating
NDUFA9	Ndufa9	Migrating
NDUFAB1	Ndufab1	Mitotic
NDUFAB1	Ndufab1	Migrating
NDUFAF2	Ndufaf2	Mitotic arrest
NDUFB1	Ndufb1-ps	Mitotic
NDUFB1	Ndufb1-ps	Migrating
NDUFB11	Ndufb11	Migrating
NDUFB11	Ndufb11	Mitotic
NDUFB2	Ndufb2	Migrating
NDUFB3	Ndufb3	Migrating
NDUFB3	Ndufb3	Mitotic
NDUFB4	Ndufb4	Migrating
NDUFB8	Ndufb8	Migrating
NDUFC1	Ndufc1	Migrating
NDUFC1	Ndufc1	Mitotic
NDUFC2	Ndufc2	Migrating
NDUFS6	Ndufs6	Migrating
NEDD1	Nedd1	Mitotic arrest
NEDD8	Nedd8	Migrating
NGLY1	Ngly1	Mitotic arrest
NIPBL	Nipbl	Mitotic arrest
NLRP2	Nlrp2	Mitotic
NME1	Nme1	Migrating
NMU	Nmu	Mitotic arrest
NOP10	Nop10	Migrating
NOP16	Nop16	Mitotic
NOP16	Nop16	Migrating
NPFF	Npff	Mitotic
NPM1	Npm1	Mitotic
NPM1	Npm1	Migrating
NR2F1	Nr2f1	Mitotic arrest
NUDC	Nudc	Mitotic arrest
NUDCD2	Nudcd2	Migrating
NUDT1	Nudt1	Migrating
NUDT7	Nudt7	Mitotic arrest
NUP214	Nup214	Mitotic arrest
NUTF2	Nutf2	Migrating
NVL	Nvl	Migrating
NXT2	Nxt2	Mitotic arrest
OAZ1	Oaz1	Migrating
OAZ2	Oaz2	Mitotic
OFD1	Ofd1	Mitotic arrest
OGFOD3	Ogfod3	Mitotic
OLFML3	Olfml3	Migrating
ORC5	Orc5	Mitotic arrest
ORMDL1	Ormdl1	Mitotic arrest
OSBPL8	Osbpl8	Mitotic arrest
OSGEP	Osgep	Migrating
OSR2	Osr2	Mitotic arrest
OXA1L	Oxa1l	Mitotic
OXR1	Oxr1	Mitotic arrest
P4HB	P4hb	Mitotic
PA2G4	Pa2g4	Migrating
PA2G4	Pa2g4	Mitotic
PACRGL	Pacrgl	Mitotic arrest
PACS2	Pacs2	Mitotic arrest
PAGR1	Pagr1a	Mitotic
PAQR3	Paqr3	Mitotic arrest
PARD3	Pard3	Mitotic arrest
PDCD6IP	Pdcd6ip	Mitotic arrest
PDHB	Pdhb	Migrating
PDXDC1	Pdxdc1	Mitotic arrest
PELI1	Peli1	Mitotic arrest
PEPD	Pepd	Mitotic arrest
PHB	Phb	Migrating
PHB	Phb	Mitotic
PHF14	Phf14	Mitotic arrest
PHF3	Phf3	Mitotic arrest
PHLDA3	Phlda3	Mitotic
PHLPP1	Phlpp1	Mitotic arrest
PHTF2	Phtf2	Mitotic
PIGH	Pigh	Mitotic arrest
PIM2	Pim2	Migrating
PIM2	Pim2	Mitotic
PIN4	Pin4	Migrating
PIN4	Pin4	Mitotic
PKN1	Pkn1	Mitotic arrest
PLAU	Plau	Mitotic
PLBD1	Plbd1	Mitotic
PLEKHB2	Plekhb2	Mitotic
PLK2	Plk2	Mitotic arrest
PLOD1	Plod1	Migrating
PLOD1	Plod1	Mitotic
PLTP	Pltp	Migrating
PNRC1	Pnrc1	Mitotic arrest
POLB	Polb	Mitotic arrest
POLI	Poli	Mitotic arrest
POLR1C	Polr1c	Mitotic
POLR2A	Polr2a	Mitotic arrest
POLR2F	Polr2f	Migrating
POLR2I	Polr2i	Migrating
POLR2J	Polr2j	Mitotic arrest
POLR3C	Polr3c	Mitotic arrest
POLR3K	Polr3k	Mitotic
POMC	Pomc	Mitotic arrest
POMP	Pomp	Migrating
POP4	Pop4	Mitotic
POP5	Pop5	Migrating
POP7	Pop7	Migrating
PPFIA1	Ppfia1	Mitotic arrest
PPIA	Ppia	Migrating
PPIA	Ppia	Mitotic
PPID	Ppid	Mitotic arrest
PPIH	Ppih	Migrating
PPIP5K2	Ppip5k2	Migrating
PPM1N	Ppm1n	Migrating
PPM1N	Ppm1n	Mitotic
PPME1	Ppme1	Mitotic arrest
PPP1R3B	Ppp1r3b	Migrating
PPP1R3B	Ppp1r3b	Mitotic
PPP1R9A	Ppp1r9a	Mitotic arrest
PPP2R3C	Ppp2r3c	Mitotic arrest
PRDX4	Prdx4	Mitotic
PRELP	Prelp	Mitotic
PRIM1	Prim1	Mitotic
PRSS36	Prss36	Mitotic arrest
PSAP	Psap	Mitotic
PSIP1	Psip1	Mitotic arrest
PSMA1	Psma1	Migrating
PSMA2	Psma2	Mitotic
PSMA2	Psma2	Migrating
PSMA4	Psma4	Migrating
PSMA7	Psma7	Mitotic
PSMB1	Psmb1	Migrating
PSMB2	Psmb2	Migrating
PSMB3	Psmb3	Migrating
PSMB4	Psmb4	Migrating
PSMB4	Psmb4	Mitotic
PSMB5	Psmb5	Migrating
PSMB5	Psmb5	Mitotic
PSMB6	Psmb6	Migrating
PSMB6	Psmb6	Mitotic
PSMC1	Psmc1	Migrating
PSMC2	Psmc2	Migrating
PSMC3	Psmc3	Migrating
PSMC3	Psmc3	Mitotic
PSMD10	Psmd10	Mitotic arrest
PSMD11	Psmd11	Migrating
PSMD13	Psmd13	Mitotic arrest
PSMD14	Psmd14	Mitotic arrest
PSMD4	Psmd4	Migrating
PSMD6	Psmd6	Mitotic arrest
PSMG2	Psmg2	Mitotic arrest
PSMG4	Psmg4	Mitotic arrest
PTBP3	Ptbp3	Mitotic
PTN	Ptn	Migrating
PTOV1	Ptov1	Mitotic arrest
PTRHD1	Ptrhd1	Mitotic arrest
PVALB	Pvalb	Mitotic arrest
PYCARD	Pycard	Migrating
PYY	Pyy	Mitotic
QKI	Qk	Mitotic arrest
RAB14	Rab14	Mitotic arrest
RAB28	Rab28	Mitotic arrest
RAB3IP	Rab3ip	Mitotic arrest
RAB5C	Rab5c	Mitotic arrest
RAB6A	Rab6a	Migrating
RAC1	Rac1	Mitotic arrest
RAE1	Rae1	Mitotic arrest
RALA	Rala	Mitotic arrest
RALGPS2	Ralgps2	Mitotic arrest
RALY	Raly	Mitotic arrest
RAMP1	Ramp1	Mitotic arrest
RANBP9	Ranbp9	Mitotic arrest
RAP1GDS1	Rap1gds1	Mitotic arrest
RASD1	Rasd1	Mitotic
RASEF	Rasef	Mitotic arrest
RASSF2	Rassf2	Mitotic
RBL2	Rbl2	Mitotic arrest
RBM17	Rbm17	Mitotic arrest
RBM34	Rbm34	Mitotic arrest
RBM4B	Rbm4b	Mitotic arrest
RBM5	Rbm5	Mitotic
RBM8A	Rbm8a	Mitotic
RBM8A	Rbm8a	Migrating
RBMX2	Rbmx2	Mitotic arrest
RCC2	Rcc2	Mitotic
REV3L	Rev3l	Mitotic arrest
RGMB	Rgmb	Mitotic arrest
RICTOR	Rictor	Mitotic arrest
RIOK1	Riok1	Mitotic arrest
RNASEH2A	Rnaseh2a	Mitotic
RNF146	Rnf146	Mitotic arrest
RNF149	Rnf149	Mitotic arrest
RNPS1	Rnps1	Mitotic arrest
ROCK1	Rock1	Mitotic arrest
RP9	Rp9	Mitotic arrest
RPL10A	Rpl10a	Mitotic
RPL11	Rpl11	Mitotic
RPL12	Rpl12	Mitotic
RPL13	Rpl13	Mitotic
RPL14	Rpl14	Mitotic
RPL15	Rpl15	Mitotic
RPL17	Rpl17	Mitotic
RPL18	Rpl18	Mitotic
RPL18A	Rpl18a	Migrating
RPL19	Rpl19	Mitotic
RPL23	Rpl23	Mitotic
RPL24	Rpl24	Migrating
RPL24	Rpl24	Mitotic
RPL26	Rpl26	Mitotic
RPL27	Rpl27	Mitotic
RPL27	Rpl27	Migrating
RPL27A	Rpl27a	Migrating
RPL27A	Rpl27a	Mitotic
RPL28	Rpl28	Mitotic
RPL30	Rpl30	Mitotic
RPL31	Rpl31	Mitotic
RPL32	Rpl32l	Mitotic
RPL34	Rpl34-ps2	Mitotic
RPL34	Rpl34-ps2	Migrating
RPL35	Rpl35	Migrating
RPL35A	Rpl35a	Migrating
RPL35A	Rpl35a	Mitotic
RPL36	Rpl36-ps12	Mitotic
RPL36	Rpl36-ps12	Migrating
RPL37	Rpl37	Mitotic
RPL37A	Rpl37a	Mitotic
RPL39	Rpl39	Mitotic
RPL39	Rpl39	Migrating
RPL4	Rpl4	Mitotic
RPL4	Rpl4	Migrating
RPL5	Rpl5	Mitotic
RPL6	Rpl6	Migrating
RPL6	Rpl6	Mitotic
RPL7	Rpl7	Mitotic
RPL7	Rpl7	Migrating
RPL7A	Rpl7a	Mitotic
RPL7L1	Rpl7l1	Mitotic
RPL8	Rpl8	Migrating
RPL8	Rpl8	Mitotic
RPL9	Rpl9	Mitotic
RPLP0	Rplp0	Mitotic
RPLP2	Rplp2	Mitotic
RPP25L	Rpp25l	Mitotic
RPS10	Rps10	Mitotic
RPS12	Rps12	Mitotic arrest
RPS13	Rps13	Mitotic
RPS14	Rps14	Mitotic
RPS14	Rps14	Migrating
RPS15	Rps15	Migrating
RPS15	Rps15	Mitotic
RPS15A	Rps15a	Mitotic
RPS16	Rps16	Mitotic
RPS18	Rps18	Mitotic
RPS19BP1	Rps19bp1	Mitotic arrest
RPS2	Rps2	Mitotic
RPS20	Rps20	Mitotic
RPS23	Rps23	Mitotic
RPS24	Rps24	Mitotic
RPS25	Rps25	Mitotic
RPS26	Rps26	Mitotic
RPS27A	Rps27a	Mitotic
RPS28	Rps28	Mitotic
RPS29	Rps29	Mitotic
RPS3	Rps3	Mitotic
RPS6	Rps6	Mitotic
RPS7	Rps7	Mitotic
RPS8	Rps8	Mitotic
RPS8	Rps8	Migrating
RPSA	Rpsa	Mitotic
RSF1	Rsf1	Mitotic arrest
RSL24D1	Rsl24d1	Mitotic arrest
RTKN2	Rtkn2	Mitotic arrest
RUNX1T1	Runx1t1	Mitotic arrest
RUVBL1	Ruvbl1	Migrating
S100A11	S100a11-ps	Mitotic arrest
SAE1	Sae1	Mitotic
SAFB2	Safb2	Mitotic arrest
SAP18	Sap18	Migrating
SARNP	Sarnp	Mitotic arrest
SASH1	Sash1	Mitotic
SASS6	Sass6	Mitotic arrest
SAV1	Sav1	Mitotic arrest
SCAMP2	Scamp2	Mitotic arrest
SCAMP3	Scamp3	Migrating
SCGB3A2	Scgb3a2	Mitotic
SCP2	Scp2	Migrating
SCP2	Scp2	Mitotic
SDAD1	Sdad1	Mitotic arrest
SDHAF3	Sdhaf3	Mitotic arrest
SEC61G	Sec61g	Migrating
SECISBP2	Secisbp2	Mitotic arrest
SENP2	Senp2	Mitotic
SERBP1	Serbp1	Mitotic
SERBP1	Serbp1	Migrating
SERF2	Serf2	Migrating
SERPINB6	Serpinb6a	Migrating
SERPINB9	Serpinb9	Migrating
SETD5	Setd5	Mitotic arrest
SF3A3	Sf3a3	Mitotic
SF3B2	Sf3b2	Mitotic arrest
SF3B3	Sf3b3	Mitotic
SF3B6	Sf3b6	Migrating
SFR1	Sfr1	Mitotic
SFRP2	Sfrp2	Mitotic
SFRP2	Sfrp2	Migrating
SFT2D1	Sft2d1	Migrating
SH2D4A	Sh2d4a	Mitotic arrest
SH3GLB1	Sh3glb1	Mitotic arrest
SHD	Shd	Mitotic
SHISA9	Shisa9	Mitotic arrest
SHKBP1	Shkbp1	Mitotic arrest
SIK3	Sik3	Mitotic arrest
SIKE1	Sike1	Migrating
SIN3A	Sin3a	Mitotic arrest
SIPA1L1	Sipa1l1	Mitotic arrest
SKP1	Skp1a	Mitotic arrest
SLC23A2	Slc23a2	Mitotic arrest
SLC25A16	Slc25a16	Mitotic
SLC25A36	Slc25a36	Mitotic arrest
SLC35B4	Slc35b4	Mitotic
SLC35F2	Slc35f2	Mitotic arrest
SLC3A2	Slc3a2	Migrating
SLC3A2	Slc3a2	Mitotic
SLC41A3	Slc41a3	Mitotic arrest
SLC47A1	Slc47a1	Mitotic
SLIRP	Slirp	Migrating
SMAD4	Smad4	Mitotic arrest
SMARCA5	Smarca5	Mitotic arrest
SMARCE1	Smarce1	Mitotic arrest
SMC3	Smc3	Mitotic arrest
SMG6	Smg6	Mitotic arrest
SMIM20	Smim20	Migrating
SMYD2	Smyd2	Mitotic arrest
SMYD3	Smyd3	Mitotic
SNAPC2	Snapc2	Mitotic arrest
SNF8	Snf8	Mitotic
SNRNP25	Snrnp25	Mitotic
SNRPB	Snrpb	Mitotic
SNRPB	Snrpb	Migrating
SNRPD1	Snrpd1	Migrating
SNRPD1	Snrpd1	Mitotic
SNRPD2	Snrpd2	Migrating
SNRPE	Snrpert	Mitotic
SNRPE	Snrpert	Migrating
SNRPF	Snrpf	Migrating
SNX2	Snx2	Migrating
SNX27	Snx27	Mitotic
SNX30	Snx30	Mitotic arrest
SNX5	Snx5	Mitotic arrest
SOCS4	Socs4	Mitotic
SOSTDC1	Sostdc1	Migrating
SOX30	Sox30	Mitotic arrest
SPSB3	Spsb3	Mitotic arrest
SRP14	Srp14	Mitotic arrest
SRRT	Srrt	Mitotic arrest
SRSF10	Srsf10	Mitotic
SRSF10	Srsf10	Migrating
SRSF2	Srsf2	Mitotic
SRSF3	Srsf3	Mitotic
SSBP1	Ssbp1	Migrating
SSR1	Ssr1	Mitotic
SSRP1	Ssrp1	Mitotic arrest
SSU72	Ssu72	Mitotic arrest
SSX2IP	Ssx2ip	Mitotic arrest
ST13	St13	Mitotic arrest
ST6GALNAC1	St6galnac1	Mitotic
STARD10	Stard10	Mitotic arrest
STARD3NL	Stard3nl	Mitotic arrest
STIM2	Stim2	Mitotic arrest
STIP1	Stip1	Mitotic arrest
STK24	Stk24	Mitotic arrest
STMN1	Stmn1	Migrating
STMN1	Stmn1	Mitotic
STOM	Stom	Mitotic
STOM	Stom	Migrating
STON2	Ston2	Mitotic
STPG1	Stpg1	Mitotic arrest
STRA6	Stra6	Mitotic
STX18	Stx18	Mitotic arrest
STX8	Stx8	Mitotic arrest
SUB1	Sub1	Migrating
SUCLA2	Sucla2	Mitotic
SUCLA2	Sucla2	Migrating
SUCLG1	Suclg1	Mitotic arrest
SUMF1	Sumf1	Mitotic
SUSD2	Susd2	Mitotic
SYCP2L	Sycp2l	Mitotic arrest
SYPL1	Sypl	Mitotic arrest
SYT1	Syt1	Mitotic arrest
TADA3	Tada3	Mitotic arrest
TAF11	Taf11	Mitotic
TAF11	Taf11	Migrating
TAF12	Taf12	Mitotic arrest
TAF9	Taf9	Mitotic arrest
TANK	Tank	Mitotic arrest
TBL1XR1	Tbl1xr1	Mitotic arrest
TBPL1	Tbpl1	Mitotic arrest
TCP1	Tcp1	Mitotic
TCTEX1D2	Tctex1d2	Migrating
TCTEX1D2	Tctex1d2	Mitotic
TDRD6	Tdrd6	Mitotic arrest
TEAD1	Tead1	Mitotic arrest
TEAD4	Tead4	Mitotic
TGS1	Tgs1	Mitotic arrest
THAP1	Thap1	Mitotic arrest
THUMPD3	Thumpd3	Mitotic arrest
THYN1	Thyn1	Mitotic arrest
TIMM13	Timm13	Migrating
TIMM13	Timm13	Mitotic
TIMM50	Timm50	Mitotic
TIMM8B	Timm8b	Migrating
TJP1	Tjp1	Mitotic arrest
TLE1	Tle1	Mitotic arrest
TLK1	Tlk1	Mitotic arrest
TMEM11	Tmem11	Mitotic
TMEM134	Tmem134	Mitotic
TMEM179B	Tmem179b	Mitotic
TMEM258	Tmem258	Migrating
TMEM258	Tmem258	Mitotic
TMEM33	Tmem33	Mitotic
TMEM42	Tmem42	Mitotic arrest
TMEM69	Tmem69	Mitotic
TMX3	Tmx3	Mitotic arrest
TOLLIP	Tollip	Mitotic arrest
TOMM6	Tomm6	Migrating
TOMM6	Tomm6	Mitotic
TOMM7	Tomm7	Mitotic
TOMM7	Tomm7	Migrating
TPP1	Tpp1	Mitotic
TPR	Tpr	Migrating
TPT1	Tpt1	Mitotic
TRAF3	Traf3	Mitotic arrest
TRAPPC5	Trappc5	Mitotic
TRAPPC5	Trappc5	Migrating
TRIM27	Trim27	Mitotic
TRIM36	Trim36	Mitotic arrest
TRMT10A	Trmt10a	Mitotic arrest
TRMT6	Trmt6	Mitotic arrest
TSC2	Tsc2	Mitotic arrest
TSGA10	Tsga10	Mitotic arrest
TSPYL5	Tspyl5	Mitotic arrest
TUBB	Tubb5	Mitotic
TUBGCP3	Tubgcp3	Mitotic arrest
TXN2	Txn2	Mitotic
TXNDC15	Txndc15	Mitotic
UACA	Uaca	Mitotic
UBA1	Uba1	Mitotic arrest
UBAP2	Ubap2	Mitotic
UBC	Ubc	Mitotic arrest
UBE2D3	Ube2d3	Mitotic arrest
UBE2E3	Ube2e3	Mitotic arrest
UBE2H	Ube2h	Mitotic arrest
UBE2Q1	Ube2q1	Mitotic arrest
UBL5	Ubl5	Mitotic arrest
UBR5	Ubr5	Mitotic arrest
UBXN1	Ubxn1	Mitotic arrest
UBXN4	Ubxn4	Mitotic arrest
UFM1	Ufm1	Mitotic arrest
UNK	Unk	Mitotic
UPF3B	Upf3b	Migrating
UQCR11	Uqcr11	Migrating
UQCR11	Uqcr11	Mitotic
UQCRB	Uqcrb	Migrating
UQCRFS1	Uqcrfs1	Mitotic
UQCRH	Uqcrh-ps1	Migrating
UQCRH	Uqcrh-ps1	Mitotic
UQCRQ	Uqcrq	Migrating
UROS	Uros	Mitotic arrest
USE1	Use1	Mitotic arrest
USP9X	Usp9x	Mitotic arrest
UTP14A	Utp14a	Migrating
UTP18	Utp18	Mitotic arrest
UTS2B	Uts2b	Mitotic arrest
UXS1	Uxs1	Mitotic arrest
VAPA	Vapa	Mitotic arrest
VGLL4	Vgll4	Mitotic arrest
VPS29	Vps29	Mitotic
VPS4A	Vps4a	Mitotic arrest
VSIG10	Vsig10	Mitotic
WASF2	Wasf2	Mitotic arrest
WBP4	Wbp4	Mitotic arrest
WDHD1	Wdhd1	Migrating
WDR46	Wdr46	Migrating
WDR77	Wdr77	Mitotic
WDR83OS	Wdr83os	Migrating
WDR83OS	Wdr83os	Mitotic
WNT2B	Wnt2b	Mitotic
WWP1	Wwp1	Mitotic arrest
XPNPEP1	Xpnpep1	Mitotic arrest
XRCC5	Xrcc5	Migrating
XRCC5	Xrcc5	Mitotic
YBX1	Ybx1	Migrating
YBX1	Ybx1	Mitotic arrest
YWHAQ	Ywhaq	Mitotic
YY2	Yy2	Mitotic arrest
ZBTB11	Zbtb11	Mitotic arrest
ZC2HC1A	Zc2hc1a	Mitotic arrest
ZC3H11A	Zc3h11a	Mitotic arrest
ZCCHC2	Zcchc2	Mitotic arrest
ZDHHC9	Zdhhc9	Mitotic
ZDHHC9	Zdhhc9	Migrating
ZFAND2A	Zfand2a	Mitotic arrest
ZFAND3	Zfand3	Mitotic arrest
ZFAND6	Zfand6	Mitotic arrest
ZNF148	Zfp148	Mitotic arrest
ZNF236	Zfp236	Mitotic arrest
ZNF267	Zfp267	Mitotic arrest
ZNF280B	Zfp280b	Mitotic arrest
ZNF410	Zfp410	Mitotic arrest
ZNF507	Zfp507	Mitotic arrest
ZNF644	Zfp644	Mitotic arrest
ZNF652	Zfp652	Mitotic arrest
ZNF706	Zfp706	Migrating
ZNF830	Zfp830	Mitotic arrest
ZFR2	Zfr2	Mitotic arrest
ZGLP1	Zglp1	Mitotic arrest
ZMAT2	Zmat2	Mitotic
ZMYM2	Zmym2	Mitotic arrest
ZMYND11	Zmynd11	Mitotic arrest
ZNHIT1	Znhit1	Mitotic arrest
ZNHIT1	Znhit1	Migrating
ZNRD1	Znrd1	Migrating
ZWINT	Zwint	Mitotic

## Sheet: Mouse Specific DEGs (PGC)
6209 Orthologous Mouse-specific DEGs
Human gene	Mouse gene	Mouse cluster
KIAA1841	0610010F05Rik	Mitotic PGC
C2orf68	0610030E20Rik	Migrating PGC
C9orf24	1110017D15Rik	Mitotic arrest PGC
C9orf85	1110059E24Rik	Mitotic arrest PGC
KIAA1143	1110059G10Rik	Mitotic arrest PGC
C12orf73	1190007I07Rik	Migrating PGC
C6orf120	1600012H06Rik	Migrating PGC
C5orf49	1700001L19Rik	Mitotic arrest PGC
C9orf116	1700007K13Rik	Mitotic arrest PGC
C6orf118	1700010I14Rik	Specification PGC
C17orf97	1700016K19Rik	Mitotic arrest PGC
C2orf88	1700019D03Rik	Migrating PGC
C2orf88	1700019D03Rik	Mitotic PGC
C2orf88	1700019D03Rik	Migrating PGC
C2orf88	1700019D03Rik	Mitotic PGC
C20orf85	1700021F07Rik	Mitotic arrest PGC
C10orf53	1700024G13Rik	Mitotic PGC
C1orf21	1700025G04Rik	Mitotic arrest PGC
C9orf135	1700028P14Rik	Mitotic arrest PGC
C4orf47	1700029J07Rik	Mitotic arrest PGC
C16orf46	1700030J22Rik	Mitotic arrest PGC
C3orf62	1700102P08Rik	Mitotic arrest PGC
C17orf58	1810010H24Rik	Mitotic arrest PGC
C19orf25	2310011J03Rik	Specification PGC
C19orf47	2310022A10Rik	Migrating PGC
C1orf198	2310022B05Rik	Migrating PGC
C1orf198	2310022B05Rik	Specification PGC
C1orf198	2310022B05Rik	Migrating PGC
C1orf198	2310022B05Rik	Specification PGC
C10orf88	2310057M21Rik	Mitotic arrest PGC
C12orf49	2410131K14Rik	Migrating PGC
C8orf37	2610301B20Rik	Mitotic arrest PGC
C8orf37	2610301B20Rik	Mitotic arrest PGC
C1orf210	2610528J11Rik	Specification PGC
C1orf210	2610528J11Rik	Migrating PGC
C1orf210	2610528J11Rik	Migrating PGC
C1orf210	2610528J11Rik	Specification PGC
C1orf131	2810004N23Rik	Mitotic PGC
C7orf50	3110082I17Rik	Specification PGC
C3orf14	3830406C13Rik	Mitotic arrest PGC
C5orf34	4833420G17Rik	Mitotic arrest PGC
KIAA1191	4833439L19Rik	Mitotic PGC
C16orf87	4921524J17Rik	Mitotic PGC
C16orf87	4921524J17Rik	Mitotic PGC
C16orf87	4921524J17Rik	Migrating PGC
C16orf87	4921524J17Rik	Migrating PGC
C20orf194	4930402H24Rik	Mitotic arrest PGC
C12orf29	4930430F08Rik	Migrating PGC
C19orf57	4930432K21Rik	Mitotic arrest PGC
C14orf39	4930447C04Rik	Mitotic arrest PGC
C11orf54	4931406C07Rik	Mitotic arrest PGC
C14orf93	4931414P19Rik	Mitotic arrest PGC
KIAA1109	4932438A13Rik	Mitotic arrest PGC
C1orf43	4933434E20Rik	Mitotic arrest PGC
KIAA0930	5031439G07Rik	Mitotic arrest PGC
KIAA1324	5330417C22Rik	Mitotic arrest PGC
LOC728392	6330403K07Rik	Specification PGC
C20orf96	6820408C15Rik	Mitotic arrest PGC
C6orf141	9130008F23Rik	Mitotic arrest PGC
KIAA0895	9530077C05Rik	Mitotic arrest PGC
C1orf74	A130010J15Rik	Mitotic arrest PGC
A2M	A2m	Mitotic arrest PGC
OVOS2	A2ml1	Mitotic arrest PGC
C1orf174	A430005L14Rik	Migrating PGC
C1orf174	A430005L14Rik	Mitotic PGC
C1orf174	A430005L14Rik	Mitotic PGC
C1orf174	A430005L14Rik	Migrating PGC
A4GALT	A4galt	Migrating PGC
A4GALT	A4galt	Migrating PGC
A4GALT	A4galt	Specification PGC
A4GALT	A4galt	Specification PGC
C8orf34	A830018L16Rik	Specification PGC
C15orf48	AA467197	Mitotic arrest PGC
AAGAB	Aagab	Mitotic arrest PGC
AAMDC	Aamdc	Mitotic arrest PGC
AARD	Aard	Migrating PGC
AARSD1	Aarsd1	Migrating PGC
AARSD1	Aarsd1	Specification PGC
AARSD1	Aarsd1	Migrating PGC
AARSD1	Aarsd1	Specification PGC
AASS	Aass	Mitotic arrest PGC
ABCA1	Abca1	Mitotic arrest PGC
ABCA2	Abca2	Mitotic arrest PGC
ABCA3	Abca3	Mitotic arrest PGC
ABCB11	Abcb11	Mitotic arrest PGC
ABCB6	Abcb6	Mitotic arrest PGC
ABCC4	Abcc4	Mitotic arrest PGC
ABCC5	Abcc5	Mitotic arrest PGC
ABCC8	Abcc8	Mitotic arrest PGC
ABCD1	Abcd1	Migrating PGC
ABCD2	Abcd2	Mitotic arrest PGC
ABCD3	Abcd3	Mitotic arrest PGC
ABCF2	Abcf2	Mitotic arrest PGC
ABCF3	Abcf3	Mitotic arrest PGC
ABCG1	Abcg1	Mitotic PGC
ABCG2	Abcg2	Specification PGC
ABCG2	Abcg2	Specification PGC
ABCG2	Abcg2	Migrating PGC
ABCG2	Abcg2	Migrating PGC
ABHD11	Abhd11	Migrating PGC
ABHD12B	Abhd12b	Specification PGC
ABHD14A	Abhd14a	Mitotic arrest PGC
ABHD17C	Abhd17c	Migrating PGC
ABHD17C	Abhd17c	Migrating PGC
ABHD18	Abhd18	Specification PGC
ABHD2	Abhd2	Mitotic PGC
ABHD3	Abhd3	Mitotic arrest PGC
ABHD4	Abhd4	Specification PGC
ABHD5	Abhd5	Mitotic arrest PGC
ABHD6	Abhd6	Mitotic arrest PGC
ABLIM1	Ablim1	Mitotic arrest PGC
ABLIM1	Ablim1	Mitotic arrest PGC
ABLIM1	Ablim1	Specification PGC
ABLIM1	Ablim1	Specification PGC
ABLIM3	Ablim3	Mitotic arrest PGC
ABR	Abr	Specification PGC
ABRAXAS1	Abraxas1	Mitotic arrest PGC
ABTB2	Abtb2	Mitotic arrest PGC
ACAA1	Acaa1a	Specification PGC
ACAA2	Acaa2	Mitotic arrest PGC
ACACA	Acaca	Mitotic arrest PGC
ACAD8	Acad8	Specification PGC
ACAD8	Acad8	Migrating PGC
ACAD8	Acad8	Migrating PGC
ACAD8	Acad8	Specification PGC
ACADL	Acadl	Mitotic PGC
ACAP1	Acap1	Mitotic arrest PGC
ACAP3	Acap3	Mitotic arrest PGC
ACAT1	Acat1	Mitotic arrest PGC
ACBD4	Acbd4	Migrating PGC
ACBD6	Acbd6	Mitotic arrest PGC
ACBD7	Acbd7	Mitotic arrest PGC
ACCS	Accs	Migrating PGC
ACE	Ace	Mitotic arrest PGC
ACER2	Acer2	Specification PGC
ACER2	Acer2	Migrating PGC
ACER2	Acer2	Specification PGC
ACER2	Acer2	Migrating PGC
ACER3	Acer3	Mitotic arrest PGC
ACKR3	Ackr3	Migrating PGC
ACLY	Acly	Mitotic arrest PGC
ACO1	Aco1	Specification PGC
ACOT13	Acot13	Mitotic arrest PGC
ACOT7	Acot7	Mitotic arrest PGC
ACOT9	Acot9	Mitotic arrest PGC
ACP2	Acp2	Specification PGC
ACP6	Acp6	Mitotic arrest PGC
ACRBP	Acrbp	Specification PGC
ACRBP	Acrbp	Specification PGC
ACRBP	Acrbp	Migrating PGC
ACRBP	Acrbp	Migrating PGC
ACSBG1	Acsbg1	Mitotic arrest PGC
ACSF3	Acsf3	Mitotic arrest PGC
ACSL1	Acsl1	Mitotic arrest PGC
ACSL3	Acsl3	Mitotic PGC
ACSL4	Acsl4	Specification PGC
ACSL5	Acsl5	Migrating PGC
ACSL5	Acsl5	Specification PGC
ACSL5	Acsl5	Migrating PGC
ACSL5	Acsl5	Specification PGC
ACSS1	Acss1	Migrating PGC
ACSS2	Acss2	Mitotic arrest PGC
ACTG1	Actg1	Migrating PGC
ACTG1	Actg1	Specification PGC
ACTG1	Actg1	Migrating PGC
ACTG1	Actg1	Specification PGC
ACTN2	Actn2	Mitotic PGC
ACTN2	Actn2	Mitotic arrest PGC
ACTN2	Actn2	Mitotic arrest PGC
ACTN2	Actn2	Mitotic PGC
ACTN4	Actn4	Migrating PGC
ACTR10	Actr10	Mitotic arrest PGC
ACTR1B	Actr1b	Migrating PGC
ACTR2	Actr2	Migrating PGC
ACTR3B	Actr3b	Mitotic PGC
ACTR5	Actr5	Mitotic arrest PGC
ACVR1B	Acvr1b	Migrating PGC
ACVR1B	Acvr1b	Migrating PGC
ACVR1B	Acvr1b	Specification PGC
ACVR1B	Acvr1b	Specification PGC
ACVR2B	Acvr2b	Specification PGC
ACVR2B	Acvr2b	Specification PGC
ACVR2B	Acvr2b	Migrating PGC
ACVR2B	Acvr2b	Migrating PGC
ACY3	Acy3	Mitotic arrest PGC
ACYP1	Acyp1	Migrating PGC
ACYP2	Acyp2	Migrating PGC
ADAM10	Adam10	Specification PGC
ADAM15	Adam15	Mitotic arrest PGC
ADAM19	Adam19	Migrating PGC
ADAM19	Adam19	Mitotic PGC
ADAM19	Adam19	Migrating PGC
ADAM19	Adam19	Mitotic PGC
ADAM22	Adam22	Mitotic arrest PGC
ADAM23	Adam23	Mitotic arrest PGC
ADAM32	Adam32	Specification PGC
ADAM9	Adam9	Specification PGC
ADAMTS10	Adamts10	Migrating PGC
ADAMTS14	Adamts14	Migrating PGC
ADAMTS7	Adamts7	Migrating PGC
ADAMTSL2	Adamtsl2	Specification PGC
ADAP1	Adap1	Mitotic arrest PGC
ADARB1	Adarb1	Mitotic arrest PGC
ADAT2	Adat2	Migrating PGC
ADCK5	Adck5	Mitotic arrest PGC
ADCY1	Adcy1	Mitotic arrest PGC
ADD1	Add1	Mitotic arrest PGC
ADD3	Add3	Mitotic PGC
ADD3	Add3	Mitotic PGC
ADGB	Adgb	Mitotic arrest PGC
ADGRA3	Adgra3	Mitotic arrest PGC
ADGRA3	Adgra3	Specification PGC
ADGRA3	Adgra3	Specification PGC
ADGRA3	Adgra3	Mitotic arrest PGC
ADGRB2	Adgrb2	Mitotic arrest PGC
ADGRE5	Adgre5	Mitotic arrest PGC
ADGRG1	Adgrg1	Mitotic arrest PGC
ADGRL2	Adgrl2	Specification PGC
ADGRL3	Adgrl3	Mitotic arrest PGC
ADGRV1	Adgrv1	Mitotic arrest PGC
ADH1C	Adh1	Mitotic arrest PGC
ADHFE1	Adhfe1	Mitotic arrest PGC
ADI1	Adi1	Migrating PGC
ADIPOR1	Adipor1	Specification PGC
ADIPOR2	Adipor2	Migrating PGC
ADO	Ado	Mitotic PGC
ADORA2B	Adora2b	Mitotic arrest PGC
ADPGK	Adpgk	Migrating PGC
ADPGK	Adpgk	Migrating PGC
ADPGK	Adpgk	Mitotic PGC
ADPGK	Adpgk	Mitotic PGC
ADPRH	Adprh	Mitotic arrest PGC
ADRB3	Adrb3	Migrating PGC
ADSS2	Adss	Mitotic PGC
ADSS1	Adssl1	Mitotic arrest PGC
AEBP1	Aebp1	Mitotic arrest PGC
AEBP2	Aebp2	Migrating PGC
AFAP1	Afap1	Migrating PGC
AFAP1	Afap1	Migrating PGC
AFAP1	Afap1	Mitotic PGC
AFAP1	Afap1	Mitotic PGC
AFAP1L1	Afap1l1	Specification PGC
AFDN	Afdn	Mitotic PGC
AFF1	Aff1	Mitotic arrest PGC
AFF1	Aff1	Mitotic arrest PGC
AFF3	Aff3	Mitotic arrest PGC
AFF4	Aff4	Specification PGC
AFG1L	Afg1l	Mitotic arrest PGC
AFP	Afp	Mitotic arrest PGC
AGA	Aga	Migrating PGC
AGBL3	Agbl3	Mitotic arrest PGC
AGFG1	Agfg1	Mitotic arrest PGC
AGFG2	Agfg2	Mitotic arrest PGC
AGK	Agk	Migrating PGC
AGO2	Ago2	Migrating PGC
AGO2	Ago2	Specification PGC
AGO2	Ago2	Specification PGC
AGO2	Ago2	Migrating PGC
AGO3	Ago3	Mitotic arrest PGC
AGO4	Ago4	Mitotic arrest PGC
AGPAT1	Agpat1	Specification PGC
AGPAT2	Agpat2	Specification PGC
AGPAT3	Agpat3	Specification PGC
AGPAT4	Agpat4	Specification PGC
AGPAT5	Agpat5	Mitotic arrest PGC
AGPS	Agps	Specification PGC
AGPS	Agps	Migrating PGC
AGPS	Agps	Migrating PGC
AGPS	Agps	Specification PGC
AGRN	Agrn	Specification PGC
AGTPBP1	Agtpbp1	Mitotic arrest PGC
AGTRAP	Agtrap	Migrating PGC
AHCY	Ahcy	Specification PGC
AHCY	Ahcy	Specification PGC
AHCY	Ahcy	Migrating PGC
AHCY	Ahcy	Migrating PGC
AHCYL1	Ahcyl1	Mitotic arrest PGC
AHCYL2	Ahcyl2	Mitotic arrest PGC
AHNAK	Ahnak	Specification PGC
AHSG	Ahsg	Mitotic arrest PGC
C16orf54	AI467606	Mitotic arrest PGC
C2orf49	AI597479	Specification PGC
C11orf68	AI837181	Mitotic arrest PGC
AIF1L	Aif1l	Migrating PGC
AIFM1	Aifm1	Mitotic arrest PGC
AIFM2	Aifm2	Mitotic arrest PGC
AIG1	Aig1	Mitotic arrest PGC
AIM2	Aim2	Mitotic PGC
AIMP1	Aimp1	Mitotic arrest PGC
AJUBA	Ajuba	Specification PGC
AK1	Ak1	Mitotic PGC
AK1	Ak1	Mitotic PGC
AK1	Ak1	Migrating PGC
AK1	Ak1	Migrating PGC
AK3	Ak3	Mitotic arrest PGC
AK3	Ak3	Mitotic arrest PGC
AK3	Ak3	Specification PGC
AK3	Ak3	Specification PGC
AK6	Ak6	Specification PGC
AK6	Ak6	Specification PGC
AK6	Ak6	Migrating PGC
AK6	Ak6	Migrating PGC
AK7	Ak7	Mitotic arrest PGC
AK8	Ak8	Mitotic arrest PGC
AKAP4	Akap4	Mitotic arrest PGC
AKAP7	Akap7	Migrating PGC
AKIP1	Akip1	Mitotic arrest PGC
AKIRIN1	Akirin1	Mitotic arrest PGC
AKIRIN2	Akirin2	Mitotic arrest PGC
AKR1B10	Akr1b8	Mitotic arrest PGC
AKR1E2	Akr1e1	Mitotic arrest PGC
AKT1	Akt1	Migrating PGC
AKT2	Akt2	Mitotic arrest PGC
AKTIP	Aktip	Mitotic arrest PGC
ALAD	Alad	Migrating PGC
ALAS1	Alas1	Mitotic arrest PGC
ALCAM	Alcam	Mitotic arrest PGC
ALDH18A1	Aldh18a1	Specification PGC
ALDH1A1	Aldh1a1	Mitotic arrest PGC
ALDH1B1	Aldh1b1	Mitotic PGC
ALDH2	Aldh2	Migrating PGC
ALDH2	Aldh2	Specification PGC
ALDH2	Aldh2	Migrating PGC
ALDH2	Aldh2	Specification PGC
ALDH3A1	Aldh3a1	Migrating PGC
ALDH3B1	Aldh3b1	Mitotic arrest PGC
ALDH5A1	Aldh5a1	Specification PGC
ALDH6A1	Aldh6a1	Mitotic PGC
ALDOA	Aldoa	Migrating PGC
ALDOA	Aldoa	Migrating PGC
ALDOA	Aldoa	Specification PGC
ALDOA	Aldoa	Specification PGC
ALDOB	Aldob	Specification PGC
ALG10	Alg10b	Specification PGC
ALG11	Alg11	Specification PGC
ALG3	Alg3	Migrating PGC
ALG5	Alg5	Specification PGC
ALG6	Alg6	Mitotic PGC
ALG9	Alg9	Mitotic arrest PGC
ALKBH1	Alkbh1	Migrating PGC
ALKBH4	Alkbh4	Migrating PGC
ALMS1	Alms1	Mitotic arrest PGC
ALX1	Alx1	Mitotic arrest PGC
ALX3	Alx3	Specification PGC
AMBP	Ambp	Specification PGC
AMBRA1	Ambra1	Mitotic arrest PGC
AMD1	Amd1	Specification PGC
AMD1	Amd1	Specification PGC
AMD1	Amd1	Migrating PGC
AMD1	Amd1	Migrating PGC
AMER1	Amer1	Mitotic arrest PGC
AMFR	Amfr	Specification PGC
AMHR2	Amhr2	Mitotic arrest PGC
AMMECR1	Ammecr1	Specification PGC
AMMECR1	Ammecr1	Migrating PGC
AMMECR1	Ammecr1	Specification PGC
AMMECR1	Ammecr1	Migrating PGC
AMMECR1L	Ammecr1l	Mitotic arrest PGC
AMN	Amn	Specification PGC
AMN1	Amn1	Mitotic arrest PGC
AMOT	Amot	Specification PGC
AMOTL1	Amotl1	Mitotic arrest PGC
AMOTL2	Amotl2	Specification PGC
AMPD2	Ampd2	Mitotic arrest PGC
AMPH	Amph	Mitotic arrest PGC
AMPH	Amph	Specification PGC
AMPH	Amph	Mitotic arrest PGC
AMPH	Amph	Specification PGC
AMT	Amt	Migrating PGC
AMT	Amt	Migrating PGC
AMT	Amt	Mitotic PGC
AMT	Amt	Mitotic PGC
ANAPC1	Anapc1	Mitotic arrest PGC
ANAPC10	Anapc10	Migrating PGC
ANAPC2	Anapc2	Mitotic arrest PGC
ANAPC4	Anapc4	Mitotic arrest PGC
ANG	Ang	Specification PGC
ANGEL1	Angel1	Mitotic arrest PGC
ANGEL2	Angel2	Mitotic arrest PGC
ANGPTL4	Angptl4	Mitotic arrest PGC
ANK3	Ank3	Migrating PGC
ANK3	Ank3	Specification PGC
ANK3	Ank3	Specification PGC
ANK3	Ank3	Migrating PGC
ANKEF1	Ankef1	Mitotic arrest PGC
ANKHD1	Ankhd1	Mitotic arrest PGC
ANKIB1	Ankib1	Mitotic arrest PGC
ANKLE2	Ankle2	Mitotic arrest PGC
ANKMY2	Ankmy2	Specification PGC
ANKRD13A	Ankrd13a	Mitotic PGC
ANKRD13C	Ankrd13c	Specification PGC
ANKRD13C	Ankrd13c	Specification PGC
ANKRD13C	Ankrd13c	Migrating PGC
ANKRD13C	Ankrd13c	Migrating PGC
ANKRD13D	Ankrd13d	Mitotic arrest PGC
ANKRD17	Ankrd17	Mitotic arrest PGC
ANKRD26	Ankrd26	Mitotic arrest PGC
ANKRD29	Ankrd29	Mitotic arrest PGC
ANKRD35	Ankrd35	Migrating PGC
ANKRD37	Ankrd37	Migrating PGC
ANKRD40	Ankrd40	Migrating PGC
ANKRD44	Ankrd44	Mitotic arrest PGC
ANKRD45	Ankrd45	Migrating PGC
ANKRD49	Ankrd49	Specification PGC
ANKRD54	Ankrd54	Specification PGC
ANKRD54	Ankrd54	Migrating PGC
ANKRD54	Ankrd54	Specification PGC
ANKRD54	Ankrd54	Migrating PGC
ANKRD6	Ankrd6	Migrating PGC
ANKRD9	Ankrd9	Mitotic arrest PGC
ANKRD9	Ankrd9	Mitotic arrest PGC
ANKS1A	Anks1	Mitotic arrest PGC
ANO1	Ano1	Mitotic arrest PGC
ANO4	Ano4	Mitotic arrest PGC
ANO5	Ano5	Specification PGC
ANO9	Ano9	Migrating PGC
ANPEP	Anpep	Specification PGC
ANTXR1	Antxr1	Mitotic arrest PGC
ANTXR2	Antxr2	Specification PGC
ANXA1	Anxa1	Mitotic arrest PGC
ANXA4	Anxa4	Specification PGC
ANXA5	Anxa5	Specification PGC
ANXA5	Anxa5	Mitotic arrest PGC
ANXA5	Anxa5	Specification PGC
ANXA5	Anxa5	Mitotic arrest PGC
ANXA7	Anxa7	Specification PGC
AOAH	Aoah	Migrating PGC
AP1B1	Ap1b1	Mitotic arrest PGC
AP1G2	Ap1g2	Mitotic arrest PGC
AP1M1	Ap1m1	Mitotic arrest PGC
AP1M2	Ap1m2	Specification PGC
AP1M2	Ap1m2	Migrating PGC
AP1M2	Ap1m2	Specification PGC
AP1M2	Ap1m2	Migrating PGC
AP1S1	Ap1s1	Mitotic arrest PGC
AP1S2	Ap1s2	Specification PGC
AP2A2	Ap2a2	Mitotic arrest PGC
AP3B1	Ap3b1	Mitotic arrest PGC
AP3B2	Ap3b2	Mitotic PGC
AP3B2	Ap3b2	Mitotic PGC
AP3B2	Ap3b2	Migrating PGC
AP3B2	Ap3b2	Migrating PGC
AP3M2	Ap3m2	Mitotic arrest PGC
AP3S2	Ap3s2	Mitotic arrest PGC
AP4S1	Ap4s1	Migrating PGC
AP4S1	Ap4s1	Migrating PGC
AP5S1	Ap5s1	Mitotic arrest PGC
APBA1	Apba1	Mitotic arrest PGC
APBB2	Apbb2	Mitotic arrest PGC
APEH	Apeh	Specification PGC
APEX2	Apex2	Mitotic PGC
API5	Api5	Mitotic PGC
APIP	Apip	Mitotic arrest PGC
APLF	Aplf	Mitotic arrest PGC
APLN	Apln	Specification PGC
APLNR	Aplnr	Specification PGC
APLP1	Aplp1	Migrating PGC
APLP1	Aplp1	Mitotic PGC
APLP1	Aplp1	Migrating PGC
APLP1	Aplp1	Mitotic PGC
APOA2	Apoa2	Specification PGC
APOA4	Apoa4	Specification PGC
APOB	Apob	Specification PGC
APOBEC2	Apobec2	Mitotic PGC
APOBEC3B	Apobec3	Specification PGC
APOD	Apod	Mitotic arrest PGC
APOH	Apoh	Mitotic arrest PGC
APOM	Apom	Specification PGC
COA8	Apopt1	Migrating PGC
APP	App	Migrating PGC
APP	App	Specification PGC
APP	App	Migrating PGC
APP	App	Specification PGC
APTX	Aptx	Mitotic arrest PGC
AQP11	Aqp11	Specification PGC
AQR	Aqr	Mitotic arrest PGC
AR	Ar	Mitotic arrest PGC
ARAP1	Arap1	Mitotic arrest PGC
ARAP2	Arap2	Mitotic arrest PGC
ARCN1	Arcn1	Mitotic PGC
AREG	Areg	Mitotic arrest PGC
ARF3	Arf3	Mitotic arrest PGC
ARF4	Arf4	Mitotic PGC
ARFGAP3	Arfgap3	Mitotic arrest PGC
ARFGEF1	Arfgef1	Mitotic arrest PGC
ARFGEF3	Arfgef3	Mitotic arrest PGC
ARFIP2	Arfip2	Specification PGC
ARG1	Arg1	Specification PGC
ARHGAP23	Arhgap23	Mitotic arrest PGC
ARHGAP24	Arhgap24	Mitotic arrest PGC
ARHGAP24	Arhgap24	Mitotic arrest PGC
ARHGAP26	Arhgap26	Mitotic arrest PGC
ARHGAP27	Arhgap27	Specification PGC
ARHGAP28	Arhgap28	Mitotic arrest PGC
ARHGAP30	Arhgap30	Mitotic arrest PGC
ARHGAP31	Arhgap31	Mitotic arrest PGC
ARHGAP32	Arhgap32	Mitotic arrest PGC
ARHGAP33	Arhgap33	Mitotic arrest PGC
ARHGAP39	Arhgap39	Mitotic arrest PGC
ARHGAP39	Arhgap39	Mitotic arrest PGC
ARHGAP42	Arhgap42	Mitotic PGC
ARHGAP42	Arhgap42	Mitotic PGC
ARHGAP42	Arhgap42	Migrating PGC
ARHGAP42	Arhgap42	Migrating PGC
ARHGAP44	Arhgap44	Mitotic arrest PGC
ARHGAP8	Arhgap8	Mitotic PGC
ARHGDIB	Arhgdib	Mitotic arrest PGC
ARHGDIG	Arhgdig	Mitotic arrest PGC
ARHGEF10	Arhgef10	Mitotic arrest PGC
ARHGEF10L	Arhgef10l	Mitotic arrest PGC
ARHGEF16	Arhgef16	Specification PGC
ARHGEF16	Arhgef16	Specification PGC
ARHGEF16	Arhgef16	Mitotic arrest PGC
ARHGEF16	Arhgef16	Mitotic arrest PGC
ARHGEF18	Arhgef18	Mitotic arrest PGC
ARHGEF2	Arhgef2	Migrating PGC
ARHGEF25	Arhgef25	Mitotic arrest PGC
ARHGEF3	Arhgef3	Mitotic arrest PGC
ARHGEF33	Arhgef33	Mitotic arrest PGC
ARHGEF37	Arhgef37	Mitotic arrest PGC
ARHGEF40	Arhgef40	Mitotic arrest PGC
ARHGEF40	Arhgef40	Mitotic arrest PGC
ARHGEF40	Arhgef40	Specification PGC
ARHGEF40	Arhgef40	Specification PGC
ARHGEF5	Arhgef5	Specification PGC
ARHGEF5	Arhgef5	Mitotic arrest PGC
ARHGEF5	Arhgef5	Specification PGC
ARHGEF5	Arhgef5	Mitotic arrest PGC
ARHGEF7	Arhgef7	Mitotic arrest PGC
ARID1A	Arid1a	Migrating PGC
ARID1A	Arid1a	Migrating PGC
ARID1A	Arid1a	Specification PGC
ARID1A	Arid1a	Specification PGC
ARID1B	Arid1b	Migrating PGC
ARID2	Arid2	Migrating PGC
ARID2	Arid2	Specification PGC
ARID2	Arid2	Specification PGC
ARID2	Arid2	Migrating PGC
ARID5A	Arid5a	Migrating PGC
ARID5B	Arid5b	Mitotic PGC
ARID5B	Arid5b	Migrating PGC
ARID5B	Arid5b	Migrating PGC
ARID5B	Arid5b	Mitotic PGC
ARL14EPL	Arl14epl	Mitotic arrest PGC
ARL15	Arl15	Mitotic PGC
ARL15	Arl15	Migrating PGC
ARL15	Arl15	Mitotic PGC
ARL15	Arl15	Migrating PGC
ARL2BP	Arl2bp	Mitotic arrest PGC
ARL3	Arl3	Mitotic arrest PGC
ARL5A	Arl5a	Mitotic PGC
ARL5C	Arl5c	Specification PGC
ARL6IP5	Arl6ip5	Specification PGC
ARL6IP6	Arl6ip6	Migrating PGC
ARL8A	Arl8a	Mitotic arrest PGC
ARL8B	Arl8b	Mitotic PGC
ARMC10	Armc10	Migrating PGC
ARMC10	Armc10	Specification PGC
ARMC10	Armc10	Migrating PGC
ARMC10	Armc10	Specification PGC
ARMC2	Armc2	Mitotic arrest PGC
ARMC3	Armc3	Mitotic arrest PGC
ARMC5	Armc5	Mitotic arrest PGC
ARMC8	Armc8	Mitotic PGC
ARMC9	Armc9	Mitotic arrest PGC
ARMCX1	Armcx1	Mitotic arrest PGC
ARMCX1	Armcx1	Specification PGC
ARMCX1	Armcx1	Specification PGC
ARMCX1	Armcx1	Mitotic arrest PGC
ARMCX2	Armcx2	Specification PGC
ARMCX4	Armcx4	Specification PGC
ARMCX4	Armcx4	Mitotic arrest PGC
ARMCX4	Armcx4	Mitotic arrest PGC
ARMCX4	Armcx4	Specification PGC
ARMCX6	Armcx6	Mitotic arrest PGC
ARNT2	Arnt2	Mitotic arrest PGC
ARNTL	Arntl	Mitotic arrest PGC
ARNTL2	Arntl2	Mitotic arrest PGC
ARPC2	Arpc2	Mitotic PGC
ARPC4	Arpc4	Migrating PGC
ARPC4	Arpc4	Specification PGC
ARPC4	Arpc4	Migrating PGC
ARPC4	Arpc4	Specification PGC
ARPIN	Arpin	Specification PGC
ARRB1	Arrb1	Specification PGC
ARRB2	Arrb2	Mitotic arrest PGC
ARRDC1	Arrdc1	Mitotic arrest PGC
ARSA	Arsa	Specification PGC
ART1	Art1	Mitotic arrest PGC
ART5	Art5	Mitotic arrest PGC
ARV1	Arv1	Mitotic arrest PGC
ARVCF	Arvcf	Migrating PGC
AS3MT	As3mt	Specification PGC
AS3MT	As3mt	Migrating PGC
AS3MT	As3mt	Migrating PGC
AS3MT	As3mt	Specification PGC
ASB13	Asb13	Specification PGC
ASB14	Asb14	Mitotic arrest PGC
ASB17	Asb17	Mitotic arrest PGC
ASB2	Asb2	Mitotic PGC
ASB4	Asb4	Mitotic arrest PGC
ASB4	Asb4	Mitotic arrest PGC
ASB6	Asb6	Migrating PGC
ASB7	Asb7	Specification PGC
ASB8	Asb8	Mitotic arrest PGC
ASCL2	Ascl2	Mitotic arrest PGC
ASF1A	Asf1a	Migrating PGC
ASF1A	Asf1a	Migrating PGC
ASF1A	Asf1a	Specification PGC
ASF1A	Asf1a	Specification PGC
ASF1B	Asf1b	Mitotic PGC
ASH1L	Ash1l	Mitotic arrest PGC
ASL	Asl	Mitotic arrest PGC
ASPG	Aspg	Specification PGC
ASPHD2	Asphd2	Mitotic arrest PGC
ASPM	Aspm	Mitotic PGC
ASPM	Aspm	Mitotic PGC
ASS1	Ass1	Migrating PGC
ASS1	Ass1	Mitotic PGC
ASS1	Ass1	Mitotic PGC
ASS1	Ass1	Migrating PGC
ASXL3	Asxl3	Mitotic arrest PGC
ATAD5	Atad5	Migrating PGC
ATF1	Atf1	Mitotic PGC
ATF2	Atf2	Mitotic arrest PGC
ATF4	Atf4	Mitotic PGC
ATF4	Atf4	Migrating PGC
ATF4	Atf4	Migrating PGC
ATF4	Atf4	Mitotic PGC
ATF5	Atf5	Specification PGC
ATF6	Atf6	Specification PGC
ATF6	Atf6	Mitotic arrest PGC
ATF6	Atf6	Mitotic arrest PGC
ATF6	Atf6	Specification PGC
ATF7	Atf7	Mitotic arrest PGC
ATF7IP2	Atf7ip2	Specification PGC
ATG10	Atg10	Mitotic arrest PGC
ATG12	Atg12	Mitotic PGC
ATG13	Atg13	Migrating PGC
ATG2A	Atg2a	Migrating PGC
ATG2B	Atg2b	Mitotic arrest PGC
ATG3	Atg3	Mitotic arrest PGC
ATG4C	Atg4c	Migrating PGC
ATG7	Atg7	Mitotic arrest PGC
ATG9A	Atg9a	Mitotic arrest PGC
ATL1	Atl1	Mitotic arrest PGC
ATL2	Atl2	Specification PGC
ATN1	Atn1	Mitotic arrest PGC
ATP10A	Atp10a	Migrating PGC
ATP11C	Atp11c	Mitotic arrest PGC
ATP13A2	Atp13a2	Migrating PGC
ATP13A3	Atp13a3	Specification PGC
ATP1A1	Atp1a1	Migrating PGC
ATP1A1	Atp1a1	Specification PGC
ATP1A1	Atp1a1	Specification PGC
ATP1A1	Atp1a1	Migrating PGC
ATP1B2	Atp1b2	Mitotic arrest PGC
ATP1B3	Atp1b3	Mitotic PGC
ATP23	Atp23	Mitotic arrest PGC
ATP2A2	Atp2a2	Specification PGC
ATP2A2	Atp2a2	Migrating PGC
ATP2A2	Atp2a2	Specification PGC
ATP2A2	Atp2a2	Migrating PGC
ATP2B4	Atp2b4	Mitotic arrest PGC
ATP2C1	Atp2c1	Specification PGC
ATP2C1	Atp2c1	Specification PGC
ATP2C1	Atp2c1	Migrating PGC
ATP2C1	Atp2c1	Migrating PGC
ATP2C2	Atp2c2	Mitotic arrest PGC
ATP5PD	Atp5h	Mitotic PGC
ATP6AP1	Atp6ap1	Migrating PGC
ATP6AP1	Atp6ap1	Specification PGC
ATP6AP1	Atp6ap1	Specification PGC
ATP6AP1	Atp6ap1	Migrating PGC
ATP6V0A1	Atp6v0a1	Mitotic arrest PGC
ATP6V1C2	Atp6v1c2	Mitotic arrest PGC
ATP6V1D	Atp6v1d	Mitotic arrest PGC
ATP6V1E1	Atp6v1e1	Mitotic arrest PGC
ATP7B	Atp7b	Mitotic arrest PGC
ATP7B	Atp7b	Mitotic arrest PGC
ATP8A1	Atp8a1	Migrating PGC
ATP8A2	Atp8a2	Mitotic arrest PGC
ATP8B2	Atp8b2	Mitotic arrest PGC
ATP8B3	Atp8b3	Specification PGC
ATP8B4	Atp8b4	Mitotic arrest PGC
ATPAF2	Atpaf2	Migrating PGC
ATPAF2	Atpaf2	Specification PGC
ATPAF2	Atpaf2	Migrating PGC
ATPAF2	Atpaf2	Specification PGC
ATRN	Atrn	Mitotic arrest PGC
ATRX	Atrx	Mitotic PGC
ATXN10	Atxn10	Mitotic PGC
ATXN10	Atxn10	Mitotic PGC
ATXN10	Atxn10	Migrating PGC
ATXN10	Atxn10	Migrating PGC
ATXN1L	Atxn1l	Specification PGC
ATXN3	Atxn3	Mitotic arrest PGC
ATXN7L1	Atxn7l1	Specification PGC
ATXN7L2	Atxn7l2	Mitotic arrest PGC
ATXN7L3	Atxn7l3	Migrating PGC
ATXN7L3B	Atxn7l3b	Migrating PGC
ATXN7L3B	Atxn7l3b	Specification PGC
ATXN7L3B	Atxn7l3b	Migrating PGC
ATXN7L3B	Atxn7l3b	Specification PGC
KIAA0319L	AU040320	Specification PGC
AURKA	Aurka	Mitotic PGC
AURKA	Aurka	Migrating PGC
AURKA	Aurka	Mitotic PGC
AURKA	Aurka	Migrating PGC
AUTS2	Auts2	Mitotic arrest PGC
AVPI1	Avpi1	Migrating PGC
C5orf51	AW549877	Migrating PGC
C5orf51	AW549877	Specification PGC
C5orf51	AW549877	Specification PGC
C5orf51	AW549877	Migrating PGC
AXDND1	Axdnd1	Mitotic arrest PGC
AXIN2	Axin2	Specification PGC
AXL	Axl	Mitotic arrest PGC
AZIN2	Azin2	Mitotic arrest PGC
C5orf24	B230219D22Rik	Specification PGC
B3GAT3	B3gat3	Migrating PGC
B3GAT3	B3gat3	Migrating PGC
B3GAT3	B3gat3	Specification PGC
B3GAT3	B3gat3	Specification PGC
B3GNT5	B3gnt5	Specification PGC
B3GNT7	B3gnt7	Specification PGC
B3GNT7	B3gnt7	Migrating PGC
B3GNT7	B3gnt7	Specification PGC
B3GNT7	B3gnt7	Migrating PGC
B4GALNT4	B4galnt4	Migrating PGC
B4GALT1	B4galt1	Migrating PGC
B4GALT6	B4galt6	Specification PGC
B4GALT6	B4galt6	Specification PGC
B4GALT6	B4galt6	Migrating PGC
B4GALT6	B4galt6	Migrating PGC
B4GAT1	B4gat1	Specification PGC
BABAM1	Babam1	Specification PGC
BABAM2	Babam2	Migrating PGC
BABAM2	Babam2	Migrating PGC
BABAM2	Babam2	Mitotic PGC
BABAM2	Babam2	Mitotic PGC
BACH2	Bach2	Specification PGC
BACH2	Bach2	Mitotic arrest PGC
BACH2	Bach2	Mitotic arrest PGC
BACH2	Bach2	Specification PGC
BAD	Bad	Migrating PGC
BAG2	Bag2	Specification PGC
BAG3	Bag3	Migrating PGC
BAG3	Bag3	Migrating PGC
BAHD1	Bahd1	Migrating PGC
BAIAP3	Baiap3	Mitotic arrest PGC
BAK1	Bak1	Specification PGC
BAMBI	Bambi	Specification PGC
BANK1	Bank1	Mitotic arrest PGC
BAP1	Bap1	Mitotic arrest PGC
BARD1	Bard1	Migrating PGC
BASP1	Basp1	Migrating PGC
BASP1	Basp1	Specification PGC
BASP1	Basp1	Migrating PGC
BASP1	Basp1	Specification PGC
BATF	Batf	Migrating PGC
BATF3	Batf3	Mitotic arrest PGC
BAX	Bax	Migrating PGC
BAZ2B	Baz2b	Mitotic arrest PGC
BBIP1	Bbip1	Migrating PGC
BBOF1	Bbof1	Mitotic arrest PGC
BBS1	Bbs1	Specification PGC
BBS12	Bbs12	Mitotic arrest PGC
BBS4	Bbs4	Mitotic arrest PGC
BBS9	Bbs9	Mitotic arrest PGC
C16orf91	BC003965	Mitotic PGC
C6orf89	BC004004	Mitotic arrest PGC
RUSF1	BC017158	Specification PGC
C1orf54	BC028528	Migrating PGC
C12orf60	BC049715	Mitotic arrest PGC
C11orf16	BC051019	Mitotic arrest PGC
C15orf41	BC052040	Migrating PGC
C15orf41	BC052040	Migrating PGC
BCAM	Bcam	Specification PGC
BCAN	Bcan	Mitotic arrest PGC
BCAR3	Bcar3	Mitotic arrest PGC
BCAS1	Bcas1	Mitotic arrest PGC
BCAS3	Bcas3	Mitotic arrest PGC
BCAT1	Bcat1	Specification PGC
BCAT2	Bcat2	Specification PGC
BCDIN3D	Bcdin3d	Migrating PGC
BCKDHB	Bckdhb	Specification PGC
BCL11A	Bcl11a	Mitotic PGC
BCL11A	Bcl11a	Mitotic arrest PGC
BCL11A	Bcl11a	Mitotic PGC
BCL11A	Bcl11a	Mitotic arrest PGC
BCL2L1	Bcl2l1	Mitotic arrest PGC
BCL2L11	Bcl2l11	Migrating PGC
BCL6B	Bcl6b	Mitotic arrest PGC
BCL7B	Bcl7b	Mitotic arrest PGC
BCL7C	Bcl7c	Migrating PGC
BCL9	Bcl9	Specification PGC
BCL9L	Bcl9l	Mitotic PGC
BCO1	Bco1	Mitotic arrest PGC
BCO2	Bco2	Mitotic arrest PGC
BCORL1	Bcorl1	Mitotic arrest PGC
BCR	Bcr	Mitotic arrest PGC
BCS1L	Bcs1l	Mitotic arrest PGC
BDH1	Bdh1	Mitotic arrest PGC
BDH2	Bdh2	Migrating PGC
BDH2	Bdh2	Migrating PGC
BEGAIN	Begain	Mitotic arrest PGC
BEND3	Bend3	Specification PGC
BEND3	Bend3	Migrating PGC
BEND3	Bend3	Specification PGC
BEND3	Bend3	Migrating PGC
BEND5	Bend5	Mitotic arrest PGC
BEND6	Bend6	Mitotic arrest PGC
BEND7	Bend7	Mitotic arrest PGC
BEST1	Best1	Mitotic arrest PGC
BEX3	Bex3	Migrating PGC
BEX3	Bex3	Specification PGC
BEX3	Bex3	Specification PGC
BEX3	Bex3	Migrating PGC
BFSP2	Bfsp2	Mitotic arrest PGC
BHMT	Bhmt	Specification PGC
BHMT2	Bhmt2	Mitotic arrest PGC
BICC1	Bicc1	Mitotic arrest PGC
BICD2	Bicd2	Mitotic arrest PGC
BICDL1	Bicdl1	Mitotic arrest PGC
BICRA	Bicra	Specification PGC
BIK	Bik	Mitotic arrest PGC
BIN1	Bin1	Mitotic arrest PGC
BIN2	Bin2	Mitotic arrest PGC
BIN3	Bin3	Mitotic arrest PGC
BLCAP	Blcap	Mitotic arrest PGC
BLM	Blm	Mitotic PGC
BLMH	Blmh	Mitotic arrest PGC
BLOC1S1	Bloc1s1	Mitotic arrest PGC
BLOC1S5	Bloc1s5	Mitotic arrest PGC
BLVRB	Blvrb	Specification PGC
COMMD3-BMI1	Bmi1	Mitotic arrest PGC
BMP2	Bmp2	Specification PGC
BMP2K	Bmp2k	Mitotic arrest PGC
BMP4	Bmp4	Specification PGC
BMPER	Bmper	Specification PGC
BMPR1A	Bmpr1a	Specification PGC
BMT2	Bmt2	Specification PGC
BNC1	Bnc1	Mitotic arrest PGC
BNC2	Bnc2	Mitotic arrest PGC
BNIP2	Bnip2	Mitotic arrest PGC
BNIP3	Bnip3	Migrating PGC
BOD1	Bod1	Mitotic arrest PGC
BOLA1	Bola1	Migrating PGC
BOLA1	Bola1	Migrating PGC
BOLA1	Bola1	Mitotic PGC
BOLA1	Bola1	Mitotic PGC
BOLL	Boll	Mitotic arrest PGC
BORCS5	Borcs5	Mitotic arrest PGC
BORCS8	Borcs8	Migrating PGC
BORCS8	Borcs8	Migrating PGC
BORCS8	Borcs8	Specification PGC
BORCS8	Borcs8	Specification PGC
BPGM	Bpgm	Migrating PGC
BPGM	Bpgm	Migrating PGC
BPGM	Bpgm	Specification PGC
BPGM	Bpgm	Specification PGC
BPIFB1	Bpifb1	Mitotic arrest PGC
BPIFB4	Bpifb4	Mitotic arrest PGC
BRCA1	Brca1	Migrating PGC
BRCC3	Brcc3	Specification PGC
BRCC3	Brcc3	Specification PGC
BRCC3	Brcc3	Migrating PGC
BRCC3	Brcc3	Migrating PGC
BRI3	Bri3	Mitotic arrest PGC
BRI3BP	Bri3bp	Migrating PGC
BRINP2	Brinp2	Mitotic arrest PGC
BRPF3	Brpf3	Migrating PGC
BRSK2	Brsk2	Mitotic arrest PGC
BRWD3	Brwd3	Specification PGC
BRWD3	Brwd3	Migrating PGC
BRWD3	Brwd3	Specification PGC
BRWD3	Brwd3	Migrating PGC
BSCL2	Bscl2	Migrating PGC
BSCL2	Bscl2	Specification PGC
BSCL2	Bscl2	Specification PGC
BSCL2	Bscl2	Migrating PGC
BSG	Bsg	Specification PGC
BTBD1	Btbd1	Specification PGC
BTBD10	Btbd10	Mitotic arrest PGC
BTBD17	Btbd17	Mitotic arrest PGC
BTBD18	Btbd18	Mitotic arrest PGC
BTBD2	Btbd2	Specification PGC
BTBD7	Btbd7	Specification PGC
BTBD7	Btbd7	Specification PGC
BTBD7	Btbd7	Mitotic arrest PGC
BTBD7	Btbd7	Mitotic arrest PGC
BTBD9	Btbd9	Mitotic arrest PGC
BTG2	Btg2	Mitotic arrest PGC
BTG3	Btg3	Mitotic PGC
BTRC	Btrc	Mitotic arrest PGC
BUD23	Bud23	Migrating PGC
BVES	Bves	Mitotic arrest PGC
BYSL	Bysl	Migrating PGC
BZW2	Bzw2	Specification PGC
C1D	C1d	Specification PGC
C1D	C1d	Migrating PGC
C1D	C1d	Migrating PGC
C1D	C1d	Specification PGC
C1GALT1	C1galt1	Specification PGC
C1GALT1	C1galt1	Migrating PGC
C1GALT1	C1galt1	Specification PGC
C1GALT1	C1galt1	Migrating PGC
C1QBP	C1qbp	Mitotic PGC
C1QL1	C1ql1	Mitotic arrest PGC
C1QTNF12	C1qtnf12	Mitotic arrest PGC
C1QTNF4	C1qtnf4	Mitotic arrest PGC
C2CD2	C2cd2	Mitotic arrest PGC
C2CD2L	C2cd2l	Mitotic arrest PGC
C2CD5	C2cd5	Mitotic PGC
C3	C3	Mitotic arrest PGC
CXorf56	C330007P06Rik	Specification PGC
C4B	C4b	Mitotic arrest PGC
C2orf42	C87436	Mitotic arrest PGC
C8B	C8b	Mitotic arrest PGC
C8G	C8g	Mitotic arrest PGC
CABCOCO1	Cabcoco1	Mitotic arrest PGC
CABIN1	Cabin1	Mitotic arrest PGC
CABLES2	Cables2	Mitotic arrest PGC
CACHD1	Cachd1	Specification PGC
CACHD1	Cachd1	Migrating PGC
CACHD1	Cachd1	Specification PGC
CACHD1	Cachd1	Migrating PGC
CACNA1A	Cacna1a	Mitotic arrest PGC
CACNA1B	Cacna1b	Mitotic arrest PGC
CACNA1H	Cacna1h	Mitotic arrest PGC
CACNA2D3	Cacna2d3	Mitotic arrest PGC
CACNB1	Cacnb1	Mitotic arrest PGC
CACNB3	Cacnb3	Mitotic arrest PGC
CACNB4	Cacnb4	Mitotic arrest PGC
CACNG4	Cacng4	Mitotic arrest PGC
CACNG6	Cacng6	Mitotic arrest PGC
CACNG8	Cacng8	Mitotic arrest PGC
CACTIN	Cactin	Migrating PGC
CAGE1	Cage1	Mitotic arrest PGC
CALCOCO1	Calcoco1	Mitotic arrest PGC
CALML4	Calml4	Migrating PGC
CALU	Calu	Migrating PGC
CAMK1	Camk1	Specification PGC
CAMK1G	Camk1g	Mitotic arrest PGC
CAMK2D	Camk2d	Mitotic arrest PGC
CAMK2G	Camk2g	Mitotic arrest PGC
CAMK2N1	Camk2n1	Mitotic arrest PGC
CAMKK1	Camkk1	Mitotic arrest PGC
CAMKK2	Camkk2	Mitotic arrest PGC
CAMKMT	Camkmt	Mitotic arrest PGC
CAMKV	Camkv	Migrating PGC
CAMTA2	Camta2	Mitotic arrest PGC
CAND2	Cand2	Specification PGC
CANT1	Cant1	Specification PGC
CANX	Canx	Specification PGC
CAP2	Cap2	Mitotic arrest PGC
CAPN10	Capn10	Mitotic arrest PGC
CAPN11	Capn11	Mitotic arrest PGC
CAPN2	Capn2	Migrating PGC
CAPN3	Capn3	Mitotic arrest PGC
CAPN5	Capn5	Mitotic arrest PGC
CAPN6	Capn6	Specification PGC
CAPNS1	Capns1	Migrating PGC
CAPNS1	Capns1	Migrating PGC
CAPNS1	Capns1	Specification PGC
CAPNS1	Capns1	Specification PGC
CAPSL	Capsl	Mitotic arrest PGC
CAPZA2	Capza2	Specification PGC
CA11	Car11	Mitotic arrest PGC
CA12	Car12	Migrating PGC
CA13	Car13	Specification PGC
CA14	Car14	Specification PGC
CA3	Car3	Specification PGC
CA4	Car4	Specification PGC
CA6	Car6	Mitotic arrest PGC
CA7	Car7	Specification PGC
CA7	Car7	Mitotic arrest PGC
CA7	Car7	Specification PGC
CA7	Car7	Mitotic arrest PGC
CARD10	Card10	Mitotic arrest PGC
CARD11	Card11	Mitotic arrest PGC
CARD19	Card19	Mitotic arrest PGC
CARMIL1	Carmil1	Mitotic PGC
CARMIL3	Carmil3	Mitotic arrest PGC
CARNMT1	Carnmt1	Migrating PGC
CARNMT1	Carnmt1	Migrating PGC
CARNMT1	Carnmt1	Mitotic PGC
CARNMT1	Carnmt1	Mitotic PGC
CARS2	Cars2	Mitotic PGC
CASC3	Casc3	Mitotic arrest PGC
CASK	Cask	Specification PGC
CASP3	Casp3	Specification PGC
CASP6	Casp6	Specification PGC
CASP8	Casp8	Specification PGC
CASP9	Casp9	Mitotic arrest PGC
CAT	Cat	Mitotic arrest PGC
CAT	Cat	Specification PGC
CAT	Cat	Specification PGC
CAT	Cat	Mitotic arrest PGC
CATSPER2	Catsper2	Mitotic arrest PGC
CATSPER4	Catsper4	Mitotic arrest PGC
CATSPERD	Catsperd	Mitotic arrest PGC
CAVIN1	Cavin1	Mitotic arrest PGC
CAVIN3	Cavin3	Mitotic arrest PGC
CBFA2T2	Cbfa2t2	Migrating PGC
CBFA2T3	Cbfa2t3	Mitotic arrest PGC
CBFB	Cbfb	Specification PGC
CBLL1	Cbll1	Migrating PGC
CBLN1	Cbln1	Mitotic arrest PGC
CBR3	Cbr3	Mitotic arrest PGC
CBR4	Cbr4	Mitotic PGC
CBR4	Cbr4	Migrating PGC
CBR4	Cbr4	Mitotic PGC
CBR4	Cbr4	Migrating PGC
CBS	Cbs	Mitotic PGC
CBX1	Cbx1	Mitotic PGC
CBX1	Cbx1	Migrating PGC
CBX1	Cbx1	Mitotic PGC
CBX1	Cbx1	Migrating PGC
CBX2	Cbx2	Migrating PGC
CBX5	Cbx5	Specification PGC
CBX8	Cbx8	Mitotic arrest PGC
CBY1	Cby1	Migrating PGC
CC2D2A	Cc2d2a	Migrating PGC
CCAR1	Ccar1	Mitotic PGC
CCAR2	Ccar2	Mitotic arrest PGC
CCDC102A	Ccdc102a	Mitotic arrest PGC
CCDC102A	Ccdc102a	Specification PGC
CCDC102A	Ccdc102a	Mitotic arrest PGC
CCDC102A	Ccdc102a	Specification PGC
CCDC103	Ccdc103	Specification PGC
CCDC107	Ccdc107	Migrating PGC
CCDC113	Ccdc113	Mitotic arrest PGC
CCDC114	Ccdc114	Mitotic arrest PGC
CCDC115	Ccdc115	Mitotic PGC
CCDC120	Ccdc120	Mitotic arrest PGC
CCDC125	Ccdc125	Specification PGC
CCDC126	Ccdc126	Mitotic PGC
CCDC13	Ccdc13	Mitotic arrest PGC
CCDC130	Ccdc130	Mitotic arrest PGC
CCDC136	Ccdc136	Mitotic arrest PGC
CCDC137	Ccdc137	Migrating PGC
CCDC137	Ccdc137	Specification PGC
CCDC137	Ccdc137	Migrating PGC
CCDC137	Ccdc137	Specification PGC
CCDC138	Ccdc138	Mitotic arrest PGC
CCDC141	Ccdc141	Mitotic arrest PGC
CCDC146	Ccdc146	Mitotic arrest PGC
CCDC15	Ccdc15	Mitotic arrest PGC
CCDC150	Ccdc150	Mitotic arrest PGC
CCDC157	Ccdc157	Mitotic arrest PGC
CCDC158	Ccdc158	Mitotic arrest PGC
CCDC160	Ccdc160	Migrating PGC
CCDC171	Ccdc171	Mitotic arrest PGC
CCDC173	Ccdc173	Mitotic arrest PGC
CCDC174	Ccdc174	Mitotic arrest PGC
CCDC175	Ccdc175	Mitotic arrest PGC
CCDC180	Ccdc180	Mitotic arrest PGC
CCDC184	Ccdc184	Mitotic arrest PGC
CCDC189	Ccdc189	Mitotic arrest PGC
CCDC189	Ccdc189	Mitotic arrest PGC
CCDC189	Ccdc189	Migrating PGC
CCDC189	Ccdc189	Migrating PGC
CCDC191	Ccdc191	Mitotic arrest PGC
CCDC25	Ccdc25	Mitotic arrest PGC
CCDC28A	Ccdc28a	Mitotic arrest PGC
CCDC39	Ccdc39	Mitotic arrest PGC
CCDC40	Ccdc40	Mitotic arrest PGC
CCDC47	Ccdc47	Specification PGC
CCDC6	Ccdc6	Mitotic arrest PGC
CCDC60	Ccdc60	Mitotic arrest PGC
CCDC61	Ccdc61	Mitotic arrest PGC
CCDC62	Ccdc62	Mitotic arrest PGC
CCDC65	Ccdc65	Mitotic arrest PGC
CCDC85B	Ccdc85b	Migrating PGC
CCDC85B	Ccdc85b	Specification PGC
CCDC85B	Ccdc85b	Migrating PGC
CCDC85B	Ccdc85b	Specification PGC
CCDC85C	Ccdc85c	Specification PGC
CCDC92	Ccdc92	Mitotic arrest PGC
CCDC92B	Ccdc92b	Mitotic arrest PGC
CCHCR1	Cchcr1	Migrating PGC
CCL25	Ccl25	Mitotic arrest PGC
CCM2	Ccm2	Mitotic arrest PGC
CCNB1	Ccnb1	Mitotic PGC
CCNB1IP1	Ccnb1ip1	Migrating PGC
CCNB1IP1	Ccnb1ip1	Specification PGC
CCNB1IP1	Ccnb1ip1	Specification PGC
CCNB1IP1	Ccnb1ip1	Migrating PGC
CCNB2	Ccnb2	Mitotic PGC
CCNB3	Ccnb3	Mitotic arrest PGC
CCND1	Ccnd1	Specification PGC
CCND3	Ccnd3	Migrating PGC
CCNE1	Ccne1	Mitotic PGC
CCNE1	Ccne1	Migrating PGC
CCNE1	Ccne1	Migrating PGC
CCNE1	Ccne1	Mitotic PGC
CCNF	Ccnf	Mitotic PGC
CCNG1	Ccng1	Mitotic PGC
CCNG2	Ccng2	Mitotic arrest PGC
CCNL2	Ccnl2	Mitotic arrest PGC
CCNT1	Ccnt1	Mitotic arrest PGC
CCNY	Ccny	Mitotic arrest PGC
CCP110	Ccp110	Mitotic arrest PGC
C15orf65	Ccpg1os	Mitotic arrest PGC
CCR7	Ccr7	Mitotic arrest PGC
CCSAP	Ccsap	Mitotic arrest PGC
CCZ1	Ccz1	Mitotic PGC
CD151	Cd151	Mitotic arrest PGC
CD164L2	Cd164l2	Migrating PGC
CD177	Cd177	Mitotic arrest PGC
CD2	Cd2	Mitotic arrest PGC
CD200	Cd200	Mitotic arrest PGC
CD27	Cd27	Mitotic arrest PGC
CD276	Cd276	Migrating PGC
CD2AP	Cd2ap	Mitotic PGC
CD302	Cd302	Mitotic arrest PGC
CD320	Cd320	Mitotic arrest PGC
CD34	Cd34	Mitotic arrest PGC
CD3D	Cd3d	Mitotic arrest PGC
CD3EAP	Cd3eap	Migrating PGC
CD3EAP	Cd3eap	Migrating PGC
CD3EAP	Cd3eap	Mitotic PGC
CD3EAP	Cd3eap	Mitotic PGC
CD59	Cd59b	Mitotic PGC
CD68	Cd68	Mitotic arrest PGC
CD79A	Cd79a	Mitotic arrest PGC
CD86	Cd86	Mitotic arrest PGC
CD99L2	Cd99l2	Mitotic arrest PGC
CDAN1	Cdan1	Specification PGC
CDC123	Cdc123	Migrating PGC
CDC123	Cdc123	Specification PGC
CDC123	Cdc123	Migrating PGC
CDC123	Cdc123	Specification PGC
CDC14B	Cdc14b	Specification PGC
CDC25A	Cdc25a	Mitotic PGC
CDC25B	Cdc25b	Mitotic arrest PGC
CDC27	Cdc27	Mitotic PGC
CDC27	Cdc27	Migrating PGC
CDC27	Cdc27	Migrating PGC
CDC27	Cdc27	Mitotic PGC
CDC27	Cdc27	Mitotic PGC
CDC27	Cdc27	Migrating PGC
CDC34	Cdc34	Mitotic PGC
CDC34	Cdc34	Migrating PGC
CDC34	Cdc34	Migrating PGC
CDC34	Cdc34	Mitotic PGC
CDC40	Cdc40	Mitotic arrest PGC
CDC42BPG	Cdc42bpg	Mitotic arrest PGC
CDC42EP3	Cdc42ep3	Migrating PGC
CDC42EP5	Cdc42ep5	Specification PGC
CDC42EP5	Cdc42ep5	Mitotic PGC
CDC42EP5	Cdc42ep5	Specification PGC
CDC42EP5	Cdc42ep5	Mitotic PGC
CDC42SE1	Cdc42se1	Specification PGC
CDC42SE2	Cdc42se2	Mitotic PGC
CDC45	Cdc45	Migrating PGC
CDC5L	Cdc5l	Mitotic arrest PGC
CDC6	Cdc6	Migrating PGC
CDC7	Cdc7	Mitotic PGC
CDC73	Cdc73	Mitotic PGC
CDCA5	Cdca5	Migrating PGC
CDCA5	Cdca5	Mitotic PGC
CDCA5	Cdca5	Mitotic PGC
CDCA5	Cdca5	Migrating PGC
CDCA7L	Cdca7l	Mitotic arrest PGC
CDCP1	Cdcp1	Migrating PGC
CDCP1	Cdcp1	Specification PGC
CDCP1	Cdcp1	Migrating PGC
CDCP1	Cdcp1	Specification PGC
CDH1	Cdh1	Specification PGC
CDH11	Cdh11	Specification PGC
CDH12	Cdh12	Mitotic arrest PGC
CDH13	Cdh13	Specification PGC
CDH15	Cdh15	Mitotic arrest PGC
CDH2	Cdh2	Mitotic arrest PGC
CDH2	Cdh2	Specification PGC
CDH2	Cdh2	Mitotic arrest PGC
CDH2	Cdh2	Specification PGC
CDH20	Cdh20	Mitotic arrest PGC
CDH3	Cdh3	Migrating PGC
CDIP1	Cdip1	Mitotic arrest PGC
CDIPT	Cdipt	Migrating PGC
CDIPT	Cdipt	Migrating PGC
CDIPT	Cdipt	Specification PGC
CDIPT	Cdipt	Specification PGC
CDK1	Cdk1	Specification PGC
CDK1	Cdk1	Mitotic PGC
CDK1	Cdk1	Mitotic PGC
CDK1	Cdk1	Specification PGC
CDK10	Cdk10	Mitotic arrest PGC
CDK18	Cdk18	Specification PGC
CDK2	Cdk2	Mitotic arrest PGC
CDK2	Cdk2	Mitotic arrest PGC
CDK20	Cdk20	Mitotic arrest PGC
CDK2AP1	Cdk2ap1	Migrating PGC
CDK2AP1	Cdk2ap1	Specification PGC
CDK2AP1	Cdk2ap1	Specification PGC
CDK2AP1	Cdk2ap1	Migrating PGC
CDK5	Cdk5	Mitotic PGC
CDK7	Cdk7	Mitotic PGC
CDKL2	Cdkl2	Mitotic arrest PGC
CDKL4	Cdkl4	Mitotic arrest PGC
CDKN1A	Cdkn1a	Mitotic PGC
CDKN2A	Cdkn2a	Mitotic arrest PGC
CDKN2AIPNL	Cdkn2aipnl	Migrating PGC
CDKN2B	Cdkn2b	Mitotic arrest PGC
CDO1	Cdo1	Mitotic arrest PGC
CDO1	Cdo1	Mitotic PGC
CDO1	Cdo1	Mitotic arrest PGC
CDO1	Cdo1	Mitotic PGC
CDR2	Cdr2	Mitotic arrest PGC
CDR2L	Cdr2l	Mitotic arrest PGC
CDS1	Cds1	Migrating PGC
CDS1	Cds1	Mitotic PGC
CDS1	Cds1	Migrating PGC
CDS1	Cds1	Mitotic PGC
CDS2	Cds2	Specification PGC
CDX1	Cdx1	Specification PGC
CDX2	Cdx2	Migrating PGC
CDX2	Cdx2	Specification PGC
CDX2	Cdx2	Migrating PGC
CDX2	Cdx2	Specification PGC
CDX4	Cdx4	Specification PGC
CDYL	Cdyl	Migrating PGC
CDYL2	Cdyl2	Mitotic PGC
CEACAM1	Ceacam1	Specification PGC
CEACAM20	Ceacam20	Mitotic arrest PGC
CEBPD	Cebpd	Migrating PGC
CELA1	Cela1	Mitotic arrest PGC
CELA2A	Cela2a	Mitotic arrest PGC
CELF2	Celf2	Mitotic arrest PGC
CELF3	Celf3	Mitotic arrest PGC
CELF4	Celf4	Migrating PGC
CELF4	Celf4	Specification PGC
CELF4	Celf4	Migrating PGC
CELF4	Celf4	Specification PGC
CELSR1	Celsr1	Specification PGC
CELSR1	Celsr1	Migrating PGC
CELSR1	Celsr1	Specification PGC
CELSR1	Celsr1	Migrating PGC
CELSR2	Celsr2	Mitotic arrest PGC
CELSR2	Celsr2	Mitotic arrest PGC
CENPB	Cenpb	Migrating PGC
CENPC	Cenpc1	Mitotic arrest PGC
CENPI	Cenpi	Mitotic PGC
CENPI	Cenpi	Mitotic PGC
CENPI	Cenpi	Migrating PGC
CENPI	Cenpi	Migrating PGC
CENPJ	Cenpj	Mitotic arrest PGC
CENPK	Cenpk	Migrating PGC
CENPK	Cenpk	Migrating PGC
CENPK	Cenpk	Specification PGC
CENPK	Cenpk	Specification PGC
CENPM	Cenpm	Mitotic PGC
CENPN	Cenpn	Migrating PGC
CENPS	Cenps	Migrating PGC
CENPU	Cenpu	Mitotic PGC
CENPV	Cenpv	Mitotic arrest PGC
CENPX	Cenpx	Specification PGC
CENPX	Cenpx	Migrating PGC
CENPX	Cenpx	Specification PGC
CENPX	Cenpx	Migrating PGC
CEP104	Cep104	Mitotic arrest PGC
CEP120	Cep120	Mitotic arrest PGC
CEP135	Cep135	Specification PGC
CEP164	Cep164	Migrating PGC
CEP170	Cep170	Mitotic arrest PGC
CEP170B	Cep170b	Specification PGC
CEP170B	Cep170b	Specification PGC
CEP170B	Cep170b	Mitotic arrest PGC
CEP170B	Cep170b	Mitotic arrest PGC
CEP19	Cep19	Mitotic arrest PGC
CEP192	Cep192	Mitotic PGC
CEP350	Cep350	Mitotic arrest PGC
CEP41	Cep41	Mitotic PGC
CEP44	Cep44	Mitotic arrest PGC
CEP57	Cep57	Migrating PGC
CEP70	Cep70	Mitotic arrest PGC
CEP85	Cep85	Mitotic arrest PGC
CEP89	Cep89	Migrating PGC
CEP95	Cep95	Mitotic arrest PGC
CEPT1	Cept1	Mitotic arrest PGC
CER1	Cer1	Specification PGC
CERCAM	Cercam	Specification PGC
CERK	Cerk	Migrating PGC
CERKL	Cerkl	Migrating PGC
CERS2	Cers2	Migrating PGC
CERS2	Cers2	Specification PGC
CERS2	Cers2	Migrating PGC
CERS2	Cers2	Specification PGC
CERS3	Cers3	Mitotic arrest PGC
CERS4	Cers4	Mitotic arrest PGC
CERS6	Cers6	Mitotic arrest PGC
CES5A	Ces5a	Mitotic arrest PGC
CETN1	Cetn1	Mitotic arrest PGC
CFAP126	Cfap126	Mitotic arrest PGC
CFAP126	Cfap126	Mitotic arrest PGC
CFAP126	Cfap126	Migrating PGC
CFAP126	Cfap126	Migrating PGC
CFAP206	Cfap206	Mitotic arrest PGC
CFAP43	Cfap43	Mitotic arrest PGC
CFAP44	Cfap44	Mitotic arrest PGC
CFAP45	Cfap45	Mitotic arrest PGC
CFAP52	Cfap52	Mitotic arrest PGC
CFAP54	Cfap54	Mitotic arrest PGC
CFAP57	Cfap57	Mitotic arrest PGC
CFAP69	Cfap69	Mitotic arrest PGC
CFAP70	Cfap70	Mitotic arrest PGC
CFAP74	Cfap74	Mitotic arrest PGC
CFC1	Cfc1	Specification PGC
CFI	Cfi	Mitotic arrest PGC
CFP	Cfp	Mitotic arrest PGC
CFTR	Cftr	Mitotic arrest PGC
CGN	Cgn	Mitotic arrest PGC
CGNL1	Cgnl1	Migrating PGC
CGNL1	Cgnl1	Specification PGC
CGNL1	Cgnl1	Migrating PGC
CGNL1	Cgnl1	Specification PGC
CHAC2	Chac2	Mitotic arrest PGC
CHAF1B	Chaf1b	Migrating PGC
CHAF1B	Chaf1b	Migrating PGC
CHAF1B	Chaf1b	Mitotic PGC
CHAF1B	Chaf1b	Mitotic PGC
CHCHD10	Chchd10	Mitotic PGC
CHCHD4	Chchd4	Mitotic PGC
CHCHD5	Chchd5	Migrating PGC
CHCHD5	Chchd5	Migrating PGC
CHCHD7	Chchd7	Mitotic arrest PGC
CHD1L	Chd1l	Mitotic arrest PGC
CHD5	Chd5	Mitotic arrest PGC
CHD6	Chd6	Mitotic arrest PGC
CHEK2	Chek2	Migrating PGC
CHGA	Chga	Migrating PGC
CHIC1	Chic1	Mitotic arrest PGC
CHI3L1	Chil1	Mitotic arrest PGC
CHKA	Chka	Specification PGC
CHKA	Chka	Mitotic arrest PGC
CHKA	Chka	Specification PGC
CHKA	Chka	Mitotic arrest PGC
CHKB	Chkb	Specification PGC
CHL1	Chl1	Mitotic arrest PGC
CHMP1B	Chmp1b	Mitotic arrest PGC
CHMP2A	Chmp2a	Mitotic arrest PGC
CHMP4B	Chmp4b	Mitotic PGC
CHMP4C	Chmp4c	Migrating PGC
CHMP4C	Chmp4c	Mitotic PGC
CHMP4C	Chmp4c	Migrating PGC
CHMP4C	Chmp4c	Mitotic PGC
CHMP5	Chmp5	Migrating PGC
CHMP6	Chmp6	Specification PGC
CHMP6	Chmp6	Migrating PGC
CHMP6	Chmp6	Migrating PGC
CHMP6	Chmp6	Specification PGC
CHMP7	Chmp7	Mitotic arrest PGC
CHN2	Chn2	Specification PGC
CHPF	Chpf	Migrating PGC
CHRDL1	Chrdl1	Mitotic arrest PGC
CHRM3	Chrm3	Mitotic arrest PGC
CHRNA7	Chrna7	Migrating PGC
CHRNB1	Chrnb1	Mitotic arrest PGC
CHRNB4	Chrnb4	Mitotic arrest PGC
CHST1	Chst1	Mitotic arrest PGC
CHST11	Chst11	Mitotic arrest PGC
CHST14	Chst14	Specification PGC
CHST15	Chst15	Mitotic PGC
CHST7	Chst7	Specification PGC
CHSY1	Chsy1	Migrating PGC
CHUK	Chuk	Mitotic arrest PGC
CHURC1	Churc1	Migrating PGC
CIAPIN1	Ciapin1	Mitotic arrest PGC
CIB2	Cib2	Mitotic arrest PGC
CIDEA	Cidea	Mitotic arrest PGC
CILP2	Cilp2	Mitotic arrest PGC
CINP	Cinp	Migrating PGC
CINP	Cinp	Mitotic PGC
CINP	Cinp	Mitotic PGC
CINP	Cinp	Migrating PGC
CISD2	Cisd2	Migrating PGC
CISD2	Cisd2	Specification PGC
CISD2	Cisd2	Specification PGC
CISD2	Cisd2	Migrating PGC
CISD3	Cisd3	Mitotic arrest PGC
CITED1	Cited1	Specification PGC
CITED2	Cited2	Specification PGC
CITED4	Cited4	Mitotic PGC
CKAP2	Ckap2	Mitotic PGC
CKAP2L	Ckap2l	Mitotic PGC
CKAP4	Ckap4	Specification PGC
CKB	Ckb	Migrating PGC
CKB	Ckb	Mitotic PGC
CKB	Ckb	Migrating PGC
CKB	Ckb	Mitotic PGC
CKLF	Cklf	Migrating PGC
CKLF	Cklf	Migrating PGC
CKS1B	Cks1b	Specification PGC
CLASP1	Clasp1	Mitotic arrest PGC
CLCA1	Clca1	Mitotic arrest PGC
CLCC1	Clcc1	Mitotic arrest PGC
CLCF1	Clcf1	Mitotic arrest PGC
CLCN4	Clcn4	Specification PGC
CLCN5	Clcn5	Specification PGC
CLCN6	Clcn6	Mitotic arrest PGC
CLCNKB	Clcnka	Mitotic arrest PGC
CLDN12	Cldn12	Mitotic arrest PGC
CLDN12	Cldn12	Specification PGC
CLDN12	Cldn12	Specification PGC
CLDN12	Cldn12	Mitotic arrest PGC
CLDN2	Cldn2	Specification PGC
CLDN4	Cldn4	Specification PGC
CLDN5	Cldn5	Migrating PGC
CLDN5	Cldn5	Migrating PGC
CLDN5	Cldn5	Specification PGC
CLDN5	Cldn5	Specification PGC
CLDN6	Cldn6	Specification PGC
CLDN7	Cldn7	Specification PGC
CLDN7	Cldn7	Specification PGC
CLDN7	Cldn7	Migrating PGC
CLDN7	Cldn7	Migrating PGC
CLDN9	Cldn9	Specification PGC
CLDND1	Cldnd1	Specification PGC
CLEC10A	Clec10a	Mitotic arrest PGC
CLEC12A	Clec12a	Migrating PGC
CLEC16A	Clec16a	Mitotic arrest PGC
CLEC2L	Clec2l	Mitotic arrest PGC
CLEC4F	Clec4f	Mitotic arrest PGC
CLGN	Clgn	Mitotic arrest PGC
CLIC4	Clic4	Specification PGC
CLIC4	Clic4	Migrating PGC
CLIC4	Clic4	Migrating PGC
CLIC4	Clic4	Specification PGC
CLIC5	Clic5	Specification PGC
CLIC6	Clic6	Specification PGC
CLIP3	Clip3	Mitotic arrest PGC
CLIP4	Clip4	Mitotic arrest PGC
CLK1	Clk1	Specification PGC
CLK1	Clk1	Migrating PGC
CLK1	Clk1	Migrating PGC
CLK1	Clk1	Specification PGC
CLMN	Clmn	Specification PGC
CLMP	Clmp	Mitotic arrest PGC
CLN3	Cln3	Mitotic arrest PGC
CLN6	Cln6	Migrating PGC
CLN6	Cln6	Specification PGC
CLN6	Cln6	Migrating PGC
CLN6	Cln6	Specification PGC
CLNS1A	Clns1a	Specification PGC
CLNS1A	Clns1a	Specification PGC
CLNS1A	Clns1a	Migrating PGC
CLNS1A	Clns1a	Migrating PGC
CLP1	Clp1	Mitotic arrest PGC
CLPB	Clpb	Mitotic arrest PGC
CLPP	Clpp	Mitotic PGC
CLPP	Clpp	Migrating PGC
CLPP	Clpp	Mitotic PGC
CLPP	Clpp	Migrating PGC
CLPTM1	Clptm1	Specification PGC
CLSTN1	Clstn1	Mitotic arrest PGC
CLSTN1	Clstn1	Specification PGC
CLSTN1	Clstn1	Mitotic arrest PGC
CLSTN1	Clstn1	Specification PGC
CLSTN3	Clstn3	Mitotic arrest PGC
CLTC	Cltc	Specification PGC
CLUAP1	Cluap1	Mitotic arrest PGC
CLUH	Cluh	Mitotic arrest PGC
CMBL	Cmbl	Mitotic arrest PGC
CMIP	Cmip	Mitotic arrest PGC
CMPK1	Cmpk1	Mitotic PGC
CMTM3	Cmtm3	Mitotic arrest PGC
CMTM3	Cmtm3	Specification PGC
CMTM3	Cmtm3	Mitotic arrest PGC
CMTM3	Cmtm3	Specification PGC
CMTM4	Cmtm4	Specification PGC
CMTM6	Cmtm6	Specification PGC
CMTM8	Cmtm8	Migrating PGC
CMTM8	Cmtm8	Migrating PGC
CNDP2	Cndp2	Migrating PGC
CNIH1	Cnih1	Specification PGC
CNIH1	Cnih1	Mitotic PGC
CNIH1	Cnih1	Migrating PGC
CNIH1	Cnih1	Specification PGC
CNIH1	Cnih1	Mitotic PGC
CNIH1	Cnih1	Migrating PGC
CNIH1	Cnih1	Mitotic PGC
CNIH1	Cnih1	Specification PGC
CNIH1	Cnih1	Migrating PGC
CNKSR1	Cnksr1	Mitotic arrest PGC
CNKSR3	Cnksr3	Mitotic arrest PGC
CNKSR3	Cnksr3	Specification PGC
CNKSR3	Cnksr3	Specification PGC
CNKSR3	Cnksr3	Mitotic arrest PGC
CNMD	Cnmd	Mitotic arrest PGC
CNN3	Cnn3	Specification PGC
CNN3	Cnn3	Specification PGC
CNN3	Cnn3	Migrating PGC
CNN3	Cnn3	Migrating PGC
CNNM4	Cnnm4	Mitotic arrest PGC
CNOT1	Cnot1	Specification PGC
CNOT10	Cnot10	Mitotic arrest PGC
CNOT11	Cnot11	Mitotic arrest PGC
CNOT3	Cnot3	Mitotic arrest PGC
CNOT4	Cnot4	Mitotic arrest PGC
CNOT7	Cnot7	Specification PGC
CNP	Cnp	Mitotic arrest PGC
CNPPD1	Cnppd1	Mitotic arrest PGC
CNPY1	Cnpy1	Mitotic PGC
CNPY4	Cnpy4	Specification PGC
CNRIP1	Cnrip1	Mitotic arrest PGC
CNTN6	Cntn6	Mitotic arrest PGC
COBL	Cobl	Mitotic arrest PGC
COBLL1	Cobll1	Mitotic arrest PGC
COCH	Coch	Mitotic arrest PGC
COG2	Cog2	Mitotic arrest PGC
COG4	Cog4	Mitotic arrest PGC
COG8	Cog8	Specification PGC
COL11A1	Col11a1	Mitotic arrest PGC
COL13A1	Col13a1	Mitotic arrest PGC
COL14A1	Col14a1	Mitotic arrest PGC
COL16A1	Col16a1	Mitotic arrest PGC
COL18A1	Col18a1	Specification PGC
COL18A1	Col18a1	Migrating PGC
COL18A1	Col18a1	Migrating PGC
COL18A1	Col18a1	Specification PGC
COL1A1	Col1a1	Mitotic arrest PGC
COL23A1	Col23a1	Mitotic arrest PGC
COL24A1	Col24a1	Mitotic arrest PGC
COL25A1	Col25a1	Mitotic arrest PGC
COL26A1	Col26a1	Mitotic arrest PGC
COL2A1	Col2a1	Specification PGC
COL3A1	Col3a1	Mitotic arrest PGC
COL4A3	Col4a3	Mitotic arrest PGC
CERT1	Col4a3bp	Mitotic arrest PGC
COL4A4	Col4a4	Mitotic arrest PGC
COL4A5	Col4a5	Specification PGC
COL4A6	Col4a6	Specification PGC
COL5A1	Col5a1	Mitotic arrest PGC
COL6A1	Col6a1	Mitotic arrest PGC
COL6A2	Col6a2	Mitotic arrest PGC
COL6A3	Col6a3	Mitotic arrest PGC
COL6A5	Col6a5	Mitotic arrest PGC
COL7A1	Col7a1	Mitotic arrest PGC
COLEC12	Colec12	Specification PGC
COMMD3	Commd3	Mitotic PGC
COMMD7	Commd7	Mitotic arrest PGC
COMT	Comt	Specification PGC
COMTD1	Comtd1	Specification PGC
COMTD1	Comtd1	Migrating PGC
COMTD1	Comtd1	Specification PGC
COMTD1	Comtd1	Migrating PGC
COPB2	Copb2	Mitotic arrest PGC
COPG1	Copg1	Specification PGC
COPG2	Copg2	Mitotic arrest PGC
COPS7A	Cops7a	Mitotic PGC
COPS8	Cops8	Mitotic PGC
COPZ2	Copz2	Migrating PGC
COQ10B	Coq10b	Mitotic arrest PGC
COQ3	Coq3	Mitotic arrest PGC
COQ4	Coq4	Migrating PGC
COQ4	Coq4	Specification PGC
COQ4	Coq4	Specification PGC
COQ4	Coq4	Migrating PGC
COQ8A	Coq8a	Mitotic arrest PGC
COQ9	Coq9	Mitotic arrest PGC
CORO1A	Coro1a	Mitotic arrest PGC
CORO1C	Coro1c	Migrating PGC
CORO1C	Coro1c	Specification PGC
CORO1C	Coro1c	Migrating PGC
CORO1C	Coro1c	Specification PGC
CORO2B	Coro2b	Migrating PGC
COX10	Cox10	Mitotic arrest PGC
COX14	Cox14	Migrating PGC
COX17	Cox17	Migrating PGC
COX18	Cox18	Mitotic PGC
COX19	Cox19	Mitotic arrest PGC
COX4I2	Cox4i2	Specification PGC
COX6B2	Cox6b2	Mitotic PGC
COX7A1	Cox7a1	Mitotic PGC
CPD	Cpd	Specification PGC
CPE	Cpe	Specification PGC
CPEB1	Cpeb1	Mitotic arrest PGC
CPEB1	Cpeb1	Mitotic PGC
CPEB1	Cpeb1	Mitotic PGC
CPEB1	Cpeb1	Mitotic arrest PGC
CPEB3	Cpeb3	Mitotic arrest PGC
CPEB4	Cpeb4	Mitotic arrest PGC
CPM	Cpm	Mitotic arrest PGC
CPM	Cpm	Mitotic arrest PGC
CPM	Cpm	Specification PGC
CPM	Cpm	Specification PGC
CPN1	Cpn1	Mitotic arrest PGC
CPNE3	Cpne3	Mitotic PGC
CPNE5	Cpne5	Mitotic arrest PGC
CPOX	Cpox	Specification PGC
CPQ	Cpq	Mitotic arrest PGC
CPSF1	Cpsf1	Mitotic arrest PGC
CPSF2	Cpsf2	Mitotic PGC
CPSF4L	Cpsf4l	Mitotic PGC
CPSF6	Cpsf6	Specification PGC
CPT1A	Cpt1a	Mitotic arrest PGC
CPT1A	Cpt1a	Mitotic PGC
CPT1A	Cpt1a	Mitotic PGC
CPT1A	Cpt1a	Mitotic arrest PGC
CPT1C	Cpt1c	Mitotic arrest PGC
CPT2	Cpt2	Mitotic arrest PGC
CPTP	Cptp	Specification PGC
CPVL	Cpvl	Mitotic arrest PGC
CPXM1	Cpxm1	Mitotic arrest PGC
CPXM2	Cpxm2	Mitotic arrest PGC
CRABP1	Crabp1	Migrating PGC
CRABP2	Crabp2	Mitotic arrest PGC
CRACR2B	Cracr2b	Mitotic arrest PGC
CRADD	Cradd	Mitotic PGC
CRAT	Crat	Mitotic arrest PGC
CRB1	Crb1	Mitotic arrest PGC
CRB2	Crb2	Specification PGC
CRBN	Crbn	Mitotic arrest PGC
CREB1	Creb1	Specification PGC
CREB3	Creb3	Specification PGC
CREB3L1	Creb3l1	Mitotic arrest PGC
CREB3L2	Creb3l2	Mitotic PGC
CREB3L3	Creb3l3	Mitotic arrest PGC
CREB3L4	Creb3l4	Mitotic arrest PGC
CREBL2	Crebl2	Mitotic arrest PGC
CREG2	Creg2	Mitotic arrest PGC
CRELD2	Creld2	Mitotic arrest PGC
CRISPLD1	Crispld1	Specification PGC
CRISPLD2	Crispld2	Mitotic arrest PGC
CRK	Crk	Specification PGC
CRLF1	Crlf1	Mitotic arrest PGC
CRLF2	Crlf2	Mitotic PGC
CRLF3	Crlf3	Mitotic arrest PGC
CRNKL1	Crnkl1	Mitotic arrest PGC
CROT	Crot	Specification PGC
CRTAM	Crtam	Mitotic arrest PGC
CRTC1	Crtc1	Mitotic arrest PGC
CRTC2	Crtc2	Migrating PGC
CRTC3	Crtc3	Mitotic arrest PGC
CRY1	Cry1	Mitotic arrest PGC
CRY2	Cry2	Mitotic arrest PGC
CRYAB	Cryab	Mitotic arrest PGC
CRYBB2	Crybb2	Mitotic arrest PGC
CRYBB3	Crybb3	Mitotic arrest PGC
CRYBG1	Crybg1	Mitotic arrest PGC
CRYM	Crym	Mitotic arrest PGC
CRYZ	Cryz	Mitotic arrest PGC
CRYZL1	Cryzl1	Migrating PGC
CS	Cs	Mitotic PGC
CSF2RA	Csf2ra	Mitotic arrest PGC
CSNK1E	Csnk1e	Mitotic arrest PGC
CSNK1G1	Csnk1g1	Mitotic arrest PGC
CSNK1G2	Csnk1g2	Specification PGC
CSNK1G2	Csnk1g2	Migrating PGC
CSNK1G2	Csnk1g2	Specification PGC
CSNK1G2	Csnk1g2	Migrating PGC
CSRNP1	Csrnp1	Migrating PGC
CSRNP2	Csrnp2	Mitotic arrest PGC
CSRNP3	Csrnp3	Migrating PGC
CSRP1	Csrp1	Migrating PGC
CST6	Cst6	Mitotic arrest PGC
CST8	Cst8	Mitotic arrest PGC
CST9L	Cst9	Mitotic arrest PGC
CSTF3	Cstf3	Mitotic arrest PGC
CTBP1	Ctbp1	Mitotic arrest PGC
CTC1	Ctc1	Migrating PGC
CTC1	Ctc1	Migrating PGC
CTCF	Ctcf	Specification PGC
CTCF	Ctcf	Migrating PGC
CTCF	Ctcf	Specification PGC
CTCF	Ctcf	Migrating PGC
CTDP1	Ctdp1	Mitotic arrest PGC
CTDSP1	Ctdsp1	Migrating PGC
CTDSP1	Ctdsp1	Migrating PGC
CTDSP1	Ctdsp1	Specification PGC
CTDSP1	Ctdsp1	Specification PGC
CTDSP2	Ctdsp2	Mitotic arrest PGC
CTDSP2	Ctdsp2	Specification PGC
CTDSP2	Ctdsp2	Specification PGC
CTDSP2	Ctdsp2	Mitotic arrest PGC
CTDSPL	Ctdspl	Mitotic arrest PGC
CTF1	Ctf1	Migrating PGC
CTH	Cth	Specification PGC
CTNNA1	Ctnna1	Mitotic PGC
CTNNA1	Ctnna1	Mitotic PGC
CTNNA1	Ctnna1	Specification PGC
CTNNA1	Ctnna1	Specification PGC
CTNNA2	Ctnna2	Mitotic arrest PGC
CTNNA3	Ctnna3	Mitotic arrest PGC
CTNNAL1	Ctnnal1	Mitotic PGC
CTNND1	Ctnnd1	Specification PGC
CTNND2	Ctnnd2	Mitotic arrest PGC
CTNS	Ctns	Mitotic arrest PGC
CTPS1	Ctps	Mitotic arrest PGC
CTPS2	Ctps2	Migrating PGC
CTSA	Ctsa	Migrating PGC
CTSB	Ctsb	Mitotic arrest PGC
CTSO	Ctso	Mitotic arrest PGC
CTSW	Ctsw	Mitotic arrest PGC
CTSZ	Ctsz	Migrating PGC
CTTN	Cttn	Specification PGC
CTTN	Cttn	Mitotic PGC
CTTN	Cttn	Mitotic PGC
CTTN	Cttn	Specification PGC
CTTNBP2NL	Cttnbp2nl	Mitotic arrest PGC
CTXN1	Ctxn1	Mitotic arrest PGC
CUBN	Cubn	Specification PGC
CUBN	Cubn	Mitotic arrest PGC
CUBN	Cubn	Mitotic arrest PGC
CUBN	Cubn	Specification PGC
CUEDC2	Cuedc2	Specification PGC
CUL7	Cul7	Specification PGC
CUL9	Cul9	Mitotic arrest PGC
CWC25	Cwc25	Mitotic arrest PGC
CWH43	Cwh43	Mitotic arrest PGC
CX3CL1	Cx3cl1	Mitotic PGC
CXADR	Cxadr	Mitotic arrest PGC
CXCL2	Cxcl1	Mitotic arrest PGC
CXCL12	Cxcl12	Specification PGC
CXCR4	Cxcr4	Migrating PGC
CXXC1	Cxxc1	Mitotic arrest PGC
CXXC5	Cxxc5	Migrating PGC
CXXC5	Cxxc5	Mitotic PGC
CXXC5	Cxxc5	Mitotic PGC
CXXC5	Cxxc5	Migrating PGC
CYB561	Cyb561	Mitotic arrest PGC
CYB561D2	Cyb561d2	Mitotic arrest PGC
CYB5B	Cyb5b	Migrating PGC
CYB5D2	Cyb5d2	Mitotic arrest PGC
CYB5R1	Cyb5r1	Specification PGC
CYB5R4	Cyb5r4	Specification PGC
CYB5RL	Cyb5rl	Mitotic arrest PGC
CYBA	Cyba	Specification PGC
CYFIP2	Cyfip2	Mitotic arrest PGC
CYFIP2	Cyfip2	Specification PGC
CYFIP2	Cyfip2	Mitotic arrest PGC
CYFIP2	Cyfip2	Specification PGC
CYHR1	Cyhr1	Mitotic arrest PGC
CYLD	Cyld	Mitotic arrest PGC
CYP11A1	Cyp11a1	Mitotic arrest PGC
CYP17A1	Cyp17a1	Mitotic arrest PGC
CYP1B1	Cyp1b1	Mitotic PGC
CYP26A1	Cyp26a1	Specification PGC
CYP2C18	Cyp2c55	Mitotic arrest PGC
CYP2R1	Cyp2r1	Mitotic arrest PGC
CYP2U1	Cyp2u1	Mitotic arrest PGC
CYP46A1	Cyp46a1	Mitotic arrest PGC
CYP4F3	Cyp4f13	Mitotic arrest PGC
CYP4F2	Cyp4f18	Mitotic arrest PGC
CYP51A1	Cyp51	Mitotic PGC
CYTH1	Cyth1	Mitotic arrest PGC
CYTH4	Cyth4	Mitotic arrest PGC
CYYR1	Cyyr1	Specification PGC
C9orf40	D030056L22Rik	Mitotic arrest PGC
C12orf45	D10Wsu102e	Mitotic arrest PGC
C17orf80	D11Wsu47e	Mitotic arrest PGC
C6orf47	D17H6S53E	Specification PGC
MACIR	D1Ertd622e	Mitotic arrest PGC
D2HGDH	D2hgdh	Specification PGC
KIAA0556	D430042O09Rik	Mitotic arrest PGC
KIAA0232	D5Ertd579e	Mitotic arrest PGC
KIAA1755	D630003M21Rik	Mitotic arrest PGC
KIAA1549	D630045J12Rik	Mitotic arrest PGC
KIAA1549	D630045J12Rik	Specification PGC
KIAA1549	D630045J12Rik	Specification PGC
KIAA1549	D630045J12Rik	Mitotic arrest PGC
C12orf4	D6Wsu163e	Mitotic arrest PGC
DAB1	Dab1	Specification PGC
DAB1	Dab1	Specification PGC
DAB1	Dab1	Migrating PGC
DAB1	Dab1	Migrating PGC
DAB2	Dab2	Specification PGC
DACT3	Dact3	Mitotic arrest PGC
DAGLB	Daglb	Mitotic arrest PGC
DAP	Dap	Migrating PGC
DAPK1	Dapk1	Mitotic arrest PGC
DAPK2	Dapk2	Mitotic arrest PGC
DAPK3	Dapk3	Mitotic arrest PGC
DAPL1	Dapl1	Migrating PGC
DAPP1	Dapp1	Migrating PGC
DAPP1	Dapp1	Migrating PGC
DARS1	Dars	Migrating PGC
DAZ2	Dazl	Mitotic arrest PGC
DAZ2	Dazl	Mitotic arrest PGC
DAZ2	Dazl	Mitotic PGC
DAZ2	Dazl	Mitotic PGC
DBF4	Dbf4	Mitotic PGC
DBN1	Dbn1	Specification PGC
DBN1	Dbn1	Specification PGC
DBN1	Dbn1	Mitotic arrest PGC
DBN1	Dbn1	Mitotic arrest PGC
DBNDD1	Dbndd1	Mitotic arrest PGC
DBNL	Dbnl	Specification PGC
DBR1	Dbr1	Migrating PGC
DBR1	Dbr1	Mitotic PGC
DBR1	Dbr1	Migrating PGC
DBR1	Dbr1	Mitotic PGC
DBT	Dbt	Specification PGC
DCAF11	Dcaf11	Mitotic arrest PGC
DCAF6	Dcaf6	Mitotic arrest PGC
DCAF7	Dcaf7	Mitotic arrest PGC
DCAF8	Dcaf8	Mitotic arrest PGC
DCAKD	Dcakd	Specification PGC
DCBLD1	Dcbld1	Mitotic arrest PGC
DCBLD1	Dcbld1	Mitotic arrest PGC
DCBLD1	Dcbld1	Specification PGC
DCBLD1	Dcbld1	Specification PGC
DCBLD2	Dcbld2	Specification PGC
DCLK1	Dclk1	Specification PGC
DCLK2	Dclk2	Mitotic arrest PGC
DCLK2	Dclk2	Mitotic PGC
DCLK2	Dclk2	Mitotic arrest PGC
DCLK2	Dclk2	Mitotic PGC
DCP1B	Dcp1b	Mitotic arrest PGC
DCTN1	Dctn1	Mitotic arrest PGC
DCTN2	Dctn2	Migrating PGC
DCTN2	Dctn2	Specification PGC
DCTN2	Dctn2	Migrating PGC
DCTN2	Dctn2	Specification PGC
DCUN1D1	Dcun1d1	Mitotic PGC
DCUN1D5	Dcun1d5	Mitotic arrest PGC
DDAH1	Ddah1	Mitotic arrest PGC
DDAH2	Ddah2	Specification PGC
DDB1	Ddb1	Specification PGC
DDIAS	Ddias	Mitotic arrest PGC
DDIT3	Ddit3	Mitotic arrest PGC
DDOST	Ddost	Mitotic arrest PGC
DDR1	Ddr1	Mitotic arrest PGC
DDRGK1	Ddrgk1	Mitotic arrest PGC
DDX17	Ddx17	Migrating PGC
DDX17	Ddx17	Migrating PGC
DDX17	Ddx17	Mitotic PGC
DDX17	Ddx17	Mitotic PGC
DDX19A	Ddx19a	Mitotic PGC
DDX19B	Ddx19b	Mitotic arrest PGC
DDX19B	Ddx19b	Mitotic PGC
DDX19B	Ddx19b	Mitotic PGC
DDX19B	Ddx19b	Mitotic arrest PGC
DDX25	Ddx25	Mitotic arrest PGC
DDX28	Ddx28	Specification PGC
DDX39A	Ddx39	Migrating PGC
DDX3X	Ddx3x	Specification PGC
DDX3Y	Ddx3y	Mitotic arrest PGC
DDX41	Ddx41	Mitotic arrest PGC
DDX46	Ddx46	Mitotic arrest PGC
DDX5	Ddx5	Mitotic arrest PGC
DDX58	Ddx58	Mitotic arrest PGC
DDX59	Ddx59	Specification PGC
DDX60	Ddx60	Migrating PGC
DEAF1	Deaf1	Mitotic arrest PGC
DECR2	Decr2	Specification PGC
DEF6	Def6	Mitotic arrest PGC
DEF8	Def8	Migrating PGC
DEF8	Def8	Specification PGC
DEF8	Def8	Migrating PGC
DEF8	Def8	Specification PGC
DEFB119	Defb19	Mitotic arrest PGC
DENND1C	Dennd1c	Mitotic PGC
DENND1C	Dennd1c	Mitotic PGC
DENND1C	Dennd1c	Migrating PGC
DENND1C	Dennd1c	Migrating PGC
DENND2A	Dennd2a	Mitotic arrest PGC
DENND4A	Dennd4a	Mitotic arrest PGC
DENND4B	Dennd4b	Mitotic arrest PGC
DENND5B	Dennd5b	Specification PGC
DENND6A	Dennd6a	Specification PGC
DEPDC1	Depdc1a	Specification PGC
DEPDC1	Depdc1a	Specification PGC
DEPDC1	Depdc1a	Migrating PGC
DEPDC1	Depdc1a	Migrating PGC
DEPDC5	Depdc5	Mitotic arrest PGC
DEPDC7	Depdc7	Mitotic arrest PGC
DEPTOR	Deptor	Mitotic PGC
DERL2	Derl2	Specification PGC
DERL2	Derl2	Migrating PGC
DERL2	Derl2	Specification PGC
DERL2	Derl2	Migrating PGC
DERL3	Derl3	Mitotic arrest PGC
DESI1	Desi1	Mitotic arrest PGC
DEUP1	Deup1	Mitotic arrest PGC
DFFB	Dffb	Specification PGC
DGAT1	Dgat1	Mitotic arrest PGC
DGCR8	Dgcr8	Migrating PGC
DGKA	Dgka	Mitotic arrest PGC
DGKE	Dgke	Mitotic arrest PGC
DGKH	Dgkh	Mitotic arrest PGC
DGKK	Dgkk	Specification PGC
DGKZ	Dgkz	Mitotic arrest PGC
DHCR24	Dhcr24	Mitotic arrest PGC
DHDDS	Dhdds	Mitotic arrest PGC
DHDH	Dhdh	Specification PGC
DHODH	Dhodh	Specification PGC
DHODH	Dhodh	Specification PGC
DHODH	Dhodh	Migrating PGC
DHODH	Dhodh	Migrating PGC
DHRS1	Dhrs1	Mitotic arrest PGC
DHRS11	Dhrs11	Mitotic arrest PGC
DHRS3	Dhrs3	Mitotic arrest PGC
DHRS4	Dhrs4	Mitotic PGC
DHRS4	Dhrs4	Migrating PGC
DHRS4	Dhrs4	Mitotic PGC
DHRS4	Dhrs4	Migrating PGC
DHRS7	Dhrs7	Mitotic PGC
DHX16	Dhx16	Mitotic PGC
DHX30	Dhx30	Mitotic arrest PGC
DHX37	Dhx37	Mitotic arrest PGC
DHX38	Dhx38	Mitotic arrest PGC
DHX40	Dhx40	Mitotic arrest PGC
DHX8	Dhx8	Mitotic arrest PGC
DIABLO	Diablo	Mitotic arrest PGC
DIAPH1	Diaph1	Migrating PGC
DIAPH3	Diaph3	Mitotic PGC
DIAPH3	Diaph3	Migrating PGC
DIAPH3	Diaph3	Mitotic PGC
DIAPH3	Diaph3	Migrating PGC
DIMT1	Dimt1	Migrating PGC
DIP2A	Dip2a	Mitotic arrest PGC
DIP2B	Dip2b	Mitotic arrest PGC
DISP1	Disp1	Mitotic arrest PGC
DIXDC1	Dixdc1	Mitotic arrest PGC
DKC1	Dkc1	Migrating PGC
DKC1	Dkc1	Mitotic PGC
DKC1	Dkc1	Migrating PGC
DKC1	Dkc1	Mitotic PGC
DKK1	Dkk1	Specification PGC
DKKL1	Dkkl1	Mitotic arrest PGC
DKKL1	Dkkl1	Specification PGC
DKKL1	Dkkl1	Specification PGC
DKKL1	Dkkl1	Mitotic arrest PGC
DLC1	Dlc1	Mitotic PGC
DLG1	Dlg1	Specification PGC
DLG2	Dlg2	Mitotic arrest PGC
DLG5	Dlg5	Specification PGC
DLG5	Dlg5	Specification PGC
DLG5	Dlg5	Migrating PGC
DLG5	Dlg5	Migrating PGC
DLGAP1	Dlgap1	Mitotic arrest PGC
DLGAP3	Dlgap3	Mitotic arrest PGC
DLGAP4	Dlgap4	Mitotic arrest PGC
DLL1	Dll1	Specification PGC
DLL3	Dll3	Mitotic arrest PGC
DMAC1	Dmac1	Migrating PGC
DMAC2	Dmac2	Migrating PGC
DMAP1	Dmap1	Mitotic arrest PGC
DMC1	Dmc1	Mitotic arrest PGC
DMGDH	Dmgdh	Specification PGC
DMKN	Dmkn	Mitotic arrest PGC
DMRT1	Dmrt1	Mitotic arrest PGC
DMRT1	Dmrt1	Mitotic PGC
DMRT1	Dmrt1	Mitotic PGC
DMRT1	Dmrt1	Mitotic arrest PGC
DMTN	Dmtn	Mitotic arrest PGC
DNA2	Dna2	Migrating PGC
DNA2	Dna2	Migrating PGC
DNA2	Dna2	Mitotic PGC
DNA2	Dna2	Mitotic PGC
DNAH1	Dnah1	Mitotic arrest PGC
DNAH10	Dnah10	Mitotic arrest PGC
DNAH14	Dnah14	Mitotic arrest PGC
DNAH2	Dnah2	Mitotic arrest PGC
DNAH5	Dnah5	Mitotic arrest PGC
DNAH8	Dnah8	Mitotic arrest PGC
DNAH9	Dnah9	Mitotic arrest PGC
DNAI1	Dnaic1	Mitotic arrest PGC
DNAI1	Dnaic1	Mitotic arrest PGC
DNAJB13	Dnajb13	Mitotic arrest PGC
DNAJB14	Dnajb14	Specification PGC
DNAJB4	Dnajb4	Mitotic arrest PGC
DNAJC10	Dnajc10	Mitotic arrest PGC
DNAJC11	Dnajc11	Migrating PGC
DNAJC12	Dnajc12	Mitotic arrest PGC
DNAJC13	Dnajc13	Migrating PGC
DNAJC13	Dnajc13	Mitotic PGC
DNAJC13	Dnajc13	Migrating PGC
DNAJC13	Dnajc13	Mitotic PGC
DNAJC16	Dnajc16	Mitotic arrest PGC
DNAJC21	Dnajc21	Migrating PGC
DNAJC22	Dnajc22	Specification PGC
DNAJC24	Dnajc24	Mitotic PGC
DNAJC25	Dnajc25	Mitotic arrest PGC
DNAJC27	Dnajc27	Mitotic arrest PGC
DNAJC28	Dnajc28	Mitotic arrest PGC
DNAJC30	Dnajc30	Specification PGC
DNAJC4	Dnajc4	Migrating PGC
DNAJC5	Dnajc5	Specification PGC
DNAJC5G	Dnajc5g	Mitotic arrest PGC
DNAL1	Dnal1	Mitotic arrest PGC
DNASE1L1	Dnase1l1	Specification PGC
DNASE2	Dnase2a	Mitotic arrest PGC
DND1	Dnd1	Mitotic arrest PGC
DNER	Dner	Migrating PGC
DNLZ	Dnlz	Mitotic PGC
DNM1	Dnm1	Migrating PGC
DNM2	Dnm2	Mitotic PGC
DNMT3A	Dnmt3a	Mitotic arrest PGC
DNMT3B	Dnmt3b	Mitotic arrest PGC
DNMT3B	Dnmt3b	Specification PGC
DNMT3B	Dnmt3b	Specification PGC
DNMT3B	Dnmt3b	Mitotic arrest PGC
[truncated: 6,571 more rows]

## Sheet: Mutant Phenotype of Shared DEGs
Mutant Phenotypes of Representative Human-mouse Shared DEGs in Mouse Reproductive System from MGI Database
Gene	Description
Tpi1	Preweaning lethality; germline unknown
Rbm3	Decreased expression in Sertoli cells in cryptorchidism
Rab7	Embryonic lethality; germline unknown
Msc	Neonatal lethality; germline unknown
Rnaseh2c	Embryonic lethality; germline unknown
Fhl2	Not affected in germline in targeted mutation mice
Zfp42	Testicular atrophy, abnormal sperm head morphology, and oligozoospermia in targeted mutation mice
Mthfd1	Embryonic lethality in targeted mutation mice; assotiated with male infertility in NOA patients
Cenpa	Embryonic lethality; germline unknown
Zfp36l2	Not affected in germline in targeted mutation mice
Xbp1	Embryonic lethality; germline unknown; downsream of Blimp1
Trim24	Not affected in germline in targeted mutation mice
Hes1	Embryonic lethality; germline unknown
Hoxc9	Not affected in germline in targeted mutation mice
Isl1	Preweaning lethality; germline unknown
Ctcfl	Abnormal spermatogenesis; abnormal male germ cell apoptosis
Clock	Not affected in germline in targeted mutation mice
Hdac2	Reduced fertility; prenatal lethality, incomplete penetrance
Klf6	Abnormal prostate gland

## Sheet: Non-orthologous DEGs (PGC)
Non-orthologous DEGs
322 human non-orthologous DEGs			1259 mouse non-orthologous DEGs
Human gene	Human cluster		Mouse gene	Mouse cluster
ABALON	Mitotic arrest		0610009O20Rik	Specification PGC
ABCA17P	Mitotic arrest		0610012G03Rik	Migrating PGC
KRT17P5	Mitotic arrest		0610012G03Rik	Specification PGC
ACP5	Mitotic		0610012G03Rik	Specification PGC
ADCK3	Mitotic arrest		0610012G03Rik	Migrating PGC
AES	Mitotic arrest		0610040B10Rik	Mitotic arrest PGC
LOC283683	Mitotic arrest		1010001B22Rik	Mitotic arrest PGC
ALPPL2	Mitotic		1110002J07Rik	Migrating PGC
ANHX	Mitotic arrest		1110006O24Rik	Mitotic arrest PGC
ANKRD20A9P	Mitotic arrest		1110012L19Rik	Specification PGC
ANKRD26P1	Mitotic		1110019D14Rik	Mitotic arrest PGC
ANKRD32	Mitotic arrest		1110034G24Rik	Migrating PGC
ANKRD36B	Mitotic		1190002N15Rik	Mitotic arrest PGC
ANKRD50	Mitotic arrest		1300002E11Rik	Mitotic arrest PGC
ANP32A	Mitotic		1300017J02Rik	Mitotic arrest PGC
ANP32A	Migrating		1500009L16Rik	Migrating PGC
ANP32B	Mitotic arrest		1500011K16Rik	Migrating PGC
ANP32E	Migrating		1500015A07Rik	Mitotic arrest PGC
ANP32E	Mitotic		1600020E01Rik	Mitotic arrest PGC
AP2B1	Mitotic arrest		1600025M17Rik	Mitotic arrest PGC
APOC1	Mitotic		1700003E24Rik	Mitotic arrest PGC
ATP5B	Mitotic		1700006J14Rik	Mitotic arrest PGC
ATP5B	Migrating		1700008J07Rik	Mitotic arrest PGC
ATP5C1	Migrating		1700008J07Rik	Mitotic arrest PGC
ATP5F1	Migrating		1700010B08Rik	Mitotic arrest PGC
ATP5G1	Migrating		1700010D01Rik	Mitotic arrest PGC
ATP5G3	Migrating		1700011H14Rik	Specification PGC
ATP5H	Migrating		1700011M02Rik	Mitotic arrest PGC
ATP5I	Migrating		1700012B07Rik	Mitotic arrest PGC
ATP5J	Migrating		1700012C14Rik	Migrating PGC
ATP5J2	Migrating		1700013H16Rik	Mitotic arrest PGC
ATP5L	Migrating		1700015G11Rik	Mitotic arrest PGC
ATP5O	Migrating		1700018B24Rik	Mitotic arrest PGC
ATPIF1	Migrating		1700019A02Rik	Mitotic arrest PGC
BEX2	Migrating		1700019C18Rik	Mitotic arrest PGC
C11orf31	Migrating		1700020N01Rik	Mitotic arrest PGC
C11orf31	Mitotic		1700020N15Rik	Mitotic arrest PGC
C11orf73	Mitotic		1700021F05Rik	Mitotic arrest PGC
C11orf73	Migrating		1700028J19Rik	Specification PGC
C12orf10	Mitotic arrest		1700029P11Rik	Mitotic PGC
C12orf75	Mitotic arrest		1700029P11Rik	Mitotic PGC
C14orf1	Migrating		1700029P11Rik	Mitotic arrest PGC
C17orf85	Mitotic arrest		1700029P11Rik	Mitotic arrest PGC
C18orf21	Mitotic arrest		1700030N03Rik	Mitotic arrest PGC
C19orf24	Mitotic arrest		1700030O20Rik	Mitotic arrest PGC
C19orf48	Mitotic		1700031P21Rik	Mitotic arrest PGC
C19orf60	Migrating		1700034P13Rik	Mitotic arrest PGC
C19orf70	Migrating		1700041G16Rik	Mitotic arrest PGC
C19orf70	Mitotic		1700047E10Rik	Specification PGC
C19orf84	Mitotic arrest		1700047I17Rik2	Mitotic arrest PGC
C1orf123	Mitotic		1700048O20Rik	Mitotic arrest PGC
C1orf233	Mitotic arrest		1700049E17Rik1	Mitotic arrest PGC
C3orf17	Mitotic arrest		1700049E17Rik2	Mitotic arrest PGC
C4orf27	Mitotic arrest		1700054O05Rik	Mitotic arrest PGC
C4orf3	Migrating		1700057G04Rik	Mitotic arrest PGC
C4orf48	Mitotic arrest		1700061G19Rik	Mitotic PGC
C5orf58	Mitotic arrest		1700063H04Rik	Migrating PGC
C8orf59	Mitotic		1700080O16Rik	Mitotic arrest PGC
C8orf59	Migrating		1700084E18Rik	Mitotic arrest PGC
CALCOCO2	Mitotic arrest		1700084M14Rik	Mitotic arrest PGC
CALD1	Migrating		1700086P04Rik	Mitotic arrest PGC
CALD1	Mitotic		1700102H20Rik	Migrating PGC
CALM1	Migrating		1700112D23Rik	Mitotic arrest PGC
CALM2	Mitotic		1700113A16Rik	Mitotic arrest PGC
CALM3	Mitotic		1810024B03Rik	Specification PGC
CASC5	Mitotic arrest		1810037I17Rik	Migrating PGC
CCDC101	Mitotic arrest		1810044D09Rik	Mitotic arrest PGC
CCDC109B	Mitotic arrest		2010005H15Rik	Mitotic arrest PGC
CCDC144NL-AS1	Mitotic arrest		2010109A12Rik	Mitotic arrest PGC
CCDC23	Mitotic arrest		2010111I01Rik	Mitotic arrest PGC
CCDC53	Mitotic arrest		2010300C02Rik	Mitotic arrest PGC
CCDC94	Mitotic arrest		2010320M18Rik	Specification PGC
CEBPZOS	Mitotic		2200002D01Rik	Specification PGC
CHEK2P2	Mitotic arrest		2210011C24Rik	Specification PGC
CHMP4A	Migrating		2210406O10Rik	Mitotic arrest PGC
CIRH1A	Mitotic arrest		2310035C23Rik	Mitotic arrest PGC
COL4A3BP	Migrating		2310039H08Rik	Migrating PGC
COX5B	Migrating		2310039H08Rik	Migrating PGC
COX7B2	Mitotic arrest		2310039L15Rik	Mitotic arrest PGC
COX7C	Mitotic		2310040G24Rik	Mitotic arrest PGC
COX7C	Migrating		2310043M15Rik	Mitotic arrest PGC
COX8C	Mitotic arrest		2310068J16Rik	Mitotic arrest PGC
CRIP2	Mitotic arrest		2410002F23Rik	Migrating PGC
CTSL	Mitotic		2410004I01Rik	Mitotic arrest PGC
CTSL	Migrating		2410012E07Rik	Mitotic arrest PGC
CXCL9	Mitotic arrest		2410089E03Rik	Mitotic arrest PGC
CYSTM1	Migrating		2410141K09Rik	Mitotic arrest PGC
DCAF4L1	Mitotic arrest		2510002D24Rik	Migrating PGC
DCAF4L2	Mitotic arrest		2610001J05Rik	Specification PGC
DLEU1	Mitotic arrest		2610002M06Rik	Migrating PGC
DLGAP1-AS2	Mitotic		2610021A01Rik	Migrating PGC
DPPA3	Mitotic		2610035D17Rik	Specification PGC
DPPA3	Migrating		2610318N02Rik	Specification PGC
DSCR8	Mitotic arrest		2610318N02Rik	Migrating PGC
DYNC1I2	Mitotic arrest		2610318N02Rik	Migrating PGC
DYNLT1	Mitotic arrest		2610318N02Rik	Specification PGC
EIF1	Mitotic arrest		2610524H06Rik	Mitotic arrest PGC
EIF3J	Mitotic arrest		2810001G20Rik	Mitotic arrest PGC
ELMSAN1	Mitotic arrest		2810402E24Rik	Mitotic arrest PGC
EMC3-AS1	Mitotic		2810403A07Rik	Specification PGC
EPRS	Mitotic		2810454H06Rik	Mitotic arrest PGC
EPRS	Migrating		2810474O19Rik	Mitotic arrest PGC
ETV7	Mitotic arrest		2900009J06Rik	Mitotic arrest PGC
FAM122C	Migrating		2900011O08Rik	Mitotic arrest PGC
FAM122C	Mitotic		2900026A02Rik	Mitotic arrest PGC
FAM127A	Migrating		2900060B14Rik	Mitotic arrest PGC
FAM133A	Mitotic arrest		2900093K20Rik	Mitotic arrest PGC
FAM150B	Mitotic arrest		2900097C17Rik	Specification PGC
FAM178A	Mitotic arrest		3110002H16Rik	Mitotic arrest PGC
FAM188A	Mitotic arrest		3110021N24Rik	Mitotic arrest PGC
FAM192A	Mitotic arrest		3110043O21Rik	Mitotic arrest PGC
FAM195A	Mitotic arrest		3110045C21Rik	Specification PGC
FAM195B	Mitotic arrest		3110045C21Rik	Mitotic arrest PGC
FAM208B	Mitotic arrest		3110045C21Rik	Specification PGC
FAM213A	Mitotic		3110045C21Rik	Mitotic arrest PGC
FAM26F	Mitotic arrest		3110062M04Rik	Mitotic arrest PGC
FAM46A	Mitotic arrest		3110079O15Rik	Mitotic arrest PGC
FAM46B	Mitotic		3222401L13Rik	Mitotic arrest PGC
FAM60A	Migrating		3632451O06Rik	Mitotic arrest PGC
FAM63B	Mitotic		3830403N18Rik	Mitotic arrest PGC
FAM92A1	Mitotic arrest		3830417A13Rik	Mitotic arrest PGC
FAM96A	Mitotic		4632415L05Rik	Specification PGC
FAM9B	Mitotic arrest		4732440D04Rik	Mitotic arrest PGC
FAR2P1	Mitotic arrest		4732471J01Rik	Mitotic arrest PGC
FIP1L1	Mitotic arrest		4732496C06Rik	Mitotic arrest PGC
FMR1NB	Mitotic arrest		4833407H14Rik	Migrating PGC
FOXP1	Mitotic arrest		4930452B06Rik	Mitotic arrest PGC
FUS	Mitotic		4930461G14Rik	Migrating PGC
GAGE2A	Mitotic arrest		4930461G14Rik	Mitotic PGC
GAREM	Mitotic arrest		4930461G14Rik	Mitotic PGC
GARS	Mitotic arrest		4930461G14Rik	Migrating PGC
GAS5	Migrating		4930469K13Rik	Mitotic arrest PGC
GAS5	Mitotic		4930503E14Rik	Mitotic arrest PGC
GNB2L1	Mitotic		4930504O13Rik	Mitotic arrest PGC
GSTA1	Mitotic arrest		4930516B21Rik	Specification PGC
H2AFV	Mitotic		4930517L18Rik	Mitotic arrest PGC
H2AFZ	Migrating		4930522L14Rik	Migrating PGC
H3F3B	Mitotic arrest		4930539E08Rik	Mitotic arrest PGC
HAGLR	Mitotic arrest		4930550L24Rik	Mitotic arrest PGC
HDGFRP3	Mitotic arrest		4930550L24Rik	Mitotic PGC
HDHD1	Mitotic		4930550L24Rik	Mitotic arrest PGC
SEPT7	Mitotic arrest		4930550L24Rik	Mitotic PGC
HERC5	Mitotic arrest		4930558C23Rik	Mitotic arrest PGC
HIST1H2AA	Mitotic arrest		4930591A17Rik	Mitotic arrest PGC
HIST1H4C	Mitotic arrest		4933402E13Rik	Migrating PGC
HIST2H2BE	Mitotic arrest		4933404K08Rik	Mitotic arrest PGC
HLA-A	Mitotic arrest		4933415A04Rik	Mitotic arrest PGC
HMGB1	Mitotic arrest		4933416C03Rik	Mitotic arrest PGC
HMGB3	Migrating		4933425L06Rik	Mitotic arrest PGC
HMGN3	Migrating		4933427D06Rik	Mitotic arrest PGC
HMGN4	Mitotic		4933431E20Rik	Mitotic arrest PGC
HN1	Migrating		4933431M02Rik	Mitotic arrest PGC
HN1	Mitotic		5031415H12Rik	Mitotic arrest PGC
HNRNPA1	Mitotic		5033426E14Rik	Mitotic arrest PGC
HOXB-AS3	Mitotic arrest		5430403G16Rik	Migrating PGC
HRSP12	Migrating		5430416N02Rik	Migrating PGC
HSPA1B	Mitotic arrest		5430440P10Rik	Mitotic arrest PGC
IFITM1	Migrating		5730480H06Rik	Mitotic arrest PGC
IFITM1	Mitotic		5730559C18Rik	Specification PGC
IKBKAP	Mitotic arrest		5830454E08Rik	Mitotic arrest PGC
ILF3-AS1	Mitotic		5830473C10Rik	Mitotic arrest PGC
KAT6B	Mitotic arrest		5930430L01Rik	Mitotic arrest PGC
KDM1B	Mitotic arrest		6030443J06Rik	Mitotic arrest PGC
KIAA0020	Migrating		6330410L21Rik	Migrating PGC
KIAA0226	Mitotic		6430573F11Rik	Specification PGC
KIAA1211	Mitotic arrest		6430710C18Rik	Mitotic arrest PGC
KIAA1257	Mitotic arrest		6720489N17Rik	Specification PGC
KIAA1279	Mitotic		8030455M16Rik	Mitotic arrest PGC
KIAA1429	Mitotic arrest		8030474K03Rik	Mitotic arrest PGC
KRBOX1	Mitotic arrest		9030025P20Rik	Mitotic arrest PGC
KTN1	Mitotic arrest		9130019O22Rik	Specification PGC
L1TD1	Migrating		9230110C19Rik	Mitotic arrest PGC
L1TD1	Mitotic		9330020H09Rik	Specification PGC
LARS	Migrating		9330102E08Rik	Mitotic arrest PGC
LINC00116	Migrating		9330136K24Rik	Mitotic arrest PGC
LINC00467	Mitotic arrest		9330185C12Rik	Migrating PGC
LINC00493	Migrating		9430060I03Rik	Mitotic arrest PGC
LINC00504	Mitotic arrest		9430085M18Rik	Mitotic arrest PGC
LINC01030	Mitotic arrest		9530059O14Rik	Mitotic arrest PGC
LINC01251	Mitotic arrest		A230050P20Rik	Specification PGC
LINC01356	Migrating		A230050P20Rik	Specification PGC
LINC01413	Mitotic arrest		A230050P20Rik	Migrating PGC
LINC01419	Mitotic arrest		A230050P20Rik	Migrating PGC
LINC01481	Mitotic arrest		A330069E16Rik	Mitotic arrest PGC
LINC01511	Mitotic arrest		A330076C08Rik	Mitotic arrest PGC
LOC100129434	Mitotic arrest		A430033K04Rik	Mitotic arrest PGC
LOC100130700	Mitotic arrest		A430046D13Rik	Mitotic arrest PGC
LOC100505549	Mitotic arrest		A430078I02Rik	Mitotic arrest PGC
LOC100506844	Mitotic arrest		A530032D15Rik	Mitotic arrest PGC
LOC101926905	Mitotic arrest		A530064D06Rik	Mitotic arrest PGC
LOC101927746	Migrating		A530065N20Rik	Mitotic arrest PGC
LOC101928103	Mitotic		A630089N07Rik	Migrating PGC
LOC101928226	Mitotic arrest		A730017C20Rik	Mitotic arrest PGC
LOC101929128	Mitotic arrest		A730063M14Rik	Specification PGC
LOC102724699	Mitotic		A830010M20Rik	Mitotic arrest PGC
LOC389705	Mitotic arrest		A930024E05Rik	Specification PGC
LOC401242	Mitotic arrest		A930029G22Rik	Mitotic arrest PGC
LOC643201	Mitotic arrest		Aaed1	Mitotic arrest PGC
LOC650226	Mitotic		Abca15	Mitotic arrest PGC
LOC729083	Mitotic arrest		Abca16	Mitotic arrest PGC
LOC729348	Mitotic arrest		AC034116.3	Mitotic arrest PGC
LRRC75A-AS1	Mitotic		AC079680.1	Mitotic arrest PGC
LRRFIP2	Mitotic arrest		AC102910.1	Mitotic arrest PGC
MAGEA3	Mitotic arrest		AC117197.3	Migrating PGC
MAGEA4	Mitotic arrest		AC125141.3	Mitotic PGC
MAGEC1	Mitotic arrest		AC127341.3	Mitotic arrest PGC
MAGEC2	Mitotic arrest		AC129328.1	Mitotic arrest PGC
MALAT1	Mitotic arrest		AC149090.1	Mitotic arrest PGC
MARCH6	Mitotic arrest		AC152827.1	Mitotic arrest PGC
MEG3	Mitotic		AC154607.1	Migrating PGC
MEG3	Migrating		AC158554.1	Mitotic arrest PGC
MESDC2	Mitotic		AC158554.1	Mitotic PGC
MFAP1	Mitotic arrest		AC158554.1	Mitotic PGC
MFF	Mitotic arrest		AC158554.1	Mitotic arrest PGC
MLLT4	Mitotic arrest		AC163720.3	Specification PGC
MUM1	Mitotic arrest		AC165953.2	Mitotic arrest PGC
NBPF1	Mitotic arrest		AC166344.1	Mitotic arrest PGC
NBPF10	Mitotic arrest		AC168977.1	Mitotic arrest PGC
NCBP2-AS2	Migrating		Acad12	Mitotic arrest PGC
VCX3B	Mitotic arrest		Acan	Mitotic arrest PGC
NDUFS5	Migrating		Acnat1	Specification PGC
NDUFS5	Mitotic		Acot1	Mitotic PGC
NES	Mitotic arrest		Acp5	Mitotic arrest PGC
NGFRAP1	Migrating		Actn3	Mitotic arrest PGC
NOTCH2NL	Mitotic arrest		AF529169	Specification PGC
NR2F1-AS1	Mitotic arrest		AF529169	Migrating PGC
NRD1	Mitotic		AF529169	Specification PGC
NRG1	Mitotic arrest		AF529169	Migrating PGC
NUTM2B-AS1	Mitotic arrest		AI314180	Mitotic arrest PGC
OBFC1	Mitotic arrest		AI413582	Mitotic arrest PGC
OBSL1	Mitotic arrest		AI464131	Specification PGC
OIP5-AS1	Mitotic		AI481877	Mitotic arrest PGC
OIP5-AS1	Migrating		AI661453	Specification PGC
OR7E156P	Mitotic		AI838599	Mitotic arrest PGC
OTUB1	Mitotic arrest		AI854703	Mitotic arrest PGC
OTUD6B-AS1	Mitotic arrest		AK157302	Mitotic arrest PGC
PAGE1	Mitotic arrest		Akap17b	Mitotic arrest PGC
PAGE2	Mitotic arrest		Akap9	Mitotic PGC
PAGE2B	Mitotic arrest		Akr1b10	Specification PGC
PAGE5	Mitotic arrest		Akr1b10	Specification PGC
PAPD7	Mitotic arrest		Akr1b10	Migrating PGC
PCMT1	Mitotic		Akr1b10	Migrating PGC
PCNT	Mitotic arrest		Akr1c13	Specification PGC
PLD6	Mitotic arrest		Akr1c19	Mitotic arrest PGC
PNPLA4	Mitotic arrest		Akr1cl	Mitotic arrest PGC
PODXL	Mitotic		AL590144.2	Mitotic arrest PGC
PPAP2C	Mitotic arrest		Alg13	Mitotic PGC
PPP2R4	Mitotic arrest		Alg13	Mitotic PGC
PQLC3	Mitotic		Alg13	Migrating PGC
PRAME	Mitotic arrest		Alg13	Migrating PGC
PRKCDBP	Mitotic arrest		Amd2	Migrating PGC
PRR13	Migrating		Amd2	Migrating PGC
PTGER4P2-CDK2AP2P2	Mitotic arrest		Amd2	Specification PGC
PTMA	Mitotic		Amd2	Specification PGC
QARS	Mitotic		Anapc15	Mitotic arrest PGC
RAB15	Mitotic		Ank2	Mitotic arrest PGC
RBFOX3	Mitotic arrest		Ankrd50	Mitotic arrest PGC
RBM25	Mitotic arrest		Anp32a	Migrating PGC
RHOXF1	Mitotic arrest		Anp32a	Migrating PGC
RNF216P1	Mitotic arrest		Anp32a	Specification PGC
RNF219	Mitotic arrest		Anp32a	Specification PGC
RPARP-AS1	Migrating		Anp32b	Mitotic PGC
RPL22L1	Mitotic arrest		Aox4	Mitotic arrest PGC
RPL26L1	Mitotic arrest		Apela	Specification PGC
RPL29	Mitotic		Aph1c	Mitotic arrest PGC
RPL36A	Mitotic		Apoc1	Migrating PGC
RPL41	Mitotic		Apoc3	Specification PGC
RPLP1	Mitotic		Arf2	Mitotic arrest PGC
RPS18P9	Mitotic		Arxes1	Specification PGC
RPS3A	Mitotic		Arxes2	Specification PGC
RPS4X	Mitotic		Arxes2	Specification PGC
RPSAP9	Mitotic		Arxes2	Migrating PGC
RRBP1	Mitotic arrest		Arxes2	Migrating PGC
SAGE1	Mitotic arrest		Atp5f1	Mitotic PGC
SELK	Migrating		Atp8b5	Mitotic arrest PGC
SEPT10	Mitotic arrest		AU015836	Migrating PGC
SEPT2	Migrating		AU015836	Specification PGC
SHFM1	Migrating		AU015836	Specification PGC
SLC25A1	Mitotic arrest		AU015836	Migrating PGC
SLC35A2	Mitotic		AU018091	Mitotic PGC
SNAR-C3	Mitotic arrest		AU018091	Migrating PGC
SNHG11	Mitotic arrest		AU018091	Migrating PGC
SNHG16	Mitotic		AU018091	Mitotic PGC
SNHG17	Migrating		AU019823	Mitotic PGC
SNHG8	Migrating		AU020206	Migrating PGC
SNRPC	Migrating		AU022751	Mitotic arrest PGC
SNRPC	Mitotic		AV099323	Mitotic arrest PGC
SNRPG	Migrating		AV320801	Mitotic arrest PGC
SPINK2	Mitotic arrest		AW146154	Mitotic arrest PGC
SREK1IP1	Mitotic arrest		AW551984	Migrating PGC
SRP14-AS1	Mitotic arrest		AW551984	Specification PGC
SRP54	Mitotic arrest		AW551984	Specification PGC
SRSF12	Mitotic arrest		AW551984	Migrating PGC
SSFA2	Mitotic arrest		AY074887	Mitotic arrest PGC
SSSCA1	Migrating		B230118H07Rik	Mitotic arrest PGC
STK4-AS1	Mitotic arrest		B230208H11Rik	Migrating PGC
SUPT20H	Mitotic arrest		B230208H11Rik	Specification PGC
TCEAL4	Mitotic arrest		B230208H11Rik	Migrating PGC
TCL1B	Mitotic		B230208H11Rik	Specification PGC
TCL1B	Migrating		B230303O12Rik	Mitotic arrest PGC
TFDP3	Mitotic arrest		B230307C23Rik	Specification PGC
TGOLN2	Mitotic		B230311B06Rik	Mitotic arrest PGC
THAP6	Mitotic arrest		B230312C02Rik	Specification PGC
TMEM14B	Mitotic		B230317F23Rik	Mitotic arrest PGC
TMEM18	Mitotic arrest		B230354K17Rik	Mitotic arrest PGC
TMEM261	Migrating		B430306N03Rik	Mitotic arrest PGC
TMEM57	Mitotic arrest		B830012L14Rik	Specification PGC
TMEM99	Mitotic arrest		B930036N10Rik	Migrating PGC
TMSB10	Migrating		B930036N10Rik	Migrating PGC
TMSB15A	Mitotic arrest		BC002059	Mitotic arrest PGC
TMSB4X	Migrating		BC003331	Mitotic arrest PGC
TMSB4X	Mitotic		BC005561	Mitotic arrest PGC
TOMM5	Migrating		BC017643	Specification PGC
TOMM5	Mitotic		BC022687	Mitotic arrest PGC
TP53TG3D	Mitotic arrest		BC024063	Mitotic arrest PGC
TPM1	Migrating		BC027072	Mitotic arrest PGC
TPM1	Mitotic		BC030867	Migrating PGC
TPM2	Migrating		BC037034	Mitotic arrest PGC
TPM2	Mitotic		BC048679	Mitotic PGC
TPM4	Mitotic		BC048679	Mitotic PGC
TPM4	Migrating		BC048679	Migrating PGC
TPTE	Mitotic arrest		BC048679	Migrating PGC
TSPYL6	Mitotic arrest		BC049730	Mitotic arrest PGC
TTC28-AS1	Mitotic arrest		BC049762	Mitotic arrest PGC
TUBA3C	Mitotic arrest		BC061195	Mitotic arrest PGC
TUBBP5	Mitotic		BC067074	Specification PGC
UBB	Mitotic arrest		BC117090	Mitotic arrest PGC
UGDH-AS1	Mitotic arrest		Bcas3os1	Mitotic arrest PGC
USMG5	Migrating		Bex1	Migrating PGC
USMG5	Mitotic		Bex1	Migrating PGC
VCX	Mitotic arrest		Bex1	Specification PGC
VCX3A	Mitotic arrest		Bex1	Specification PGC
WASL	Mitotic arrest		Bhlhe41	Mitotic arrest PGC
WBP5	Migrating		Bmyc	Specification PGC
WBSCR22	Mitotic arrest		Bmyc	Specification PGC
WBSCR27	Mitotic		Bmyc	Migrating PGC
WHSC1L1	Mitotic arrest		Bmyc	Migrating PGC
YAF2	Mitotic arrest		Bola2	Migrating PGC
ZBED5-AS1	Mitotic arrest		Bpifb5	Mitotic arrest PGC
ZC3H13	Mitotic arrest		Brd3os	Mitotic arrest PGC
ZCCHC10	Mitotic arrest		Brd4	Mitotic PGC
ZFAS1	Mitotic arrest		Brip1os	Migrating PGC
ZNF138	Migrating		Brip1os	Migrating PGC
ZNF331	Mitotic		Brip1os	Specification PGC
ZNF577	Mitotic		Brip1os	Specification PGC
ZNF667-AS1	Mitotic arrest		C130013H08Rik	Mitotic PGC
ZNF682	Mitotic		C130026I21Rik	Mitotic arrest PGC
ZNF729	Migrating		C130071C03Rik	Mitotic PGC
ZSCAN9	Mitotic arrest		C130073F10Rik	Mitotic PGC
ZUFSP	Mitotic arrest		C1s1	Mitotic arrest PGC
			C230004F18Rik	Mitotic arrest PGC
			C330004P14Rik	Migrating PGC
			C330027C09Rik	Mitotic PGC
			C530008M17Rik	Specification PGC
			C730034F03Rik	Mitotic arrest PGC
			C78283	Mitotic arrest PGC
			CAAA01118383.1	Specification PGC
			CAAA01118383.1	Specification PGC
			CAAA01118383.1	Mitotic arrest PGC
			CAAA01118383.1	Mitotic arrest PGC
			Calcoco2	Migrating PGC
			Calcoco2	Mitotic PGC
			Calcoco2	Migrating PGC
			Calcoco2	Mitotic PGC
			Cald1	Migrating PGC
			Cald1	Specification PGC
			Cald1	Specification PGC
			Cald1	Migrating PGC
			Calm1	Mitotic PGC
			Calm3	Mitotic PGC
			Calm3	Mitotic PGC
			Calm3	Migrating PGC
			Calm3	Migrating PGC
			Catip	Mitotic PGC
			Catsperg1	Mitotic arrest PGC
			Ccdc162	Mitotic arrest PGC
			Ccdc50	Specification PGC
			Ccdc7a	Mitotic arrest PGC
			Ccl27a	Migrating PGC
			Ccl9	Migrating PGC
			Ccnjl	Mitotic arrest PGC
			Cd200r2	Mitotic arrest PGC
			Cd24a	Specification PGC
			Cd24a	Specification PGC
			Cd24a	Migrating PGC
			Cd24a	Migrating PGC
			Cd59a	Mitotic PGC
			Cdc42	Mitotic arrest PGC
			Cdiptos	Mitotic arrest PGC
			Cdkn1c	Mitotic arrest PGC
			Cdkn1c	Mitotic arrest PGC
			Ceacam10	Migrating PGC
			Cebpzos	Migrating PGC
			Cfap61	Mitotic arrest PGC
			Chd3os	Mitotic arrest PGC
			Ckmt1	Mitotic arrest PGC
			Cks1brt	Specification PGC
			Clca3b	Mitotic arrest PGC
			Clec2g	Mitotic arrest PGC
			Cmah	Mitotic arrest PGC
			Cmc4	Mitotic arrest PGC
			CN725425	Mitotic arrest PGC
			Col6a4	Mitotic arrest PGC
			Commd6	Migrating PGC
			Commd6	Specification PGC
			Commd6	Specification PGC
			Commd6	Migrating PGC
			Cox7b2	Mitotic arrest PGC
			Cox8c	Mitotic arrest PGC
			Cphx1	Mitotic PGC
			Cphx2	Mitotic PGC
			Cphx3	Mitotic PGC
			Crb3	Migrating PGC
			Crip2	Migrating PGC
			Crxos	Mitotic arrest PGC
			Cryzl2	Mitotic arrest PGC
			Cst12	Mitotic arrest PGC
			Ctag2	Mitotic arrest PGC
			Ctgf	Specification PGC
			Ctla2a	Specification PGC
			Cux1	Migrating PGC
			Cux1	Specification PGC
			Cux1	Specification PGC
			Cux1	Migrating PGC
			Cyct	Mitotic PGC
			Cyct	Mitotic arrest PGC
			Cyct	Mitotic arrest PGC
			Cyct	Mitotic PGC
			Cyp2b23	Mitotic PGC
			Cyp2d22	Mitotic arrest PGC
			Cyp4f16	Mitotic arrest PGC
			Cyr61	Specification PGC
			D10Jhu81e	Specification PGC
			D17Wsu92e	Migrating PGC
			D17Wsu92e	Migrating PGC
			D17Wsu92e	Specification PGC
			D17Wsu92e	Specification PGC
			D230030E09Rik	Mitotic PGC
			D230030E09Rik	Migrating PGC
			D230030E09Rik	Migrating PGC
			D230030E09Rik	Mitotic PGC
			D330045A20Rik	Mitotic arrest PGC
			D830025C05Rik	Mitotic arrest PGC
			D930016D06Rik	Mitotic arrest PGC
			D930019O06Rik	Mitotic arrest PGC
			D930032P07Rik	Mitotic arrest PGC
			Dbil5	Mitotic arrest PGC
			Defb20	Mitotic arrest PGC
			Defb36	Mitotic arrest PGC
			Defb42	Mitotic PGC
			Defb42	Migrating PGC
			Defb42	Migrating PGC
			Defb42	Mitotic PGC
			Dgcr14	Mitotic arrest PGC
			Dgcr6	Mitotic arrest PGC
			Dirc2	Mitotic arrest PGC
			Dirc2	Mitotic arrest PGC
			Dirc2	Specification PGC
			Dirc2	Specification PGC
			Dmrtc1c1	Mitotic arrest PGC
			Dmrtc1c1	Mitotic arrest PGC
			Dmrtc1c1	Mitotic PGC
			Dmrtc1c1	Mitotic PGC
			Dmrtc1c2	Mitotic PGC
			Dmrtc1c2	Mitotic PGC
			Dmrtc1c2	Mitotic arrest PGC
			Dmrtc1c2	Mitotic arrest PGC
			Dnah7a	Mitotic arrest PGC
			Dnah7b	Mitotic arrest PGC
			Dnah7c	Mitotic arrest PGC
			Dnajb3	Mitotic arrest PGC
			Doc2g	Specification PGC
			Dopey1	Mitotic arrest PGC
			Dopey2	Mitotic arrest PGC
			Dscr3	Mitotic arrest PGC
			Dst	Mitotic arrest PGC
			Dubr	Mitotic arrest PGC
			Duxbl1	Mitotic PGC
			Duxbl2	Mitotic PGC
			Duxbl3	Mitotic PGC
			E030030I06Rik	Specification PGC
			E130307A14Rik	Mitotic arrest PGC
			E130308A19Rik	Mitotic arrest PGC
			E230025N22Rik	Mitotic arrest PGC
			E330009J07Rik	Specification PGC
			E430018J23Rik	Specification PGC
			E430024I08Rik	Mitotic arrest PGC
			Efcab10	Migrating PGC
			Efcab8	Mitotic arrest PGC
			Ehbp1l1	Mitotic arrest PGC
			Eif2s3y	Mitotic PGC
			Eif2s3y	Mitotic arrest PGC
			Eif2s3y	Mitotic PGC
			Eif2s3y	Mitotic arrest PGC
			Eif3j1	Mitotic arrest PGC
			Eif3j2	Mitotic arrest PGC
			Eno1b	Specification PGC
			Epb41l4aos	Mitotic arrest PGC
			Epp13	Migrating PGC
			Epp13	Mitotic PGC
			Epp13	Migrating PGC
			Epp13	Mitotic PGC
			Ero1l	Migrating PGC
			Ero1lb	Mitotic arrest PGC
			Esx1	Mitotic arrest PGC
			Etaa1os	Mitotic arrest PGC
			EU599041	Mitotic PGC
			Evi5l	Mitotic PGC
			Evx1os	Specification PGC
			Fam105a	Mitotic arrest PGC
			Fam109a	Migrating PGC
			Fam13a	Mitotic arrest PGC
			Fam159a	Mitotic arrest PGC
			Fam169b	Migrating PGC
			Fam173b	Mitotic PGC
			Fam177a	Mitotic arrest PGC
			Fam183b	Mitotic arrest PGC
			Fam187b	Mitotic arrest PGC
			Fam198b	Mitotic arrest PGC
			Fam205c	Mitotic arrest PGC
			Fam206a	Mitotic arrest PGC
			Fam208b	Mitotic arrest PGC
			Fam212a	Specification PGC
			Fam213a	Mitotic arrest PGC
			Fam213a	Mitotic arrest PGC
			Fam25c	Mitotic arrest PGC
			Fam46b	Migrating PGC
			Fam46c	Mitotic arrest PGC
			Fam46d	Mitotic arrest PGC
			Fam57a	Specification PGC
			Fam60a	Migrating PGC
			Fam60a	Migrating PGC
			Fam60a	Specification PGC
			Fam60a	Specification PGC
			Fam69a	Mitotic arrest PGC
			Fam69b	Mitotic arrest PGC
			Fam84b	Migrating PGC
			Fam84b	Specification PGC
			Fam84b	Specification PGC
			Fam84b	Migrating PGC
			Fam96a	Mitotic arrest PGC
			Fam96b	Mitotic arrest PGC
			Fhod1	Migrating PGC
			Fip1l1	Mitotic arrest PGC
			Flg	Migrating PGC
			Fmnl1	Mitotic arrest PGC
			Fmr1nb	Mitotic PGC
			Fndc1	Migrating PGC
			Fndc3c1	Specification PGC
			Fndc3c1	Specification PGC
			Fndc3c1	Migrating PGC
			Fndc3c1	Migrating PGC
			Foxn3	Specification PGC
			Foxp1	Mitotic arrest PGC
			Fthl17a	Mitotic PGC
			Fthl17b	Mitotic arrest PGC
			Fthl17c	Mitotic arrest PGC
			Fthl17d	Mitotic arrest PGC
			Fthl17e	Mitotic arrest PGC
			Fthl17f	Mitotic arrest PGC
			Ftx	Migrating PGC
			Fuk	Migrating PGC
			Fxyd2	Mitotic arrest PGC
			G730013B05Rik	Migrating PGC
			Gar1	Migrating PGC
			Gatsl2	Specification PGC
			Gatsl2	Specification PGC
			Gatsl2	Mitotic arrest PGC
			Gatsl2	Mitotic arrest PGC
			Gatsl3	Mitotic PGC
			Gatsl3	Mitotic PGC
			Gatsl3	Migrating PGC
			Gatsl3	Migrating PGC
			Gbp4	Specification PGC
			Gbp4	Specification PGC
			Gbp4	Migrating PGC
			Gbp4	Migrating PGC
			Ggnbp1	Mitotic arrest PGC
			Ggta1	Specification PGC
			Gimap9	Mitotic arrest PGC
			Gk	Migrating PGC
			Glipr1l3	Mitotic arrest PGC
			Gm10010	Mitotic arrest PGC
			Gm10036	Migrating PGC
			Gm10053	Migrating PGC
			Gm10069	Mitotic arrest PGC
			Gm10093	Migrating PGC
			Gm10093	Migrating PGC
			Gm10093	Specification PGC
			Gm10093	Specification PGC
			Gm10138	Mitotic arrest PGC
			Gm10184	Mitotic PGC
			Gm10282	Specification PGC
			Gm10282	Specification PGC
			Gm10282	Migrating PGC
			Gm10282	Migrating PGC
			Gm10287	Mitotic arrest PGC
			Gm10324	Mitotic arrest PGC
			Gm10439	Mitotic arrest PGC
			Gm10457	Mitotic arrest PGC
			Gm10477	Mitotic arrest PGC
			Gm10487	Mitotic arrest PGC
			Gm10648	Mitotic arrest PGC
			Gm10655	Mitotic arrest PGC
			Gm10719	Mitotic arrest PGC
			Gm10722	Mitotic arrest PGC
			Gm10800	Mitotic arrest PGC
			Gm10801	Mitotic arrest PGC
			Gm10827	Mitotic arrest PGC
			Gm11033	Mitotic arrest PGC
			Gm11131	Specification PGC
			Gm1141	Mitotic arrest PGC
			Gm11413	Mitotic arrest PGC
			Gm11423	Mitotic PGC
			Gm11491	Mitotic arrest PGC
			Gm11639	Mitotic arrest PGC
			Gm11681	Mitotic arrest PGC
			Gm11712	Mitotic arrest PGC
			Gm11747	Migrating PGC
			Gm12031	Mitotic PGC
			Gm12184	Migrating PGC
			Gm12184	Migrating PGC
			Gm12184	Specification PGC
			Gm12184	Specification PGC
			Gm12204	Mitotic arrest PGC
			Gm12355	Specification PGC
			Gm12355	Migrating PGC
			Gm12355	Specification PGC
			Gm12355	Migrating PGC
			Gm12589	Mitotic arrest PGC
			Gm12666	Mitotic arrest PGC
			Gm12705	Mitotic arrest PGC
			Gm12735	Mitotic arrest PGC
			Gm13016	Mitotic arrest PGC
			Gm13205	Migrating PGC
			Gm13212	Mitotic arrest PGC
			Gm13470	Mitotic arrest PGC
			Gm13580	Mitotic arrest PGC
			Gm13830	Mitotic arrest PGC
			Gm14124	Mitotic arrest PGC
			Gm14139	Mitotic arrest PGC
			Gm14167	Mitotic arrest PGC
			Gm14393	Migrating PGC
			Gm14406	Mitotic PGC
			Gm14409	Mitotic PGC
			Gm14443	Mitotic arrest PGC
			Gm14444	Mitotic PGC
			Gm14455	Mitotic arrest PGC
			Gm14597	Specification PGC
			Gm14597	Specification PGC
			Gm14597	Migrating PGC
			Gm14597	Migrating PGC
			Gm14661	Mitotic arrest PGC
			Gm15023	Mitotic arrest PGC
			Gm15080	Mitotic arrest PGC
			Gm15091	Mitotic arrest PGC
			Gm15097	Mitotic arrest PGC
			Gm15107	Mitotic arrest PGC
			Gm15127	Mitotic arrest PGC
			Gm15128	Mitotic arrest PGC
			Gm15262	Mitotic arrest PGC
			Gm15389	Mitotic arrest PGC
			Gm15398	Mitotic arrest PGC
			Gm15417	Mitotic arrest PGC
			Gm15441	Mitotic arrest PGC
			Gm15462	Mitotic arrest PGC
			Gm15510	Mitotic arrest PGC
			Gm15559	Mitotic arrest PGC
			Gm15564	Mitotic arrest PGC
			Gm15704	Mitotic arrest PGC
			Gm15706	Mitotic arrest PGC
			Gm15728	Mitotic arrest PGC
			Gm15969	Migrating PGC
			Gm16062	Migrating PGC
			Gm16286	Migrating PGC
			Gm16286	Mitotic PGC
			Gm16286	Mitotic PGC
			Gm16286	Migrating PGC
			Gm16405	Mitotic arrest PGC
			Gm16430	Mitotic arrest PGC
			Gm16536	Mitotic arrest PGC
			Gm16638	Migrating PGC
			Gm1673	Mitotic arrest PGC
			Gm16897	Mitotic arrest PGC
			Gm17018	Specification PGC
			Gm17018	Specification PGC
			Gm17018	Mitotic arrest PGC
			Gm17018	Mitotic arrest PGC
			Gm17259	Mitotic arrest PGC
			Gm17300	Migrating PGC
			Gm17399	Mitotic arrest PGC
			Gm17575	Mitotic arrest PGC
			Gm19265	Specification PGC
			Gm19705	Mitotic arrest PGC
			Gm19866	Mitotic PGC
			Gm20075	Migrating PGC
			Gm20604	Migrating PGC
			Gm20628	Specification PGC
			Gm20632	Specification PGC
			Gm20633	Specification PGC
			Gm20681	Mitotic arrest PGC
			Gm20750	Mitotic arrest PGC
			Gm21411	Mitotic PGC
			Gm21738	Mitotic arrest PGC
			Gm21814	Specification PGC
			Gm21887	Migrating PGC
			Gm26542	Migrating PGC
			Gm26569	Mitotic arrest PGC
			Gm26600	Specification PGC
			Gm26610	Mitotic arrest PGC
			Gm26623	Specification PGC
			Gm26623	Specification PGC
			Gm26623	Migrating PGC
			Gm26623	Migrating PGC
			Gm26634	Mitotic arrest PGC
			Gm26641	Mitotic arrest PGC
			Gm26670	Mitotic arrest PGC
			Gm26692	Mitotic arrest PGC
			Gm26703	Mitotic arrest PGC
			Gm26707	Migrating PGC
			Gm26707	Specification PGC
			Gm26707	Specification PGC
			Gm26707	Migrating PGC
			Gm26710	Specification PGC
			Gm26713	Mitotic arrest PGC
			Gm26715	Mitotic arrest PGC
			Gm26737	Specification PGC
			Gm26775	Specification PGC
			Gm26804	Mitotic arrest PGC
			Gm26806	Mitotic arrest PGC
			Gm26808	Mitotic arrest PGC
			Gm26829	Mitotic PGC
			Gm26829	Mitotic PGC
			Gm26829	Migrating PGC
			Gm26829	Migrating PGC
			Gm26860	Mitotic arrest PGC
			Gm26868	Mitotic arrest PGC
			Gm26870	Mitotic arrest PGC
			Gm26910	Mitotic arrest PGC
			Gm2694	Mitotic arrest PGC
			Gm27216	Mitotic arrest PGC
			Gm28050	Mitotic arrest PGC
			Gm28268	Mitotic arrest PGC
			Gm2832	Mitotic arrest PGC
			Gm28730	Specification PGC
			Gm28807	Mitotic arrest PGC
			Gm28874	Mitotic arrest PGC
			Gm29066	Mitotic arrest PGC
			Gm29243	Mitotic arrest PGC
			Gm29538	Mitotic arrest PGC
			Gm29773	Specification PGC
			Gm30191	Mitotic arrest PGC
			Gm30735	Mitotic arrest PGC
			Gm30978	Mitotic arrest PGC
			Gm3143	Mitotic PGC
			Gm3143	Mitotic PGC
			Gm3143	Migrating PGC
			Gm3143	Migrating PGC
			Gm31659	Migrating PGC
			Gm31816	Migrating PGC
			Gm32391	Mitotic arrest PGC
			Gm32585	Migrating PGC
			Gm32635	Mitotic arrest PGC
			Gm32687	Mitotic arrest PGC
			Gm32846	Mitotic arrest PGC
			Gm32857	Mitotic arrest PGC
			Gm32913	Mitotic arrest PGC
			Gm33301	Mitotic arrest PGC
			Gm33489	Mitotic PGC
			Gm33651	Migrating PGC
			Gm340	Mitotic arrest PGC
			Gm3417	Specification PGC
			Gm3417	Mitotic arrest PGC
			Gm3417	Mitotic arrest PGC
			Gm3417	Specification PGC
			Gm3435	Mitotic arrest PGC
			Gm3448	Mitotic arrest PGC
			Gm3448	Mitotic arrest PGC
			Gm34590	Mitotic arrest PGC
			Gm34672	Mitotic arrest PGC
			Gm35164	Mitotic arrest PGC
			Gm35208	Mitotic PGC
			Gm35339	Mitotic arrest PGC
			Gm3550	Migrating PGC
			Gm35611	Mitotic arrest PGC
			Gm36198	Mitotic arrest PGC
			Gm36229	Mitotic arrest PGC
			Gm364	Mitotic arrest PGC
			Gm36595	Mitotic PGC
			Gm36839	Mitotic arrest PGC
			Gm36899	Mitotic arrest PGC
			Gm37245	Migrating PGC
			Gm37245	Mitotic PGC
			Gm37245	Migrating PGC
			Gm37245	Mitotic PGC
			Gm37494	Mitotic arrest PGC
			Gm37696	Specification PGC
			Gm37696	Specification PGC
			Gm37696	Mitotic arrest PGC
			Gm37696	Mitotic arrest PGC
			Gm3854	Mitotic arrest PGC
			Gm3880	Specification PGC
			Gm38947	Mitotic arrest PGC
			Gm38979	Mitotic arrest PGC
			Gm39090	Mitotic PGC
			Gm39459	Mitotic arrest PGC
			Gm39469	Mitotic PGC
			Gm40518	Mitotic arrest PGC
			Gm40538	Mitotic arrest PGC
			Gm40557	Mitotic arrest PGC
			Gm40910	Mitotic arrest PGC
			Gm40987	Mitotic arrest PGC
			Gm40988	Mitotic arrest PGC
			Gm41318	Mitotic arrest PGC
			Gm42047	Migrating PGC
			Gm42067	Mitotic arrest PGC
			Gm42439	Mitotic arrest PGC
			Gm42555	Mitotic arrest PGC
			Gm42567	Mitotic arrest PGC
			Gm4262	Mitotic arrest PGC
			Gm42669	Mitotic arrest PGC
			Gm42715	Mitotic arrest PGC
			Gm42817	Mitotic arrest PGC
			Gm42875	Mitotic arrest PGC
			Gm42997	Mitotic arrest PGC
			Gm4316	Mitotic arrest PGC
			Gm43251	Mitotic arrest PGC
			Gm43409	Migrating PGC
			Gm4353	Migrating PGC
			Gm44	Mitotic arrest PGC
			Gm44196	Mitotic arrest PGC
			Gm45051	Specification PGC
			Gm45184	Mitotic arrest PGC
			Gm45606	Mitotic arrest PGC
			Gm45716	Mitotic arrest PGC
			Gm46218	Mitotic arrest PGC
			Gm46430	Mitotic PGC
			Gm47003	Specification PGC
			Gm47078	Mitotic arrest PGC
			Gm47093	Mitotic arrest PGC
			Gm47283	Migrating PGC
			Gm4737	Specification PGC
			Gm4737	Specification PGC
			Gm4737	Migrating PGC
			Gm4737	Migrating PGC
			Gm47512	Mitotic arrest PGC
			Gm4756	Migrating PGC
			Gm47578	Mitotic arrest PGC
			Gm4763	Mitotic arrest PGC
			Gm47708	Mitotic arrest PGC
			Gm47730	Mitotic PGC
			Gm47767	Migrating PGC
			Gm4779	Mitotic arrest PGC
			Gm47917	Specification PGC
			Gm47926	Mitotic arrest PGC
			Gm48170	Mitotic arrest PGC
			Gm48321	Mitotic arrest PGC
			Gm4836	Mitotic arrest PGC
			Gm48684	Mitotic arrest PGC
			Gm49164	Mitotic PGC
			Gm4924	Mitotic arrest PGC
			Gm49262	Migrating PGC
			Gm49336	Mitotic PGC
			Gm49359	Specification PGC
			Gm4950	Migrating PGC
			Gm4961	Mitotic arrest PGC
			Gm5091	Mitotic arrest PGC
			Gm5113	Mitotic arrest PGC
			Gm5128	Mitotic arrest PGC
			Gm5475	Mitotic arrest PGC
			Gm5577	Mitotic arrest PGC
			Gm5622	Mitotic arrest PGC
			Gm567	Mitotic arrest PGC
			Gm5799	Mitotic arrest PGC
			Gm5930	Mitotic arrest PGC
			Gm5941	Mitotic arrest PGC
			Gm595	Mitotic arrest PGC
			Gm6121	Mitotic arrest PGC
			Gm6169	Specification PGC
			Gm6169	Specification PGC
			Gm6169	Migrating PGC
			Gm6169	Migrating PGC
			Gm6297	Mitotic arrest PGC
			Gm6329	Mitotic arrest PGC
			Gm6526	Mitotic arrest PGC
			Gm6566	Mitotic arrest PGC
			Gm6598	Mitotic arrest PGC
			Gm6812	Mitotic arrest PGC
			Gm6880	Mitotic arrest PGC
			Gm6890	Mitotic arrest PGC
			Gm7173	Mitotic arrest PGC
			Gm7324	Mitotic PGC
			Gm7324	Specification PGC
			Gm7324	Specification PGC
			Gm7324	Mitotic PGC
			Gm7334	Mitotic PGC
			Gm7534	Mitotic arrest PGC
			Gm773	Mitotic arrest PGC
			Gm7903	Mitotic arrest PGC
			Gm8126	Mitotic arrest PGC
			Gm8257	Mitotic arrest PGC
			Gm884	Mitotic arrest PGC
			Gm8909	Mitotic PGC
			Gm9	Mitotic PGC
			Gm9008	Specification PGC
			Gm904	Mitotic arrest PGC
			Gm9112	Mitotic PGC
			Gm9112	Mitotic PGC
			Gm9465	Mitotic arrest PGC
			Gm9733	Mitotic arrest PGC
			Gm9780	Mitotic PGC
			Gm9803	Mitotic arrest PGC
			Gm9844	Migrating PGC
			Gm9856	Mitotic arrest PGC
			Gm9866	Mitotic arrest PGC
			Gml2	Mitotic arrest PGC
			Gprasp2	Mitotic arrest PGC
			Gramd1c	Mitotic arrest PGC
			Gsta4	Migrating PGC
			Gstm3	Migrating PGC
			Gstm3	Migrating PGC
			Gstm3	Mitotic PGC
			Gstm3	Mitotic PGC
			Gstm6	Mitotic arrest PGC
			Gstp2	Migrating PGC
			Gstp2	Migrating PGC
			Gstp2	Specification PGC
			Gstp2	Specification PGC
			Gstt3	Migrating PGC
			Gstt3	Specification PGC
			Gstt3	Migrating PGC
			Gstt3	Specification PGC
			Gt(ROSA)26Sor	Mitotic arrest PGC
			Gtf2ird2	Mitotic arrest PGC
			Gulo	Mitotic arrest PGC
			H19	Specification PGC
			H1fx	Specification PGC
			H1fx	Specification PGC
			H1fx	Migrating PGC
			H1fx	Migrating PGC
			H2-D1	Specification PGC
			H2-D1	Mitotic arrest PGC
			H2-D1	Specification PGC
			H2-D1	Mitotic arrest PGC
			H2-DMb1	Mitotic arrest PGC
			H2-K1	Specification PGC
			H2-Q2	Mitotic arrest PGC
			H2afj	Migrating PGC
			H2afx	Specification PGC
			H2afx	Specification PGC
			H2afx	Migrating PGC
			H2afx	Migrating PGC
			H2afy2	Specification PGC
			H2afy2	Specification PGC
			H2afy2	Mitotic arrest PGC
			H2afy2	Mitotic arrest PGC
			H2afz	Specification PGC
			H3f3b	Mitotic arrest PGC
			Hba-a1	Mitotic PGC
			Hba-a2	Mitotic PGC
			Hbb-bs	Mitotic PGC
			Hdgfl1	Mitotic arrest PGC
			Hist1h1a	Migrating PGC
			Hist1h1a	Migrating PGC
			Hist1h1a	Specification PGC
			Hist1h1a	Specification PGC
			Hist1h1b	Specification PGC
			Hist1h1b	Specification PGC
			Hist1h1b	Migrating PGC
			Hist1h1b	Migrating PGC
			Hist1h1c	Specification PGC
			Hist1h1c	Specification PGC
			Hist1h1c	Migrating PGC
			Hist1h1c	Migrating PGC
			Hist1h1d	Specification PGC
			Hist1h1e	Specification PGC
			Hist1h1e	Specification PGC
			Hist1h1e	Migrating PGC
			Hist1h1e	Migrating PGC
			Hist1h2ab	Specification PGC
			Hist1h2ab	Specification PGC
			Hist1h2ab	Migrating PGC
			Hist1h2ab	Migrating PGC
			Hist1h2ac	Specification PGC
			Hist1h2ad	Specification PGC
			Hist1h2ae	Migrating PGC
			Hist1h2ae	Migrating PGC
			Hist1h2ae	Specification PGC
			Hist1h2ae	Specification PGC
			Hist1h2af	Migrating PGC
			Hist1h2ag	Migrating PGC
			Hist1h2ah	Specification PGC
			Hist1h2ai	Specification PGC
			Hist1h2ai	Specification PGC
			Hist1h2ai	Migrating PGC
			Hist1h2ai	Migrating PGC
			Hist1h2ak	Specification PGC
			Hist1h2an	Specification PGC
			Hist1h2an	Specification PGC
			Hist1h2an	Migrating PGC
			Hist1h2an	Migrating PGC
			Hist1h2ao	Migrating PGC
			Hist1h2ap	Migrating PGC
			Hist1h2bb	Migrating PGC
			Hist1h2bb	Specification PGC
			Hist1h2bb	Specification PGC
			Hist1h2bb	Migrating PGC
			Hist1h2bc	Migrating PGC
			Hist1h2bc	Migrating PGC
			Hist1h2bc	Specification PGC
			Hist1h2bc	Specification PGC
			Hist1h2be	Specification PGC
			Hist1h2be	Specification PGC
			Hist1h2be	Migrating PGC
			Hist1h2be	Migrating PGC
			Hist1h2bf	Specification PGC
			Hist1h2bg	Specification PGC
			Hist1h2bh	Specification PGC
			Hist1h2bj	Specification PGC
			Hist1h2bj	Specification PGC
			Hist1h2bj	Migrating PGC
			Hist1h2bj	Migrating PGC
			Hist1h2bk	Migrating PGC
			Hist1h2bk	Migrating PGC
			Hist1h2bk	Specification PGC
			Hist1h2bk	Specification PGC
			Hist1h2bl	Specification PGC
			Hist1h2bm	Specification PGC
			Hist1h2bm	Specification PGC
			Hist1h2bm	Migrating PGC
			Hist1h2bm	Migrating PGC
			Hist1h2bn	Specification PGC
			Hist1h2bp	Specification PGC
			Hist1h2bq	Specification PGC
			Hist1h2br	Specification PGC
			Hist1h3a	Specification PGC
			Hist1h3a	Specification PGC
			Hist1h3a	Migrating PGC
			Hist1h3a	Migrating PGC
			Hist1h3b	Migrating PGC
			Hist1h3b	Migrating PGC
			Hist1h3b	Specification PGC
			Hist1h3b	Specification PGC
			Hist1h3c	Specification PGC
			Hist1h3c	Migrating PGC
			Hist1h3c	Migrating PGC
			Hist1h3c	Specification PGC
			Hist1h3d	Specification PGC
			Hist1h3e	Migrating PGC
			Hist1h3e	Migrating PGC
			Hist1h3e	Specification PGC
			Hist1h3e	Specification PGC
			Hist1h3f	Migrating PGC
			Hist1h3f	Specification PGC
			Hist1h3f	Specification PGC
			Hist1h3f	Migrating PGC
			Hist1h3g	Specification PGC
			Hist1h3g	Specification PGC
			Hist1h3g	Migrating PGC
			Hist1h3g	Migrating PGC
			Hist1h3h	Specification PGC
			Hist1h3h	Migrating PGC
			Hist1h3h	Migrating PGC
			Hist1h3h	Specification PGC
			Hist1h3i	Migrating PGC
			Hist1h3i	Specification PGC
			Hist1h3i	Specification PGC
			Hist1h3i	Migrating PGC
			Hist1h4c	Migrating PGC
			Hist1h4c	Specification PGC
			Hist1h4c	Specification PGC
			Hist1h4c	Migrating PGC
			Hist1h4d	Specification PGC
			Hist1h4d	Specification PGC
			Hist1h4d	Migrating PGC
			Hist1h4d	Migrating PGC
			Hist1h4f	Specification PGC
			Hist1h4h	Migrating PGC
			Hist1h4h	Specification PGC
			Hist1h4h	Migrating PGC
			Hist1h4h	Specification PGC
			Hist1h4i	Migrating PGC
			Hist1h4i	Specification PGC
			Hist1h4i	Specification PGC
			Hist1h4i	Migrating PGC
			Hist1h4j	Specification PGC
			Hist1h4m	Specification PGC
			Hist1h4m	Specification PGC
			Hist1h4m	Migrating PGC
			Hist1h4m	Migrating PGC
			Hist1h4n	Specification PGC
			Hist1h4n	Specification PGC
			Hist1h4n	Migrating PGC
			Hist1h4n	Migrating PGC
			Hist2h2ac	Specification PGC
			Hist2h2be	Specification PGC
			Hist2h3c1	Specification PGC
			Hist2h3c1	Specification PGC
			Hist2h3c1	Migrating PGC
			Hist2h3c1	Migrating PGC
			Hist2h3c2	Specification PGC
			Hist2h3c2	Migrating PGC
			Hist2h3c2	Specification PGC
			Hist2h3c2	Migrating PGC
			Hist2h4	Specification PGC
			Hist3h2a	Migrating PGC
			Hist3h2a	Migrating PGC
			Hist3h2a	Specification PGC
			Hist3h2a	Specification PGC
			Hist3h2ba	Migrating PGC
			Hist3h2ba	Specification PGC
			Hist3h2ba	Specification PGC
			Hist3h2ba	Migrating PGC
			Hist4h4	Specification PGC
			Hmga1b	Migrating PGC
			Hmga1b	Specification PGC
			Hmga1b	Specification PGC
			Hmga1b	Migrating PGC
			Hmga2	Specification PGC
			Hmgn2	Migrating PGC
			Hmgn2	Migrating PGC
			Hmgn2	Mitotic PGC
			Hmgn2	Mitotic PGC
			Hmgn3	Migrating PGC
			Hmgn3	Migrating PGC
			Hmgn5	Migrating PGC
			Hnrnpa1	Specification PGC
			Hnrnpa3	Specification PGC
			Hnrnpa3	Migrating PGC
			Hnrnpa3	Specification PGC
			Hnrnpa3	Migrating PGC
			Hotairm1	Specification PGC
			Hoxaas3	Specification PGC
			Hrasls	Mitotic arrest PGC
			Hrc	Mitotic arrest PGC
			Hsdl2	Mitotic arrest PGC
			Hspa1b	Mitotic arrest PGC
			Icosl	Mitotic arrest PGC
			Ifi203	Mitotic arrest PGC
			Ifi27	Mitotic arrest PGC
			Ifi27l2a	Mitotic arrest PGC
			Ifi27l2b	Specification PGC
			Ifitm1	Migrating PGC
			Ifitm1	Specification PGC
			Ifitm1	Migrating PGC
			Ifitm1	Specification PGC
			Igf2os	Specification PGC
			Ighe	Mitotic arrest PGC
			Ighm	Mitotic arrest PGC
			Igtp	Specification PGC
			Igtp	Mitotic arrest PGC
			Igtp	Mitotic arrest PGC
			Igtp	Specification PGC
			Il11ra1	Mitotic arrest PGC
			Inafm2	Mitotic arrest PGC
			Inafm2	Mitotic arrest PGC
			Inafm2	Specification PGC
			Inafm2	Specification PGC
			Ints5.1	Migrating PGC
			Ints5.1	Migrating PGC
			Ints5.1	Specification PGC
			Ints5.1	Specification PGC
			Irgm1	Specification PGC
			Ispd	Mitotic arrest PGC
			Josd1	Mitotic arrest PGC
			Junos	Mitotic arrest PGC
			Kank4os	Mitotic arrest PGC
			Kat6b	Mitotic PGC
			Kcnn2	Mitotic arrest PGC
			Kcnq1ot1	Migrating PGC
			Kcnq1ot1	Migrating PGC
			Kcnq1ot1	Specification PGC
			Kcnq1ot1	Specification PGC
			Kctd12b	Migrating PGC
			Kctd12b	Migrating PGC
			Kctd12b	Specification PGC
			Kctd12b	Specification PGC
			Kdelc1	Specification PGC
			Kdelc2	Specification PGC
			Kdm1b	Mitotic arrest PGC
			Khdc1a	Mitotic arrest PGC
			Khdc1c	Mitotic arrest PGC
			Klf16	Migrating PGC
			Klk1	Mitotic arrest PGC
			Krt10	Mitotic arrest PGC
			Krt42	Mitotic arrest PGC
			Ktn1	Mitotic PGC
			L1td1	Mitotic PGC
			L1td1	Migrating PGC
			L1td1	Mitotic PGC
			L1td1	Migrating PGC
			Lage3	Mitotic PGC
			Larp1b	Mitotic arrest PGC
			Lbhd2	Mitotic arrest PGC
			Lhx1os	Mitotic PGC
			Lipo2	Mitotic arrest PGC
			Lipo3	Mitotic arrest PGC
			Lncenc1	Mitotic PGC
			Lockd	Mitotic arrest PGC
			Lor	Mitotic arrest PGC
			Lppos	Mitotic arrest PGC
			Lrp8os2	Migrating PGC
			Lrrc31	Migrating PGC
			Lrrc9	Mitotic arrest PGC
			Lrrfip2	Mitotic arrest PGC
			Luzp4	Mitotic arrest PGC
			Ly6a	Migrating PGC
			Ly6g6e	Mitotic arrest PGC
			Ly6k	Mitotic arrest PGC
			Macf1	Mitotic PGC
			Magea5	Mitotic arrest PGC
			Magea8	Mitotic arrest PGC
			Mageb2	Mitotic arrest PGC
			Mageb3	Mitotic arrest PGC
			Malat1	Mitotic arrest PGC
			Mapre2	Specification PGC
			March1	Mitotic arrest PGC
			March2	Mitotic arrest PGC
			March6	Specification PGC
			March8	Mitotic arrest PGC
			March9	Mitotic arrest PGC
			Marcks	Specification PGC
			Mars	Mitotic arrest PGC
			Mb21d1	Mitotic arrest PGC
			Meg3	Specification PGC
			Mfap1a	Mitotic arrest PGC
			Mfap1b	Mitotic arrest PGC
			Mgea5	Mitotic arrest PGC
			Mgl2	Mitotic arrest PGC
			Minos1	Migrating PGC
			Mir670hg	Mitotic arrest PGC
			Mir9-3hg	Mitotic PGC
			Mirg	Specification PGC
			Mirg	Specification PGC
			Mirg	Mitotic arrest PGC
			Mirg	Mitotic arrest PGC
			Mkl1	Mitotic arrest PGC
			Mkl2	Mitotic arrest PGC
			Mmgt2	Specification PGC
			Mocs1	Specification PGC
			mt-Atp8	Mitotic arrest PGC
			Mt1	Mitotic arrest PGC
			Mt3	Mitotic arrest PGC
			Mt4	Migrating PGC
			Mthfsl	Migrating PGC
			Mtss1l	Migrating PGC
			Mtss1l	Specification PGC
			Mtss1l	Specification PGC
			Mtss1l	Migrating PGC
			Mturn	Mitotic arrest PGC
			Muc3	Mitotic arrest PGC
			Mum1	Mitotic arrest PGC
			Mum1l1	Mitotic arrest PGC
			Mum1l1	Mitotic arrest PGC
			Mup3	Mitotic arrest PGC
			Mup6	Mitotic PGC
			Mup6	Mitotic PGC
			Mup6	Migrating PGC
			Mup6	Migrating PGC
			Mut	Migrating PGC
			Mxra7	Mitotic arrest PGC
			Nat6	Specification PGC
			Nat8f2	Mitotic PGC
			Nat8f4	Mitotic arrest PGC
			Nbdy	Migrating PGC
			Nbdy	Migrating PGC
			Nbdy	Specification PGC
			Nbdy	Specification PGC
			Neat1	Mitotic arrest PGC
			Neat1	Mitotic arrest PGC
			Nedd4	Specification PGC
			Nefm	Specification PGC
			Nefm	Specification PGC
			Nefm	Mitotic arrest PGC
			Nefm	Mitotic arrest PGC
			Nes	Mitotic arrest PGC
			Nespas	Mitotic PGC
			Nisch	Migrating PGC
			Nisch	Migrating PGC
			Nisch	Specification PGC
			Nisch	Specification PGC
			Nlrp4c	Mitotic arrest PGC
			Nlrp4f	Mitotic arrest PGC
			Nmnat3	Mitotic arrest PGC
			Nolc1	Migrating PGC
			Nolc1	Migrating PGC
			Nolc1	Mitotic PGC
			Nolc1	Mitotic PGC
			Nphs1os	Mitotic PGC
			Nr6a1os	Migrating PGC
			Nradd	Specification PGC
			Nradd	Specification PGC
			Nradd	Mitotic arrest PGC
			Nradd	Mitotic arrest PGC
			Nrg1	Mitotic arrest PGC
			Nrgn	Mitotic arrest PGC
			Nudt10	Mitotic arrest PGC
			Nup62cl	Mitotic arrest PGC
			Nxf7	Specification PGC
			Oacyl	Mitotic arrest PGC
			Oas1a	Mitotic arrest PGC
			Oas1a	Mitotic arrest PGC
			Oas1g	Mitotic arrest PGC
			Oas1g	Mitotic arrest PGC
			Oasl2	Mitotic arrest PGC
			Oasl2	Mitotic arrest PGC
			Oasl2	Specification PGC
			Oasl2	Specification PGC
			Obsl1	Migrating PGC
			Obsl1	Specification PGC
			Obsl1	Specification PGC
			Obsl1	Migrating PGC
			Olfr1330	Mitotic arrest PGC
			Olfr1369-ps1	Mitotic arrest PGC
			Olfr316	Mitotic arrest PGC
			Olfr46	Mitotic arrest PGC
			Olfr889	Specification PGC
			Olfr889	Specification PGC
			Ost4	Migrating PGC
			Otub1	Mitotic arrest PGC
			Otud5	Mitotic arrest PGC
			Papd7	Mitotic arrest PGC
			Park2	Mitotic arrest PGC
			Pcmt1	Mitotic arrest PGC
			Pcna-ps2	Migrating PGC
			Pcp4l1	Mitotic arrest PGC
			Pcsk2os1	Mitotic arrest PGC
			Pde4d	Specification PGC
			Pdha2	Mitotic arrest PGC
			Pdlim3	Mitotic PGC
			Pdlim3	Mitotic PGC
			Peg12	Migrating PGC
			Pet2	Mitotic arrest PGC
			Pga5	Specification PGC
			Pgap2	Mitotic arrest PGC
			Phf11c	Mitotic PGC
			Phf11d	Mitotic PGC
			Pih1h3b	Mitotic arrest PGC
			Pilrb2	Specification PGC
			Pitpnc1	Mitotic PGC
			Pitpnc1	Mitotic PGC
			Pla2g16	Migrating PGC
			Pla2g16	Specification PGC
			Pla2g16	Migrating PGC
			Pla2g16	Specification PGC
			Plac9a	Mitotic PGC
			Plac9b	Mitotic PGC
			Platr10	Mitotic PGC
			Platr10	Migrating PGC
			Platr10	Migrating PGC
			Platr10	Mitotic PGC
			Platr17	Mitotic arrest PGC
			Platr22	Mitotic PGC
			Platr26	Mitotic PGC
			Platr27	Mitotic arrest PGC
			Platr30	Mitotic arrest PGC
			Platr4	Mitotic PGC
			Pld6	Mitotic arrest PGC
			Pmaip1	Mitotic arrest PGC
			Podxl	Specification PGC
			Ppfia4	Mitotic arrest PGC
			Ppp1cc	Migrating PGC
			Ppp1r12b	Mitotic arrest PGC
			Ppp2r5c	Mitotic PGC
			Ppp2r5c	Specification PGC
			Ppp2r5c	Mitotic PGC
			Ppp2r5c	Specification PGC
			Pqlc1	Mitotic arrest PGC
			Prame	Mitotic arrest PGC
			Pramel1	Mitotic arrest PGC
			Pramel3	Mitotic arrest PGC
			Prg4	Mitotic arrest PGC
			Prl8a2	Specification PGC
			Prm1	Specification PGC
			Prm2	Specification PGC
			Proser3	Specification PGC
			Prps1l3	Mitotic PGC
			Prr13	Specification PGC
			Prr13	Migrating PGC
			Prr13	Specification PGC
			Prr13	Migrating PGC
			Prr23a3	Mitotic PGC
			Prrt1	Mitotic arrest PGC
			Prss29	Mitotic arrest PGC
			Prss44	Mitotic arrest PGC
			Psme2b	Specification PGC
			Psme2b	Specification PGC
			Psme2b	Migrating PGC
			Psme2b	Migrating PGC
			Ptma	Mitotic PGC
			Ptprd	Mitotic arrest PGC
			Pvr	Migrating PGC
			Pvt1	Mitotic PGC
			Pxt1	Mitotic arrest PGC
			Pzp	Mitotic arrest PGC
			Qars	Specification PGC
			Rab26os	Mitotic arrest PGC
			Raet1e	Mitotic arrest PGC
			Raet1e	Specification PGC
			Raet1e	Mitotic arrest PGC
			Raet1e	Specification PGC
			Ranbp2	Mitotic arrest PGC
			Rap1gapos	Mitotic arrest PGC
			Rbfox3	Mitotic arrest PGC
			Rbm12b1	Mitotic arrest PGC
			Rbm12b2	Specification PGC
			Rbmxl1	Mitotic PGC
			Rex2	Mitotic PGC
			Rex2	Mitotic arrest PGC
			Rex2	Mitotic arrest PGC
			Rex2	Mitotic PGC
			Rhno1	Specification PGC
			Rhox1	Mitotic arrest PGC
			Rhox10	Mitotic arrest PGC
			Rhox13	Mitotic arrest PGC
			Rhox2a	Mitotic PGC
			Rhox2b	Mitotic PGC
			Rhox2c	Mitotic PGC
			Rhox2d	Mitotic PGC
			Rhox2e	Mitotic PGC
			Rhox2f	Mitotic PGC
			Rhox2g	Mitotic PGC
			Rhox2h	Mitotic PGC
			Rhox4a	Migrating PGC
			Rhox4a2	Migrating PGC
			Rhox4b	Migrating PGC
			Rhox4c	Migrating PGC
			Rhox4f	Migrating PGC
			Rhox4g	Migrating PGC
			Rhox5	Mitotic PGC
			Rhox6	Migrating PGC
			Rhox6	Migrating PGC
			Rhox6	Mitotic PGC
			Rhox6	Mitotic PGC
			Rhox7a	Mitotic PGC
			Rhox8	Mitotic PGC
			Rhox8	Mitotic PGC
			Rhox8	Migrating PGC
			Rhox8	Migrating PGC
			Rhox9	Migrating PGC
			Rhox9	Migrating PGC
			Rhox9	Mitotic PGC
			Rhox9	Mitotic PGC
			Rnaset2a	Migrating PGC
			Rnaset2a	Migrating PGC
			Rnaset2b	Migrating PGC
			Rnf125	Mitotic PGC
			Rpl10-ps3	Migrating PGC
			Rpl10-ps3	Mitotic PGC
			Rpl10-ps3	Migrating PGC
			Rpl10-ps3	Specification PGC
			Rpl10-ps3	Specification PGC
			Rpl10-ps3	Specification PGC
			Rpl10-ps3	Migrating PGC
			Rpl10-ps3	Mitotic PGC
			Rpl10-ps3	Mitotic PGC
			Rpl22l1	Mitotic arrest PGC
			Rpl39l	Mitotic PGC
			Rpl39l	Mitotic PGC
			Rpl39l	Mitotic arrest PGC
			Rpl39l	Mitotic arrest PGC
			Rrbp1	Mitotic arrest PGC
			Rrp1	Migrating PGC
			Rrp1	Migrating PGC
			Rrp1	Specification PGC
			Rrp1	Specification PGC
			Rsph3a	Mitotic arrest PGC
			Rsph3a	Mitotic arrest PGC
			Rsph3a	Specification PGC
			Rsph3a	Specification PGC
			Rsph3b	Mitotic arrest PGC
			Rsph3b	Mitotic arrest PGC
			Rsph3b	Specification PGC
			Rsph3b	Specification PGC
			Rsrp1	Specification PGC
			Rtl8a	Specification PGC
			Rtl8a	Specification PGC
			Rtl8a	Migrating PGC
			Rtl8a	Migrating PGC
			S100a11	Specification PGC
			S100a11	Specification PGC
			S100a11	Migrating PGC
			S100a11	Migrating PGC
			Sacs	Mitotic arrest PGC
			Sbpl	Migrating PGC
			Scd2	Specification PGC
			Scd3	Mitotic arrest PGC
			Scml2	Mitotic arrest PGC
			Sct	Migrating PGC
			Sct	Migrating PGC
			Sct	Specification PGC
			Sct	Specification PGC
			Sec1	Mitotic arrest PGC
			Sept10	Specification PGC
			Sept11	Specification PGC
			Sept11	Migrating PGC
			Sept11	Migrating PGC
			Sept11	Specification PGC
			Sept3	Mitotic arrest PGC
			Sept4	Migrating PGC
			Sept6	Specification PGC
			Sept8	Mitotic PGC
			Sept9	Specification PGC
			Sept9	Migrating PGC
			Sept9	Specification PGC
			Sept9	Migrating PGC
			Serf1	Mitotic arrest PGC
			Serpinb9b	Migrating PGC
			Setd1b	Migrating PGC
			Setd1b	Migrating PGC
			Setd1b	Specification PGC
			Setd1b	Specification PGC
			Sf1	Migrating PGC
			Sgo2a	Mitotic PGC
			Sgo2a	Mitotic PGC
			Sgo2a	Migrating PGC
			Sgo2a	Migrating PGC
			Sik1	Mitotic arrest PGC
			Skiv2l2	Mitotic arrest PGC
			Slc25a1	Migrating PGC
			Slc35a2	Specification PGC
			Slc5a4a	Mitotic arrest PGC
			Slxl1	Mitotic arrest PGC
			Smc2os	Mitotic arrest PGC
			Smco4	Migrating PGC
			Smim10l2a	Specification PGC
			Smim11	Migrating PGC
			Smim4	Migrating PGC
			Smim4	Specification PGC
			Smim4	Migrating PGC
			Smim4	Specification PGC
			Smkr-ps	Mitotic arrest PGC
			Snhg11	Mitotic arrest PGC
			Snhg12	Mitotic PGC
			Snhg18	Migrating PGC
			Snhg18	Specification PGC
			Snhg18	Specification PGC
			Snhg18	Migrating PGC
			Snhg9	Migrating PGC
			Snhg9	Migrating PGC
			Snhg9	Specification PGC
			Snhg9	Specification PGC
			Sp3os	Migrating PGC
			Spaca6	Mitotic arrest PGC
			Spin2c	Specification PGC
			Spink10	Mitotic arrest PGC
			Spint5	Mitotic arrest PGC
			Sprr2a1	Specification PGC
			Sprr2a2	Specification PGC
			Sprr2a3	Specification PGC
			Srek1ip1	Specification PGC
			Srek1ip1	Migrating PGC
			Srek1ip1	Migrating PGC
			Srek1ip1	Specification PGC
			Srgn	Migrating PGC
			Srp54a	Mitotic PGC
			Srp54b	Mitotic PGC
			Srp54c	Mitotic PGC
			Ssfa2	Specification PGC
			Sssca1	Specification PGC
			Sssca1	Migrating PGC
			Sssca1	Specification PGC
			Sssca1	Migrating PGC
			St5	Mitotic arrest PGC
			Stra6l	Specification PGC
			Sult2a2	Mitotic arrest PGC
			Sult2a5	Mitotic arrest PGC
			Sult5a1	Mitotic arrest PGC
			Supt20	Mitotic arrest PGC
			Svs4	Mitotic arrest PGC
			Svs5	Mitotic arrest PGC
			Taco1os	Mitotic arrest PGC
			Tcam1	Mitotic arrest PGC
			Tceal3	Mitotic arrest PGC
			Tcf7	Mitotic arrest PGC
			Tchh	Specification PGC
			Tcte2	Mitotic arrest PGC
			Tdh	Mitotic PGC
			Tdh	Mitotic PGC
			Tdh	Migrating PGC
			Tdh	Migrating PGC
			Tex16	Mitotic arrest PGC
			Tex19.1	Mitotic arrest PGC
			Tex21	Mitotic arrest PGC
			Tgoln1	Mitotic arrest PGC
			Tgtp1	Mitotic arrest PGC
			Tgtp1	Specification PGC
			Tgtp1	Specification PGC
			Tgtp1	Mitotic arrest PGC
			Tgtp2	Mitotic arrest PGC
			Timm8a2	Mitotic arrest PGC
			Tldc1	Mitotic arrest PGC
			Tmco5b	Migrating PGC
			Tmem110	Mitotic arrest PGC
			Tmem115	Specification PGC
			Tmem18	Mitotic arrest PGC
			Tmem191c	Mitotic arrest PGC
			Tmem2	Specification PGC
			Tmem2	Migrating PGC
			Tmem2	Migrating PGC
			Tmem2	Specification PGC
			Tmem206	Mitotic arrest PGC
			Tmem246	Mitotic arrest PGC
			Tmem254a	Mitotic PGC
			Tmem254b	Mitotic PGC
			Tmem254c	Mitotic PGC
			Tmem29	Migrating PGC
			Tmem45a2	Mitotic arrest PGC
			Tmem5	Mitotic arrest PGC
			Tmem57	Mitotic arrest PGC
			Tmsb10	Migrating PGC
			Tmsb15a	Mitotic arrest PGC
			Tmsb4x	Migrating PGC
			Tnfrsf26	Mitotic arrest PGC
			Tnp1	Mitotic arrest PGC
			Tomm5	Migrating PGC
			Tpm1	Specification PGC
			Tpm2	Specification PGC
			Tpm3-rs7	Specification PGC
			Tpm3-rs7	Specification PGC
			Tpm3-rs7	Migrating PGC
			Tpm3-rs7	Migrating PGC
			Tpm4	Specification PGC
			Trac	Mitotic arrest PGC
			Trap1a	Mitotic PGC
			Trap1a	Mitotic PGC
			Trap1a	Mitotic arrest PGC
			Trap1a	Mitotic arrest PGC
			Trbc2	Mitotic arrest PGC
			Trim12a	Specification PGC
			Trim52	Mitotic arrest PGC
			Trim61	Mitotic arrest PGC
			Trp53rka	Specification PGC
			Trp53rka	Migrating PGC
			Trp53rka	Migrating PGC
			Trp53rka	Specification PGC
			Tsix	Specification PGC
			Tslrn1	Mitotic arrest PGC
			Tstd3	Specification PGC
			Tsx	Mitotic arrest PGC
			Ttf1	Mitotic arrest PGC
			Ttll13	Mitotic arrest PGC
			Tuba3a	Mitotic arrest PGC
			Tuba3b	Mitotic arrest PGC
			Tug1	Specification PGC
			Tunar	Mitotic PGC
			U2af1	Migrating PGC
			U2af1	Mitotic PGC
			U2af1	Migrating PGC
			U2af1	Mitotic PGC
			Uba1y	Mitotic PGC
			Uba1y	Mitotic arrest PGC
			Uba1y	Mitotic arrest PGC
			Uba1y	Mitotic PGC
			Urah	Mitotic arrest PGC
			Usmg5	Mitotic PGC
			Uty	Mitotic arrest PGC
			Vma21	Mitotic PGC
			Washc2	Mitotic arrest PGC
			Wasl	Mitotic arrest PGC
			Wdr95	Mitotic arrest PGC
			Wfdc10	Mitotic arrest PGC
			Wfdc15a	Mitotic arrest PGC
			Xist	Specification PGC
			Xist	Specification PGC
			Xist	Migrating PGC
			Xist	Migrating PGC
			Xlr	Mitotic arrest PGC
			Xlr3a	Mitotic arrest PGC
			Xlr3b	Mitotic arrest PGC
			Xlr3c	Mitotic arrest PGC
			Xlr4a	Mitotic arrest PGC
			Xlr4b	Mitotic PGC
			Xlr4b	Mitotic PGC
			Xlr4b	Mitotic arrest PGC
			Xlr4b	Mitotic arrest PGC
			Xlr4c	Mitotic PGC
			Xlr4c	Mitotic PGC
			Xlr4c	Mitotic arrest PGC
			Xlr4c	Mitotic arrest PGC
			Xlr5a	Mitotic arrest PGC
			Xlr5b	Mitotic arrest PGC
			Xlr5c	Mitotic arrest PGC
			Xndc1	Migrating PGC
			Yaf2	Mitotic arrest PGC
			Yaf2	Specification PGC
			Yaf2	Mitotic arrest PGC
			Yaf2	Specification PGC
			Zbed4	Migrating PGC
			Zcchc10	Mitotic PGC
			Zcchc6	Mitotic arrest PGC
			Zfp101	Mitotic arrest PGC
			Zfp110	Specification PGC
			Zfp119a	Mitotic arrest PGC
			Zfp345	Mitotic arrest PGC
			Zfp369	Specification PGC
			Zfp36l3	Specification PGC
			Zfp433	Mitotic arrest PGC
			Zfp459	Migrating PGC
			Zfp53	Mitotic arrest PGC
			Zfp532	Migrating PGC
			Zfp534	Mitotic PGC
			Zfp54	Specification PGC
			Zfp568	Specification PGC
			Zfp568	Migrating PGC
			Zfp568	Specification PGC
			Zfp568	Migrating PGC
			Zfp599	Migrating PGC
			Zfp600	Mitotic arrest PGC
			Zfp607a	Specification PGC
			Zfp607b	Mitotic arrest PGC
			Zfp61	Mitotic arrest PGC
			Zfp68	Mitotic arrest PGC
			Zfp729b	Mitotic arrest PGC
			Zfp738	Mitotic arrest PGC
			Zfp740	Migrating PGC
			Zfp740	Migrating PGC
			Zfp740	Specification PGC
			Zfp740	Specification PGC
			Zfp748	Migrating PGC
			Zfp763	Specification PGC
			Zfp773	Mitotic arrest PGC
			Zfp781	Mitotic arrest PGC
			Zfp808	Migrating PGC
			Zfp811	Specification PGC
			Zfp819	Mitotic PGC
			Zfp820	Mitotic arrest PGC
			Zfp825	Mitotic arrest PGC
			Zfp850	Mitotic arrest PGC
			Zfp87	Mitotic arrest PGC
			Zfp872	Mitotic arrest PGC
			Zfp873	Mitotic arrest PGC
			Zfp93	Mitotic arrest PGC
			Zfp930	Migrating PGC
			Zfp933	Mitotic arrest PGC
			Zfp936	Mitotic PGC
			Zfp937	Mitotic arrest PGC
			Zfp94	Mitotic arrest PGC
			Zfp940	Specification PGC
			Zfp941	Mitotic arrest PGC
			Zfp943	Mitotic arrest PGC
			Zfp945	Mitotic arrest PGC
			Zfp945	Specification PGC
			Zfp945	Mitotic arrest PGC
			Zfp945	Specification PGC
			Zfp948	Mitotic arrest PGC
			Zfp951	Mitotic arrest PGC
			Zfp958	Mitotic PGC
			Zfp959	Mitotic arrest PGC
			Zfp964	Mitotic arrest PGC
			Zfp974	Specification PGC
			Zfp975	Mitotic arrest PGC
			Zfp976	Mitotic arrest PGC
			Zfp977	Mitotic PGC
			Zfp978	Mitotic PGC
			Zfp979	Mitotic PGC
			Zfp980	Mitotic PGC
			Zfp981	Mitotic PGC
			Zfp985	Mitotic PGC
			Zfp989	Mitotic PGC
			Zfp994	Mitotic arrest PGC
			Zfy1	Mitotic PGC
			Zfy1	Mitotic PGC
			Zfy1	Mitotic arrest PGC
			Zfy1	Mitotic arrest PGC
			Zfy2	Mitotic arrest PGC
			Znrd1as	Mitotic arrest PGC
			Zranb2	Mitotic PGC
			Zrsr1	Mitotic arrest PGC

## Sheet: SCENIC Result (PGC)
SCENIC Results
Human common regulon	Mouse common regulon		Human specifc regulon		Mouse specifc regulon
ALX3	Alx3		AHCTF1		Ar
ATF1	Atf1		APEX2		Arg1
ATF2	Atf2		ARID3A		Atf5
ATF4	Atf4		ARNT		Bach2
ATF6B	Atf6b		ARNTL		Banp
BACH1	Bach1		ARNTL2		Bcl3
BCL11A	Bcl11a		ARX		Bhlhe23
BCLAF1	Bclaf1		ATF3		Bnc1
BDP1	Bdp1		ATF6		Bptf
BRCA1	Brca1		BAD		Cers2
BRF1	Brf1		BATF		Dhx36
CBFB	Cbfb		BAX		E2f5
CDX1	Cdx1		BCL6B		E4f1
CDX2	Cdx2		BHLHE40		Egr3
CDX4	Cdx4		BRF2		Esr1
CEBPB	Cebpb		CEBPA		Esrrb
CEBPD	Cebpd		CLOCK		Etv2
CEBPG	Cebpg		CNOT6		Fez1
CEBPZ	Cebpz		CPEB1		Fiz1
CHD1	Chd1		CPSF4		Foxa2
CHD2	Chd2		CREB3L4		Foxc2
CREB1	Creb1		CREM		Foxd4
CREB3	Creb3		CRX		Foxi1
CREB3L2	Creb3l2		CTCFL		Foxl1
CTCF	Ctcf		CTNNB1		Foxm1
DDIT3	Ddit3		CUX2		Gata1
DLX1	Dlx1		DBP		Gata4
DLX5	Dlx5		DBX1		Glis1
DLX6	Dlx6		DBX2		Gtf2i
DMRT1	Dmrt1		DEAF1		Hnf4a
E2F1	E2f1		DLX3		Hoxa11
E2F2	E2f2		DMBX1		Hoxa9
E2F3	E2f3		DMRTC2		Hoxb1
E2F4	E2f4		DNMT3A		Hoxc6
E2F6	E2f6		DPF1		Hoxd10
E2F7	E2f7		ELF1		Irx3
E2F8	E2f8		ELF4		Kmt2a
EGR1	Egr1		ELK1		Lhx2
EGR4	Egr4		ELK4		Lhx4
ELF2	Elf2		EMX1		Mafk
ELF3	Elf3		EMX2		Mbnl2
ELK3	Elk3		EN1		Mef2b
EP300	Ep300		EN2		Mxd4
ETV1	Etv1		EPAS1		Nanog
ETV4	Etv4		ERF		Neurod1
ETV5	Etv5		ESR2		Nfib
EVX1	Evx1		ETS1		Nfil3
EZH2	Ezh2		ETS2		Nkx1-2
FOS	Fos		ETV3		Nono
FOSB	Fosb		ETV6		Nr6a1
FOSL1	Fosl1		FOXB1		Nrf1
FOSL2	Fosl2		FOXC1		Olig3
FOXA1	Foxa1		FOXD1		Otp
FOXA3	Foxa3		FOXD3		Otud4
FOXO1	Foxo1		FOXG1		Pax3
FOXO3	Foxo3		FOXH1		Phlda2
FOXO4	Foxo4		FOXJ2		Pole4
FOXP4	Foxp4		FOXJ3		Polr3g
FOXR1	Foxr1		FOXK1		Pou3f4
GABPA	Gabpa		FOXK2		Prdm1
GABPB1	Gabpb1		FOXL2		Prdm5
GADD45A	Gadd45a		FOXP3		Ptf1a
GATA2	Gata2		FOXR2		Rb1
GATA3	Gata3		FOXS1		Rel
GATA5	Gata5		GCM2		Runx3
GATA6	Gata6		GLI1		Smad2
GBX2	Gbx2		ZNF124		Smarca5
GLI2	Gli2		GMEB1		Smarcb1
GLI3	Gli3		GRHL1		Smc3
GLIS2	Glis2		GSC		Sox11
GTF2B	Gtf2b		GSC2		Sox8
GTF2F1	Gtf2f1		HAND2		Spr
GTF3C2	Gtf3c2		HDAC6		T
HBP1	Hbp1		HES1		Tbx10
HCFC1	Hcfc1		HES2		Tbx19
HDAC1	Hdac1		HES5		Tbx2
HDAC2	Hdac2		HEY1		Tbx20
HESX1	Hesx1		HEY2		Tbx21
HIVEP1	Hivep1		HIF1A		Tbx4
HNF1B	Hnf1b		HIF3A		Tbx6
HOXA10	Hoxa10		HINFP		Tcf4
HOXA5	Hoxa5		HIVEP2		Tead3
HOXA7	Hoxa7		HIVEP3		Topors
HOXB5	Hoxb5		HMBOX1		Tpi1
HOXB6	Hoxb6		HMGA1		Vdr
HOXB9	Hoxb9		HMX1		Zbtb14
HOXC4	Hoxc4		HOMEZ		Zfp148
HOXC5	Hoxc5		HOXA1		Zfp39
HOXC8	Hoxc8		HOXA13		Zfp523
HOXC9	Hoxc9		HOXA6		Zfp64
HOXD8	Hoxd8		HOXB2		Zfp777
HOXD9	Hoxd9		HOXB4		Bmyc
HSF1	Hsf1		HOXB7		D3Ertd254e
IKZF1	Ikzf1		HOXB8		Esx1
IRF1	Irf1		HOXC10		Foxn3
IRF3	Irf3		HOXC12		Foxp1
IRF5	Irf5		HOXD1		Gm10093
IRF6	Irf6		HOXD11		Gm14418
IRF7	Irf7		HOXD13		Hmga2
ISL2	Isl2		HOXD3		Hmgb3
JUN	Jun		HSF2		Klf16
JUNB	Junb		HSF4		Supt20
JUND	Jund		ID2		Zfp110
KDM5A	Kdm5a		IKZF2		Zfp369
KDM5B	Kdm5b		IKZF3		Zfp740
KLF11	Klf11		IKZF5		Zfp932
KLF13	Klf13		IRF4		Zfp94
KLF15	Klf15		IRF8		Zfp97
KLF2	Klf2		IRX2
KLF3	Klf3		ISL1
KLF4	Klf4		JAZF1
KLF5	Klf5		JDP2
KLF6	Klf6		KAT2A
KLF7	Klf7		KDM2B
LEF1	Lef1		KDM4A
LMO2	Lmo2		KDM4B
MAF	Maf		KLF10
MAFB	Mafb		KLF12
MAFF	Maff		KLF17
MAFG	Mafg		KLF8
MAX	Max		KLF9
MAZ	Maz		LBX2
MEF2C	Mef2c		LHX6
MGA	Mga		LHX8
MNX1	Mnx1		MAFA
MSC	Msc		MECP2
MSX1	Msx1		MEF2A
MSX2	Msx2		MEF2D
MYB	Myb		MKX
MYBL2	Mybl2		MLX
MYC	Myc		MLXIP
MYCN	Mycn		MXI1
NELFE	Nelfe		MYBL1
NF1	Nf1		MYOD1
NFE2L2	Nfe2l2		NANOS1
NFIC	Nfic		NFATC1
NFYB	Nfyb		NFATC2
NFYC	Nfyc		NFATC4
NKX2-8	Nkx2-9		NFE2
NR1H2	Nr1h2		NFE2L1
NR2C1	Nr2c1		NFE2L3
NR2F2	Nr2f2		NFIA
NR5A1	Nr5a1		NFKB1
NUAK2	Nuak2		NFKB2
OVOL1	Ovol1		NFYA
PATZ1	Patz1		NKX3-1
PAX6	Pax6		NKX6-1
PBX1	Pbx1		NKX6-2
PBX3	Pbx3		NOC2L
PHOX2A	Phox2a		NPDC1
PLAGL1	Plagl1		NR0B1
PML	Pml		NR1D1
POU2F1	Pou2f1		NR1D2
POU3F2	Pou3f2		NR1H3
POU5F1	Pou5f1		NR1H4
PRRX1	Prrx1		NR1I3
PRRX2	Prrx2		NR2C2
RAD21	Rad21		NR2F1
RARG	Rarg		NR2F6
RBBP5	Rbbp5		NR4A1
RCOR1	Rcor1		ODC1
RELA	Rela		OSR1
REST	Rest		OSR2
RFX1	Rfx1		OVOL2
RORB	Rorb		PAX5
RORC	Rorc		PAX8
RUNX2	Runx2		PDLIM5
RXRA	Rxra		PDX1
RXRB	Rxrb		PHF8
SAP30	Sap30		PITX1
SETDB1	Setdb1		PKNOX1
SIN3A	Sin3a		POLE3
SIRT6	Sirt6		POLR2A
SMARCA4	Smarca4		POLR3A
SNAI3	Snai3		POU2F2
SOX10	Sox10		POU6F1
SOX15	Sox15		PPARA
SOX17	Sox17		PPARD
SOX2	Sox2		PPARG
SOX4	Sox4		PRDM13
SOX6	Sox6		PRDX5
SP1	Sp1		RAB14
SP3	Sp3		RARA
SP5	Sp5		RARB
SP6	Sp6		RBAK
SP8	Sp8		RELB
SREBF1	Srebf1		RFX2
SREBF2	Srebf2		RFXANK
SRF	Srf		RFXAP
STAT3	Stat3		RNASEH2C
TAF1	Taf1		RORA
TAF7	Taf7		RREB1
TBL1XR1	Tbl1xr1		RUNX1
TBX15	Tbx15		SALL2
TCF7L2	Tcf7l2		SALL3
TEAD2	Tead2		SCRT1
TEAD4	Tead4		SHOX2
TEF	Tef		SIX1
TFAP2A	Tfap2a		SIX2
TFAP2C	Tfap2c		SIX3
TFDP1	Tfdp1		SIX4
TFE3	Tfe3		SIX5
THAP1	Thap1		SIX6
THAP11	Thap11		SMAD3
TRIM28	Trim28		SMAD5
TP53	Trp53		SNAI1
UBTF	Ubtf		SOX12
USF1	Usf1		SOX13
USF2	Usf2		SOX18
VSX2	Vsx2		SOX30
WT1	Wt1		SOX7
XBP1	Xbp1		SOX9
XRCC4	Xrcc4		SP2
YY1	Yy1		SP4
ZBTB7A	Zbtb7a		SP7
ZNF180	Zfp180		SPI1
ZNF266	Zfp266		SPIB
ZNF281	Zfp281		SPIC
ZFP42	Zfp42		STAT1
ZNF444	Zfp444		STAT2
ZNF597	Zfp597		STAT4
ZNF879	Zfp879		STAT5A
ZFP91	Zfp91		STAT6
ZFX	Zfx		TBP
ZIC3	Zic3		TBPL1
ZMIZ1	Zmiz1		TBR1
ZXDC	Zxdc		TBX1
			TBX3
			TCF12
			TCF24
			TCF3
			TCF7L1
			TCFL5
			TEAD1
			TFAP2B
			TFCP2L1
			TFDP2
			TFEC
			TFF3
			THRA
			THRB
			TLX2
			TRPS1
			UQCRB
			VEZF1
			WRNIP1
			YBX1
			ZBTB2
			ZBTB38
			ZBTB39
			ZBTB40
			ZBTB43
			ZBTB45
			ZBTB48
			ZC3H11A
			ZEB1
			ZNF35
			ZNF546
			ZNF226
			ZNF143
			ZNF665
			ZNF189
			ZNF202
			ZNF585A
			ZNF676
			ZNF276
			ZFP28
			ZNF287
			ZNF296
			ZFP3
			ZFP30
			ZNF567
			ZNF316
			ZNF317
			ZNF319
			ZNF354C
			ZNF362
			ZNF367
			ZFP37
			ZNF384
			ZNF408
			ZNF410
			ZNF426
			ZNF560
			ZNF563
			ZNF583
			ZNF23
			ZFP62
			ZNF622
			ZNF641
			ZNF250
			ZNF652
			ZNF655
			ZNF2
			ZNF502
			ZNF770
			ZNF775
			ZNF471
			ZNF791
			ZNF821
			ZNF846
			ZNF91
			ZIC1
			ZIK1
			ZKSCAN1
			ZNF483
			ZNF496
			ZSCAN10
			ZSCAN12
			ZSCAN21
			ZNF140
			ZNF331
			ZNF333
			ZNF425
			ZNF532
			ZNF678
			ZNF713
			ZNF727
			ZNF75A
			ZNF772
			SHOX
			CELF6
			CUX1
			ESRRA
			FOXN3
			IRX5
			POU6F2
			T
			ZNF232
			ZNF559
			ZNF577
			ZNF619
			ZNF658B
			ZNF680
			ESX1
			ZNF286B
			ZNF30
			ZNF99
			DPRX
			SUPT20H
			ZNF433
			ZNF44
			BHLHE41
			ZNF431
			ZNF257
			ZNF274
			ZNF429
			ZNF90
			FOXP1
			VENTX
			ZNF16
			ZNF716
			RFX5
			SF1
			FOXD4L1
			POU5F1B
			ZNF234
			ZNF136
			ZNF708
			ZNF418
			ZNF530
			ZNF564
			ZNF69
			ZNF785
			ZNF607
			TCF7
			ZNF181
			ZNF582
			ZXDA
			ZNF350
			ZNF572
			ZNF229
			ZNF470
			ZNF528
			ZNF132
			ZNF682
			ZNF214
			ZNF486
			KLF16
			POU3F1
			ZNF671
			ZNF529
			MEIS1
			ZNF677
			ZNF284

## Sheet: Shared DEGs (SPG)
1373 human-mouse orthologous shared DEGs
Human gene	Human cluster	Mouse gene	Mouse cluster
C9orf16	Undiff.ed SPG	1110008P14Rik	Q-ProSPG
C9orf16	Undiff.ed SPG	1110008P14Rik	T-ProSPG
C8orf33	Diff.ing SPG	1110038F14Rik	Undiff.ed SPG
C16orf74	Diff.ing SPG	1190005I06Rik	Q-ProSPG
C5orf49	Undiff.ed SPG	1700001L19Rik	Q-ProSPG
C10orf53	Undiff.ed SPG	1700024G13Rik	T-ProSPG
C1orf146	Diff.ed SPG	1700028K03Rik	Diff.ed SPG
C20orf27	Diff.ing SPG	1700037H04Rik	Q-ProSPG
C15orf61	Undiff.ed SPG	2300009A05Rik	Diff.ing SPG
C15orf61	Undiff.ed SPG	2300009A05Rik	Diff.ed SPG
C12orf65	Diff.ed SPG	2810006K23Rik	Diff.ing SPG
C12orf65	Diff.ed SPG	2810006K23Rik	Undiff.ed SPG
C15orf40	Diff.ed SPG	3110040N11Rik	T-ProSPG
C1orf43	Diff.ing SPG	4933434E20Rik	Q-ProSPG
KIAA0930	Undiff.ed SPG	5031439G07Rik	Q-ProSPG
KIAA2026	Undiff.ed SPG	9930021J03Rik	Q-ProSPG
A2M	Undiff.ed SPG	A2m	Q-ProSPG
C15orf48	Diff.ed SPG	AA467197	Diff.ed SPG
C15orf48	Diff.ed SPG	AA467197	Q-ProSPG
AAMDC	Diff.ed SPG	Aamdc	Diff.ed SPG
ABCA1	Undiff.ed SPG	Abca1	Diff.ing SPG
ABCC9	Undiff.ed SPG	Abcc9	Q-ProSPG
ABCE1	Diff.ing SPG	Abce1	Undiff.ed SPG
ABRACL	Undiff.ed SPG	Abracl	T-ProSPG
ABRACL	Undiff.ed SPG	Abracl	Q-ProSPG
ACE	Undiff.ed SPG	Ace	Q-ProSPG
ACOT13	Undiff.ed SPG	Acot13	Q-ProSPG
ACOT7	Diff.ing SPG	Acot7	Diff.ed SPG
ACR	Undiff.ed SPG	Acr	Diff.ed SPG
ACSS2	Diff.ed SPG	Acss2	Diff.ed SPG
ACTG2	Undiff.ed SPG	Actg2	Q-ProSPG
ACTR2	Undiff.ed SPG	Actr2	T-ProSPG
ACTR2	Undiff.ed SPG	Actr2	Diff.ing SPG
ACTR5	Diff.ing SPG	Actr5	Diff.ed SPG
ADA	Undiff.ed SPG	Ada	Q-ProSPG
ADAD2	Undiff.ed SPG	Adad2	Q-ProSPG
ADAL	Undiff.ed SPG	Adal	Diff.ing SPG
ADAM23	Undiff.ed SPG	Adam23	Q-ProSPG
ADAM23	Undiff.ed SPG	Adam23	T-ProSPG
ADAM32	Undiff.ed SPG	Adam32	Diff.ed SPG
ADCY2	Undiff.ed SPG	Adcy2	Q-ProSPG
ADD2	Diff.ed SPG	Add2	Q-ProSPG
ADGRG2	Undiff.ed SPG	Adgrg2	Q-ProSPG
ADGRL1	Undiff.ed SPG	Adgrl1	Diff.ing SPG
AFAP1L1	Undiff.ed SPG	Afap1l1	T-ProSPG
AFAP1L1	Undiff.ed SPG	Afap1l1	Undiff.ed SPG
AFF3	Undiff.ed SPG	Aff3	T-ProSPG
AFF3	Undiff.ed SPG	Aff3	Q-ProSPG
AFTPH	Undiff.ed SPG	Aftph	Q-ProSPG
AGAP3	Undiff.ed SPG	Agap3	Q-ProSPG
AGAP3	Undiff.ed SPG	Agap3	T-ProSPG
AGFG2	Diff.ed SPG	Agfg2	Undiff.ed SPG
AGGF1	Undiff.ed SPG	Aggf1	Q-ProSPG
AGO2	Undiff.ed SPG	Ago2	Diff.ed SPG
AGPAT3	Undiff.ed SPG	Agpat3	Diff.ed SPG
AIF1L	Undiff.ed SPG	Aif1l	Q-ProSPG
AIP	Undiff.ed SPG	Aip	Q-ProSPG
AK4	Undiff.ed SPG	Ak4	T-ProSPG
AK5	Undiff.ed SPG	Ak5	Q-ProSPG
AKAP12	Undiff.ed SPG	Akap12	Q-ProSPG
AKAP12	Undiff.ed SPG	Akap12	T-ProSPG
AKAP3	Undiff.ed SPG	Akap3	Q-ProSPG
AKAP7	Undiff.ed SPG	Akap7	Diff.ed SPG
AKNAD1	Undiff.ed SPG	Aknad1	Q-ProSPG
AKTIP	Undiff.ed SPG	Aktip	Q-ProSPG
AKTIP	Undiff.ed SPG	Aktip	Diff.ed SPG
ALDH1A2	Undiff.ed SPG	Aldh1a2	Q-ProSPG
ALDH1A2	Undiff.ed SPG	Aldh1a2	Diff.ed SPG
ALDH7A1	Undiff.ed SPG	Aldh7a1	Undiff.ed SPG
ALDH7A1	Undiff.ed SPG	Aldh7a1	T-ProSPG
ALKBH5	Undiff.ed SPG	Alkbh5	Q-ProSPG
ALKBH7	Undiff.ed SPG	Alkbh7	Diff.ing SPG
ALS2	Undiff.ed SPG	Als2	Undiff.ed SPG
AMER2	Undiff.ed SPG	Amer2	Q-ProSPG
AMIGO2	Undiff.ed SPG	Amigo2	T-ProSPG
AMOT	Undiff.ed SPG	Amot	Undiff.ed SPG
AMOT	Undiff.ed SPG	Amot	T-ProSPG
ANGEL1	Undiff.ed SPG	Angel1	Diff.ed SPG
ANKHD1	Diff.ed SPG	Ankhd1	Q-ProSPG
ANKRD12	Undiff.ed SPG	Ankrd12	Diff.ed SPG
ANKRD31	Diff.ed SPG	Ankrd31	Diff.ed SPG
ANKRD37	Undiff.ed SPG	Ankrd37	Q-ProSPG
ANKRD54	Diff.ed SPG	Ankrd54	Diff.ed SPG
ANKS1B	Undiff.ed SPG	Anks1b	Q-ProSPG
ANO6	Undiff.ed SPG	Ano6	T-ProSPG
ANO6	Undiff.ed SPG	Ano6	Q-ProSPG
ANXA11	Undiff.ed SPG	Anxa11	T-ProSPG
AP1AR	Undiff.ed SPG	Ap1ar	Q-ProSPG
AP1AR	Undiff.ed SPG	Ap1ar	T-ProSPG
AP1S2	Diff.ed SPG	Ap1s2	Diff.ed SPG
AP3S1	Diff.ing SPG	Ap3s1	Q-ProSPG
APBA2	Undiff.ed SPG	Apba2	T-ProSPG
APBA2	Undiff.ed SPG	Apba2	Q-ProSPG
APBB1	Undiff.ed SPG	Apbb1	Q-ProSPG
APLP2	Diff.ing SPG	Aplp2	Q-ProSPG
APLP2	Diff.ed SPG	Aplp2	Q-ProSPG
AQP5	Undiff.ed SPG	Aqp5	Q-ProSPG
ARFGEF1	Undiff.ed SPG	Arfgef1	Q-ProSPG
ARFGEF3	Undiff.ed SPG	Arfgef3	Q-ProSPG
ARHGAP20	Undiff.ed SPG	Arhgap20	Q-ProSPG
ARHGAP23	Undiff.ed SPG	Arhgap23	Q-ProSPG
ARHGAP32	Undiff.ed SPG	Arhgap32	Q-ProSPG
ARHGAP42	Undiff.ed SPG	Arhgap42	Q-ProSPG
ARHGAP5	Diff.ed SPG	Arhgap5	Diff.ed SPG
ARHGAP9	Diff.ed SPG	Arhgap9	Undiff.ed SPG
ARHGAP9	Diff.ed SPG	Arhgap9	Q-ProSPG
ARHGAP9	Diff.ed SPG	Arhgap9	T-ProSPG
ARHGDIG	Undiff.ed SPG	Arhgdig	Diff.ing SPG
ARHGEF28	Undiff.ed SPG	Arhgef28	Q-ProSPG
ARID2	Undiff.ed SPG	Arid2	Diff.ed SPG
ARID3A	Undiff.ed SPG	Arid3a	Diff.ing SPG
ARID3B	Undiff.ed SPG	Arid3b	Q-ProSPG
ARID3B	Undiff.ed SPG	Arid3b	T-ProSPG
ARID4A	Undiff.ed SPG	Arid4a	Q-ProSPG
ARID4A	Undiff.ed SPG	Arid4a	Undiff.ed SPG
ARID5B	Undiff.ed SPG	Arid5b	Q-ProSPG
ARL1	Diff.ed SPG	Arl1	Diff.ed SPG
ARL16	Diff.ing SPG	Arl16	Diff.ing SPG
ARL16	Diff.ing SPG	Arl16	Diff.ed SPG
ARL2	Diff.ing SPG	Arl2	Diff.ed SPG
ARL3	Undiff.ed SPG	Arl3	Q-ProSPG
ARL6IP1	Diff.ing SPG	Arl6ip1	Undiff.ed SPG
ARL6IP6	Diff.ing SPG	Arl6ip6	Q-ProSPG
ARMC2	Undiff.ed SPG	Armc2	Q-ProSPG
ARMC4	Undiff.ed SPG	Armc4	Q-ProSPG
ARNT2	Undiff.ed SPG	Arnt2	Q-ProSPG
ARPC5	Diff.ed SPG	Arpc5	Diff.ing SPG
ARRDC3	Undiff.ed SPG	Arrdc3	Diff.ing SPG
ARRDC4	Undiff.ed SPG	Arrdc4	Q-ProSPG
ART3	Diff.ed SPG	Art3	Diff.ed SPG
ART3	Diff.ed SPG	Art3	Q-ProSPG
ASB7	Undiff.ed SPG	Asb7	Q-ProSPG
ASB9	Undiff.ed SPG	Asb9	T-ProSPG
ASB9	Undiff.ed SPG	Asb9	Diff.ing SPG
ASF1B	Diff.ed SPG	Asf1b	Diff.ed SPG
ASF1B	Diff.ing SPG	Asf1b	Diff.ed SPG
ASNSD1	Undiff.ed SPG	Asnsd1	Q-ProSPG
ASPHD2	Undiff.ed SPG	Asphd2	Q-ProSPG
ASXL1	Undiff.ed SPG	Asxl1	Q-ProSPG
ASXL3	Undiff.ed SPG	Asxl3	Q-ProSPG
ASZ1	Undiff.ed SPG	Asz1	T-ProSPG
ATF7IP2	Diff.ed SPG	Atf7ip2	Diff.ed SPG
ATP1B1	Undiff.ed SPG	Atp1b1	Q-ProSPG
ATP1B1	Undiff.ed SPG	Atp1b1	T-ProSPG
ATP6AP2	Diff.ed SPG	Atp6ap2	Q-ProSPG
ATP6V0B	Diff.ing SPG	Atp6v0b	Diff.ed SPG
ATP6V1A	Undiff.ed SPG	Atp6v1a	Diff.ed SPG
ATP6V1C1	Undiff.ed SPG	Atp6v1c1	Q-ProSPG
ATP9A	Undiff.ed SPG	Atp9a	Q-ProSPG
ATP9A	Undiff.ed SPG	Atp9a	T-ProSPG
ATPAF2	Diff.ed SPG	Atpaf2	Diff.ed SPG
ATRAID	Diff.ing SPG	Atraid	Diff.ed SPG
ATRAID	Diff.ed SPG	Atraid	Diff.ed SPG
ATXN1	Undiff.ed SPG	Atxn1	Q-ProSPG
AUP1	Diff.ed SPG	Aup1	Diff.ed SPG
AURKAIP1	Diff.ing SPG	Aurkaip1	Diff.ed SPG
AURKB	Diff.ing SPG	Aurkb	Undiff.ed SPG
AURKB	Diff.ing SPG	Aurkb	Diff.ing SPG
AVPI1	Undiff.ed SPG	Avpi1	T-ProSPG
B2M	Diff.ing SPG	B2m	T-ProSPG
BAG3	Undiff.ed SPG	Bag3	Q-ProSPG
BAG3	Undiff.ed SPG	Bag3	T-ProSPG
BAG6	Undiff.ed SPG	Bag6	Q-ProSPG
BAIAP2	Undiff.ed SPG	Baiap2	Q-ProSPG
BAIAP2L2	Undiff.ed SPG	Baiap2l2	Q-ProSPG
BANK1	Undiff.ed SPG	Bank1	Q-ProSPG
BARX2	Undiff.ed SPG	Barx2	Q-ProSPG
BAZ1A	Undiff.ed SPG	Baz1a	Diff.ed SPG
BAZ2B	Undiff.ed SPG	Baz2b	T-ProSPG
BAZ2B	Undiff.ed SPG	Baz2b	Q-ProSPG
BBS4	Diff.ed SPG	Bbs4	T-ProSPG
BBS7	Diff.ed SPG	Bbs7	Diff.ed SPG
C9orf78	Diff.ing SPG	BC005624	Diff.ed SPG
C15orf41	Undiff.ed SPG	BC052040	Diff.ing SPG
BCAP29	Undiff.ed SPG	Bcap29	Diff.ed SPG
BCAP31	Diff.ed SPG	Bcap31	Q-ProSPG
BCAS3	Undiff.ed SPG	Bcas3	Q-ProSPG
BCL6	Undiff.ed SPG	Bcl6	Q-ProSPG
BEND4	Undiff.ed SPG	Bend4	Q-ProSPG
BFAR	Diff.ing SPG	Bfar	Diff.ed SPG
BICC1	Undiff.ed SPG	Bicc1	Q-ProSPG
BIN1	Undiff.ed SPG	Bin1	Q-ProSPG
BIN1	Undiff.ed SPG	Bin1	T-ProSPG
BIRC2	Undiff.ed SPG	Birc2	Diff.ed SPG
BIRC5	Diff.ing SPG	Birc5	Undiff.ed SPG
BLOC1S2	Diff.ing SPG	Bloc1s2	Diff.ed SPG
BLVRA	Undiff.ed SPG	Blvra	T-ProSPG
BMPR1B	Undiff.ed SPG	Bmpr1b	Q-ProSPG
BNC1	Undiff.ed SPG	Bnc1	Undiff.ed SPG
BNC2	Undiff.ed SPG	Bnc2	Q-ProSPG
BOK	Undiff.ed SPG	Bok	T-ProSPG
BOK	Undiff.ed SPG	Bok	Q-ProSPG
BOLA3	Diff.ed SPG	Bola3	Diff.ed SPG
BOLA3	Diff.ing SPG	Bola3	Diff.ed SPG
BOLL	Diff.ed SPG	Boll	Diff.ed SPG
BORCS5	Undiff.ed SPG	Borcs5	Diff.ed SPG
BRDT	Undiff.ed SPG	Brdt	Diff.ed SPG
BRDT	Undiff.ed SPG	Brdt	Q-ProSPG
BRWD3	Undiff.ed SPG	Brwd3	Diff.ing SPG
BSDC1	Undiff.ed SPG	Bsdc1	T-ProSPG
BSG	Diff.ing SPG	Bsg	Diff.ed SPG
BTF3L4	Undiff.ed SPG	Btf3l4	Diff.ed SPG
BUD23	Diff.ed SPG	Bud23	Undiff.ed SPG
C1D	Diff.ed SPG	C1d	Diff.ed SPG
C1QBP	Undiff.ed SPG	C1qbp	Undiff.ed SPG
C2CD2	Undiff.ed SPG	C2cd2	Q-ProSPG
C2CD2	Undiff.ed SPG	C2cd2	T-ProSPG
C2CD5	Undiff.ed SPG	C2cd5	Diff.ed SPG
CAB39	Undiff.ed SPG	Cab39	Q-ProSPG
CAB39	Undiff.ed SPG	Cab39	T-ProSPG
CACNA1D	Undiff.ed SPG	Cacna1d	Q-ProSPG
CACNB3	Undiff.ed SPG	Cacnb3	Q-ProSPG
CACNB4	Undiff.ed SPG	Cacnb4	Q-ProSPG
CACNB4	Undiff.ed SPG	Cacnb4	T-ProSPG
CAD	Diff.ing SPG	Cad	Diff.ing SPG
CALR	Diff.ing SPG	Calr	Diff.ed SPG
CAMK1D	Undiff.ed SPG	Camk1d	Q-ProSPG
CAMK2B	Undiff.ed SPG	Camk2b	Q-ProSPG
CAMK2B	Undiff.ed SPG	Camk2b	T-ProSPG
CAMK2G	Undiff.ed SPG	Camk2g	Q-ProSPG
CAMK2N1	Undiff.ed SPG	Camk2n1	Diff.ing SPG
CAMTA1	Diff.ing SPG	Camta1	Q-ProSPG
CANX	Diff.ing SPG	Canx	Diff.ed SPG
CAPN2	Undiff.ed SPG	Capn2	Q-ProSPG
CAPN2	Undiff.ed SPG	Capn2	T-ProSPG
CAPZA1	Diff.ed SPG	Capza1	Diff.ed SPG
CARD10	Undiff.ed SPG	Card10	T-ProSPG
CARTPT	Undiff.ed SPG	Cartpt	Q-ProSPG
CASP2	Diff.ing SPG	Casp2	Diff.ing SPG
CASP8AP2	Diff.ing SPG	Casp8ap2	Diff.ed SPG
CBWD1	Diff.ed SPG	Cbwd1	Diff.ed SPG
CBX1	Diff.ed SPG	Cbx1	Diff.ed SPG
CCDC110	Undiff.ed SPG	Ccdc110	Q-ProSPG
CCDC120	Undiff.ed SPG	Ccdc120	Q-ProSPG
CCDC148	Undiff.ed SPG	Ccdc148	Q-ProSPG
CCDC173	Undiff.ed SPG	Ccdc173	Diff.ed SPG
CCDC34	Diff.ing SPG	Ccdc34	Diff.ed SPG
CCDC47	Diff.ed SPG	Ccdc47	Diff.ed SPG
CCDC6	Undiff.ed SPG	Ccdc6	Diff.ing SPG
CCDC73	Diff.ed SPG	Ccdc73	Diff.ed SPG
CCDC73	Diff.ed SPG	Ccdc73	Q-ProSPG
CCDC88B	Diff.ed SPG	Ccdc88b	Q-ProSPG
CCDC90B	Diff.ed SPG	Ccdc90b	Diff.ed SPG
CCDC92	Undiff.ed SPG	Ccdc92	Diff.ed SPG
CCDC96	Undiff.ed SPG	Ccdc96	Diff.ed SPG
CCNA2	Diff.ing SPG	Ccna2	Undiff.ed SPG
CCNA2	Diff.ing SPG	Ccna2	Diff.ing SPG
CCNB1	Diff.ing SPG	Ccnb1	Diff.ing SPG
CCNB1	Diff.ing SPG	Ccnb1	Undiff.ed SPG
CCNB1IP1	Diff.ed SPG	Ccnb1ip1	Diff.ed SPG
CCND1	Diff.ing SPG	Ccnd1	Diff.ing SPG
CCND1	Diff.ing SPG	Ccnd1	Undiff.ed SPG
CCND2	Undiff.ed SPG	Ccnd2	T-ProSPG
CCND2	Undiff.ed SPG	Ccnd2	Undiff.ed SPG
CCNDBP1	Diff.ed SPG	Ccndbp1	T-ProSPG
CCNDBP1	Diff.ed SPG	Ccndbp1	Q-ProSPG
CCNE2	Diff.ed SPG	Ccne2	Diff.ed SPG
CCNI	Undiff.ed SPG	Ccni	Q-ProSPG
CCNO	Diff.ed SPG	Ccno	Diff.ing SPG
CCNT1	Undiff.ed SPG	Ccnt1	Q-ProSPG
CCNY	Undiff.ed SPG	Ccny	Diff.ing SPG
CD164	Undiff.ed SPG	Cd164	Diff.ed SPG
CD276	Undiff.ed SPG	Cd276	T-ProSPG
CD47	Undiff.ed SPG	Cd47	Q-ProSPG
CD55	Undiff.ed SPG	Cd55	Q-ProSPG
CD81	Undiff.ed SPG	Cd81	Diff.ing SPG
CDADC1	Diff.ed SPG	Cdadc1	Diff.ed SPG
CDC123	Undiff.ed SPG	Cdc123	Undiff.ed SPG
CDC23	Diff.ing SPG	Cdc23	Diff.ed SPG
CDC40	Undiff.ed SPG	Cdc40	Q-ProSPG
CDC42BPA	Undiff.ed SPG	Cdc42bpa	Diff.ed SPG
CDC6	Diff.ed SPG	Cdc6	Diff.ing SPG
CDK1	Diff.ing SPG	Cdk1	Undiff.ed SPG
CDK18	Diff.ed SPG	Cdk18	Q-ProSPG
CDK18	Diff.ed SPG	Cdk18	T-ProSPG
CDK20	Undiff.ed SPG	Cdk20	Q-ProSPG
CDK5RAP2	Undiff.ed SPG	Cdk5rap2	Diff.ed SPG
CDK6	Undiff.ed SPG	Cdk6	Diff.ing SPG
CDKN1B	Undiff.ed SPG	Cdkn1b	Q-ProSPG
CDKN2D	Diff.ed SPG	Cdkn2d	Diff.ed SPG
CDKN2D	Diff.ing SPG	Cdkn2d	Diff.ed SPG
CDR2	Undiff.ed SPG	Cdr2	Q-ProSPG
CDS1	Undiff.ed SPG	Cds1	Diff.ed SPG
CDV3	Undiff.ed SPG	Cdv3	T-ProSPG
CEBPD	Undiff.ed SPG	Cebpd	Q-ProSPG
CENPF	Diff.ing SPG	Cenpf	Diff.ing SPG
CENPH	Diff.ed SPG	Cenph	T-ProSPG
CENPH	Diff.ing SPG	Cenph	T-ProSPG
CENPH	Diff.ed SPG	Cenph	Undiff.ed SPG
CENPH	Diff.ing SPG	Cenph	Undiff.ed SPG
CENPM	Diff.ed SPG	Cenpm	Undiff.ed SPG
CENPP	Diff.ed SPG	Cenpp	Diff.ed SPG
CEP162	Undiff.ed SPG	Cep162	Q-ProSPG
CEP170	Undiff.ed SPG	Cep170	Diff.ed SPG
CEP295	Undiff.ed SPG	Cep295	Diff.ed SPG
CEP85L	Undiff.ed SPG	Cep85l	Q-ProSPG
CEP85L	Undiff.ed SPG	Cep85l	Diff.ed SPG
CERCAM	Diff.ed SPG	Cercam	Diff.ed SPG
CERS6	Undiff.ed SPG	Cers6	Diff.ing SPG
CHD7	Undiff.ed SPG	Chd7	Q-ProSPG
CHGB	Diff.ed SPG	Chgb	Q-ProSPG
CHKA	Undiff.ed SPG	Chka	Diff.ed SPG
CHN1	Undiff.ed SPG	Chn1	Diff.ing SPG
CHRDL2	Undiff.ed SPG	Chrdl2	Q-ProSPG
CIB1	Undiff.ed SPG	Cib1	Diff.ed SPG
CIB1	Undiff.ed SPG	Cib1	Diff.ing SPG
CIRBP	Diff.ing SPG	Cirbp	Diff.ed SPG
CITED2	Undiff.ed SPG	Cited2	Diff.ing SPG
CITED2	Undiff.ed SPG	Cited2	Undiff.ed SPG
CKAP5	Diff.ing SPG	Ckap5	Diff.ed SPG
CKB	Diff.ing SPG	Ckb	Q-ProSPG
CKS1B	Diff.ing SPG	Cks1b	Undiff.ed SPG
CKS1B	Diff.ing SPG	Cks1b	Diff.ing SPG
CLASP1	Undiff.ed SPG	Clasp1	Q-ProSPG
CLIP4	Undiff.ed SPG	Clip4	Q-ProSPG
CLIP4	Undiff.ed SPG	Clip4	T-ProSPG
CMTM7	Undiff.ed SPG	Cmtm7	T-ProSPG
CNKSR3	Undiff.ed SPG	Cnksr3	Q-ProSPG
CNN1	Undiff.ed SPG	Cnn1	Q-ProSPG
CNOT2	Undiff.ed SPG	Cnot2	Q-ProSPG
CNTNAP2	Undiff.ed SPG	Cntnap2	Q-ProSPG
CNTRL	Diff.ed SPG	Cntrl	Diff.ed SPG
COA3	Diff.ing SPG	Coa3	Undiff.ed SPG
COBL	Undiff.ed SPG	Cobl	Q-ProSPG
COBLL1	Undiff.ed SPG	Cobll1	T-ProSPG
COBLL1	Undiff.ed SPG	Cobll1	Q-ProSPG
COCH	Diff.ed SPG	Coch	Q-ProSPG
COCH	Diff.ed SPG	Coch	T-ProSPG
COG4	Diff.ed SPG	Cog4	T-ProSPG
COL23A1	Undiff.ed SPG	Col23a1	Q-ProSPG
CERT1	Undiff.ed SPG	Col4a3bp	Q-ProSPG
COL5A1	Undiff.ed SPG	Col5a1	Q-ProSPG
COL5A1	Undiff.ed SPG	Col5a1	T-ProSPG
COL6A1	Undiff.ed SPG	Col6a1	Q-ProSPG
COMMD3	Undiff.ed SPG	Commd3	Diff.ed SPG
COPS8	Diff.ing SPG	Cops8	Diff.ed SPG
COTL1	Undiff.ed SPG	Cotl1	Undiff.ed SPG
COTL1	Undiff.ed SPG	Cotl1	T-ProSPG
COX17	Diff.ed SPG	Cox17	T-ProSPG
COX7B	Diff.ed SPG	Cox7b	Undiff.ed SPG
COX7B	Diff.ing SPG	Cox7b	Undiff.ed SPG
CPEB1	Undiff.ed SPG	Cpeb1	Diff.ed SPG
CPEB2	Undiff.ed SPG	Cpeb2	Diff.ed SPG
CPEB2	Undiff.ed SPG	Cpeb2	Q-ProSPG
CPEB4	Diff.ed SPG	Cpeb4	Diff.ed SPG
CPT2	Diff.ed SPG	Cpt2	Diff.ed SPG
CRAT	Undiff.ed SPG	Crat	Diff.ed SPG
CREBRF	Undiff.ed SPG	Crebrf	Q-ProSPG
CREM	Undiff.ed SPG	Crem	Diff.ed SPG
CRIPT	Diff.ing SPG	Cript	Q-ProSPG
CRISPLD2	Undiff.ed SPG	Crispld2	T-ProSPG
CRISPLD2	Undiff.ed SPG	Crispld2	Q-ProSPG
CRTAP	Undiff.ed SPG	Crtap	T-ProSPG
CRTAP	Undiff.ed SPG	Crtap	Q-ProSPG
CRTC1	Undiff.ed SPG	Crtc1	Q-ProSPG
CRYBA4	Undiff.ed SPG	Cryba4	Q-ProSPG
CSMD1	Undiff.ed SPG	Csmd1	Q-ProSPG
CSNK1E	Undiff.ed SPG	Csnk1e	Q-ProSPG
CSNK2A1	Undiff.ed SPG	Csnk2a1	Undiff.ed SPG
CSRP2	Undiff.ed SPG	Csrp2	Q-ProSPG
CTBP2	Diff.ing SPG	Ctbp2	T-ProSPG
CTDP1	Undiff.ed SPG	Ctdp1	Q-ProSPG
CTNNA2	Undiff.ed SPG	Ctnna2	Q-ProSPG
CTNNAL1	Diff.ed SPG	Ctnnal1	Q-ProSPG
CTSA	Diff.ed SPG	Ctsa	Undiff.ed SPG
CTSA	Diff.ed SPG	Ctsa	Diff.ing SPG
CTSO	Undiff.ed SPG	Ctso	Diff.ing SPG
CTXN1	Undiff.ed SPG	Ctxn1	Q-ProSPG
CUL4A	Undiff.ed SPG	Cul4a	Diff.ed SPG
CUTA	Diff.ed SPG	Cuta	Diff.ed SPG
CUTC	Diff.ed SPG	Cutc	Diff.ed SPG
CXXC4	Undiff.ed SPG	Cxxc4	Q-ProSPG
CXXC5	Undiff.ed SPG	Cxxc5	Diff.ing SPG
CXXC5	Undiff.ed SPG	Cxxc5	Undiff.ed SPG
CYC1	Diff.ing SPG	Cyc1	Diff.ed SPG
CYFIP1	Undiff.ed SPG	Cyfip1	Diff.ing SPG
CYP20A1	Diff.ed SPG	Cyp20a1	Q-ProSPG
CYP4X1	Undiff.ed SPG	Cyp4x1	Undiff.ed SPG
KIAA0232	Undiff.ed SPG	D5Ertd579e	T-ProSPG
DAB2IP	Undiff.ed SPG	Dab2ip	Q-ProSPG
DACT1	Undiff.ed SPG	Dact1	Q-ProSPG
DAPK1	Undiff.ed SPG	Dapk1	Q-ProSPG
DAPK1	Undiff.ed SPG	Dapk1	T-ProSPG
DBN1	Undiff.ed SPG	Dbn1	Q-ProSPG
DBX2	Undiff.ed SPG	Dbx2	Q-ProSPG
DCAF12	Undiff.ed SPG	Dcaf12	T-ProSPG
DCAF12	Undiff.ed SPG	Dcaf12	Q-ProSPG
DCK	Diff.ed SPG	Dck	Diff.ing SPG
DCLK2	Undiff.ed SPG	Dclk2	Q-ProSPG
DCLK2	Undiff.ed SPG	Dclk2	T-ProSPG
DCP1B	Undiff.ed SPG	Dcp1b	Q-ProSPG
DDHD1	Undiff.ed SPG	Ddhd1	Q-ProSPG
DDX43	Undiff.ed SPG	Ddx43	Q-ProSPG
DDX58	Undiff.ed SPG	Ddx58	Q-ProSPG
DDX6	Undiff.ed SPG	Ddx6	Diff.ing SPG
DEAF1	Undiff.ed SPG	Deaf1	Q-ProSPG
DEDD2	Undiff.ed SPG	Dedd2	Q-ProSPG
DENND1A	Undiff.ed SPG	Dennd1a	Diff.ed SPG
DEUP1	Undiff.ed SPG	Deup1	Q-ProSPG
DGKD	Undiff.ed SPG	Dgkd	Q-ProSPG
DGKH	Undiff.ed SPG	Dgkh	T-ProSPG
DGKH	Undiff.ed SPG	Dgkh	Q-ProSPG
DHFR	Diff.ing SPG	Dhfr	T-ProSPG
DHFR	Diff.ing SPG	Dhfr	Undiff.ed SPG
DHX35	Undiff.ed SPG	Dhx35	Q-ProSPG
DHX40	Diff.ing SPG	Dhx40	Q-ProSPG
DKC1	Diff.ing SPG	Dkc1	Undiff.ed SPG
DKC1	Diff.ing SPG	Dkc1	Diff.ing SPG
DLGAP4	Undiff.ed SPG	Dlgap4	Q-ProSPG
DLGAP4	Undiff.ed SPG	Dlgap4	T-ProSPG
DLK1	Undiff.ed SPG	Dlk1	Q-ProSPG
DMAP1	Undiff.ed SPG	Dmap1	Diff.ed SPG
DMC1	Diff.ed SPG	Dmc1	Diff.ed SPG
DMKN	Diff.ed SPG	Dmkn	Q-ProSPG
DMRT1	Diff.ing SPG	Dmrt1	Diff.ing SPG
DMRTB1	Diff.ing SPG	Dmrtb1	Diff.ed SPG
DNAJB1	Undiff.ed SPG	Dnajb1	Diff.ed SPG
DNAJB11	Diff.ed SPG	Dnajb11	Diff.ed SPG
DNAJB11	Diff.ing SPG	Dnajb11	Diff.ed SPG
DNAJC15	Undiff.ed SPG	Dnajc15	Diff.ed SPG
DNAJC15	Undiff.ed SPG	Dnajc15	Q-ProSPG
DNALI1	Undiff.ed SPG	Dnali1	Diff.ed SPG
DNMT1	Diff.ing SPG	Dnmt1	Undiff.ed SPG
DOCK4	Undiff.ed SPG	Dock4	Q-ProSPG
DOCK4	Undiff.ed SPG	Dock4	T-ProSPG
DONSON	Diff.ed SPG	Donson	Diff.ing SPG
DONSON	Diff.ed SPG	Donson	Diff.ed SPG
DPEP2	Diff.ed SPG	Dpep2	Undiff.ed SPG
DPEP3	Diff.ed SPG	Dpep3	Diff.ed SPG
DPEP3	Diff.ing SPG	Dpep3	Diff.ed SPG
DPM1	Diff.ing SPG	Dpm1	Diff.ed SPG
DPPA2	Undiff.ed SPG	Dppa2	Q-ProSPG
DPPA2	Undiff.ed SPG	Dppa2	T-ProSPG
DPPA4	Undiff.ed SPG	Dppa4	Q-ProSPG
DPPA4	Undiff.ed SPG	Dppa4	T-ProSPG
DPY19L1	Undiff.ed SPG	Dpy19l1	Diff.ed SPG
DPYSL2	Undiff.ed SPG	Dpysl2	Q-ProSPG
DRAM1	Undiff.ed SPG	Dram1	T-ProSPG
DRAM1	Undiff.ed SPG	Dram1	Q-ProSPG
DRC7	Undiff.ed SPG	Drc7	Q-ProSPG
DSN1	Diff.ing SPG	Dsn1	Diff.ing SPG
DSN1	Diff.ing SPG	Dsn1	Diff.ed SPG
DSTN	Diff.ed SPG	Dstn	T-ProSPG
DSTN	Diff.ed SPG	Dstn	Undiff.ed SPG
DTD1	Diff.ed SPG	Dtd1	Q-ProSPG
DTD1	Diff.ing SPG	Dtd1	Q-ProSPG
DTD1	Diff.ed SPG	Dtd1	T-ProSPG
DTD1	Diff.ing SPG	Dtd1	T-ProSPG
DTNA	Undiff.ed SPG	Dtna	Q-ProSPG
DUSP22	Undiff.ed SPG	Dusp22	Q-ProSPG
DUSP22	Undiff.ed SPG	Dusp22	T-ProSPG
DUSP3	Undiff.ed SPG	Dusp3	Q-ProSPG
DUSP4	Undiff.ed SPG	Dusp4	Q-ProSPG
DUSP5	Undiff.ed SPG	Dusp5	T-ProSPG
DUSP6	Undiff.ed SPG	Dusp6	Undiff.ed SPG
DUSP6	Undiff.ed SPG	Dusp6	T-ProSPG
DUSP7	Undiff.ed SPG	Dusp7	T-ProSPG
DUSP8	Undiff.ed SPG	Dusp8	Q-ProSPG
DYRK1A	Undiff.ed SPG	Dyrk1a	Q-ProSPG
DYRK2	Undiff.ed SPG	Dyrk2	Q-ProSPG
DYRK3	Undiff.ed SPG	Dyrk3	Q-ProSPG
DYRK4	Undiff.ed SPG	Dyrk4	Q-ProSPG
EAF2	Diff.ed SPG	Eaf2	Diff.ed SPG
EAF2	Diff.ed SPG	Eaf2	Q-ProSPG
ECH1	Diff.ing SPG	Ech1	Diff.ed SPG
ECHS1	Undiff.ed SPG	Echs1	T-ProSPG
ECI1	Diff.ing SPG	Eci1	Diff.ing SPG
EEA1	Diff.ed SPG	Eea1	Diff.ed SPG
EFNA5	Undiff.ed SPG	Efna5	Q-ProSPG
EGR1	Diff.ed SPG	Egr1	T-ProSPG
EGR4	Undiff.ed SPG	Egr4	T-ProSPG
EIF2B1	Diff.ing SPG	Eif2b1	Diff.ing SPG
EIF3H	Undiff.ed SPG	Eif3h	Q-ProSPG
ELAVL2	Undiff.ed SPG	Elavl2	Q-ProSPG
ELMO1	Undiff.ed SPG	Elmo1	T-ProSPG
ELMO1	Undiff.ed SPG	Elmo1	Q-ProSPG
ELOVL4	Undiff.ed SPG	Elovl4	Q-ProSPG
ELOVL5	Undiff.ed SPG	Elovl5	T-ProSPG
EMB	Undiff.ed SPG	Emb	Q-ProSPG
EMB	Undiff.ed SPG	Emb	Undiff.ed SPG
EMB	Undiff.ed SPG	Emb	T-ProSPG
EMC7	Diff.ed SPG	Emc7	Diff.ed SPG
ENHO	Undiff.ed SPG	Enho	Q-ProSPG
ENOPH1	Diff.ing SPG	Enoph1	Diff.ing SPG
ENPP1	Undiff.ed SPG	Enpp1	Q-ProSPG
ENPP1	Undiff.ed SPG	Enpp1	T-ProSPG
EPAS1	Undiff.ed SPG	Epas1	T-ProSPG
EPAS1	Undiff.ed SPG	Epas1	Undiff.ed SPG
EPB41L3	Undiff.ed SPG	Epb41l3	Q-ProSPG
EPC1	Undiff.ed SPG	Epc1	Diff.ing SPG
EPG5	Undiff.ed SPG	Epg5	Undiff.ed SPG
EPG5	Undiff.ed SPG	Epg5	T-ProSPG
EPHA7	Undiff.ed SPG	Epha7	Q-ProSPG
EPS8	Undiff.ed SPG	Eps8	Q-ProSPG
ERAP1	Undiff.ed SPG	Erap1	Diff.ing SPG
ERBB3	Diff.ed SPG	Erbb3	Undiff.ed SPG
ERBB3	Diff.ed SPG	Erbb3	T-ProSPG
ERGIC3	Diff.ed SPG	Ergic3	Diff.ed SPG
ERGIC3	Diff.ing SPG	Ergic3	Diff.ed SPG
ERI1	Undiff.ed SPG	Eri1	Diff.ed SPG
ERP44	Diff.ed SPG	Erp44	Diff.ed SPG
ETV5	Undiff.ed SPG	Etv5	Undiff.ed SPG
ETV5	Undiff.ed SPG	Etv5	T-ProSPG
EXOSC2	Diff.ing SPG	Exosc2	Undiff.ed SPG
EXOSC5	Diff.ing SPG	Exosc5	Undiff.ed SPG
EXOSC5	Diff.ing SPG	Exosc5	Diff.ed SPG
EXOSC7	Diff.ing SPG	Exosc7	Undiff.ed SPG
EXOSC7	Diff.ing SPG	Exosc7	Diff.ing SPG
EXT2	Diff.ing SPG	Ext2	Diff.ed SPG
EXT2	Diff.ed SPG	Ext2	Diff.ed SPG
EYA3	Diff.ed SPG	Eya3	Diff.ing SPG
F12	Diff.ed SPG	F12	Q-ProSPG
FABP5	Diff.ing SPG	Fabp5	T-ProSPG
FABP5	Diff.ed SPG	Fabp5	T-ProSPG
FABP5	Diff.ing SPG	Fabp5	Q-ProSPG
FABP5	Diff.ed SPG	Fabp5	Q-ProSPG
FADS1	Diff.ed SPG	Fads1	Diff.ed SPG
FAIM2	Undiff.ed SPG	Faim2	Q-ProSPG
FAM155A	Undiff.ed SPG	Fam155a	Q-ProSPG
FAM160B1	Undiff.ed SPG	Fam160b1	T-ProSPG
FAM222A	Undiff.ed SPG	Fam222a	Q-ProSPG
FAM228B	Undiff.ed SPG	Fam228b	Diff.ed SPG
FAM3C	Undiff.ed SPG	Fam3c	T-ProSPG
FAM43A	Undiff.ed SPG	Fam43a	T-ProSPG
FAM43A	Undiff.ed SPG	Fam43a	Undiff.ed SPG
FAM53B	Undiff.ed SPG	Fam53b	Diff.ing SPG
FAM89A	Undiff.ed SPG	Fam89a	Q-ProSPG
FAM89A	Undiff.ed SPG	Fam89a	T-ProSPG
FAM8A1	Undiff.ed SPG	Fam8a1	Diff.ed SPG
FARP1	Undiff.ed SPG	Farp1	Q-ProSPG
FARP1	Undiff.ed SPG	Farp1	T-ProSPG
FASTK	Diff.ed SPG	Fastk	Q-ProSPG
FASTK	Diff.ed SPG	Fastk	Diff.ed SPG
FAT1	Undiff.ed SPG	Fat1	T-ProSPG
FBLN1	Diff.ing SPG	Fbln1	Undiff.ed SPG
FBP2	Diff.ed SPG	Fbp2	Q-ProSPG
FBRS	Undiff.ed SPG	Fbrs	Diff.ed SPG
FBXL5	Diff.ed SPG	Fbxl5	Diff.ed SPG
FBXO5	Diff.ed SPG	Fbxo5	Undiff.ed SPG
FBXW5	Undiff.ed SPG	Fbxw5	Diff.ed SPG
FBXW7	Undiff.ed SPG	Fbxw7	Q-ProSPG
FCHO1	Undiff.ed SPG	Fcho1	Q-ProSPG
FEN1	Diff.ed SPG	Fen1	Undiff.ed SPG
FEN1	Diff.ed SPG	Fen1	Diff.ing SPG
FES	Diff.ed SPG	Fes	Q-ProSPG
FGF13	Undiff.ed SPG	Fgf13	Q-ProSPG
FGF9	Undiff.ed SPG	Fgf9	Undiff.ed SPG
FGF9	Undiff.ed SPG	Fgf9	T-ProSPG
FGFR3	Undiff.ed SPG	Fgfr3	Diff.ed SPG
FHL1	Undiff.ed SPG	Fhl1	Q-ProSPG
FKBP3	Diff.ed SPG	Fkbp3	Undiff.ed SPG
FKBP8	Undiff.ed SPG	Fkbp8	Diff.ed SPG
FLYWCH2	Diff.ed SPG	Flywch2	Q-ProSPG
FLYWCH2	Diff.ed SPG	Flywch2	Diff.ed SPG
FMC1	Undiff.ed SPG	Fmc1	Diff.ed SPG
FMN1	Undiff.ed SPG	Fmn1	Q-ProSPG
FMR1	Undiff.ed SPG	Fmr1	Q-ProSPG
FNDC10	Undiff.ed SPG	Fndc10	T-ProSPG
FOXC2	Undiff.ed SPG	Foxc2	T-ProSPG
FOXC2	Undiff.ed SPG	Foxc2	Undiff.ed SPG
FOXD1	Undiff.ed SPG	Foxd1	Q-ProSPG
FOXF1	Undiff.ed SPG	Foxf1	Diff.ing SPG
FREM2	Undiff.ed SPG	Frem2	Q-ProSPG
FRMD6	Undiff.ed SPG	Frmd6	T-ProSPG
FRMD6	Undiff.ed SPG	Frmd6	Undiff.ed SPG
FRYL	Undiff.ed SPG	Fryl	Q-ProSPG
FRYL	Undiff.ed SPG	Fryl	T-ProSPG
FSD1	Undiff.ed SPG	Fsd1	Q-ProSPG
FSIP2	Undiff.ed SPG	Fsip2	Diff.ed SPG
FST	Undiff.ed SPG	Fst	T-ProSPG
FST	Undiff.ed SPG	Fst	Undiff.ed SPG
FSTL1	Undiff.ed SPG	Fstl1	T-ProSPG
FSTL1	Undiff.ed SPG	Fstl1	Q-ProSPG
FUCA1	Diff.ed SPG	Fuca1	T-ProSPG
FUOM	Diff.ed SPG	Fuom	Q-ProSPG
FZD7	Undiff.ed SPG	Fzd7	T-ProSPG
FZD7	Undiff.ed SPG	Fzd7	Undiff.ed SPG
G2E3	Undiff.ed SPG	G2e3	T-ProSPG
G2E3	Undiff.ed SPG	G2e3	Undiff.ed SPG
GAA	Undiff.ed SPG	Gaa	Q-ProSPG
GABBR1	Undiff.ed SPG	Gabbr1	Q-ProSPG
GAL3ST1	Diff.ed SPG	Gal3st1	Diff.ed SPG
GALNT1	Undiff.ed SPG	Galnt1	T-ProSPG
GALNT14	Diff.ed SPG	Galnt14	Q-ProSPG
GALNT17	Undiff.ed SPG	Galnt17	Q-ProSPG
GALNT3	Undiff.ed SPG	Galnt3	T-ProSPG
GALNT3	Undiff.ed SPG	Galnt3	Q-ProSPG
GAN	Undiff.ed SPG	Gan	Q-ProSPG
GAREM1	Undiff.ed SPG	Garem1	Q-ProSPG
GART	Undiff.ed SPG	Gart	Undiff.ed SPG
GATAD1	Undiff.ed SPG	Gatad1	Diff.ed SPG
GATM	Undiff.ed SPG	Gatm	Diff.ing SPG
GCA	Undiff.ed SPG	Gca	Diff.ing SPG
GCAT	Diff.ing SPG	Gcat	Diff.ing SPG
GCC2	Undiff.ed SPG	Gcc2	Diff.ed SPG
GCNT2	Undiff.ed SPG	Gcnt2	Q-ProSPG
GCNT2	Undiff.ed SPG	Gcnt2	T-ProSPG
GDE1	Diff.ed SPG	Gde1	Diff.ed SPG
GFRA1	Undiff.ed SPG	Gfra1	T-ProSPG
GFRA1	Undiff.ed SPG	Gfra1	Undiff.ed SPG
GFRA2	Undiff.ed SPG	Gfra2	Q-ProSPG
GGCT	Diff.ed SPG	Ggct	Diff.ing SPG
GGH	Diff.ing SPG	Ggh	Q-ProSPG
GGNBP2	Undiff.ed SPG	Ggnbp2	Q-ProSPG
GINS2	Diff.ed SPG	Gins2	Diff.ed SPG
GINS2	Diff.ing SPG	Gins2	Diff.ed SPG
GK2	Undiff.ed SPG	Gk2	Diff.ed SPG
GK5	Undiff.ed SPG	Gk5	T-ProSPG
GKAP1	Undiff.ed SPG	Gkap1	Diff.ed SPG
GLIPR2	Diff.ed SPG	Glipr2	Q-ProSPG
GLIPR2	Diff.ed SPG	Glipr2	T-ProSPG
GLIS2	Undiff.ed SPG	Glis2	Q-ProSPG
GLIS3	Undiff.ed SPG	Glis3	T-ProSPG
GLIS3	Undiff.ed SPG	Glis3	Undiff.ed SPG
GLUL	Undiff.ed SPG	Glul	Undiff.ed SPG
GLUL	Undiff.ed SPG	Glul	Diff.ing SPG
C11orf71	Undiff.ed SPG	Gm5617	Diff.ed SPG
KIAA2012	Undiff.ed SPG	Gm973	Q-ProSPG
GNAQ	Undiff.ed SPG	Gnaq	Q-ProSPG
GNAS	Undiff.ed SPG	Gnas	Q-ProSPG
GNPTG	Diff.ed SPG	Gnptg	Q-ProSPG
GNPTG	Diff.ed SPG	Gnptg	Diff.ed SPG
GOLGA2	Diff.ed SPG	Golga2	Diff.ed SPG
GOLIM4	Undiff.ed SPG	Golim4	Q-ProSPG
GPAA1	Diff.ed SPG	Gpaa1	Diff.ed SPG
GPAT2	Diff.ed SPG	Gpat2	T-ProSPG
GPN3	Diff.ed SPG	Gpn3	Diff.ing SPG
GPR108	Undiff.ed SPG	Gpr108	Q-ProSPG
GPR137	Undiff.ed SPG	Gpr137	Q-ProSPG
GPR137	Undiff.ed SPG	Gpr137	Diff.ed SPG
GPR161	Undiff.ed SPG	Gpr161	T-ProSPG
GPR27	Undiff.ed SPG	Gpr27	Q-ProSPG
GPR27	Undiff.ed SPG	Gpr27	T-ProSPG
GPX1	Undiff.ed SPG	Gpx1	Undiff.ed SPG
GPX1	Undiff.ed SPG	Gpx1	T-ProSPG
GRB14	Undiff.ed SPG	Grb14	Q-ProSPG
GRINA	Undiff.ed SPG	Grina	Q-ProSPG
GRINA	Undiff.ed SPG	Grina	Diff.ed SPG
GRIP1	Undiff.ed SPG	Grip1	T-ProSPG
GRIP1	Undiff.ed SPG	Grip1	Q-ProSPG
GRWD1	Diff.ing SPG	Grwd1	Diff.ing SPG
GSAP	Undiff.ed SPG	Gsap	Q-ProSPG
GSDMD	Undiff.ed SPG	Gsdmd	Q-ProSPG
GSK3B	Undiff.ed SPG	Gsk3b	Q-ProSPG
GTF2H2	Diff.ed SPG	Gtf2h2	Diff.ed SPG
GTF3A	Undiff.ed SPG	Gtf3a	Q-ProSPG
GTF3C6	Diff.ing SPG	Gtf3c6	Diff.ing SPG
GTF3C6	Diff.ed SPG	Gtf3c6	Diff.ing SPG
GTSE1	Diff.ing SPG	Gtse1	Undiff.ed SPG
GUCY1B1	Undiff.ed SPG	Gucy1b1	Q-ProSPG
GYG1	Undiff.ed SPG	Gyg	Q-ProSPG
HABP4	Undiff.ed SPG	Habp4	Q-ProSPG
HACD3	Diff.ing SPG	Hacd3	Q-ProSPG
HAUS3	Diff.ed SPG	Haus3	Undiff.ed SPG
HAUS5	Diff.ed SPG	Haus5	Diff.ed SPG
HDAC1	Diff.ed SPG	Hdac1	Undiff.ed SPG
HDAC6	Diff.ed SPG	Hdac6	Diff.ing SPG
HDAC9	Undiff.ed SPG	Hdac9	Q-ProSPG
HECA	Undiff.ed SPG	Heca	Q-ProSPG
HECTD1	Undiff.ed SPG	Hectd1	T-ProSPG
HECTD1	Undiff.ed SPG	Hectd1	Undiff.ed SPG
HECW2	Undiff.ed SPG	Hecw2	Q-ProSPG
HECW2	Undiff.ed SPG	Hecw2	T-ProSPG
HELZ	Undiff.ed SPG	Helz	T-ProSPG
HELZ	Undiff.ed SPG	Helz	Undiff.ed SPG
HENMT1	Undiff.ed SPG	Henmt1	Diff.ing SPG
HERC4	Undiff.ed SPG	Herc4	T-ProSPG
HES1	Undiff.ed SPG	Hes1	T-ProSPG
HES1	Undiff.ed SPG	Hes1	Undiff.ed SPG
HHEX	Undiff.ed SPG	Hhex	Undiff.ed SPG
HHEX	Undiff.ed SPG	Hhex	T-ProSPG
HID1	Undiff.ed SPG	Hid1	Q-ProSPG
HIF1A	Diff.ed SPG	Hif1a	Q-ProSPG
HIVEP1	Undiff.ed SPG	Hivep1	Q-ProSPG
HK1	Undiff.ed SPG	Hk1	Q-ProSPG
HLCS	Undiff.ed SPG	Hlcs	Undiff.ed SPG
HLF	Undiff.ed SPG	Hlf	Undiff.ed SPG
HMCES	Diff.ed SPG	Hmces	Diff.ed SPG
HMGB2	Diff.ed SPG	Hmgb2	Diff.ed SPG
HMGB2	Diff.ing SPG	Hmgb2	Diff.ed SPG
HMOX2	Diff.ed SPG	Hmox2	Diff.ing SPG
HNF1B	Undiff.ed SPG	Hnf1b	Q-ProSPG
HNRNPD	Diff.ing SPG	Hnrnpd	Diff.ing SPG
HNRNPH1	Diff.ing SPG	Hnrnph1	Diff.ed SPG
HNRNPH2	Undiff.ed SPG	Hnrnph2	Q-ProSPG
HOMER1	Undiff.ed SPG	Homer1	Q-ProSPG
HOOK1	Undiff.ed SPG	Hook1	Diff.ed SPG
HORMAD1	Diff.ed SPG	Hormad1	Diff.ed SPG
HORMAD1	Diff.ing SPG	Hormad1	Diff.ed SPG
HOXC9	Undiff.ed SPG	Hoxc9	Q-ProSPG
HPRT1	Diff.ing SPG	Hprt	T-ProSPG
HPRT1	Diff.ed SPG	Hprt	T-ProSPG
HSBP1	Diff.ing SPG	Hsbp1	Diff.ed SPG
HSD17B14	Diff.ed SPG	Hsd17b14	Q-ProSPG
HSF2	Undiff.ed SPG	Hsf2	Q-ProSPG
HSF2BP	Diff.ed SPG	Hsf2bp	Diff.ed SPG
HSF2BP	Diff.ed SPG	Hsf2bp	T-ProSPG
HSF5	Undiff.ed SPG	Hsf5	Diff.ed SPG
HSPA2	Diff.ed SPG	Hspa2	Diff.ed SPG
HSPA4	Undiff.ed SPG	Hspa4	Diff.ing SPG
HSPA5	Diff.ed SPG	Hspa5	Diff.ed SPG
HSPA5	Diff.ing SPG	Hspa5	Diff.ed SPG
HSPA9	Diff.ing SPG	Hspa9	Q-ProSPG
HSPB1	Undiff.ed SPG	Hspb1	Q-ProSPG
HSPD1	Undiff.ed SPG	Hspd1	Undiff.ed SPG
HSPH1	Undiff.ed SPG	Hsph1	Q-ProSPG
HYDIN	Undiff.ed SPG	Hydin	Q-ProSPG
ICA1	Undiff.ed SPG	Ica1	T-ProSPG
ICA1	Undiff.ed SPG	Ica1	Q-ProSPG
ICA1L	Undiff.ed SPG	Ica1l	Q-ProSPG
ID4	Undiff.ed SPG	Id4	T-ProSPG
ID4	Undiff.ed SPG	Id4	Undiff.ed SPG
IDH1	Diff.ing SPG	Idh1	Q-ProSPG
IDH2	Undiff.ed SPG	Idh2	T-ProSPG
IDH2	Undiff.ed SPG	Idh2	Q-ProSPG
IDI1	Diff.ing SPG	Idi1	Undiff.ed SPG
IDI1	Diff.ing SPG	Idi1	T-ProSPG
IER2	Diff.ed SPG	Ier2	T-ProSPG
IER2	Diff.ed SPG	Ier2	Undiff.ed SPG
IFT22	Diff.ing SPG	Ift22	Diff.ed SPG
IFT81	Diff.ed SPG	Ift81	Q-ProSPG
IFT81	Diff.ed SPG	Ift81	Diff.ed SPG
IFT88	Undiff.ed SPG	Ift88	Diff.ed SPG
IGF2BP2	Undiff.ed SPG	Igf2bp2	Q-ProSPG
IGF2BP2	Undiff.ed SPG	Igf2bp2	T-ProSPG
IGFBP6	Undiff.ed SPG	Igfbp6	Diff.ing SPG
IGLON5	Undiff.ed SPG	Iglon5	Q-ProSPG
IGSF3	Undiff.ed SPG	Igsf3	T-ProSPG
IKZF1	Undiff.ed SPG	Ikzf1	Q-ProSPG
IL17RD	Undiff.ed SPG	Il17rd	T-ProSPG
IL17RD	Undiff.ed SPG	Il17rd	Undiff.ed SPG
INCA1	Diff.ed SPG	Inca1	Diff.ed SPG
INPP4B	Undiff.ed SPG	Inpp4b	Q-ProSPG
INSIG1	Undiff.ed SPG	Insig1	T-ProSPG
INTS6	Undiff.ed SPG	Ints6	Q-ProSPG
IPO5	Undiff.ed SPG	Ipo5	Q-ProSPG
IQCA1	Diff.ing SPG	Iqca	Q-ProSPG
IQCB1	Diff.ed SPG	Iqcb1	Diff.ed SPG
IRAK1BP1	Undiff.ed SPG	Irak1bp1	Q-ProSPG
IRF2BPL	Undiff.ed SPG	Irf2bpl	T-ProSPG
IRS2	Undiff.ed SPG	Irs2	T-ProSPG
IRS2	Undiff.ed SPG	Irs2	Q-ProSPG
ISCA2	Diff.ed SPG	Isca2	Diff.ed SPG
ISCU	Diff.ing SPG	Iscu	Diff.ed SPG
ISCU	Diff.ed SPG	Iscu	Diff.ed SPG
ISL1	Undiff.ed SPG	Isl1	Q-ProSPG
ITGA2B	Diff.ed SPG	Itga2b	Q-ProSPG
ITGA6	Undiff.ed SPG	Itga6	T-ProSPG
ITGA6	Undiff.ed SPG	Itga6	Undiff.ed SPG
ITGB1	Undiff.ed SPG	Itgb1	T-ProSPG
ITGB3BP	Diff.ing SPG	Itgb3bp	Diff.ed SPG
ITM2B	Diff.ing SPG	Itm2b	T-ProSPG
ITM2C	Diff.ed SPG	Itm2c	Q-ProSPG
ITM2C	Diff.ed SPG	Itm2c	T-ProSPG
ITPKB	Undiff.ed SPG	Itpkb	T-ProSPG
ITPR2	Undiff.ed SPG	Itpr2	Q-ProSPG
JCAD	Undiff.ed SPG	Jcad	Q-ProSPG
JHY	Undiff.ed SPG	Jhy	Q-ProSPG
JPH1	Undiff.ed SPG	Jph1	Q-ProSPG
JUND	Undiff.ed SPG	Jund	Q-ProSPG
JUND	Undiff.ed SPG	Jund	Diff.ing SPG
KAT2A	Undiff.ed SPG	Kat2a	Undiff.ed SPG
KCMF1	Undiff.ed SPG	Kcmf1	Q-ProSPG
KCNAB1	Undiff.ed SPG	Kcnab1	Q-ProSPG
KCNC4	Undiff.ed SPG	Kcnc4	Q-ProSPG
KCNH2	Undiff.ed SPG	Kcnh2	Q-ProSPG
KCNH2	Undiff.ed SPG	Kcnh2	T-ProSPG
KCNQ2	Undiff.ed SPG	Kcnq2	T-ProSPG
KCNQ2	Undiff.ed SPG	Kcnq2	Q-ProSPG
KCTD1	Undiff.ed SPG	Kctd1	Q-ProSPG
KCTD1	Undiff.ed SPG	Kctd1	T-ProSPG
KCTD2	Undiff.ed SPG	Kctd2	Q-ProSPG
KDELR1	Diff.ed SPG	Kdelr1	Diff.ed SPG
KDM2B	Undiff.ed SPG	Kdm2b	Q-ProSPG
KDM3A	Undiff.ed SPG	Kdm3a	Q-ProSPG
KDM4B	Undiff.ed SPG	Kdm4b	Q-ProSPG
KDM4B	Undiff.ed SPG	Kdm4b	Diff.ed SPG
KDM7A	Undiff.ed SPG	Kdm7a	Diff.ed SPG
KIF13A	Undiff.ed SPG	Kif13a	Q-ProSPG
KIF1A	Diff.ed SPG	Kif1a	Q-ProSPG
KIF5B	Diff.ed SPG	Kif5b	Diff.ed SPG
KIT	Diff.ing SPG	Kit	Diff.ing SPG
KIT	Diff.ing SPG	Kit	Diff.ed SPG
KLF12	Undiff.ed SPG	Klf12	Q-ProSPG
KLF3	Undiff.ed SPG	Klf3	Q-ProSPG
KLF7	Undiff.ed SPG	Klf7	Q-ProSPG
KLHDC8B	Undiff.ed SPG	Klhdc8b	Q-ProSPG
KMT2C	Undiff.ed SPG	Kmt2c	Q-ProSPG
KMT2C	Undiff.ed SPG	Kmt2c	T-ProSPG
KNOP1	Diff.ing SPG	Knop1	Undiff.ed SPG
KPNA3	Undiff.ed SPG	Kpna3	Diff.ed SPG
KPNA4	Undiff.ed SPG	Kpna4	Diff.ed SPG
KRR1	Undiff.ed SPG	Krr1	Undiff.ed SPG
KRT18	Undiff.ed SPG	Krt18	Q-ProSPG
KRT18	Undiff.ed SPG	Krt18	T-ProSPG
KRT8	Undiff.ed SPG	Krt8	T-ProSPG
KRT8	Undiff.ed SPG	Krt8	Q-ProSPG
KSR2	Undiff.ed SPG	Ksr2	Q-ProSPG
KYNU	Undiff.ed SPG	Kynu	Q-ProSPG
L3MBTL3	Undiff.ed SPG	L3mbtl3	Q-ProSPG
LAMA1	Undiff.ed SPG	Lama1	T-ProSPG
LAMA1	Undiff.ed SPG	Lama1	Q-ProSPG
LAMB1	Undiff.ed SPG	Lamb1	T-ProSPG
LAMB1	Undiff.ed SPG	Lamb1	Q-ProSPG
LAMB2	Undiff.ed SPG	Lamb2	Diff.ed SPG
LANCL1	Undiff.ed SPG	Lancl1	Q-ProSPG
LANCL2	Undiff.ed SPG	Lancl2	Diff.ed SPG
LAPTM4A	Diff.ing SPG	Laptm4a	Diff.ed SPG
LARP7	Undiff.ed SPG	Larp7	Q-ProSPG
LBH	Undiff.ed SPG	Lbh	Undiff.ed SPG
LBH	Undiff.ed SPG	Lbh	T-ProSPG
LCA5	Undiff.ed SPG	Lca5	Q-ProSPG
LCP1	Undiff.ed SPG	Lcp1	T-ProSPG
LCP1	Undiff.ed SPG	Lcp1	Q-ProSPG
LDHC	Undiff.ed SPG	Ldhc	Diff.ed SPG
LEPROT	Undiff.ed SPG	Leprot	Diff.ing SPG
LGALS8	Undiff.ed SPG	Lgals8	Q-ProSPG
LGALSL	Undiff.ed SPG	Lgalsl	Diff.ing SPG
LHFPL6	Undiff.ed SPG	Lhfp	T-ProSPG
LHFPL6	Undiff.ed SPG	Lhfp	Q-ProSPG
LIMK2	Diff.ed SPG	Limk2	Undiff.ed SPG
LIMK2	Diff.ed SPG	Limk2	T-ProSPG
LITAF	Undiff.ed SPG	Litaf	Diff.ing SPG
LMAN2L	Diff.ing SPG	Lman2l	Diff.ed SPG
LMO2	Undiff.ed SPG	Lmo2	Q-ProSPG
LMX1B	Undiff.ed SPG	Lmx1b	Q-ProSPG
LPCAT2	Diff.ed SPG	Lpcat2	T-ProSPG
LPCAT2	Diff.ed SPG	Lpcat2	Q-ProSPG
LRPAP1	Diff.ing SPG	Lrpap1	Diff.ed SPG
LRPAP1	Diff.ed SPG	Lrpap1	Diff.ed SPG
LRPPRC	Undiff.ed SPG	Lrpprc	Q-ProSPG
LRRC42	Undiff.ed SPG	Lrrc42	Q-ProSPG
LRRC8B	Undiff.ed SPG	Lrrc8b	Q-ProSPG
LTBP4	Diff.ed SPG	Ltbp4	Q-ProSPG
LTBP4	Diff.ed SPG	Ltbp4	T-ProSPG
LTV1	Diff.ing SPG	Ltv1	Q-ProSPG
LXN	Diff.ed SPG	Lxn	T-ProSPG
LYN	Undiff.ed SPG	Lyn	Q-ProSPG
LYPD6	Undiff.ed SPG	Lypd6	T-ProSPG
LYPD6	Undiff.ed SPG	Lypd6	Q-ProSPG
LYSMD2	Undiff.ed SPG	Lysmd2	T-ProSPG
LZTS2	Undiff.ed SPG	Lzts2	Diff.ing SPG
MAD2L1	Diff.ed SPG	Mad2l1	Undiff.ed SPG
MAD2L1	Diff.ing SPG	Mad2l1	Undiff.ed SPG
MAGEB2	Undiff.ed SPG	Mageb4	Diff.ing SPG
MAGI1	Undiff.ed SPG	Magi1	Q-ProSPG
MAJIN	Diff.ed SPG	Majin	Diff.ed SPG
MAL2	Undiff.ed SPG	Mal2	Q-ProSPG
MAN1A2	Undiff.ed SPG	Man1a2	Diff.ed SPG
MAP1LC3B	Diff.ed SPG	Map1lc3b	Diff.ing SPG
MAP2K5	Undiff.ed SPG	Map2k5	Q-ProSPG
MAP2K5	Undiff.ed SPG	Map2k5	Diff.ed SPG
MAP2K7	Undiff.ed SPG	Map2k7	Q-ProSPG
MAP3K11	Undiff.ed SPG	Map3k11	T-ProSPG
MAP3K4	Undiff.ed SPG	Map3k4	Q-ProSPG
MAP3K6	Diff.ed SPG	Map3k6	T-ProSPG
MAP4K4	Undiff.ed SPG	Map4k4	Q-ProSPG
MAP4K4	Undiff.ed SPG	Map4k4	T-ProSPG
MAP6	Undiff.ed SPG	Map6	Q-ProSPG
MAP7D2	Diff.ing SPG	Map7d2	Q-ProSPG
MAP7D3	Undiff.ed SPG	Map7d3	Q-ProSPG
MAPK13	Undiff.ed SPG	Mapk13	T-ProSPG
MAPK13	Undiff.ed SPG	Mapk13	Q-ProSPG
MAPK3	Undiff.ed SPG	Mapk3	Q-ProSPG
MAPKAPK2	Undiff.ed SPG	Mapkapk2	T-ProSPG
MARK4	Undiff.ed SPG	Mark4	Q-ProSPG
MAST2	Undiff.ed SPG	Mast2	Q-ProSPG
MAST4	Undiff.ed SPG	Mast4	T-ProSPG
MAST4	Undiff.ed SPG	Mast4	Q-ProSPG
MBD2	Undiff.ed SPG	Mbd2	T-ProSPG
MBD2	Undiff.ed SPG	Mbd2	Q-ProSPG
MBD5	Undiff.ed SPG	Mbd5	Q-ProSPG
MBD5	Undiff.ed SPG	Mbd5	T-ProSPG
MBNL1	Undiff.ed SPG	Mbnl1	Q-ProSPG
MCM2	Diff.ing SPG	Mcm2	Diff.ing SPG
MCM2	Diff.ing SPG	Mcm2	Undiff.ed SPG
MCM5	Diff.ing SPG	Mcm5	Undiff.ed SPG
MCUR1	Undiff.ed SPG	Mcur1	Q-ProSPG
MDGA2	Undiff.ed SPG	Mdga2	T-ProSPG
MDGA2	Undiff.ed SPG	Mdga2	Q-ProSPG
MECR	Diff.ing SPG	Mecr	Diff.ed SPG
MED13L	Undiff.ed SPG	Med13l	T-ProSPG
MED13L	Undiff.ed SPG	Med13l	Q-ProSPG
MED30	Diff.ed SPG	Med30	Diff.ed SPG
MED30	Diff.ing SPG	Med30	Diff.ed SPG
MEF2C	Undiff.ed SPG	Mef2c	Q-ProSPG
MEI1	Diff.ed SPG	Mei1	Diff.ed SPG
MEIOB	Diff.ed SPG	Meiob	Diff.ed SPG
MEIOC	Diff.ed SPG	Meioc	Diff.ed SPG
MELK	Diff.ing SPG	Melk	Undiff.ed SPG
MEN1	Diff.ing SPG	Men1	Diff.ed SPG
METRNL	Undiff.ed SPG	Metrnl	T-ProSPG
METRNL	Undiff.ed SPG	Metrnl	Q-ProSPG
METTL26	Diff.ing SPG	Mettl26	Diff.ed SPG
METTL26	Diff.ing SPG	Mettl26	Diff.ing SPG
MEX3B	Undiff.ed SPG	Mex3b	Q-ProSPG
MFSD6	Undiff.ed SPG	Mfsd6	Q-ProSPG
MFSD8	Diff.ed SPG	Mfsd8	Diff.ed SPG
MGAT4A	Undiff.ed SPG	Mgat4a	Q-ProSPG
MGAT5	Undiff.ed SPG	Mgat5	Diff.ed SPG
MIDN	Undiff.ed SPG	Midn	T-ProSPG
MIER3	Undiff.ed SPG	Mier3	Diff.ed SPG
MIIP	Undiff.ed SPG	Miip	Q-ProSPG
MLF1	Diff.ed SPG	Mlf1	Diff.ed SPG
MLF1	Diff.ed SPG	Mlf1	Q-ProSPG
MLF2	Diff.ing SPG	Mlf2	Diff.ing SPG
MLF2	Diff.ing SPG	Mlf2	Diff.ed SPG
MLLT3	Undiff.ed SPG	Mllt3	Q-ProSPG
MLYCD	Undiff.ed SPG	Mlycd	Diff.ed SPG
MNAT1	Diff.ing SPG	Mnat1	Q-ProSPG
MOB1B	Undiff.ed SPG	Mob1b	Diff.ing SPG
MOBP	Undiff.ed SPG	Mobp	Diff.ing SPG
MOV10	Undiff.ed SPG	Mov10	Diff.ing SPG
MPDZ	Undiff.ed SPG	Mpdz	Q-ProSPG
MPP2	Diff.ed SPG	Mpp2	Q-ProSPG
MPP3	Undiff.ed SPG	Mpp3	Q-ProSPG
MRAS	Undiff.ed SPG	Mras	Q-ProSPG
MRC1	Undiff.ed SPG	Mrc1	T-ProSPG
MRGBP	Undiff.ed SPG	Mrgbp	Diff.ed SPG
MROH2B	Undiff.ed SPG	Mroh2b	Diff.ed SPG
MRPL1	Diff.ing SPG	Mrpl1	Q-ProSPG
MRPL12	Diff.ing SPG	Mrpl12	Undiff.ed SPG
MRPL12	Diff.ing SPG	Mrpl12	T-ProSPG
MRPL13	Diff.ing SPG	Mrpl13	Undiff.ed SPG
MRPL15	Diff.ing SPG	Mrpl15	Diff.ing SPG
MRPL2	Undiff.ed SPG	Mrpl2	Diff.ing SPG
MRPS31	Undiff.ed SPG	Mrps31	Q-ProSPG
MSL3	Undiff.ed SPG	Msl3	Q-ProSPG
MTUS1	Undiff.ed SPG	Mtus1	Q-ProSPG
MTUS1	Undiff.ed SPG	Mtus1	Undiff.ed SPG
MXD4	Undiff.ed SPG	Mxd4	Diff.ing SPG
MYDGF	Diff.ed SPG	Mydgf	Diff.ed SPG
MYDGF	Diff.ing SPG	Mydgf	Diff.ed SPG
MYH11	Undiff.ed SPG	Myh11	Q-ProSPG
MYH9	Undiff.ed SPG	Myh9	Q-ProSPG
MYH9	Undiff.ed SPG	Myh9	T-ProSPG
MYO10	Undiff.ed SPG	Myo10	Q-ProSPG
MYO10	Undiff.ed SPG	Myo10	T-ProSPG
MYO1E	Undiff.ed SPG	Myo1e	Q-ProSPG
MYO1E	Undiff.ed SPG	Myo1e	T-ProSPG
MYO6	Undiff.ed SPG	Myo6	Q-ProSPG
MYOM1	Undiff.ed SPG	Myom1	Q-ProSPG
MYOM2	Undiff.ed SPG	Myom2	Undiff.ed SPG
NAALAD2	Undiff.ed SPG	Naalad2	Q-ProSPG
NAB1	Undiff.ed SPG	Nab1	T-ProSPG
NAB1	Undiff.ed SPG	Nab1	Q-ProSPG
NAMPT	Diff.ing SPG	Nampt	Q-ProSPG
NANOS3	Undiff.ed SPG	Nanos3	Undiff.ed SPG
NANOS3	Undiff.ed SPG	Nanos3	Diff.ing SPG
NASP	Diff.ed SPG	Nasp	Diff.ed SPG
NASP	Diff.ing SPG	Nasp	Diff.ed SPG
NBAS	Undiff.ed SPG	Nbas	Diff.ed SPG
NBEA	Undiff.ed SPG	Nbea	Diff.ed SPG
NCK2	Undiff.ed SPG	Nck2	T-ProSPG
NCK2	Undiff.ed SPG	Nck2	Q-ProSPG
NCKAP1	Undiff.ed SPG	Nckap1	Q-ProSPG
NCS1	Undiff.ed SPG	Ncs1	Q-ProSPG
NDRG4	Undiff.ed SPG	Ndrg4	Q-ProSPG
NDUFA3	Diff.ing SPG	Ndufa3	Diff.ed SPG
NDUFB6	Undiff.ed SPG	Ndufb6	Diff.ed SPG
NDUFC1	Diff.ing SPG	Ndufc1	Diff.ed SPG
NDUFV3	Diff.ing SPG	Ndufv3	Q-ProSPG
NEB	Undiff.ed SPG	Neb	T-ProSPG
NEB	Undiff.ed SPG	Neb	Q-ProSPG
NECAB2	Undiff.ed SPG	Necab2	Q-ProSPG
NEDD4L	Undiff.ed SPG	Nedd4l	T-ProSPG
NEDD4L	Undiff.ed SPG	Nedd4l	Q-ProSPG
NEIL2	Undiff.ed SPG	Neil2	Q-ProSPG
NEK1	Undiff.ed SPG	Nek1	Diff.ed SPG
NEK9	Undiff.ed SPG	Nek9	Q-ProSPG
NEXN	Undiff.ed SPG	Nexn	Q-ProSPG
NFIA	Undiff.ed SPG	Nfia	Q-ProSPG
NFIB	Undiff.ed SPG	Nfib	Q-ProSPG
NFKB1	Undiff.ed SPG	Nfkb1	Q-ProSPG
NFKBIA	Undiff.ed SPG	Nfkbia	Q-ProSPG
NFKBIZ	Undiff.ed SPG	Nfkbiz	T-ProSPG
NGDN	Diff.ing SPG	Ngdn	Diff.ed SPG
NIFK	Diff.ing SPG	Nifk	Undiff.ed SPG
NIN	Undiff.ed SPG	Nin	Q-ProSPG
NIN	Undiff.ed SPG	Nin	T-ProSPG
NINJ1	Undiff.ed SPG	Ninj1	Q-ProSPG
NIPA1	Undiff.ed SPG	Nipa1	Diff.ing SPG
NIPBL	Diff.ed SPG	Nipbl	Q-ProSPG
NKAPL	Undiff.ed SPG	Nkapl	Diff.ed SPG
NKX6-2	Undiff.ed SPG	Nkx6-2	Q-ProSPG
NME1	Diff.ing SPG	Nme1	Undiff.ed SPG
NMRAL1	Diff.ing SPG	Nmral1	Diff.ing SPG
NMU	Diff.ed SPG	Nmu	Q-ProSPG
NOC3L	Diff.ing SPG	Noc3l	Diff.ing SPG
NOL4	Undiff.ed SPG	Nol4	Q-ProSPG
NOP56	Diff.ing SPG	Nop56	Diff.ing SPG
NPNT	Undiff.ed SPG	Npnt	Q-ProSPG
NPRL3	Diff.ed SPG	Nprl3	Diff.ed SPG
NPTX2	Diff.ed SPG	Nptx2	T-ProSPG
NR2F1	Undiff.ed SPG	Nr2f1	Q-ProSPG
NR2F2	Undiff.ed SPG	Nr2f2	Q-ProSPG
NRCAM	Undiff.ed SPG	Nrcam	Q-ProSPG
NRIP1	Undiff.ed SPG	Nrip1	Q-ProSPG
NRIP1	Undiff.ed SPG	Nrip1	T-ProSPG
NRIP3	Diff.ed SPG	Nrip3	Q-ProSPG
NRIP3	Diff.ed SPG	Nrip3	Diff.ed SPG
NRXN1	Undiff.ed SPG	Nrxn1	T-ProSPG
NRXN1	Undiff.ed SPG	Nrxn1	Q-ProSPG
NT5DC1	Undiff.ed SPG	Nt5dc1	Diff.ing SPG
NT5M	Undiff.ed SPG	Nt5m	Q-ProSPG
NUCB1	Diff.ing SPG	Nucb1	Diff.ed SPG
NUDT4	Undiff.ed SPG	Nudt4	T-ProSPG
NUDT4	Undiff.ed SPG	Nudt4	Q-ProSPG
NUP153	Undiff.ed SPG	Nup153	T-ProSPG
NUP153	Undiff.ed SPG	Nup153	Q-ProSPG
NUP42	Undiff.ed SPG	Nupl2	Diff.ed SPG
NUSAP1	Diff.ing SPG	Nusap1	Undiff.ed SPG
NUSAP1	Diff.ed SPG	Nusap1	Undiff.ed SPG
NUTF2	Diff.ing SPG	Nutf2	Undiff.ed SPG
OAT	Diff.ed SPG	Oat	Diff.ed SPG
OAZ2	Diff.ed SPG	Oaz2	Diff.ed SPG
OCIAD1	Diff.ed SPG	Ociad1	T-ProSPG
ODF1	Undiff.ed SPG	Odf1	Q-ProSPG
ODF1	Undiff.ed SPG	Odf1	T-ProSPG
OLFML2B	Undiff.ed SPG	Olfml2b	Diff.ing SPG
OPTN	Undiff.ed SPG	Optn	Q-ProSPG
OPTN	Undiff.ed SPG	Optn	Undiff.ed SPG
OSBPL3	Undiff.ed SPG	Osbpl3	T-ProSPG
OSER1	Undiff.ed SPG	Oser1	Q-ProSPG
P2RY1	Undiff.ed SPG	P2ry1	Q-ProSPG
P4HA3	Diff.ed SPG	P4ha3	Q-ProSPG
PABPC1	Undiff.ed SPG	Pabpc1	Q-ProSPG
PABPC4	Undiff.ed SPG	Pabpc4	Q-ProSPG
PABPC4L	Diff.ed SPG	Pabpc4l	Q-ProSPG
PAFAH1B2	Undiff.ed SPG	Pafah1b2	Diff.ing SPG
PAFAH1B2	Undiff.ed SPG	Pafah1b2	Diff.ed SPG
PAFAH1B3	Diff.ing SPG	Pafah1b3	Diff.ing SPG
PAK4	Undiff.ed SPG	Pak4	Q-ProSPG
PALLD	Undiff.ed SPG	Palld	Q-ProSPG
PALM	Undiff.ed SPG	Palm	Q-ProSPG
PAM	Undiff.ed SPG	Pam	Q-ProSPG
PAM	Undiff.ed SPG	Pam	T-ProSPG
PAOX	Undiff.ed SPG	Paox	Undiff.ed SPG
PAOX	Undiff.ed SPG	Paox	T-ProSPG
PARD3	Undiff.ed SPG	Pard3	T-ProSPG
PARD3	Undiff.ed SPG	Pard3	Q-ProSPG
PATJ	Undiff.ed SPG	Patj	Q-ProSPG
PATZ1	Undiff.ed SPG	Patz1	Diff.ing SPG
PAXBP1	Undiff.ed SPG	Paxbp1	Q-ProSPG
PAXX	Diff.ed SPG	Paxx	Diff.ed SPG
PAXX	Diff.ing SPG	Paxx	Diff.ed SPG
PBK	Diff.ing SPG	Pbk	Undiff.ed SPG
PBX1	Undiff.ed SPG	Pbx1	Q-ProSPG
PBX3	Diff.ed SPG	Pbx3	T-ProSPG
PBX3	Diff.ed SPG	Pbx3	Q-ProSPG
PCBD1	Undiff.ed SPG	Pcbd1	T-ProSPG
PCBD1	Undiff.ed SPG	Pcbd1	Q-ProSPG
PCBP3	Diff.ed SPG	Pcbp3	Diff.ed SPG
PCBP4	Undiff.ed SPG	Pcbp4	Q-ProSPG
PCDH17	Undiff.ed SPG	Pcdh17	Diff.ed SPG
PCID2	Diff.ing SPG	Pcid2	Diff.ed SPG
PCLAF	Diff.ing SPG	Pclaf	Undiff.ed SPG
PCLAF	Diff.ing SPG	Pclaf	T-ProSPG
PCLO	Undiff.ed SPG	Pclo	Q-ProSPG
PCM1	Undiff.ed SPG	Pcm1	Diff.ed SPG
PCMTD1	Undiff.ed SPG	Pcmtd1	Diff.ing SPG
PCNA	Diff.ing SPG	Pcna	Undiff.ed SPG
PCOLCE	Diff.ed SPG	Pcolce	Q-ProSPG
PCOLCE	Diff.ed SPG	Pcolce	Diff.ed SPG
PCSK1N	Undiff.ed SPG	Pcsk1n	Q-ProSPG
PCSK1N	Undiff.ed SPG	Pcsk1n	Diff.ed SPG
PDE6B	Diff.ed SPG	Pde6b	Q-ProSPG
PDGFB	Undiff.ed SPG	Pdgfb	T-ProSPG
PDGFB	Undiff.ed SPG	Pdgfb	Undiff.ed SPG
PDHA1	Diff.ed SPG	Pdha1	Undiff.ed SPG
PDHA1	Diff.ed SPG	Pdha1	Diff.ing SPG
PDHB	Diff.ing SPG	Pdhb	Diff.ed SPG
PDIA6	Diff.ing SPG	Pdia6	Diff.ed SPG
PDIK1L	Diff.ed SPG	Pdik1l	Diff.ed SPG
PDP2	Diff.ed SPG	Pdp2	Q-ProSPG
PDZD2	Undiff.ed SPG	Pdzd2	T-ProSPG
PDZD2	Undiff.ed SPG	Pdzd2	Undiff.ed SPG
PDZRN3	Undiff.ed SPG	Pdzrn3	Q-ProSPG
PEA15	Undiff.ed SPG	Pea15a	T-ProSPG
PEA15	Undiff.ed SPG	Pea15a	Undiff.ed SPG
PEBP1	Diff.ing SPG	Pebp1	Diff.ed SPG
PEG10	Diff.ed SPG	Peg10	Q-ProSPG
PELI2	Undiff.ed SPG	Peli2	Q-ProSPG
PEX3	Diff.ed SPG	Pex3	Diff.ed SPG
PFKL	Undiff.ed SPG	Pfkl	T-ProSPG
PFKL	Undiff.ed SPG	Pfkl	Q-ProSPG
PFKM	Undiff.ed SPG	Pfkm	Q-ProSPG
PFKP	Undiff.ed SPG	Pfkp	T-ProSPG
PFKP	Undiff.ed SPG	Pfkp	Q-ProSPG
PFN1	Diff.ing SPG	Pfn1	Undiff.ed SPG
PGM2L1	Diff.ing SPG	Pgm2l1	Q-ProSPG
PHC1	Undiff.ed SPG	Phc1	Q-ProSPG
PHC2	Undiff.ed SPG	Phc2	Q-ProSPG
PHC2	Undiff.ed SPG	Phc2	T-ProSPG
PHF1	Undiff.ed SPG	Phf1	Diff.ed SPG
PHF13	Undiff.ed SPG	Phf13	Q-ProSPG
PHF2	Undiff.ed SPG	Phf2	Q-ProSPG
PHF21A	Undiff.ed SPG	Phf21a	Q-ProSPG
PHF3	Undiff.ed SPG	Phf3	Q-ProSPG
PHF6	Undiff.ed SPG	Phf6	Diff.ing SPG
PHF8	Undiff.ed SPG	Phf8	Q-ProSPG
PHGDH	Undiff.ed SPG	Phgdh	Undiff.ed SPG
PIANP	Undiff.ed SPG	Pianp	Q-ProSPG
PIANP	Undiff.ed SPG	Pianp	T-ProSPG
PID1	Undiff.ed SPG	Pid1	Q-ProSPG
PIEZO2	Undiff.ed SPG	Piezo2	Q-ProSPG
PIEZO2	Undiff.ed SPG	Piezo2	T-ProSPG
PIFO	Undiff.ed SPG	Pifo	Q-ProSPG
PIFO	Undiff.ed SPG	Pifo	Diff.ed SPG
PIGK	Diff.ed SPG	Pigk	Diff.ed SPG
PIGP	Diff.ed SPG	Pigp	Diff.ed SPG
PIGP	Diff.ed SPG	Pigp	Q-ProSPG
PIGS	Diff.ed SPG	Pigs	Diff.ed SPG
PIK3CD	Undiff.ed SPG	Pik3cd	T-ProSPG
PIK3R1	Undiff.ed SPG	Pik3r1	T-ProSPG
PIP4K2A	Undiff.ed SPG	Pip4k2a	Q-ProSPG
PIP4K2A	Undiff.ed SPG	Pip4k2a	T-ProSPG
PIP5K1B	Undiff.ed SPG	Pip5k1b	Q-ProSPG
PIWIL2	Undiff.ed SPG	Piwil2	Q-ProSPG
PIWIL4	Undiff.ed SPG	Piwil4	Q-ProSPG
PKD2	Undiff.ed SPG	Pkd2	Q-ProSPG
PKM	Undiff.ed SPG	Pkm	Undiff.ed SPG
PKM	Undiff.ed SPG	Pkm	Q-ProSPG
PLAC1	Diff.ed SPG	Plac1	Q-ProSPG
PLBD2	Undiff.ed SPG	Plbd2	Diff.ed SPG
PLEKHA1	Undiff.ed SPG	Plekha1	Diff.ing SPG
PLEKHA1	Undiff.ed SPG	Plekha1	Undiff.ed SPG
PLEKHO1	Undiff.ed SPG	Plekho1	Q-ProSPG
PLIN2	Diff.ing SPG	Plin2	Q-ProSPG
PLK1	Diff.ing SPG	Plk1	Undiff.ed SPG
PLK1	Diff.ing SPG	Plk1	Diff.ing SPG
PLPP5	Diff.ed SPG	Plpp5	T-ProSPG
PLPPR5	Undiff.ed SPG	Plppr5	Q-ProSPG
PMEPA1	Undiff.ed SPG	Pmepa1	Q-ProSPG
PNMA5	Diff.ing SPG	Pnma5	Diff.ing SPG
PODXL2	Undiff.ed SPG	Podxl2	Q-ProSPG
POGLUT1	Undiff.ed SPG	Poglut1	Diff.ing SPG
POLR2E	Diff.ing SPG	Polr2e	Diff.ing SPG
POLR3H	Diff.ing SPG	Polr3h	Diff.ing SPG
POLRMT	Undiff.ed SPG	Polrmt	Diff.ed SPG
POP5	Diff.ed SPG	Pop5	Q-ProSPG
POPDC3	Undiff.ed SPG	Popdc3	Q-ProSPG
POU2F2	Diff.ed SPG	Pou2f2	Q-ProSPG
POU2F2	Diff.ed SPG	Pou2f2	T-ProSPG
PPIC	Diff.ed SPG	Ppic	Q-ProSPG
PPIC	Diff.ed SPG	Ppic	T-ProSPG
PPM1J	Undiff.ed SPG	Ppm1j	Q-ProSPG
PPM1J	Undiff.ed SPG	Ppm1j	Undiff.ed SPG
PPM1J	Undiff.ed SPG	Ppm1j	T-ProSPG
PPP1R14A	Diff.ing SPG	Ppp1r14a	Diff.ed SPG
PPP1R1C	Undiff.ed SPG	Ppp1r1c	Diff.ed SPG
PPP1R26	Undiff.ed SPG	Ppp1r26	Q-ProSPG
PPP1R32	Undiff.ed SPG	Ppp1r32	T-ProSPG
PPP1R36	Undiff.ed SPG	Ppp1r36	Diff.ed SPG
PPP1R36	Undiff.ed SPG	Ppp1r36	Q-ProSPG
PPP2R1A	Undiff.ed SPG	Ppp2r1a	Q-ProSPG
PPP3CA	Undiff.ed SPG	Ppp3ca	Q-ProSPG
PPP3R1	Undiff.ed SPG	Ppp3r1	Undiff.ed SPG
PPP6R1	Undiff.ed SPG	Ppp6r1	Q-ProSPG
PPT1	Diff.ing SPG	Ppt1	Diff.ed SPG
PRDM5	Undiff.ed SPG	Prdm5	Q-ProSPG
PRDM9	Diff.ed SPG	Prdm9	Diff.ed SPG
PRDX4	Diff.ed SPG	Prdx4	Diff.ed SPG
PRDX4	Diff.ing SPG	Prdx4	Diff.ed SPG
PREX2	Undiff.ed SPG	Prex2	Q-ProSPG
PRIM1	Diff.ed SPG	Prim1	T-ProSPG
PRIM1	Diff.ed SPG	Prim1	Undiff.ed SPG
PRKAA2	Undiff.ed SPG	Prkaa2	Q-ProSPG
PRKAG2	Undiff.ed SPG	Prkag2	Diff.ing SPG
PRKAR1B	Undiff.ed SPG	Prkar1b	Q-ProSPG
PRKAR2B	Undiff.ed SPG	Prkar2b	Diff.ing SPG
PRKCA	Undiff.ed SPG	Prkca	Q-ProSPG
PRKD1	Undiff.ed SPG	Prkd1	Q-ProSPG
PROCR	Diff.ed SPG	Procr	T-ProSPG
PROCR	Diff.ed SPG	Procr	Undiff.ed SPG
PROM1	Undiff.ed SPG	Prom1	Q-ProSPG
PROSER2	Undiff.ed SPG	Proser2	T-ProSPG
PROSER2	Undiff.ed SPG	Proser2	Undiff.ed SPG
PRPH	Diff.ed SPG	Prph	T-ProSPG
PRPH	Diff.ed SPG	Prph	Q-ProSPG
PRPSAP1	Diff.ing SPG	Prpsap1	Undiff.ed SPG
PRPSAP2	Diff.ing SPG	Prpsap2	Diff.ed SPG
PRR5	Undiff.ed SPG	Prr5	Diff.ing SPG
PRSS38	Diff.ed SPG	Prss38	Diff.ed SPG
PRUNE2	Undiff.ed SPG	Prune2	Q-ProSPG
PSIP1	Undiff.ed SPG	Psip1	Diff.ed SPG
PSMB6	Diff.ing SPG	Psmb6	Q-ProSPG
PSMF1	Undiff.ed SPG	Psmf1	Q-ProSPG
PSPH	Diff.ing SPG	Psph	Q-ProSPG
PSPH	Diff.ing SPG	Psph	T-ProSPG
PTDSS1	Diff.ing SPG	Ptdss1	Diff.ed SPG
PTPA	Undiff.ed SPG	Ptpa	Diff.ed SPG
PTPN14	Undiff.ed SPG	Ptpn14	Undiff.ed SPG
PTPN14	Undiff.ed SPG	Ptpn14	T-ProSPG
PTPN2	Diff.ing SPG	Ptpn2	Diff.ed SPG
PTPRJ	Undiff.ed SPG	Ptprj	Q-ProSPG
PTS	Diff.ing SPG	Pts	Diff.ed SPG
PUM3	Diff.ing SPG	Pum3	T-ProSPG
PVALB	Undiff.ed SPG	Pvalb	Q-ProSPG
PYGB	Undiff.ed SPG	Pygb	T-ProSPG
PYGB	Undiff.ed SPG	Pygb	Undiff.ed SPG
QKI	Undiff.ed SPG	Qk	Diff.ed SPG
QKI	Undiff.ed SPG	Qk	Q-ProSPG
R3HDM2	Diff.ing SPG	R3hdm2	Diff.ed SPG
RAB11B	Undiff.ed SPG	Rab11b	Q-ProSPG
RAB11B	Undiff.ed SPG	Rab11b	T-ProSPG
RAB31	Undiff.ed SPG	Rab31	T-ProSPG
RAB3IP	Undiff.ed SPG	Rab3ip	Q-ProSPG
RAB4A	Undiff.ed SPG	Rab4a	Q-ProSPG
RAB4A	Undiff.ed SPG	Rab4a	T-ProSPG
RAB4A	Undiff.ed SPG	Rab4a	Undiff.ed SPG
RAB6B	Undiff.ed SPG	Rab6b	Q-ProSPG
RAD17	Diff.ing SPG	Rad17	Q-ProSPG
RAD17	Diff.ing SPG	Rad17	T-ProSPG
RAD21	Undiff.ed SPG	Rad21	Q-ProSPG
RAD51AP1	Diff.ing SPG	Rad51ap1	Diff.ed SPG
RAD9B	Diff.ed SPG	Rad9b	Diff.ed SPG
RAI14	Undiff.ed SPG	Rai14	Q-ProSPG
RALB	Undiff.ed SPG	Ralb	T-ProSPG
RALGPS2	Diff.ed SPG	Ralgps2	Undiff.ed SPG
RAMP1	Undiff.ed SPG	Ramp1	Q-ProSPG
RAPGEF2	Undiff.ed SPG	Rapgef2	T-ProSPG
RAPGEF5	Undiff.ed SPG	Rapgef5	Q-ProSPG
RAPGEF5	Undiff.ed SPG	Rapgef5	T-ProSPG
RASAL2	Undiff.ed SPG	Rasal2	Q-ProSPG
RASGEF1B	Undiff.ed SPG	Rasgef1b	Q-ProSPG
RASGRP1	Undiff.ed SPG	Rasgrp1	Q-ProSPG
RASSF3	Undiff.ed SPG	Rassf3	T-ProSPG
RASSF3	Undiff.ed SPG	Rassf3	Q-ProSPG
RBFOX2	Undiff.ed SPG	Rbfox2	Q-ProSPG
RBKS	Undiff.ed SPG	Rbks	Q-ProSPG
RBL1	Diff.ed SPG	Rbl1	Diff.ed SPG
RBM44	Diff.ing SPG	Rbm44	Diff.ed SPG
RCL1	Diff.ing SPG	Rcl1	T-ProSPG
RDX	Undiff.ed SPG	Rdx	Diff.ed SPG
REC114	Diff.ed SPG	Rec114	T-ProSPG
REEP1	Undiff.ed SPG	Reep1	Q-ProSPG
REEP5	Diff.ed SPG	Reep5	Q-ProSPG
REEP5	Diff.ed SPG	Reep5	T-ProSPG
RELN	Undiff.ed SPG	Reln	Q-ProSPG
RELN	Undiff.ed SPG	Reln	T-ProSPG
RET	Undiff.ed SPG	Ret	Undiff.ed SPG
RET	Undiff.ed SPG	Ret	T-ProSPG
REV3L	Undiff.ed SPG	Rev3l	Diff.ed SPG
REX1BD	Diff.ed SPG	Rex1bd	Diff.ed SPG
RFLNB	Undiff.ed SPG	Rflnb	Q-ProSPG
RGL1	Undiff.ed SPG	Rgl1	Q-ProSPG
RGMA	Undiff.ed SPG	Rgma	Q-ProSPG
RGS10	Undiff.ed SPG	Rgs10	T-ProSPG
RGS17	Undiff.ed SPG	Rgs17	Q-ProSPG
RGS2	Undiff.ed SPG	Rgs2	Diff.ing SPG
RGS22	Undiff.ed SPG	Rgs22	Diff.ed SPG
RGS22	Undiff.ed SPG	Rgs22	Q-ProSPG
RHEB	Diff.ing SPG	Rheb	Diff.ed SPG
RHEB	Diff.ed SPG	Rheb	Diff.ed SPG
RHOBTB3	Undiff.ed SPG	Rhobtb3	Diff.ing SPG
RHOC	Undiff.ed SPG	Rhoc	T-ProSPG
RHOC	Undiff.ed SPG	Rhoc	Undiff.ed SPG
RIMKLB	Undiff.ed SPG	Rimklb	Diff.ed SPG
RIPOR2	Undiff.ed SPG	Ripor2	Q-ProSPG
RNASEH2A	Diff.ing SPG	Rnaseh2a	Diff.ing SPG
RNASEH2A	Diff.ing SPG	Rnaseh2a	Undiff.ed SPG
RNF130	Undiff.ed SPG	Rnf130	Q-ProSPG
RNF141	Diff.ed SPG	Rnf141	Diff.ed SPG
RNF146	Undiff.ed SPG	Rnf146	Diff.ed SPG
RNF19A	Undiff.ed SPG	Rnf19a	Diff.ed SPG
RNF217	Undiff.ed SPG	Rnf217	Q-ProSPG
OBI1	Undiff.ed SPG	Rnf219	Q-ProSPG
RNF34	Diff.ed SPG	Rnf34	Diff.ed SPG
RNF44	Undiff.ed SPG	Rnf44	Q-ProSPG
ROBO1	Undiff.ed SPG	Robo1	Q-ProSPG
ROPN1L	Undiff.ed SPG	Ropn1l	Diff.ed SPG
ROPN1L	Undiff.ed SPG	Ropn1l	Q-ProSPG
RORA	Undiff.ed SPG	Rora	T-ProSPG
RORA	Undiff.ed SPG	Rora	Undiff.ed SPG
RPA3	Diff.ing SPG	Rpa3	Undiff.ed SPG
RPL39	Undiff.ed SPG	Rpl39	Undiff.ed SPG
RPL39	Undiff.ed SPG	Rpl39	T-ProSPG
RPL7L1	Diff.ing SPG	Rpl7l1	Undiff.ed SPG
RPN2	Diff.ing SPG	Rpn2	Diff.ed SPG
RPS27L	Diff.ing SPG	Rps27l	Diff.ed SPG
RPS4Y1	Diff.ing SPG	Rps4x	Q-ProSPG
RRM1	Diff.ed SPG	Rrm1	Undiff.ed SPG
RRM1	Diff.ed SPG	Rrm1	Diff.ing SPG
RSRC1	Undiff.ed SPG	Rsrc1	Diff.ed SPG
RTN3	Diff.ing SPG	Rtn3	Diff.ed SPG
RUNX1T1	Undiff.ed SPG	Runx1t1	Q-ProSPG
RUNX3	Undiff.ed SPG	Runx3	Q-ProSPG
RYK	Undiff.ed SPG	Ryk	Q-ProSPG
RYR3	Undiff.ed SPG	Ryr3	T-ProSPG
RYR3	Undiff.ed SPG	Ryr3	Q-ProSPG
S100A10	Undiff.ed SPG	S100a10	Q-ProSPG
SAAL1	Diff.ing SPG	Saal1	Diff.ed SPG
SALL3	Undiff.ed SPG	Sall3	Q-ProSPG
SALL4	Undiff.ed SPG	Sall4	T-ProSPG
SAR1B	Diff.ed SPG	Sar1b	Q-ProSPG
SAR1B	Diff.ing SPG	Sar1b	Q-ProSPG
SAR1B	Diff.ed SPG	Sar1b	T-ProSPG
SAR1B	Diff.ing SPG	Sar1b	T-ProSPG
SARAF	Diff.ing SPG	Saraf	Diff.ed SPG
SARAF	Diff.ing SPG	Saraf	Q-ProSPG
SATB1	Undiff.ed SPG	Satb1	Q-ProSPG
SBNO1	Undiff.ed SPG	Sbno1	Q-ProSPG
SCAMP5	Undiff.ed SPG	Scamp5	Q-ProSPG
SCAMP5	Undiff.ed SPG	Scamp5	T-ProSPG
SCARB2	Undiff.ed SPG	Scarb2	T-ProSPG
SCARB2	Undiff.ed SPG	Scarb2	Q-ProSPG
SCPEP1	Undiff.ed SPG	Scpep1	Diff.ing SPG
SEC11C	Diff.ing SPG	Sec11c	Q-ProSPG
SEC24D	Undiff.ed SPG	Sec24d	T-ProSPG
SEC63	Undiff.ed SPG	Sec63	Q-ProSPG
SELENOT	Diff.ed SPG	Selenot	Diff.ed SPG
SEMA3C	Undiff.ed SPG	Sema3c	Q-ProSPG
SENP7	Undiff.ed SPG	Senp7	Q-ProSPG
SEPHS1	Diff.ing SPG	Sephs1	T-ProSPG
SEPHS1	Diff.ing SPG	Sephs1	Undiff.ed SPG
SERINC5	Undiff.ed SPG	Serinc5	Diff.ing SPG
SERPINE2	Undiff.ed SPG	Serpine2	Q-ProSPG
SERPINF1	Undiff.ed SPG	Serpinf1	Q-ProSPG
SERPING1	Undiff.ed SPG	Serping1	Q-ProSPG
SERPINH1	Diff.ed SPG	Serpinh1	Undiff.ed SPG
SERPINI1	Undiff.ed SPG	Serpini1	Q-ProSPG
SESN1	Undiff.ed SPG	Sesn1	Q-ProSPG
SESN3	Undiff.ed SPG	Sesn3	Diff.ed SPG
SETD2	Undiff.ed SPG	Setd2	Diff.ed SPG
SETDB2	Undiff.ed SPG	Setdb2	Diff.ed SPG
SF3B3	Diff.ing SPG	Sf3b3	Undiff.ed SPG
SFMBT1	Undiff.ed SPG	Sfmbt1	Diff.ed SPG
SFT2D2	Undiff.ed SPG	Sft2d2	Diff.ing SPG
SGCE	Diff.ed SPG	Sgce	Diff.ed SPG
SGCE	Diff.ed SPG	Sgce	Q-ProSPG
SGF29	Undiff.ed SPG	Sgf29	Diff.ed SPG
SGK3	Undiff.ed SPG	Sgk3	Undiff.ed SPG
SGK3	Undiff.ed SPG	Sgk3	T-ProSPG
SH3GL2	Undiff.ed SPG	Sh3gl2	Q-ProSPG
SH3GLB1	Undiff.ed SPG	Sh3glb1	Diff.ed SPG
SH3GLB1	Undiff.ed SPG	Sh3glb1	Q-ProSPG
SHC4	Undiff.ed SPG	Shc4	Q-ProSPG
SHCBP1	Diff.ing SPG	Shcbp1	Diff.ing SPG
SIAH2	Undiff.ed SPG	Siah2	Q-ProSPG
SIL1	Diff.ed SPG	Sil1	Diff.ed SPG
SIL1	Diff.ing SPG	Sil1	Diff.ed SPG
SIPA1L3	Undiff.ed SPG	Sipa1l3	Undiff.ed SPG
SIRPA	Undiff.ed SPG	Sirpa	Q-ProSPG
SIRPA	Undiff.ed SPG	Sirpa	T-ProSPG
SIRT5	Undiff.ed SPG	Sirt5	Q-ProSPG
SKAP2	Undiff.ed SPG	Skap2	Q-ProSPG
SKI	Undiff.ed SPG	Ski	Diff.ing SPG
SKI	Undiff.ed SPG	Ski	T-ProSPG
SKP2	Diff.ing SPG	Skp2	Undiff.ed SPG
SKP2	Diff.ing SPG	Skp2	Diff.ing SPG
SLC22A18	Undiff.ed SPG	Slc22a18	Q-ProSPG
SLC23A2	Undiff.ed SPG	Slc23a2	T-ProSPG
SLC25A11	Diff.ing SPG	Slc25a11	Undiff.ed SPG
SLC25A13	Undiff.ed SPG	Slc25a13	T-ProSPG
SLC25A14	Diff.ing SPG	Slc25a14	Q-ProSPG
SLC25A27	Undiff.ed SPG	Slc25a27	Q-ProSPG
SLC26A11	Undiff.ed SPG	Slc26a11	Q-ProSPG
SLC2A3	Undiff.ed SPG	Slc2a3	Q-ProSPG
SLC35A1	Undiff.ed SPG	Slc35a1	Diff.ed SPG
SLC35F2	Undiff.ed SPG	Slc35f2	Undiff.ed SPG
SLC35F2	Undiff.ed SPG	Slc35f2	T-ProSPG
SLC39A3	Diff.ed SPG	Slc39a3	Diff.ed SPG
SLC44A1	Undiff.ed SPG	Slc44a1	Q-ProSPG
SLC44A1	Undiff.ed SPG	Slc44a1	T-ProSPG
SLC4A1AP	Diff.ed SPG	Slc4a1ap	Q-ProSPG
SLC4A4	Undiff.ed SPG	Slc4a4	Q-ProSPG
SLC5A5	Diff.ing SPG	Slc5a5	Q-ProSPG
SLC6A12	Undiff.ed SPG	Slc6a12	Q-ProSPG
SLC9A3R2	Undiff.ed SPG	Slc9a3r2	Q-ProSPG
SLIT2	Undiff.ed SPG	Slit2	Q-ProSPG
SLMAP	Diff.ed SPG	Slmap	Diff.ed SPG
SLTM	Undiff.ed SPG	Sltm	Q-ProSPG
SMAD9	Undiff.ed SPG	Smad9	Q-ProSPG
SMAP2	Undiff.ed SPG	Smap2	Q-ProSPG
SMARCA1	Undiff.ed SPG	Smarca1	Q-ProSPG
SMC1B	Diff.ing SPG	Smc1b	Diff.ed SPG
SMC1B	Diff.ed SPG	Smc1b	Diff.ed SPG
SMC4	Diff.ing SPG	Smc4	Diff.ed SPG
SMIM8	Undiff.ed SPG	Smim8	Diff.ed SPG
SMOX	Undiff.ed SPG	Smox	Q-ProSPG
SNAP91	Undiff.ed SPG	Snap91	Q-ProSPG
SNAP91	Undiff.ed SPG	Snap91	T-ProSPG
SNAPIN	Diff.ing SPG	Snapin	Diff.ed SPG
SNCA	Diff.ed SPG	Snca	Q-ProSPG
SNRPD1	Diff.ing SPG	Snrpd1	Diff.ed SPG
SNX1	Diff.ing SPG	Snx1	Diff.ed SPG
SNX6	Diff.ing SPG	Snx6	T-ProSPG
SNX6	Diff.ing SPG	Snx6	Undiff.ed SPG
SOBP	Undiff.ed SPG	Sobp	Q-ProSPG
SORBS3	Undiff.ed SPG	Sorbs3	T-ProSPG
SORCS1	Undiff.ed SPG	Sorcs1	Q-ProSPG
SORL1	Diff.ing SPG	Sorl1	Q-ProSPG
SOX17	Undiff.ed SPG	Sox17	Q-ProSPG
SOX30	Undiff.ed SPG	Sox30	Diff.ed SPG
SOX30	Undiff.ed SPG	Sox30	Q-ProSPG
SOX4	Undiff.ed SPG	Sox4	T-ProSPG
SOX8	Undiff.ed SPG	Sox8	T-ProSPG
SPAG17	Undiff.ed SPG	Spag17	Diff.ed SPG
SPAG17	Undiff.ed SPG	Spag17	Q-ProSPG
SPATA13	Undiff.ed SPG	Spata13	Q-ProSPG
SPATA13	Undiff.ed SPG	Spata13	T-ProSPG
SPATA4	Undiff.ed SPG	Spata4	Diff.ed SPG
SPATS2	Undiff.ed SPG	Spats2	Q-ProSPG
SPATS2L	Diff.ing SPG	Spats2l	T-ProSPG
SPATS2L	Diff.ing SPG	Spats2l	Q-ProSPG
SPC24	Diff.ing SPG	Spc24	Diff.ed SPG
SPC25	Diff.ing SPG	Spc25	Undiff.ed SPG
SPCS3	Diff.ed SPG	Spcs3	Diff.ed SPG
SPDL1	Diff.ing SPG	Spdl1	Diff.ed SPG
SPESP1	Diff.ed SPG	Spesp1	Diff.ed SPG
SPINT2	Diff.ed SPG	Spint2	Diff.ed SPG
SPINT2	Diff.ing SPG	Spint2	Diff.ed SPG
SPO11	Undiff.ed SPG	Spo11	Diff.ed SPG
SPO11	Undiff.ed SPG	Spo11	Q-ProSPG
SPOCD1	Undiff.ed SPG	Spocd1	Q-ProSPG
SPRY1	Undiff.ed SPG	Spry1	T-ProSPG
SPRY1	Undiff.ed SPG	Spry1	Undiff.ed SPG
SPRYD7	Diff.ed SPG	Spryd7	Diff.ed SPG
SPTAN1	Undiff.ed SPG	Sptan1	Q-ProSPG
SPZ1	Undiff.ed SPG	Spz1	Q-ProSPG
SREK1	Undiff.ed SPG	Srek1	Q-ProSPG
SRGAP1	Undiff.ed SPG	Srgap1	T-ProSPG
SRGAP1	Undiff.ed SPG	Srgap1	Q-ProSPG
SRI	Diff.ing SPG	Sri	T-ProSPG
SRI	Diff.ing SPG	Sri	Q-ProSPG
SRPK2	Undiff.ed SPG	Srpk2	Q-ProSPG
SRSF1	Diff.ing SPG	Srsf1	Diff.ed SPG
SRSF2	Diff.ing SPG	Srsf2	Diff.ing SPG
SRSF2	Diff.ing SPG	Srsf2	Diff.ed SPG
SS18	Undiff.ed SPG	Ss18	Diff.ing SPG
SSBP2	Undiff.ed SPG	Ssbp2	Q-ProSPG
SSBP3	Undiff.ed SPG	Ssbp3	Q-ProSPG
SSR4	Diff.ed SPG	Ssr4	T-ProSPG
SSR4	Diff.ing SPG	Ssr4	T-ProSPG
SSR4	Diff.ed SPG	Ssr4	Diff.ed SPG
SSR4	Diff.ing SPG	Ssr4	Diff.ed SPG
ST13	Undiff.ed SPG	St13	Diff.ed SPG
ST8SIA3	Undiff.ed SPG	St8sia3	Q-ProSPG
STAG3	Diff.ed SPG	Stag3	Diff.ed SPG
STIL	Diff.ing SPG	Stil	Diff.ed SPG
STK25	Diff.ed SPG	Stk25	Diff.ed SPG
STK31	Undiff.ed SPG	Stk31	Q-ProSPG
STK39	Undiff.ed SPG	Stk39	Q-ProSPG
STK40	Undiff.ed SPG	Stk40	T-ProSPG
STMN1	Diff.ing SPG	Stmn1	Diff.ing SPG
STOM	Diff.ed SPG	Stom	Diff.ed SPG
STPG4	Undiff.ed SPG	Stpg4	Diff.ed SPG
STRA8	Diff.ed SPG	Stra8	Diff.ed SPG
STRA8	Diff.ed SPG	Stra8	Diff.ing SPG
STRIP2	Diff.ed SPG	Strip2	Diff.ed SPG
STRN4	Undiff.ed SPG	Strn4	Diff.ed SPG
STX3	Undiff.ed SPG	Stx3	Undiff.ed SPG
STX7	Undiff.ed SPG	Stx7	Q-ProSPG
STXBP3	Undiff.ed SPG	Stxbp3	Q-ProSPG
SUCLG2	Undiff.ed SPG	Suclg2	Diff.ed SPG
SUCLG2	Undiff.ed SPG	Suclg2	Diff.ing SPG
SULF2	Undiff.ed SPG	Sulf2	Q-ProSPG
SUPT5H	Undiff.ed SPG	Supt5	Diff.ing SPG
SURF6	Diff.ing SPG	Surf6	Undiff.ed SPG
SURF6	Diff.ing SPG	Surf6	T-ProSPG
SUSD5	Undiff.ed SPG	Susd5	Diff.ed SPG
SUV39H2	Diff.ing SPG	Suv39h2	Diff.ing SPG
SVIP	Undiff.ed SPG	Svip	Q-ProSPG
SYCE1	Diff.ed SPG	Syce1	Diff.ed SPG
SYCE2	Diff.ed SPG	Syce2	Diff.ed SPG
SYCE3	Diff.ing SPG	Syce3	Diff.ed SPG
SYCE3	Diff.ed SPG	Syce3	Diff.ed SPG
SYCP1	Undiff.ed SPG	Sycp1	Diff.ed SPG
SYCP2	Diff.ed SPG	Sycp2	Diff.ed SPG
SYCP3	Diff.ed SPG	Sycp3	Diff.ed SPG
SYNE1	Undiff.ed SPG	Syne1	T-ProSPG
SYNE1	Undiff.ed SPG	Syne1	Q-ProSPG
SYNGR3	Undiff.ed SPG	Syngr3	Q-ProSPG
SYNGR4	Diff.ed SPG	Syngr4	Diff.ed SPG
SYNJ2BP	Undiff.ed SPG	Synj2bp	Diff.ed SPG
SYTL3	Undiff.ed SPG	Sytl3	Q-ProSPG
TADA3	Undiff.ed SPG	Tada3	Q-ProSPG
TADA3	Undiff.ed SPG	Tada3	T-ProSPG
TAF12	Diff.ed SPG	Taf12	Diff.ed SPG
TAF12	Diff.ing SPG	Taf12	Diff.ed SPG
TAF4B	Undiff.ed SPG	Taf4b	Q-ProSPG
TAF5L	Undiff.ed SPG	Taf5l	T-ProSPG
TAF5L	Undiff.ed SPG	Taf5l	Q-ProSPG
TAF7L	Undiff.ed SPG	Taf7l	Diff.ed SPG
TAF7L	Undiff.ed SPG	Taf7l	Diff.ing SPG
TANC1	Undiff.ed SPG	Tanc1	Q-ProSPG
TANC1	Undiff.ed SPG	Tanc1	T-ProSPG
TANC2	Undiff.ed SPG	Tanc2	Q-ProSPG
TAOK3	Diff.ed SPG	Taok3	Q-ProSPG
TAPT1	Undiff.ed SPG	Tapt1	Diff.ed SPG
TARBP1	Undiff.ed SPG	Tarbp1	Q-ProSPG
TBC1D8	Undiff.ed SPG	Tbc1d8	Q-ProSPG
TBCA	Diff.ing SPG	Tbca	Diff.ed SPG
TBPL1	Undiff.ed SPG	Tbpl1	Diff.ed SPG
TCEA1	Undiff.ed SPG	Tcea1	Diff.ed SPG
TCF3	Undiff.ed SPG	Tcf3	Diff.ing SPG
TCF4	Undiff.ed SPG	Tcf4	Q-ProSPG
TCF7L1	Undiff.ed SPG	Tcf7l1	Q-ProSPG
TCF7L2	Undiff.ed SPG	Tcf7l2	Undiff.ed SPG
TCF7L2	Undiff.ed SPG	Tcf7l2	T-ProSPG
TCL1A	Diff.ed SPG	Tcl1	Undiff.ed SPG
TCL1A	Diff.ed SPG	Tcl1	T-ProSPG
TCP11	Undiff.ed SPG	Tcp11	Q-ProSPG
TCP11	Undiff.ed SPG	Tcp11	Diff.ed SPG
TCTEX1D2	Diff.ed SPG	Tctex1d2	Diff.ed SPG
TCTN1	Diff.ing SPG	Tctn1	Diff.ed SPG
TDRD1	Undiff.ed SPG	Tdrd1	Q-ProSPG
TDRKH	Diff.ed SPG	Tdrkh	Diff.ing SPG
TECR	Undiff.ed SPG	Tecr	Q-ProSPG
TERB1	Diff.ed SPG	Terb1	Diff.ed SPG
TESC	Undiff.ed SPG	Tesc	Q-ProSPG
TET2	Undiff.ed SPG	Tet2	Q-ProSPG
TEX101	Diff.ed SPG	Tex101	Diff.ed SPG
TEX11	Diff.ing SPG	Tex11	Diff.ed SPG
TEX11	Diff.ed SPG	Tex11	Diff.ed SPG
TEX11	Diff.ing SPG	Tex11	Diff.ing SPG
TEX11	Diff.ed SPG	Tex11	Diff.ing SPG
TEX19	Diff.ed SPG	Tex19.2	T-ProSPG
TEX9	Diff.ing SPG	Tex9	Diff.ed SPG
TFAM	Undiff.ed SPG	Tfam	T-ProSPG
TFB2M	Diff.ing SPG	Tfb2m	Diff.ing SPG
TFDP1	Diff.ing SPG	Tfdp1	T-ProSPG
TGFBR3	Undiff.ed SPG	Tgfbr3	Q-ProSPG
THAP7	Diff.ed SPG	Thap7	Diff.ing SPG
THBS1	Undiff.ed SPG	Thbs1	Q-ProSPG
THBS2	Undiff.ed SPG	Thbs2	Q-ProSPG
TIA1	Undiff.ed SPG	Tia1	Diff.ed SPG
TIAM1	Undiff.ed SPG	Tiam1	T-ProSPG
TIGAR	Diff.ing SPG	Tigar	Undiff.ed SPG
TIMM13	Diff.ing SPG	Timm13	Diff.ing SPG
TIMMDC1	Undiff.ed SPG	Timmdc1	T-ProSPG
TIMP2	Undiff.ed SPG	Timp2	Diff.ed SPG
TIPIN	Diff.ing SPG	Tipin	Diff.ed SPG
TIPIN	Diff.ed SPG	Tipin	Diff.ed SPG
TJP1	Undiff.ed SPG	Tjp1	T-ProSPG
TK1	Diff.ing SPG	Tk1	T-ProSPG
TK1	Diff.ing SPG	Tk1	Undiff.ed SPG
TLE2	Undiff.ed SPG	Tle2	Q-ProSPG
TLE2	Undiff.ed SPG	Tle2	T-ProSPG
TLK1	Undiff.ed SPG	Tlk1	Q-ProSPG
TM2D1	Diff.ed SPG	Tm2d1	Q-ProSPG
TM7SF2	Diff.ed SPG	Tm7sf2	Diff.ed SPG
TMCC3	Undiff.ed SPG	Tmcc3	Q-ProSPG
TMED10	Diff.ed SPG	Tmed10	Diff.ed SPG
TMED10	Diff.ing SPG	Tmed10	Diff.ed SPG
TMEM107	Diff.ing SPG	Tmem107	Diff.ed SPG
TMEM107	Diff.ed SPG	Tmem107	Diff.ed SPG
TMEM116	Diff.ed SPG	Tmem116	Diff.ed SPG
TMEM14A	Undiff.ed SPG	Tmem14a	Diff.ing SPG
TMEM14C	Undiff.ed SPG	Tmem14c	Undiff.ed SPG
TMEM177	Diff.ing SPG	Tmem177	Diff.ing SPG
TMEM182	Diff.ing SPG	Tmem182	Q-ProSPG
TMEM59	Diff.ed SPG	Tmem59	Diff.ed SPG
TMEM63B	Undiff.ed SPG	Tmem63b	Q-ProSPG
TMEM80	Diff.ed SPG	Tmem80	Undiff.ed SPG
TMX1	Diff.ing SPG	Tmx1	Diff.ed SPG
TNFRSF21	Undiff.ed SPG	Tnfrsf21	Q-ProSPG
TNRC6B	Undiff.ed SPG	Tnrc6b	Q-ProSPG
TOM1L2	Undiff.ed SPG	Tom1l2	Diff.ed SPG
TOMM34	Undiff.ed SPG	Tomm34	T-ProSPG
TOMM34	Undiff.ed SPG	Tomm34	Q-ProSPG
TOP2A	Diff.ing SPG	Top2a	Diff.ed SPG
TOP2A	Diff.ed SPG	Top2a	Diff.ed SPG
TOP2A	Diff.ing SPG	Top2a	Undiff.ed SPG
TOP2A	Diff.ed SPG	Top2a	Undiff.ed SPG
TOP2B	Diff.ed SPG	Top2b	Diff.ed SPG
TPBG	Undiff.ed SPG	Tpbg	T-ProSPG
TPD52L1	Diff.ed SPG	Tpd52l1	T-ProSPG
TPD52L1	Diff.ed SPG	Tpd52l1	Q-ProSPG
TPRKB	Diff.ing SPG	Tprkb	Diff.ed SPG
TRAF3IP1	Diff.ing SPG	Traf3ip1	Diff.ed SPG
TRAFD1	Diff.ed SPG	Trafd1	Q-ProSPG
TRAK1	Undiff.ed SPG	Trak1	Q-ProSPG
TRIB2	Undiff.ed SPG	Trib2	Q-ProSPG
TRIM13	Undiff.ed SPG	Trim13	Q-ProSPG
TRIM27	Undiff.ed SPG	Trim27	Diff.ing SPG
TRIM71	Undiff.ed SPG	Trim71	T-ProSPG
TRIP13	Diff.ed SPG	Trip13	Diff.ing SPG
TRMT112	Diff.ing SPG	Trmt112	Q-ProSPG
TP53INP1	Undiff.ed SPG	Trp53inp1	Diff.ing SPG
TP53INP2	Undiff.ed SPG	Trp53inp2	Q-ProSPG
TP63	Undiff.ed SPG	Trp63	Q-ProSPG
TSC22D3	Diff.ed SPG	Tsc22d3	Diff.ing SPG
TSG101	Diff.ing SPG	Tsg101	Diff.ed SPG
TSPAN12	Undiff.ed SPG	Tspan12	Q-ProSPG
TSPAN13	Undiff.ed SPG	Tspan13	Q-ProSPG
TSPAN13	Undiff.ed SPG	Tspan13	T-ProSPG
TSPAN14	Undiff.ed SPG	Tspan14	T-ProSPG
TSPAN33	Undiff.ed SPG	Tspan33	Q-ProSPG
TSPYL2	Diff.ed SPG	Tspyl2	Q-ProSPG
TTBK2	Undiff.ed SPG	Ttbk2	Diff.ed SPG
TTC13	Undiff.ed SPG	Ttc13	Q-ProSPG
TTC39A	Undiff.ed SPG	Ttc39a	Q-ProSPG
TTC39C	Undiff.ed SPG	Ttc39c	T-ProSPG
TTC5	Diff.ing SPG	Ttc5	Diff.ed SPG
TTN	Undiff.ed SPG	Ttn	T-ProSPG
TTN	Undiff.ed SPG	Ttn	Q-ProSPG
TUBA1A	Undiff.ed SPG	Tuba1a	T-ProSPG
TUBA1A	Undiff.ed SPG	Tuba1a	Q-ProSPG
TUBG1	Diff.ed SPG	Tubg1	Undiff.ed SPG
TUBG1	Diff.ing SPG	Tubg1	Undiff.ed SPG
TULP3	Diff.ing SPG	Tulp3	Undiff.ed SPG
TWIST1	Undiff.ed SPG	Twist1	T-ProSPG
TXN	Diff.ing SPG	Txn1	Undiff.ed SPG
TXNDC17	Diff.ing SPG	Txndc17	T-ProSPG
TXNIP	Undiff.ed SPG	Txnip	Q-ProSPG
UACA	Undiff.ed SPG	Uaca	Q-ProSPG
UBE2C	Diff.ing SPG	Ube2c	Diff.ing SPG
UBE2C	Diff.ing SPG	Ube2c	Undiff.ed SPG
UBE2H	Undiff.ed SPG	Ube2h	Q-ProSPG
UBE2L6	Undiff.ed SPG	Ube2l6	Q-ProSPG
UBE2Q2	Diff.ing SPG	Ube2q2	T-ProSPG
UBE2T	Diff.ed SPG	Ube2t	Diff.ed SPG
UBLCP1	Undiff.ed SPG	Ublcp1	Diff.ed SPG
UBTD1	Undiff.ed SPG	Ubtd1	T-ProSPG
UBTD1	Undiff.ed SPG	Ubtd1	Q-ProSPG
UBXN6	Undiff.ed SPG	Ubxn6	Q-ProSPG
UFL1	Diff.ed SPG	Ufl1	Diff.ed SPG
UGCG	Undiff.ed SPG	Ugcg	T-ProSPG
UHRF1	Diff.ing SPG	Uhrf1	Undiff.ed SPG
UHRF1	Diff.ing SPG	Uhrf1	T-ProSPG
UNC50	Diff.ed SPG	Unc50	Diff.ed SPG
UNK	Diff.ing SPG	Unk	Diff.ed SPG
UPB1	Undiff.ed SPG	Upb1	Diff.ed SPG
UPP1	Undiff.ed SPG	Upp1	Diff.ing SPG
UQCR11	Diff.ing SPG	Uqcr11	Diff.ed SPG
UQCRQ	Diff.ed SPG	Uqcrq	Diff.ed SPG
USP12	Undiff.ed SPG	Usp12	T-ProSPG
USP13	Undiff.ed SPG	Usp13	Q-ProSPG
USP14	Diff.ing SPG	Usp14	Diff.ing SPG
USP24	Undiff.ed SPG	Usp24	Diff.ing SPG
USP25	Undiff.ed SPG	Usp25	Q-ProSPG
USP26	Diff.ing SPG	Usp26	Undiff.ed SPG
USP31	Undiff.ed SPG	Usp31	Q-ProSPG
USP39	Diff.ing SPG	Usp39	Diff.ing SPG
USP44	Undiff.ed SPG	Usp44	Undiff.ed SPG
USP44	Undiff.ed SPG	Usp44	T-ProSPG
UTF1	Undiff.ed SPG	Utf1	Q-ProSPG
UTRN	Undiff.ed SPG	Utrn	Q-ProSPG
UTRN	Undiff.ed SPG	Utrn	T-ProSPG
UVRAG	Undiff.ed SPG	Uvrag	Q-ProSPG
UXS1	Undiff.ed SPG	Uxs1	T-ProSPG
UXS1	Undiff.ed SPG	Uxs1	Diff.ed SPG
VAMP5	Undiff.ed SPG	Vamp5	Diff.ed SPG
VAT1	Undiff.ed SPG	Vat1	Q-ProSPG
VAT1L	Undiff.ed SPG	Vat1l	T-ProSPG
VAV2	Undiff.ed SPG	Vav2	Diff.ing SPG
VAV3	Undiff.ed SPG	Vav3	Q-ProSPG
VDAC2	Diff.ing SPG	Vdac2	Diff.ed SPG
VHL	Undiff.ed SPG	Vhl	Diff.ed SPG
VHL	Undiff.ed SPG	Vhl	Diff.ing SPG
VIM	Undiff.ed SPG	Vim	Q-ProSPG
VIPR2	Undiff.ed SPG	Vipr2	Q-ProSPG
VPS35	Diff.ed SPG	Vps35	Diff.ed SPG
VRK1	Diff.ing SPG	Vrk1	Diff.ed SPG
VWF	Undiff.ed SPG	Vwf	Q-ProSPG
WDFY3	Undiff.ed SPG	Wdfy3	T-ProSPG
WDFY3	Undiff.ed SPG	Wdfy3	Diff.ed SPG
WDR1	Diff.ing SPG	Wdr1	Diff.ing SPG
WDR34	Diff.ing SPG	Wdr34	Diff.ed SPG
WDR60	Undiff.ed SPG	Wdr60	Q-ProSPG
WDR77	Diff.ing SPG	Wdr77	Diff.ing SPG
WDR77	Diff.ing SPG	Wdr77	Undiff.ed SPG
WDR83OS	Diff.ing SPG	Wdr83os	Diff.ed SPG
WHRN	Undiff.ed SPG	Whrn	Q-ProSPG
WIPF1	Undiff.ed SPG	Wipf1	T-ProSPG
WIPF1	Undiff.ed SPG	Wipf1	Q-ProSPG
WNK1	Diff.ed SPG	Wnk1	Diff.ed SPG
WNK2	Undiff.ed SPG	Wnk2	Q-ProSPG
WNT3	Undiff.ed SPG	Wnt3	T-ProSPG
WNT3	Undiff.ed SPG	Wnt3	Q-ProSPG
WTIP	Undiff.ed SPG	Wtip	Q-ProSPG
XAB2	Undiff.ed SPG	Xab2	Q-ProSPG
XPOT	Undiff.ed SPG	Xpot	Diff.ing SPG
XPOT	Undiff.ed SPG	Xpot	Undiff.ed SPG
YBX2	Undiff.ed SPG	Ybx2	Diff.ed SPG
YBX3	Undiff.ed SPG	Ybx3	T-ProSPG
YEATS4	Diff.ed SPG	Yeats4	Q-ProSPG
YIPF4	Diff.ed SPG	Yipf4	Diff.ed SPG
YPEL2	Undiff.ed SPG	Ypel2	Q-ProSPG
YPEL2	Undiff.ed SPG	Ypel2	T-ProSPG
YPEL3	Undiff.ed SPG	Ypel3	Q-ProSPG
YTHDC2	Diff.ed SPG	Ythdc2	Diff.ed SPG
ZBTB16	Undiff.ed SPG	Zbtb16	Undiff.ed SPG
ZBTB16	Undiff.ed SPG	Zbtb16	Diff.ing SPG
ZBTB18	Undiff.ed SPG	Zbtb18	Diff.ed SPG
ZBTB38	Undiff.ed SPG	Zbtb38	Q-ProSPG
ZBTB43	Undiff.ed SPG	Zbtb43	Q-ProSPG
ZBTB45	Diff.ed SPG	Zbtb45	Undiff.ed SPG
ZC2HC1A	Diff.ed SPG	Zc2hc1a	Q-ProSPG
ZC2HC1C	Undiff.ed SPG	Zc2hc1c	Q-ProSPG
ZC3H3	Undiff.ed SPG	Zc3h3	Q-ProSPG
ZCCHC14	Undiff.ed SPG	Zcchc14	Q-ProSPG
ZDHHC13	Diff.ed SPG	Zdhhc13	Diff.ed SPG
ZDHHC23	Undiff.ed SPG	Zdhhc23	Q-ProSPG
ZDHHC4	Diff.ed SPG	Zdhhc4	Diff.ed SPG
ZNF106	Undiff.ed SPG	Zfp106	Q-ProSPG
ZNF217	Undiff.ed SPG	Zfp217	T-ProSPG
ZNF280C	Diff.ing SPG	Zfp280c	Q-ProSPG
ZNF292	Undiff.ed SPG	Zfp292	Diff.ing SPG
ZNF296	Diff.ing SPG	Zfp296	T-ProSPG
ZFP36L1	Undiff.ed SPG	Zfp36l1	Undiff.ed SPG
ZNF397	Undiff.ed SPG	Zfp397	Diff.ed SPG
ZNF462	Undiff.ed SPG	Zfp462	Undiff.ed SPG
ZNF512	Undiff.ed SPG	Zfp512	T-ProSPG
ZNF516	Undiff.ed SPG	Zfp516	Q-ProSPG
ZNF518A	Undiff.ed SPG	Zfp518a	Diff.ed SPG
ZNF518A	Undiff.ed SPG	Zfp518a	Diff.ing SPG
ZNF521	Undiff.ed SPG	Zfp521	Q-ProSPG
ZNF593	Diff.ing SPG	Zfp593	Diff.ing SPG
ZNF704	Undiff.ed SPG	Zfp704	Q-ProSPG
ZFYVE16	Undiff.ed SPG	Zfyve16	Diff.ed SPG
ZHX3	Undiff.ed SPG	Zhx3	Q-ProSPG
ZMIZ1	Undiff.ed SPG	Zmiz1	T-ProSPG
ZMYM2	Undiff.ed SPG	Zmym2	Diff.ed SPG
ZMYND8	Undiff.ed SPG	Zmynd8	T-ProSPG
ZMYND8	Undiff.ed SPG	Zmynd8	Undiff.ed SPG
ZWINT	Diff.ed SPG	Zwint	Undiff.ed SPG
ZWINT	Diff.ing SPG	Zwint	Undiff.ed SPG

## Sheet: Human Specific DEGs (SPG )
773 orthologous human-specific DEGs
Human gene	Mouse gene	Human cluster
C1orf158	1700012P22Rik	Undiff.ed SPG
C1orf52	2410004B18Rik	Diff.ed SPG
C11orf95	2700081O15Rik	Undiff.ed SPG
C19orf57	4930432K21Rik	Diff.ed SPG
AATF	Aatf	Undiff.ed SPG
ABCC1	Abcc1	Undiff.ed SPG
ABCF1	Abcf1	Diff.ing SPG
ABCG2	Abcg2	Undiff.ed SPG
ABI1	Abi1	Undiff.ed SPG
ABT1	Abt1	Diff.ed SPG
ABTB1	Abtb1	Undiff.ed SPG
ACADM	Acadm	Undiff.ed SPG
ACAP3	Acap3	Undiff.ed SPG
ACBD3	Acbd3	Diff.ed SPG
ACSL3	Acsl3	Diff.ing SPG
ACSL4	Acsl4	Undiff.ed SPG
ACTB	Actb	Diff.ing SPG
ACTN1	Actn1	Undiff.ed SPG
ACTRT3	Actrt3	Undiff.ed SPG
ADAM10	Adam10	Undiff.ed SPG
ADAM29	Adam29	Undiff.ed SPG
ADAMTS12	Adamts12	Undiff.ed SPG
ADAMTS6	Adamts6	Undiff.ed SPG
ADAR	Adar	Undiff.ed SPG
ADNP	Adnp	Undiff.ed SPG
AFMID	Afmid	Diff.ing SPG
AGAP1	Agap1	Undiff.ed SPG
AGBL5	Agbl5	Undiff.ed SPG
AGMO	Agmo	Undiff.ed SPG
AKIRIN1	Akirin1	Undiff.ed SPG
AKR1B1	Akr1b3	Undiff.ed SPG
AKR1C3	Akr1c18	Undiff.ed SPG
AKT3	Akt3	Undiff.ed SPG
ALKAL2	Alkal2	Undiff.ed SPG
ALKBH2	Alkbh2	Diff.ing SPG
AMMECR1L	Ammecr1l	Undiff.ed SPG
ANAPC11	Anapc11	Diff.ing SPG
ANKRD24	Ankrd24	Undiff.ed SPG
ANKRD27	Ankrd27	Undiff.ed SPG
ANKRD28	Ankrd28	Undiff.ed SPG
ANO3	Ano3	Undiff.ed SPG
ANXA5	Anxa5	Undiff.ed SPG
APH1B	Aph1b	Undiff.ed SPG
APMAP	Apmap	Diff.ed SPG
APOBEC4	Apobec4	Undiff.ed SPG
APPBP2	Appbp2	Undiff.ed SPG
AQP7	Aqp7	Undiff.ed SPG
ARAP2	Arap2	Undiff.ed SPG
ARF1	Arf1	Diff.ing SPG
ARID1B	Arid1b	Undiff.ed SPG
ARMH4	Armh4	Undiff.ed SPG
ARPC2	Arpc2	Diff.ing SPG
ARRDC5	Arrdc5	Undiff.ed SPG
ASF1A	Asf1a	Diff.ing SPG
ATAD1	Atad1	Undiff.ed SPG
ATAD3A	Atad3a	Undiff.ed SPG
ATE1	Ate1	Undiff.ed SPG
ATG13	Atg13	Undiff.ed SPG
ATG4B	Atg4b	Undiff.ed SPG
ATP1B3	Atp1b3	Undiff.ed SPG
ATP5F1B	Atp5b	Diff.ing SPG
ATP5MF	Atp5j2	Diff.ing SPG
ATP5MG	Atp5l	Diff.ing SPG
ATP5PO	Atp5o	Undiff.ed SPG
ATP5PB	Atp5pb	Diff.ed SPG
ATP6V0E1	Atp6v0e	Diff.ed SPG
ATP6V1E2	Atp6v1e2	Undiff.ed SPG
ATRX	Atrx	Undiff.ed SPG
BAG5	Bag5	Undiff.ed SPG
BAMBI	Bambi	Undiff.ed SPG
C6orf62	BC005537	Undiff.ed SPG
BCAR1	Bcar1	Undiff.ed SPG
BET1L	Bet1l	Diff.ed SPG
BFSP1	Bfsp1	Undiff.ed SPG
BLMH	Blmh	Undiff.ed SPG
BMERB1	Bmerb1	Undiff.ed SPG
BOP1	Bop1	Undiff.ed SPG
BRD1	Brd1	Undiff.ed SPG
BRD8	Brd8	Diff.ed SPG
BRI3BP	Bri3bp	Diff.ing SPG
BRIX1	Brix1	Diff.ing SPG
BTBD3	Btbd3	Undiff.ed SPG
BTF3	Btf3	Undiff.ed SPG
BTG3	Btg3	Diff.ing SPG
BTG3	Btg3	Diff.ed SPG
BTRC	Btrc	Undiff.ed SPG
BZW1	Bzw1	Undiff.ed SPG
C1QTNF4	C1qtnf4	Undiff.ed SPG
C2orf42	C87436	Undiff.ed SPG
CAB39L	Cab39l	Undiff.ed SPG
CACFD1	Cacfd1	Undiff.ed SPG
CALHM6	Calhm6	Undiff.ed SPG
CAPRIN2	Caprin2	Undiff.ed SPG
CAST	Cast	Undiff.ed SPG
CBL	Cbl	Undiff.ed SPG
CCDC106	Ccdc106	Undiff.ed SPG
CCDC117	Ccdc117	Undiff.ed SPG
CCDC12	Ccdc12	Undiff.ed SPG
CCDC142	Ccdc142	Diff.ed SPG
CCDC149	Ccdc149	Undiff.ed SPG
CCDC172	Ccdc172	Undiff.ed SPG
CCDC178	Ccdc178	Undiff.ed SPG
CCDC3	Ccdc3	Undiff.ed SPG
CCDC62	Ccdc62	Undiff.ed SPG
CCDC7	Ccdc7b	Undiff.ed SPG
CCDC82	Ccdc82	Undiff.ed SPG
CCDC83	Ccdc83	Undiff.ed SPG
CCDC88C	Ccdc88c	Undiff.ed SPG
CCL3L3	Ccl3	Undiff.ed SPG
CCT6A	Cct6a	Diff.ing SPG
CDC14B	Cdc14b	Undiff.ed SPG
CDC45	Cdc45	Diff.ing SPG
CDC45	Cdc45	Diff.ed SPG
CDH18	Cdh18	Undiff.ed SPG
CDH7	Cdh7	Undiff.ed SPG
CDK13	Cdk13	Undiff.ed SPG
CEBPB	Cebpb	Undiff.ed SPG
CELF2	Celf2	Undiff.ed SPG
CENPU	Cenpu	Diff.ing SPG
CENPU	Cenpu	Diff.ed SPG
CEP170B	Cep170b	Undiff.ed SPG
CERK	Cerk	Undiff.ed SPG
CFDP1	Cfdp1	Diff.ed SPG
CFL1	Cfl1	Diff.ing SPG
CGAS	Cgas	Diff.ed SPG
CGREF1	Cgref1	Diff.ing SPG
CHD2	Chd2	Undiff.ed SPG
CIAO2A	Ciao2a	Diff.ing SPG
CIAPIN1	Ciapin1	Diff.ed SPG
CKAP2	Ckap2	Diff.ed SPG
CKS2	Cks2	Diff.ing SPG
CLEC11A	Clec11a	Undiff.ed SPG
CLNS1A	Clns1a	Diff.ed SPG
CLNS1A	Clns1a	Diff.ing SPG
CLSPN	Clspn	Diff.ed SPG
CLTB	Cltb	Undiff.ed SPG
CMC2	Cmc2	Diff.ing SPG
CMC2	Cmc2	Diff.ed SPG
CNBP	Cnbp	Diff.ing SPG
CNPY3	Cnpy3	Diff.ed SPG
COPRS	Coprs	Undiff.ed SPG
COX14	Cox14	Undiff.ed SPG
COX5A	Cox5a	Diff.ing SPG
COX6A1	Cox6a1	Diff.ing SPG
COX7A2	Cox7a2	Diff.ed SPG
CPOX	Cpox	Undiff.ed SPG
CRELD1	Creld1	Diff.ed SPG
CRELD2	Creld2	Diff.ing SPG
CRIM1	Crim1	Undiff.ed SPG
CRYBG3	Crybg3	Undiff.ed SPG
CSDE1	Csde1	Undiff.ed SPG
CSNK2A2	Csnk2a2	Undiff.ed SPG
CSNK2B	Csnk2b	Diff.ing SPG
CSNK2B	Csnk2b	Diff.ed SPG
CSPP1	Cspp1	Diff.ed SPG
CSRNP1	Csrnp1	Undiff.ed SPG
CYB5R2	Cyb5r2	Undiff.ed SPG
CYCS	Cycs	Diff.ing SPG
CYP51A1	Cyp51	Diff.ed SPG
C16orf70	D230025D16Rik	Diff.ed SPG
DAD1	Dad1	Diff.ing SPG
DCTN4	Dctn4	Undiff.ed SPG
DCTPP1	Dctpp1	Diff.ing SPG
DDOST	Ddost	Diff.ing SPG
DDX10	Ddx10	Diff.ing SPG
DDX21	Ddx21	Diff.ing SPG
DDX39A	Ddx39	Diff.ing SPG
DEGS2	Degs2	Undiff.ed SPG
DEK	Dek	Diff.ing SPG
DENR	Denr	Diff.ed SPG
DENR	Denr	Diff.ing SPG
DFFA	Dffa	Diff.ing SPG
DHRS9	Dhrs9	Undiff.ed SPG
DHX29	Dhx29	Diff.ing SPG
DIMT1	Dimt1	Diff.ing SPG
DLX5	Dlx5	Undiff.ed SPG
DLX6	Dlx6	Undiff.ed SPG
DMAC1	Dmac1	Undiff.ed SPG
DMAC2L	Dmac2l	Undiff.ed SPG
DNAJB6	Dnajb6	Undiff.ed SPG
DNAJC1	Dnajc1	Diff.ed SPG
DOCK1	Dock1	Undiff.ed SPG
DOCK3	Dock3	Undiff.ed SPG
DOCK5	Dock5	Undiff.ed SPG
DOCK8	Dock8	Undiff.ed SPG
DPCD	Dpcd	Diff.ing SPG
DPF1	Dpf1	Diff.ed SPG
DPH2	Dph2	Diff.ing SPG
DPH7	Dph7	Diff.ed SPG
DPY30	Dpy30	Diff.ing SPG
DPYD	Dpyd	Undiff.ed SPG
DRAM2	Dram2	Undiff.ed SPG
DTNB	Dtnb	Undiff.ed SPG
DUSP10	Dusp10	Undiff.ed SPG
DUT	Dut	Diff.ed SPG
DYNLL1	Dynll1	Diff.ing SPG
EBNA1BP2	Ebna1bp2	Diff.ing SPG
EDEM1	Edem1	Undiff.ed SPG
EEF1A1	Eef1a1	Diff.ing SPG
EEF1B2	Eef1b2	Undiff.ed SPG
EFTUD2	Eftud2	Diff.ing SPG
EI24	Ei24	Diff.ing SPG
EIF2AK2	Eif2ak2	Undiff.ed SPG
EIF2S1	Eif2s1	Diff.ed SPG
EIF3C	Eif3c	Undiff.ed SPG
EIF3I	Eif3i	Diff.ing SPG
EIF3K	Eif3k	Diff.ing SPG
EIF4A3	Eif4a3	Diff.ing SPG
EIF4E3	Eif4e3	Undiff.ed SPG
EIF4ENIF1	Eif4enif1	Undiff.ed SPG
EIF4G2	Eif4g2	Diff.ing SPG
ELOC	Eloc	Diff.ing SPG
EML1	Eml1	Diff.ing SPG
EOGT	Eogt	Undiff.ed SPG
EPB41	Epb41	Diff.ed SPG
EPB41L1	Epb41l1	Undiff.ed SPG
EPB41L2	Epb41l2	Diff.ed SPG
ERH	Erh	Diff.ing SPG
ERO1A	Ero1a	Undiff.ed SPG
ERRFI1	Errfi1	Undiff.ed SPG
ESCO1	Esco1	Diff.ing SPG
ESCO2	Esco2	Diff.ed SPG
ESCO2	Esco2	Diff.ing SPG
ESF1	Esf1	Diff.ed SPG
ESF1	Esf1	Diff.ing SPG
EXOC3L1	Exoc3l	Diff.ed SPG
EXOG	Exog	Diff.ed SPG
FAAH	Faah	Diff.ed SPG
FAM135B	Fam135b	Undiff.ed SPG
FAM162A	Fam162a	Undiff.ed SPG
FAM71F1	Fam71f1	Undiff.ed SPG
FARSA	Farsa	Diff.ing SPG
FARSB	Farsb	Diff.ing SPG
FAU	Fau	Diff.ing SPG
FBLN2	Fbln2	Diff.ing SPG
FBN1	Fbn1	Undiff.ed SPG
FBRSL1	Fbrsl1	Undiff.ed SPG
FBXO25	Fbxo25	Diff.ed SPG
FBXO45	Fbxo45	Diff.ing SPG
FBXW2	Fbxw2	Diff.ing SPG
FCHSD2	Fchsd2	Undiff.ed SPG
FERMT2	Fermt2	Undiff.ed SPG
FGFR1	Fgfr1	Undiff.ed SPG
FGFRL1	Fgfrl1	Undiff.ed SPG
FKBP2	Fkbp2	Diff.ed SPG
FLT4	Flt4	Undiff.ed SPG
FN1	Fn1	Undiff.ed SPG
FNDC11	Fndc11	Undiff.ed SPG
FOCAD	Focad	Undiff.ed SPG
FTCD	Ftcd	Undiff.ed SPG
FYTTD1	Fyttd1	Undiff.ed SPG
GALNT2	Galnt2	Undiff.ed SPG
GATAD2A	Gatad2a	Undiff.ed SPG
GBP2	Gbp2	Undiff.ed SPG
GBP5	Gbp5	Undiff.ed SPG
GFI1	Gfi1	Diff.ed SPG
GIT1	Git1	Undiff.ed SPG
GLCE	Glce	Diff.ed SPG
GLG1	Glg1	Diff.ing SPG
H3-5	Gm12657	Undiff.ed SPG
C17orf67	Gm525	Undiff.ed SPG
GMPS	Gmps	Undiff.ed SPG
GPANK1	Gpank1	Diff.ed SPG
GPATCH4	Gpatch4	Diff.ing SPG
GPC1	Gpc1	Undiff.ed SPG
GPI	Gpi1	Undiff.ed SPG
GPM6B	Gpm6b	Undiff.ed SPG
GREM1	Grem1	Undiff.ed SPG
GTPBP4	Gtpbp4	Diff.ing SPG
H1-2	H1f2	Diff.ed SPG
H2AC14	H2ac10	Diff.ed SPG
H2AC1	H2ac15	Diff.ed SPG
H2AZ2	H2az2	Diff.ing SPG
H2BC1	H2bc1	Diff.ed SPG
H4C3	H4c14	Diff.ed SPG
HACD2	Hacd2	Diff.ing SPG
HACD4	Hacd4	Undiff.ed SPG
HBQ1	Hbq1b	Diff.ing SPG
HDLBP	Hdlbp	Undiff.ed SPG
HEATR5B	Heatr5b	Undiff.ed SPG
HELLS	Hells	Diff.ed SPG
HELLS	Hells	Diff.ing SPG
HIGD1A	Higd1a	Diff.ing SPG
HIGD1A	Higd1a	Diff.ed SPG
HIPK2	Hipk2	Undiff.ed SPG
HLTF	Hltf	Diff.ed SPG
HMBS	Hmbs	Diff.ing SPG
HMG20A	Hmg20a	Undiff.ed SPG
HMGA1	Hmga1	Undiff.ed SPG
HMGCL	Hmgcl	Undiff.ed SPG
HMGN1	Hmgn1	Diff.ing SPG
HNRNPC	Hnrnpc	Diff.ing SPG
HNRNPDL	Hnrnpdl	Undiff.ed SPG
HNRNPR	Hnrnpr	Diff.ing SPG
HSD17B10	Hsd17b10	Diff.ing SPG
HSP90AA1	Hsp90aa1	Undiff.ed SPG
HTATSF1	Htatsf1	Diff.ing SPG
HTR7	Htr7	Undiff.ed SPG
IFRD1	Ifrd1	Diff.ing SPG
IGF2R	Igf2r	Undiff.ed SPG
IL4R	Il4ra	Undiff.ed SPG
ILF2	Ilf2	Diff.ed SPG
ILF2	Ilf2	Diff.ing SPG
IMPDH2	Impdh2	Diff.ing SPG
ING3	Ing3	Undiff.ed SPG
INPPL1	Inppl1	Undiff.ed SPG
IQCE	Iqce	Undiff.ed SPG
IRF2BP2	Irf2bp2	Undiff.ed SPG
IRX2	Irx2	Undiff.ed SPG
ITFG2	Itfg2	Diff.ing SPG
ITGB8	Itgb8	Undiff.ed SPG
ITPRID2	Itprid2	Undiff.ed SPG
JARID2	Jarid2	Undiff.ed SPG
KBTBD2	Kbtbd2	Undiff.ed SPG
KBTBD8	Kbtbd8	Undiff.ed SPG
KCNMB4	Kcnmb4	Undiff.ed SPG
KCTD15	Kctd15	Undiff.ed SPG
KCTD20	Kctd20	Diff.ing SPG
KDM5D	Kdm5d	Undiff.ed SPG
KDSR	Kdsr	Undiff.ed SPG
KEAP1	Keap1	Diff.ing SPG
KIF1C	Kif1c	Undiff.ed SPG
KLF13	Klf13	Undiff.ed SPG
KLHDC10	Klhdc10	Undiff.ed SPG
KLHDC8A	Klhdc8a	Diff.ed SPG
KLHL17	Klhl17	Undiff.ed SPG
KLHL23	Klhl23	Undiff.ed SPG
KRAS	Kras	Undiff.ed SPG
KRT78	Krt78	Diff.ed SPG
LAMP1	Lamp1	Undiff.ed SPG
LARP1	Larp1	Diff.ing SPG
LBR	Lbr	Undiff.ed SPG
LECT2	Lect2	Undiff.ed SPG
LMAN2	Lman2	Diff.ing SPG
LNX2	Lnx2	Undiff.ed SPG
LPIN2	Lpin2	Undiff.ed SPG
LRIG1	Lrig1	Undiff.ed SPG
LRRC41	Lrrc41	Diff.ed SPG
LRRTM3	Lrrtm3	Undiff.ed SPG
LSM4	Lsm4	Diff.ing SPG
LSM7	Lsm7	Diff.ing SPG
LSM8	Lsm8	Diff.ing SPG
LTBP1	Ltbp1	Undiff.ed SPG
LUZP1	Luzp1	Diff.ed SPG
LYPLA1	Lypla1	Undiff.ed SPG
LYZL4	Lyzl4	Undiff.ed SPG
MACROH2A2	Macroh2a2	Undiff.ed SPG
MAFA	Mafa	Undiff.ed SPG
MAGEA10	Magea10	Diff.ed SPG
MAGEB1	Mageb1	Undiff.ed SPG
MAGI3	Magi3	Undiff.ed SPG
MAN1C1	Man1c1	Undiff.ed SPG
MAP2K2	Map2k2	Undiff.ed SPG
MAPK6	Mapk6	Diff.ing SPG
MAPK7	Mapk7	Diff.ed SPG
MARCHF10	Marchf10	Undiff.ed SPG
MARCHF11	Marchf11	Undiff.ed SPG
MARCHF2	Marchf2	Undiff.ed SPG
MARCHF6	Marchf6	Undiff.ed SPG
MARCHF8	Marchf8	Undiff.ed SPG
MARF1	Marf1	Undiff.ed SPG
MARK1	Mark1	Undiff.ed SPG
MAST1	Mast1	Diff.ed SPG
MBD4	Mbd4	Diff.ing SPG
MBIP	Mbip	Diff.ed SPG
MCM9	Mcm9	Undiff.ed SPG
MDH2	Mdh2	Diff.ing SPG
MDK	Mdk	Diff.ed SPG
ME2	Me2	Undiff.ed SPG
MED12	Med12	Undiff.ed SPG
MED12L	Med12l	Undiff.ed SPG
MED4	Med4	Diff.ing SPG
MED8	Med8	Diff.ed SPG
MFSD2B	Mfsd2b	Undiff.ed SPG
MICOS13	Micos13	Diff.ing SPG
MIER1	Mier1	Diff.ing SPG
MMGT1	Mmgt1	Undiff.ed SPG
MMP15	Mmp15	Undiff.ed SPG
MND1	Mnd1	Diff.ing SPG
MPP6	Mpp6	Undiff.ed SPG
MRAP2	Mrap2	Undiff.ed SPG
MRFAP1	Mrfap1	Diff.ing SPG
MROH6	Mroh6	Undiff.ed SPG
MRPL11	Mrpl11	Diff.ed SPG
MRPL18	Mrpl18	Diff.ed SPG
MRPL20	Mrpl20	Diff.ing SPG
MRPL28	Mrpl28	Undiff.ed SPG
MRPL32	Mrpl32	Diff.ing SPG
MRPL36	Mrpl36	Undiff.ed SPG
MRPL52	Mrpl52	Diff.ing SPG
MRTFB	Mrtfb	Undiff.ed SPG
MRTO4	Mrto4	Diff.ing SPG
MSH2	Msh2	Diff.ing SPG
MSH2	Msh2	Diff.ed SPG
MTERF3	Mterf3	Diff.ing SPG
MTIF3	Mtif3	Undiff.ed SPG
MTPN	Mtpn	Undiff.ed SPG
MTSS1	Mtss1	Undiff.ed SPG
MTX3	Mtx3	Undiff.ed SPG
MYCBP	Mycbp	Undiff.ed SPG
MYL12A	Myl12b	Diff.ing SPG
MYL6	Myl6	Diff.ing SPG
MYO3A	Myo3a	Diff.ed SPG
MYSM1	Mysm1	Diff.ing SPG
NAA30	Naa30	Undiff.ed SPG
NABP1	Nabp1	Undiff.ed SPG
NAP1L1	Nap1l1	Undiff.ed SPG
NAP1L4	Nap1l4	Undiff.ed SPG
NARS1	Nars	Diff.ing SPG
NCL	Ncl	Diff.ed SPG
NCL	Ncl	Diff.ing SPG
NCOR1	Ncor1	Undiff.ed SPG
NDUFA11	Ndufa11	Diff.ing SPG
NDUFA4	Ndufa4	Diff.ing SPG
NDUFA6	Ndufa6	Diff.ed SPG
NDUFA6	Ndufa6	Diff.ing SPG
NDUFAB1	Ndufab1	Diff.ing SPG
NDUFB1	Ndufb1-ps	Diff.ing SPG
NDUFC2	Ndufc2	Diff.ing SPG
NDUFC2	Ndufc2	Diff.ed SPG
NDUFS4	Ndufs4	Undiff.ed SPG
NEK6	Nek6	Undiff.ed SPG
NFE2L1	Nfe2l1	Diff.ed SPG
NFU1	Nfu1	Diff.ed SPG
NFYA	Nfya	Undiff.ed SPG
NKAIN4	Nkain4	Undiff.ed SPG
NME3	Nme3	Undiff.ed SPG
NMT2	Nmt2	Diff.ing SPG
NOB1	Nob1	Diff.ing SPG
NOC4L	Noc4l	Undiff.ed SPG
NOP10	Nop10	Diff.ing SPG
NOP16	Nop16	Diff.ing SPG
NPAS2	Npas2	Undiff.ed SPG
NPC2	Npc2	Diff.ed SPG
NPLOC4	Nploc4	Undiff.ed SPG
NPM1	Npm1	Diff.ed SPG
NPM1	Npm1	Diff.ing SPG
NR2F6	Nr2f6	Undiff.ed SPG
NUDC	Nudc	Diff.ing SPG
NUDT12	Nudt12	Undiff.ed SPG
NUDT14	Nudt14	Undiff.ed SPG
NUDT15	Nudt15	Undiff.ed SPG
NUP93	Nup93	Diff.ing SPG
OCRL	Ocrl	Undiff.ed SPG
OGA	Oga	Undiff.ed SPG
OGDHL	Ogdhl	Undiff.ed SPG
OLIG1	Olig1	Undiff.ed SPG
ORAI1	Orai1	Undiff.ed SPG
ORC6	Orc6	Diff.ed SPG
OSGIN2	Osgin2	Undiff.ed SPG
OSTC	Ostc	Diff.ing SPG
OTUD1	Otud1	Undiff.ed SPG
OTUD6A	Otud6a	Diff.ed SPG
OTULINL	Otulinl	Diff.ed SPG
OXA1L	Oxa1l	Diff.ing SPG
OXSR1	Oxsr1	Undiff.ed SPG
PACS2	Pacs2	Undiff.ed SPG
PAG1	Pag1	Undiff.ed SPG
PAK1IP1	Pak1ip1	Diff.ing SPG
PALB2	Palb2	Diff.ed SPG
PALM3	Palm3	Undiff.ed SPG
PAQR3	Paqr3	Undiff.ed SPG
PARP10	Parp10	Diff.ed SPG
PARP2	Parp2	Diff.ing SPG
PARP9	Parp9	Undiff.ed SPG
PARVB	Parvb	Undiff.ed SPG
PCGF6	Pcgf6	Diff.ed SPG
PCNX2	Pcnx2	Undiff.ed SPG
PDCD11	Pdcd11	Undiff.ed SPG
PDCL3	Pdcl3	Undiff.ed SPG
PDE10A	Pde10a	Undiff.ed SPG
PDIA3	Pdia3	Diff.ing SPG
PEAK1	Peak1	Undiff.ed SPG
PELI1	Peli1	Undiff.ed SPG
PER1	Per1	Undiff.ed SPG
PFDN5	Pfdn5	Undiff.ed SPG
PGAP6	Pgap6	Undiff.ed SPG
PGK2	Pgk2	Undiff.ed SPG
PGR	Pgr	Undiff.ed SPG
PHIP	Phip	Undiff.ed SPG
PIGT	Pigt	Diff.ing SPG
PIK3AP1	Pik3ap1	Undiff.ed SPG
PIP4P2	Pip4p2	Undiff.ed SPG
PITPNA	Pitpna	Undiff.ed SPG
PJA1	Pja1	Undiff.ed SPG
PKMYT1	Pkmyt1	Diff.ed SPG
PKN1	Pkn1	Undiff.ed SPG
PLAAT5	Plaat5	Undiff.ed SPG
PLCH1	Plch1	Undiff.ed SPG
PLEKHA7	Plekha7	Undiff.ed SPG
PLEKHJ1	Plekhj1	Diff.ing SPG
PLTP	Pltp	Diff.ing SPG
PNLDC1	Pnldc1	Undiff.ed SPG
PNRC1	Pnrc1	Undiff.ed SPG
POGK	Pogk	Undiff.ed SPG
POLB	Polb	Undiff.ed SPG
POLD3	Pold3	Diff.ing SPG
POLR2F	Polr2f	Diff.ed SPG
POLR2F	Polr2f	Diff.ing SPG
POLR2K	Polr2k	Diff.ing SPG
POLR3K	Polr3k	Diff.ing SPG
PON2	Pon2	Undiff.ed SPG
PPA1	Ppa1	Diff.ing SPG
PPIA	Ppia	Diff.ing SPG
PPIA	Ppia	Diff.ed SPG
PPM1A	Ppm1a	Undiff.ed SPG
PPP2R2A	Ppp2r2a	Undiff.ed SPG
PRAP1	Prap1	Diff.ed SPG
PRDM11	Prdm11	Undiff.ed SPG
PREX1	Prex1	Undiff.ed SPG
PRKACB	Prkacb	Undiff.ed SPG
PRKAR1A	Prkar1a	Undiff.ed SPG
PRKRIP1	Prkrip1	Undiff.ed SPG
PRKX	Prkx	Undiff.ed SPG
PRPF31	Prpf31	Diff.ed SPG
PRPF40A	Prpf40a	Diff.ing SPG
PRXL2C	Prxl2c	Undiff.ed SPG
PSMA2	Psma2	Diff.ing SPG
PSMA4	Psma4	Diff.ing SPG
PSMA5	Psma5	Diff.ing SPG
PSMB2	Psmb2	Diff.ed SPG
PSMB4	Psmb4	Diff.ing SPG
PSMC4	Psmc4	Diff.ing SPG
PSMD1	Psmd1	Diff.ed SPG
PSMD11	Psmd11	Diff.ing SPG
PSMD14	Psmd14	Undiff.ed SPG
PTAR1	Ptar1	Undiff.ed SPG
PTRHD1	Ptrhd1	Undiff.ed SPG
PTTG1	Pttg1	Undiff.ed SPG
QTRT2	Qtrt2	Diff.ing SPG
RAB1A	Rab1a	Diff.ed SPG
RAB1A	Rab1a	Diff.ing SPG
RAB7A	Rab7	Diff.ed SPG
RABGGTA	Rabggta	Undiff.ed SPG
RAD54L2	Rad54l2	Diff.ing SPG
RALA	Rala	Undiff.ed SPG
RALGPS1	Ralgps1	Undiff.ed SPG
RAN	Ran	Diff.ing SPG
RANBP9	Ranbp9	Undiff.ed SPG
RASA2	Rasa2	Undiff.ed SPG
RASEF	Rasef	Undiff.ed SPG
RBBP4	Rbbp4	Diff.ing SPG
RBBP5	Rbbp5	Undiff.ed SPG
RBCK1	Rbck1	Undiff.ed SPG
RBFA	Rbfa	Diff.ing SPG
RBM28	Rbm28	Diff.ing SPG
RBM6	Rbm6	Diff.ed SPG
RBM8A	Rbm8a	Diff.ing SPG
RBMS1	Rbms1	Undiff.ed SPG
RBMX	Rbmx	Undiff.ed SPG
RBX1	Rbx1-ps	Diff.ing SPG
RCBTB1	Rcbtb1	Undiff.ed SPG
REEP6	Reep6	Undiff.ed SPG
RESF1	Resf1	Undiff.ed SPG
RETREG2	Retreg2	Undiff.ed SPG
RFNG	Rfng	Undiff.ed SPG
RFWD3	Rfwd3	Undiff.ed SPG
RFX3	Rfx3	Undiff.ed SPG
RHOA	Rhoa	Diff.ing SPG
RIC8A	Ric8a	Diff.ed SPG
RIMKLA	Rimkla	Undiff.ed SPG
RNF111	Rnf111	Undiff.ed SPG
RNF135	Rnf135	Undiff.ed SPG
RNF144B	Rnf144b	Undiff.ed SPG
RNF148	Rnf148	Undiff.ed SPG
RNF168	Rnf168	Undiff.ed SPG
RNF187	Rnf187	Undiff.ed SPG
RNF213	Rnf213	Undiff.ed SPG
ROCK1	Rock1	Undiff.ed SPG
ROMO1	Romo1	Diff.ed SPG
RPA2	Rpa2	Diff.ing SPG
RPA2	Rpa2	Diff.ed SPG
RPL10A	Rpl10a	Diff.ing SPG
RPL11	Rpl11	Undiff.ed SPG
RPL13	Rpl13	Diff.ing SPG
RPL13A	Rpl13a	Undiff.ed SPG
RPL15	Rpl15	Diff.ing SPG
RPL18	Rpl18	Undiff.ed SPG
RPL18A	Rpl18a	Undiff.ed SPG
RPL21	Rpl21	Undiff.ed SPG
RPL22	Rpl22	Diff.ing SPG
RPL23	Rpl23	Diff.ing SPG
RPL27A	Rpl27a	Diff.ing SPG
RPL32	Rpl32l	Undiff.ed SPG
RPL34	Rpl34-ps2	Undiff.ed SPG
RPL36	Rpl36-ps12	Diff.ing SPG
RPLP0	Rplp0	Undiff.ed SPG
RPLP2	Rplp2	Diff.ing SPG
RPS10	Rps10	Undiff.ed SPG
RPS14	Rps14	Diff.ing SPG
RPS15	Rps15	Diff.ing SPG
RPS19	Rps19	Undiff.ed SPG
RPS2	Rps2	Diff.ing SPG
RPS26	Rps26	Diff.ing SPG
RPS28	Rps28	Diff.ing SPG
RPS3	Rps3	Diff.ing SPG
RPS6	Rps6	Undiff.ed SPG
RPS8	Rps8	Diff.ing SPG
RPSA	Rpsa	Undiff.ed SPG
RRP1B	Rrp1b	Diff.ing SPG
RTCA	Rtca	Diff.ed SPG
RWDD1	Rwdd1	Diff.ing SPG
S100A11	S100a11-ps	Undiff.ed SPG
SAMM50	Samm50	Undiff.ed SPG
SAP130	Sap130	Undiff.ed SPG
SAV1	Sav1	Undiff.ed SPG
SAXO1	Saxo1	Undiff.ed SPG
SCAMP2	Scamp2	Undiff.ed SPG
SCIN	Scin	Undiff.ed SPG
SCUBE1	Scube1	Undiff.ed SPG
SDAD1	Sdad1	Diff.ing SPG
SDC2	Sdc2	Undiff.ed SPG
SDHD	Sdhd	Diff.ed SPG
SEC11A	Sec11a	Diff.ed SPG
SEC11A	Sec11a	Diff.ing SPG
SELENOF	Selenof	Diff.ing SPG
SEPTIN10	Septin10	Diff.ed SPG
SEPTIN11	Septin11	Undiff.ed SPG
SERBP1	Serbp1	Diff.ing SPG
SERBP1	Serbp1	Diff.ed SPG
SERTAD2	Sertad2	Undiff.ed SPG
SESN2	Sesn2	Undiff.ed SPG
SF3B2	Sf3b2	Undiff.ed SPG
SF3B6	Sf3b6	Diff.ing SPG
SFR1	Sfr1	Diff.ed SPG
SHANK3	Shank3	Undiff.ed SPG
SHOC2	Shoc2	Undiff.ed SPG
SIX1	Six1	Undiff.ed SPG
SKA3	Ska3	Diff.ing SPG
SLAIN2	Slain2	Undiff.ed SPG
SLBP	Slbp	Diff.ing SPG
SLBP	Slbp	Diff.ed SPG
SLC12A2	Slc12a2	Undiff.ed SPG
SLC15A4	Slc15a4	Undiff.ed SPG
SLC16A1	Slc16a1	Diff.ed SPG
SLC17A7	Slc17a7	Diff.ed SPG
SLC22A23	Slc22a23	Undiff.ed SPG
SLC25A22	Slc25a22	Undiff.ed SPG
SLC39A1	Slc39a1	Diff.ed SPG
SLC40A1	Slc40a1	Undiff.ed SPG
SLC45A4	Slc45a4	Undiff.ed SPG
SLC66A2	Slc66a2	Undiff.ed SPG
SLCO6A1	Slco6b1	Undiff.ed SPG
SLIRP	Slirp	Diff.ing SPG
SLU7	Slu7	Undiff.ed SPG
SMAD3	Smad3	Undiff.ed SPG
SMARCA5	Smarca5	Undiff.ed SPG
SMARCD3	Smarcd3	Undiff.ed SPG
SMC3	Smc3	Diff.ed SPG
SMC3	Smc3	Diff.ing SPG
SNAPC2	Snapc2	Undiff.ed SPG
SNAPC5	Snapc5	Diff.ed SPG
SNN	Snn	Undiff.ed SPG
SNRNP25	Snrnp25	Diff.ing SPG
SNRNP40	Snrnp40	Diff.ed SPG
SNRPB	Snrpb	Diff.ing SPG
SNRPB	Snrpb	Diff.ed SPG
SNRPD2	Snrpd2	Diff.ed SPG
SNRPD3	Snrpd3	Diff.ing SPG
SNRPE	Snrpert	Diff.ing SPG
SNRPF	Snrpf	Diff.ing SPG
SNTG1	Sntg1	Undiff.ed SPG
SNX18	Snx18	Undiff.ed SPG
SNX24	Snx24	Undiff.ed SPG
SNX30	Snx30	Undiff.ed SPG
SOS1	Sos1	Undiff.ed SPG
SPACA7	Spaca7	Undiff.ed SPG
SPATC1L	Spatc1l	Undiff.ed SPG
SPEN	Spen	Diff.ing SPG
SPIN1	Spin1	Undiff.ed SPG
SPSB1	Spsb1	Undiff.ed SPG
SRP9	Srp9	Diff.ed SPG
SRP9	Srp9	Diff.ing SPG
SRR	Srr	Diff.ed SPG
SRSF3	Srsf3	Diff.ing SPG
SRSF7	Srsf7	Diff.ed SPG
SRSF7	Srsf7	Diff.ing SPG
STAT1	Stat1	Undiff.ed SPG
STAT5B	Stat5b	Undiff.ed SPG
STK32B	Stk32b	Undiff.ed SPG
STK35	Stk35	Undiff.ed SPG
SUB1	Sub1	Diff.ing SPG
SUMO2	Sumo2	Diff.ing SPG
SURF2	Surf2	Undiff.ed SPG
TAB2	Tab2	Undiff.ed SPG
TACC2	Tacc2	Undiff.ed SPG
TAF11	Taf11	Diff.ed SPG
TAF9	Taf9	Undiff.ed SPG
TALDO1	Taldo1	Diff.ed SPG
TALDO1	Taldo1	Diff.ing SPG
TBC1D22B	Tbc1d22b	Undiff.ed SPG
TCEANC2	Tceanc2	Diff.ed SPG
TCP1	Tcp1	Diff.ing SPG
TCTN3	Tctn3	Diff.ing SPG
TDP2	Tdp2	Undiff.ed SPG
TENT4A	Tent4a	Undiff.ed SPG
TENT5A	Tent5a	Undiff.ed SPG
TES	Tes	Undiff.ed SPG
TEX264	Tex264	Diff.ed SPG
TEX38	Tex38	Undiff.ed SPG
TFAP2A	Tfap2a	Undiff.ed SPG
TFCP2L1	Tfcp2l1	Undiff.ed SPG
TFEC	Tfec	Undiff.ed SPG
THOC2	Thoc2	Undiff.ed SPG
TIAM2	Tiam2	Undiff.ed SPG
TIMM17A	Timm17a	Diff.ing SPG
TIMM8B	Timm8b	Diff.ed SPG
TIMM8B	Timm8b	Diff.ing SPG
TK2	Tk2	Undiff.ed SPG
TLE4	Tle4	Undiff.ed SPG
TLE5	Tle5	Undiff.ed SPG
TLX2	Tlx2	Diff.ed SPG
TMEM123	Tmem123	Undiff.ed SPG
TMEM147	Tmem147	Diff.ed SPG
TMEM159	Tmem159	Undiff.ed SPG
TMEM167A	Tmem167	Diff.ing SPG
TMEM242	Tmem242	Diff.ed SPG
TMEM258	Tmem258	Diff.ing SPG
TMEM258	Tmem258	Diff.ed SPG
TMEM260	Tmem260	Undiff.ed SPG
TMEM97	Tmem97	Diff.ed SPG
TMPO	Tmpo	Diff.ing SPG
TMTC1	Tmtc1	Undiff.ed SPG
TMTC2	Tmtc2	Undiff.ed SPG
TOP3A	Top3a	Diff.ed SPG
TPR	Tpr	Diff.ed SPG
TPR	Tpr	Diff.ing SPG
TPST1	Tpst1	Diff.ed SPG
TPT1	Tpt1	Undiff.ed SPG
TRIAP1	Triap1	Diff.ing SPG
TRIM36	Trim36	Undiff.ed SPG
TRIM68	Trim68	Undiff.ed SPG
TRMT10B	Trmt10b	Undiff.ed SPG
TRMT6	Trmt6	Diff.ed SPG
TRPV2	Trpv2	Diff.ed SPG
TRRAP	Trrap	Undiff.ed SPG
TRUB1	Trub1	Undiff.ed SPG
TSC22D1	Tsc22d1	Undiff.ed SPG
TSC22D2	Tsc22d2	Undiff.ed SPG
TSEN15	Tsen15	Diff.ing SPG
TSPAN3	Tspan3	Diff.ed SPG
TSPYL5	Tspyl5	Undiff.ed SPG
TSR1	Tsr1	Diff.ing SPG
TTC29	Ttc29	Undiff.ed SPG
TTYH3	Ttyh3	Undiff.ed SPG
TUBB4B	Tubb4b	Diff.ing SPG
TXNDC15	Txndc15	Diff.ing SPG
TXNDC15	Txndc15	Diff.ed SPG
TXNL4A	Txnl4a	Diff.ing SPG
UBA1	Uba1	Undiff.ed SPG
UBE2D3	Ube2d3	Undiff.ed SPG
UBE2F	Ube2f	Diff.ed SPG
UBE2J2	Ube2j2	Diff.ed SPG
UBL5	Ubl5	Diff.ing SPG
UBR5	Ubr5	Undiff.ed SPG
UHMK1	Uhmk1	Undiff.ed SPG
URGCP	Urgcp	Undiff.ed SPG
USF3	Usf3	Undiff.ed SPG
USP11	Usp11	Undiff.ed SPG
USP19	Usp19	Undiff.ed SPG
USP37	Usp37	Diff.ed SPG
USP9Y	Usp9y	Undiff.ed SPG
VAPA	Vapa	Diff.ing SPG
VBP1	Vbp1	Diff.ed SPG
VPS26B	Vps26b	Undiff.ed SPG
VPS29	Vps29	Diff.ed SPG
VPS35L	Vps35l	Undiff.ed SPG
VTI1A	Vti1a	Undiff.ed SPG
WASF1	Wasf1	Undiff.ed SPG
WASF3	Wasf3	Undiff.ed SPG
WBP11	Wbp11	Diff.ing SPG
WDFY1	Wdfy1	Undiff.ed SPG
WDR76	Wdr76	Diff.ing SPG
WDR78	Wdr78	Undiff.ed SPG
XKR9	Xkr9	Diff.ed SPG
YAP1	Yap1	Undiff.ed SPG
YWHAB	Ywhab	Undiff.ed SPG
YWHAE	Ywhae	Diff.ing SPG
ZBTB20	Zbtb20	Undiff.ed SPG
ZBTB33	Zbtb33	Undiff.ed SPG
ZBTB5	Zbtb5	Undiff.ed SPG
ZCCHC17	Zcchc17	Diff.ed SPG
ZCCHC2	Zcchc2	Undiff.ed SPG
ZCWPW1	Zcwpw1	Diff.ed SPG
ZDHHC14	Zdhhc14	Undiff.ed SPG
ZDHHC2	Zdhhc2	Undiff.ed SPG
ZDHHC21	Zdhhc21	Undiff.ed SPG
ZDHHC8	Zdhhc8	Undiff.ed SPG
ZFAND6	Zfand6	Undiff.ed SPG
ZNF148	Zfp148	Undiff.ed SPG
ZNF236	Zfp236	Undiff.ed SPG
ZNF280B	Zfp280b	Diff.ed SPG
ZNF280B	Zfp280b	Diff.ing SPG
ZNF322	Zfp322a	Undiff.ed SPG
ZNF324	Zfp324	Diff.ed SPG
ZNF362	Zfp362	Undiff.ed SPG
ZNF428	Zfp428	Undiff.ed SPG
ZNF438	Zfp438	Undiff.ed SPG
ZNF446	Zfp446	Diff.ed SPG
ZNF518B	Zfp518b	Undiff.ed SPG
ZNF644	Zfp644	Undiff.ed SPG
ZNF827	Zfp827	Undiff.ed SPG
ZFPM1	Zfpm1	Undiff.ed SPG
ZMYM4	Zmym4	Undiff.ed SPG
ZNRD2	Znrd2	Diff.ing SPG
ZRSR2	Zrsr2	Undiff.ed SPG
ZW10	Zw10	Diff.ed SPG

## Sheet: Mouse Specific DEGs (SPG )
7135 Orthologous Mouse-specific DEGs
Human gene	Mouse gene	Mouse cluster
KIAA1841	0610010F05Rik	Diff.ed SPG
C4orf19	0610040J01Rik	Q-ProSPG
C4orf19	0610040J01Rik	T-ProSPG
C9orf24	1110017D15Rik	Diff.ed SPG
C11orf1	1110032A03Rik	Diff.ed SPG
C11orf49	1110051M20Rik	Diff.ed SPG
C9orf85	1110059E24Rik	Q-ProSPG
C6orf120	1600012H06Rik	Diff.ing SPG
C6orf120	1600012H06Rik	Undiff.ed SPG
C9orf50	1700001O22Rik	Diff.ed SPG
C2orf81	1700003E16Rik	Diff.ed SPG
C9orf116	1700007K13Rik	Q-ProSPG
C6orf118	1700010I14Rik	Diff.ed SPG
C4orf51	1700011L22Rik	T-ProSPG
C11orf97	1700012B09Rik	Q-ProSPG
C11orf97	1700012B09Rik	Diff.ed SPG
LOC102723899	1700015F17Rik	Q-ProSPG
C4orf36	1700016H13Rik	Q-ProSPG
C17orf97	1700016K19Rik	Q-ProSPG
C15orf39	1700017B05Rik	T-ProSPG
C12orf50	1700017N19Rik	Q-ProSPG
C16orf95	1700018B08Rik	Diff.ed SPG
C2orf88	1700019D03Rik	Q-ProSPG
C20orf85	1700021F07Rik	Q-ProSPG
C1orf21	1700025G04Rik	Q-ProSPG
C1orf21	1700025G04Rik	T-ProSPG
C9orf135	1700028P14Rik	Q-ProSPG
C11orf94	1700029I15Rik	Diff.ed SPG
C4orf47	1700029J07Rik	Q-ProSPG
C16orf46	1700030J22Rik	Diff.ed SPG
C19orf44	1700030K09Rik	Diff.ed SPG
C12orf71	1700034J05Rik	Diff.ed SPG
C16orf90	1700037C18Rik	Diff.ed SPG
C19orf67	1700067K01Rik	Diff.ing SPG
C22orf23	1700088E04Rik	Diff.ed SPG
C3orf62	1700102P08Rik	Diff.ed SPG
C17orf64	1700125H20Rik	Diff.ed SPG
C16orf72	1810013L24Rik	Q-ProSPG
C11orf53	1810046K07Rik	Q-ProSPG
C11orf53	1810046K07Rik	T-ProSPG
C11orf86	2010003K11Rik	Q-ProSPG
C9orf64	2210016F16Rik	Diff.ing SPG
KIAA0825	2210408I21Rik	Diff.ed SPG
C19orf47	2310022A10Rik	Q-ProSPG
C1orf198	2310022B05Rik	T-ProSPG
C6orf136	2310061I04Rik	Q-ProSPG
C2orf50	2410004P03Rik	Q-ProSPG
C2orf50	2410004P03Rik	T-ProSPG
C3orf70	2510009E07Rik	T-ProSPG
C8orf37	2610301B20Rik	Diff.ed SPG
C1orf210	2610528J11Rik	Q-ProSPG
KIAA0586	2700049A03Rik	Q-ProSPG
C2orf72	2810459M11Rik	T-ProSPG
C3orf14	3830406C13Rik	Q-ProSPG
C3orf14	3830406C13Rik	Diff.ed SPG
C5orf34	4833420G17Rik	Q-ProSPG
C11orf88	4833427G06Rik	Diff.ed SPG
KIAA1191	4833439L19Rik	Diff.ing SPG
C7orf31	4921507P07Rik	Q-ProSPG
C16orf87	4921524J17Rik	Diff.ed SPG
C5orf52	4921536K21Rik	Diff.ed SPG
C20orf194	4930402H24Rik	Diff.ed SPG
C8orf89	4930444P10Rik	Diff.ed SPG
C14orf39	4930447C04Rik	Q-ProSPG
C3orf38	4930453N24Rik	Diff.ed SPG
KIAA0040	4930523C07Rik	Q-ProSPG
C5orf47	4930524B15Rik	Diff.ed SPG
C11orf65	4930550C14Rik	Q-ProSPG
C1orf105	4930558K02Rik	Diff.ed SPG
C4orf17	4930579F01Rik	Q-ProSPG
C4orf46	4930579G24Rik	Diff.ed SPG
C14orf93	4931414P19Rik	Q-ProSPG
KIAA1109	4932438A13Rik	Diff.ed SPG
C16orf86	4933405L10Rik	Q-ProSPG
C9orf43	4933430I17Rik	Q-ProSPG
KIAA1324	5330417C22Rik	Q-ProSPG
LOC728392	6330403K07Rik	Q-ProSPG
KIAA0513	6430548M08Rik	Diff.ed SPG
C20orf96	6820408C15Rik	Diff.ed SPG
C20orf96	6820408C15Rik	Q-ProSPG
C6orf141	9130008F23Rik	Q-ProSPG
C8orf76	9130401M01Rik	T-ProSPG
C8orf76	9130401M01Rik	Q-ProSPG
KIAA0408	9330159F19Rik	Q-ProSPG
C1orf159	9430015G10Rik	Diff.ed SPG
C5orf15	9530068E07Rik	Diff.ed SPG
KIAA0895	9530077C05Rik	Diff.ing SPG
C8orf58	9930012K11Rik	T-ProSPG
C1orf74	A130010J15Rik	T-ProSPG
OVOS2	A2ml1	Q-ProSPG
C8orf34	A830018L16Rik	Diff.ed SPG
C8orf34	A830018L16Rik	Q-ProSPG
AACS	Aacs	T-ProSPG
AACS	Aacs	Q-ProSPG
AARD	Aard	Diff.ed SPG
AARD	Aard	Diff.ing SPG
AARSD1	Aarsd1	Undiff.ed SPG
AASDHPPT	Aasdhppt	Diff.ed SPG
AASS	Aass	Q-ProSPG
AATK	Aatk	Q-ProSPG
ABCA12	Abca12	Q-ProSPG
ABCA13	Abca13	Q-ProSPG
ABCA2	Abca2	Diff.ed SPG
ABCA3	Abca3	Q-ProSPG
ABCA4	Abca4	Q-ProSPG
ABCA5	Abca5	Diff.ed SPG
ABCA6	Abca6	Q-ProSPG
ABCA7	Abca7	Q-ProSPG
ABCA8	Abca8b	Q-ProSPG
ABCB11	Abcb11	Q-ProSPG
ABCB1	Abcb1a	Q-ProSPG
ABCB4	Abcb4	Q-ProSPG
ABCB6	Abcb6	Q-ProSPG
ABCB9	Abcb9	Diff.ed SPG
ABCC10	Abcc10	Diff.ed SPG
ABCC12	Abcc12	Diff.ed SPG
ABCC2	Abcc2	Q-ProSPG
ABCC3	Abcc3	T-ProSPG
ABCC3	Abcc3	Undiff.ed SPG
ABCC4	Abcc4	Q-ProSPG
ABCC5	Abcc5	Q-ProSPG
ABCC8	Abcc8	Diff.ing SPG
ABCD1	Abcd1	Q-ProSPG
ABCD2	Abcd2	Q-ProSPG
ABCF2	Abcf2	Q-ProSPG
ABCG1	Abcg1	Diff.ing SPG
ABCG4	Abcg4	Q-ProSPG
ABCG5	Abcg5	Q-ProSPG
ABHD11	Abhd11	Diff.ing SPG
ABHD12	Abhd12	Diff.ed SPG
ABHD12B	Abhd12b	T-ProSPG
ABHD14A	Abhd14a	Q-ProSPG
ABHD16A	Abhd16a	Diff.ed SPG
ABHD17B	Abhd17b	Diff.ed SPG
ABHD18	Abhd18	Q-ProSPG
ABHD18	Abhd18	Diff.ed SPG
ABHD3	Abhd3	Q-ProSPG
ABHD3	Abhd3	Undiff.ed SPG
ABHD5	Abhd5	T-ProSPG
ABHD6	Abhd6	Q-ProSPG
ABHD6	Abhd6	Undiff.ed SPG
ABHD8	Abhd8	Diff.ed SPG
ABL2	Abl2	T-ProSPG
ABLIM1	Ablim1	Q-ProSPG
ABLIM1	Ablim1	T-ProSPG
ABLIM3	Ablim3	Q-ProSPG
ABO	Abo	Diff.ed SPG
ABR	Abr	T-ProSPG
ABR	Abr	Undiff.ed SPG
ACAA1	Acaa1a	Diff.ing SPG
ACAA2	Acaa2	Q-ProSPG
ACACA	Acaca	Q-ProSPG
ACADL	Acadl	Q-ProSPG
ACADS	Acads	T-ProSPG
ACADS	Acads	Undiff.ed SPG
ACADS	Acads	Q-ProSPG
ACAP2	Acap2	Undiff.ed SPG
ACAT1	Acat1	Q-ProSPG
ACBD4	Acbd4	Diff.ed SPG
ACBD6	Acbd6	Q-ProSPG
ACBD7	Acbd7	Diff.ing SPG
ACCSL	Accsl	Q-ProSPG
ACER2	Acer2	Undiff.ed SPG
ACER2	Acer2	Diff.ing SPG
ACER3	Acer3	Diff.ed SPG
ACLY	Acly	Q-ProSPG
ACOT2	Acot2	Q-ProSPG
ACOT4	Acot4	Q-ProSPG
ACOT9	Acot9	Q-ProSPG
ACOX1	Acox1	Diff.ed SPG
ACOXL	Acoxl	Q-ProSPG
ACOXL	Acoxl	T-ProSPG
ACP1	Acp1	Diff.ed SPG
ACP2	Acp2	Diff.ed SPG
ACP6	Acp6	Q-ProSPG
ACP7	Acp7	Q-ProSPG
ACP3	Acpp	Q-ProSPG
ACSBG1	Acsbg1	Q-ProSPG
ACSBG1	Acsbg1	Diff.ed SPG
ACSF2	Acsf2	T-ProSPG
ACSF3	Acsf3	Q-ProSPG
ACSL1	Acsl1	Q-ProSPG
ACSL5	Acsl5	Q-ProSPG
ACSL6	Acsl6	Diff.ed SPG
ACSL6	Acsl6	Q-ProSPG
ACSM4	Acsm4	Q-ProSPG
ACTA1	Acta1	Q-ProSPG
ACTA2	Acta2	Q-ProSPG
ACTC1	Actc1	Q-ProSPG
ACTL6B	Actl6b	Q-ProSPG
ACTL9	Actl9	Diff.ed SPG
ACTN2	Actn2	T-ProSPG
ACTN4	Actn4	T-ProSPG
ACTR10	Actr10	Q-ProSPG
ACTR1A	Actr1a	Diff.ed SPG
ACTR1B	Actr1b	T-ProSPG
ACVR1	Acvr1	Q-ProSPG
ACY3	Acy3	Undiff.ed SPG
ACY3	Acy3	T-ProSPG
ACYP1	Acyp1	Diff.ed SPG
ACYP2	Acyp2	Diff.ed SPG
ADAD1	Adad1	Diff.ed SPG
ADAM12	Adam12	Q-ProSPG
ADAM19	Adam19	T-ProSPG
ADAM2	Adam2	Diff.ed SPG
ADAM33	Adam33	T-ProSPG
ADAM33	Adam33	Q-ProSPG
ADAM7	Adam7	Q-ProSPG
ADAM9	Adam9	T-ProSPG
ADAMTS1	Adamts1	Q-ProSPG
ADAMTS10	Adamts10	Undiff.ed SPG
ADAMTS10	Adamts10	Q-ProSPG
ADAMTS10	Adamts10	T-ProSPG
ADAMTS16	Adamts16	Q-ProSPG
ADAMTS20	Adamts20	Q-ProSPG
ADAMTS3	Adamts3	Q-ProSPG
ADAMTS7	Adamts7	Q-ProSPG
ADAMTS9	Adamts9	Q-ProSPG
ADAMTSL1	Adamtsl1	Q-ProSPG
ADAMTSL3	Adamtsl3	Q-ProSPG
ADAMTSL4	Adamtsl4	Q-ProSPG
ADAP1	Adap1	Q-ProSPG
ADARB2	Adarb2	Q-ProSPG
ADCY1	Adcy1	Q-ProSPG
ADCY10	Adcy10	Diff.ing SPG
ADCY10	Adcy10	T-ProSPG
ADCY7	Adcy7	T-ProSPG
ADCYAP1R1	Adcyap1r1	Q-ProSPG
ADD3	Add3	Diff.ed SPG
ADGB	Adgb	Q-ProSPG
ADGRA1	Adgra1	Q-ProSPG
ADGRB1	Adgrb1	Q-ProSPG
ADGRB2	Adgrb2	Q-ProSPG
ADGRB3	Adgrb3	Q-ProSPG
ADGRE5	Adgre5	Q-ProSPG
ADGRF5	Adgrf5	Q-ProSPG
ADGRG1	Adgrg1	T-ProSPG
ADGRG3	Adgrg3	Q-ProSPG
ADGRG6	Adgrg6	Q-ProSPG
ADGRL2	Adgrl2	Q-ProSPG
ADGRL2	Adgrl2	Undiff.ed SPG
ADGRL2	Adgrl2	T-ProSPG
ADGRL3	Adgrl3	Q-ProSPG
ADGRV1	Adgrv1	Q-ProSPG
ADH1C	Adh1	Q-ProSPG
ADH7	Adh7	Q-ProSPG
ADHFE1	Adhfe1	Q-ProSPG
ADI1	Adi1	Diff.ing SPG
ADIPOQ	Adipoq	Q-ProSPG
ADM	Adm	T-ProSPG
ADNP2	Adnp2	Diff.ing SPG
ADO	Ado	T-ProSPG
ADO	Ado	Undiff.ed SPG
ADPGK	Adpgk	T-ProSPG
ADPRH	Adprh	Diff.ing SPG
ADRB1	Adrb1	T-ProSPG
ADRB1	Adrb1	Undiff.ed SPG
ADRB3	Adrb3	T-ProSPG
ADRB3	Adrb3	Q-ProSPG
ADRM1	Adrm1	Q-ProSPG
ADSS1	Adssl1	Q-ProSPG
ADTRP	Adtrp	Q-ProSPG
AEBP1	Aebp1	Undiff.ed SPG
AEBP1	Aebp1	T-ProSPG
AEBP2	Aebp2	Diff.ed SPG
AFAP1	Afap1	Diff.ed SPG
AFDN	Afdn	Diff.ed SPG
AFF1	Aff1	Q-ProSPG
AFF1	Aff1	T-ProSPG
AFF4	Aff4	Diff.ed SPG
AFG3L2	Afg3l2	T-ProSPG
AFP	Afp	Undiff.ed SPG
AFP	Afp	T-ProSPG
AFP	Afp	Q-ProSPG
AGA	Aga	Diff.ing SPG
AGAP2	Agap2	T-ProSPG
AGBL2	Agbl2	Diff.ed SPG
AGBL2	Agbl2	Q-ProSPG
AGBL3	Agbl3	Diff.ed SPG
AGBL4	Agbl4	Diff.ed SPG
AGER	Ager	Q-ProSPG
AGL	Agl	Undiff.ed SPG
AGMAT	Agmat	Q-ProSPG
AGO3	Ago3	Diff.ed SPG
AGO4	Ago4	Diff.ed SPG
AGPAT1	Agpat1	Diff.ed SPG
AGPAT4	Agpat4	T-ProSPG
AGPAT4	Agpat4	Q-ProSPG
AGPAT5	Agpat5	Q-ProSPG
AGPS	Agps	Diff.ing SPG
AGT	Agt	Diff.ed SPG
AGTPBP1	Agtpbp1	Diff.ed SPG
AGTPBP1	Agtpbp1	Q-ProSPG
AHCTF1	Ahctf1	Diff.ing SPG
AHCY	Ahcy	T-ProSPG
AHCYL1	Ahcyl1	Q-ProSPG
AHDC1	Ahdc1	T-ProSPG
AHI1	Ahi1	Q-ProSPG
AHNAK	Ahnak	Q-ProSPG
AHR	Ahr	Q-ProSPG
AHSG	Ahsg	Q-ProSPG
C16orf54	AI467606	Q-ProSPG
C11orf87	AI593442	Q-ProSPG
C2orf49	AI597479	Diff.ed SPG
C11orf68	AI837181	Diff.ing SPG
AIDA	Aida	Diff.ed SPG
AIFM1	Aifm1	Diff.ing SPG
AIG1	Aig1	T-ProSPG
AIG1	Aig1	Q-ProSPG
AIM2	Aim2	T-ProSPG
AIM2	Aim2	Undiff.ed SPG
AIMP1	Aimp1	Q-ProSPG
AIPL1	Aipl1	Q-ProSPG
AIRE	Aire	Q-ProSPG
AK1	Ak1	Q-ProSPG
AK2	Ak2	T-ProSPG
AK3	Ak3	Q-ProSPG
AK6	Ak6	Diff.ing SPG
AK7	Ak7	Q-ProSPG
AK8	Ak8	Q-ProSPG
AK9	Ak9	Q-ProSPG
AKAP1	Akap1	Diff.ing SPG
AKAP11	Akap11	Diff.ing SPG
AKAP13	Akap13	Q-ProSPG
AKAP5	Akap5	Undiff.ed SPG
AKAP5	Akap5	Diff.ing SPG
AKAP6	Akap6	Q-ProSPG
AKAP8L	Akap8l	Q-ProSPG
AKAP8L	Akap8l	Diff.ed SPG
AKIP1	Akip1	Q-ProSPG
AKIRIN2	Akirin2	Q-ProSPG
AKR1B10	Akr1b8	T-ProSPG
AKR1B10	Akr1b8	Q-ProSPG
AKR1E2	Akr1e1	Diff.ing SPG
AKR7A2	Akr7a5	Diff.ing SPG
AKT1	Akt1	Diff.ing SPG
AKT1S1	Akt1s1	Diff.ed SPG
AKT2	Akt2	Q-ProSPG
ALAD	Alad	Diff.ing SPG
ALCAM	Alcam	Q-ProSPG
ALDH16A1	Aldh16a1	Diff.ing SPG
ALDH16A1	Aldh16a1	Undiff.ed SPG
ALDH1A1	Aldh1a1	Diff.ed SPG
ALDH1A3	Aldh1a3	Undiff.ed SPG
ALDH1B1	Aldh1b1	T-ProSPG
ALDH1L1	Aldh1l1	Q-ProSPG
ALDH2	Aldh2	Q-ProSPG
ALDH3A1	Aldh3a1	Q-ProSPG
ALDH3B1	Aldh3b1	Q-ProSPG
ALDH5A1	Aldh5a1	Q-ProSPG
ALDH6A1	Aldh6a1	Diff.ed SPG
ALDH6A1	Aldh6a1	Q-ProSPG
ALDH9A1	Aldh9a1	Diff.ing SPG
ALDOA	Aldoa	Undiff.ed SPG
ALDOB	Aldob	Q-ProSPG
ALDOC	Aldoc	Q-ProSPG
ALG14	Alg14	Diff.ing SPG
ALG14	Alg14	Undiff.ed SPG
ALG2	Alg2	Diff.ing SPG
ALG3	Alg3	Diff.ed SPG
ALKBH1	Alkbh1	T-ProSPG
ALKBH3	Alkbh3	Diff.ed SPG
ALKBH4	Alkbh4	Diff.ing SPG
ALKBH6	Alkbh6	Diff.ed SPG
ALMS1	Alms1	Q-ProSPG
ALOX12	Alox12	Q-ProSPG
ALOX12B	Alox12b	Q-ProSPG
ALOX15	Alox15	Q-ProSPG
ALOX5	Alox5	Q-ProSPG
ALOX5AP	Alox5ap	Q-ProSPG
ALOX15B	Alox8	Undiff.ed SPG
ALOXE3	Aloxe3	Q-ProSPG
ALPK1	Alpk1	Q-ProSPG
ALPK2	Alpk2	Undiff.ed SPG
ALPK3	Alpk3	Q-ProSPG
ALPL	Alpl	T-ProSPG
ALS2CL	Als2cl	Q-ProSPG
ALX1	Alx1	Diff.ed SPG
ALX1	Alx1	Q-ProSPG
ALX3	Alx3	Q-ProSPG
ALX4	Alx4	Q-ProSPG
AMBRA1	Ambra1	Q-ProSPG
AMDHD2	Amdhd2	Diff.ing SPG
AMFR	Amfr	Diff.ed SPG
AMHR2	Amhr2	Diff.ed SPG
AMMECR1	Ammecr1	Diff.ing SPG
AMN	Amn	Q-ProSPG
AMN	Amn	T-ProSPG
AMN1	Amn1	Diff.ed SPG
AMOTL1	Amotl1	Q-ProSPG
AMOTL2	Amotl2	Q-ProSPG
AMPD1	Ampd1	Q-ProSPG
AMPD2	Ampd2	Q-ProSPG
AMPD2	Ampd2	T-ProSPG
AMPH	Amph	T-ProSPG
AMPH	Amph	Q-ProSPG
AMY2A	Amy1	Q-ProSPG
AMZ1	Amz1	T-ProSPG
AMZ2	Amz2	T-ProSPG
ANAPC1	Anapc1	T-ProSPG
ANAPC13	Anapc13	T-ProSPG
ANAPC16	Anapc16	Diff.ed SPG
ANAPC7	Anapc7	Diff.ed SPG
ANGEL2	Angel2	Diff.ed SPG
ANGPTL4	Angptl4	T-ProSPG
ANKH	Ank	Q-ProSPG
ANKH	Ank	T-ProSPG
ANK3	Ank3	Q-ProSPG
ANK3	Ank3	T-ProSPG
ANKAR	Ankar	Diff.ed SPG
ANKAR	Ankar	Q-ProSPG
ANKEF1	Ankef1	Q-ProSPG
ANKFY1	Ankfy1	Undiff.ed SPG
ANKIB1	Ankib1	Diff.ed SPG
ANKK1	Ankk1	Q-ProSPG
ANKLE1	Ankle1	Diff.ed SPG
ANKLE2	Ankle2	Q-ProSPG
ANKMY2	Ankmy2	Q-ProSPG
ANKRD1	Ankrd1	Q-ProSPG
ANKRD10	Ankrd10	Diff.ing SPG
ANKRD13A	Ankrd13a	Diff.ed SPG
ANKRD13B	Ankrd13b	Q-ProSPG
ANKRD13C	Ankrd13c	Diff.ing SPG
ANKRD13D	Ankrd13d	Q-ProSPG
ANKRD2	Ankrd2	Q-ProSPG
ANKRD29	Ankrd29	Q-ProSPG
ANKRD33B	Ankrd33b	Q-ProSPG
ANKRD34B	Ankrd34b	Q-ProSPG
ANKRD35	Ankrd35	Q-ProSPG
ANKRD40	Ankrd40	Diff.ed SPG
ANKRD42	Ankrd42	Diff.ed SPG
ANKRD42	Ankrd42	Q-ProSPG
ANKRD44	Ankrd44	Q-ProSPG
ANKRD55	Ankrd55	T-ProSPG
ANKRD55	Ankrd55	Q-ProSPG
ANKRD60	Ankrd60	Diff.ed SPG
ANKRD66	Ankrd66	T-ProSPG
ANKRD7	Ankrd7	Diff.ed SPG
ANKS1A	Anks1	Q-ProSPG
ANKS3	Anks3	Diff.ed SPG
ANKZF1	Ankzf1	Diff.ed SPG
ANLN	Anln	Undiff.ed SPG
ANO1	Ano1	Q-ProSPG
ANO10	Ano10	Diff.ed SPG
ANO2	Ano2	Q-ProSPG
ANO4	Ano4	Q-ProSPG
ANO4	Ano4	T-ProSPG
ANO7	Ano7	Q-ProSPG
ANO8	Ano8	Q-ProSPG
ANO9	Ano9	Q-ProSPG
ANTXR1	Antxr1	Q-ProSPG
ANTXR2	Antxr2	Q-ProSPG
ANXA1	Anxa1	Q-ProSPG
ANXA2	Anxa2	Q-ProSPG
ANXA2	Anxa2	T-ProSPG
ANXA3	Anxa3	Q-ProSPG
ANXA3	Anxa3	T-ProSPG
ANXA6	Anxa6	Q-ProSPG
ANXA6	Anxa6	T-ProSPG
ANXA7	Anxa7	Undiff.ed SPG
ANXA7	Anxa7	T-ProSPG
AOC2	Aoc2	T-ProSPG
AOX1	Aox1	Q-ProSPG
AP1B1	Ap1b1	Q-ProSPG
AP1G2	Ap1g2	Q-ProSPG
AP1M1	Ap1m1	Diff.ed SPG
AP1M2	Ap1m2	Undiff.ed SPG
AP1M2	Ap1m2	Q-ProSPG
AP1S1	Ap1s1	Q-ProSPG
AP1S1	Ap1s1	T-ProSPG
AP1S3	Ap1s3	Diff.ing SPG
AP2A2	Ap2a2	Q-ProSPG
AP3B1	Ap3b1	Q-ProSPG
AP3B2	Ap3b2	Q-ProSPG
AP3B2	Ap3b2	T-ProSPG
AP3D1	Ap3d1	Diff.ed SPG
AP3M2	Ap3m2	T-ProSPG
AP3M2	Ap3m2	Q-ProSPG
AP4B1	Ap4b1	Diff.ed SPG
AP4S1	Ap4s1	T-ProSPG
AP5S1	Ap5s1	Q-ProSPG
AP5Z1	Ap5z1	Q-ProSPG
APBA1	Apba1	Q-ProSPG
APBB1IP	Apbb1ip	Q-ProSPG
APEH	Apeh	Diff.ed SPG
APEX2	Apex2	Undiff.ed SPG
APEX2	Apex2	T-ProSPG
APIP	Apip	Diff.ing SPG
APLF	Aplf	Diff.ing SPG
APLP1	Aplp1	T-ProSPG
APLP1	Aplp1	Undiff.ed SPG
APOA1	Apoa1	T-ProSPG
APOA2	Apoa2	T-ProSPG
APOBEC1	Apobec1	Q-ProSPG
APOBEC2	Apobec2	Q-ProSPG
APOBR	Apobr	Q-ProSPG
APOD	Apod	T-ProSPG
APOD	Apod	Q-ProSPG
APOE	Apoe	Diff.ed SPG
APOH	Apoh	Q-ProSPG
APOO	Apoo	Q-ProSPG
APOOL	Apool	Q-ProSPG
COA8	Apopt1	Diff.ed SPG
APP	App	Diff.ed SPG
APPL1	Appl1	Diff.ed SPG
APPL2	Appl2	T-ProSPG
AQP11	Aqp11	Diff.ed SPG
AQP2	Aqp2	Diff.ed SPG
AQP2	Aqp2	Q-ProSPG
AQP9	Aqp9	Diff.ed SPG
AR	Ar	Q-ProSPG
ARAF	Araf	Q-ProSPG
ARAP3	Arap3	T-ProSPG
ARCN1	Arcn1	Diff.ed SPG
AREG	Areg	Q-ProSPG
ARF3	Arf3	Q-ProSPG
ARF5	Arf5	T-ProSPG
ARF6	Arf6	T-ProSPG
ARFGAP3	Arfgap3	Diff.ed SPG
ARFGEF2	Arfgef2	Diff.ed SPG
ARFIP1	Arfip1	Diff.ed SPG
ARFRP1	Arfrp1	Diff.ed SPG
ARGLU1	Arglu1	Q-ProSPG
ARHGAP17	Arhgap17	Diff.ing SPG
ARHGAP18	Arhgap18	T-ProSPG
ARHGAP21	Arhgap21	Q-ProSPG
ARHGAP24	Arhgap24	Q-ProSPG
ARHGAP24	Arhgap24	T-ProSPG
ARHGAP26	Arhgap26	T-ProSPG
ARHGAP26	Arhgap26	Undiff.ed SPG
ARHGAP27	Arhgap27	T-ProSPG
ARHGAP27	Arhgap27	Q-ProSPG
ARHGAP30	Arhgap30	Q-ProSPG
ARHGAP31	Arhgap31	T-ProSPG
ARHGAP31	Arhgap31	Q-ProSPG
ARHGAP33	Arhgap33	Q-ProSPG
ARHGAP35	Arhgap35	Q-ProSPG
ARHGAP36	Arhgap36	Q-ProSPG
ARHGAP40	Arhgap40	Q-ProSPG
ARHGAP45	Arhgap45	T-ProSPG
ARHGAP8	Arhgap8	T-ProSPG
ARHGAP8	Arhgap8	Q-ProSPG
ARHGDIB	Arhgdib	Q-ProSPG
ARHGEF1	Arhgef1	T-ProSPG
ARHGEF10	Arhgef10	Q-ProSPG
ARHGEF10L	Arhgef10l	Q-ProSPG
ARHGEF15	Arhgef15	Undiff.ed SPG
ARHGEF15	Arhgef15	T-ProSPG
ARHGEF16	Arhgef16	Q-ProSPG
ARHGEF17	Arhgef17	T-ProSPG
ARHGEF2	Arhgef2	T-ProSPG
ARHGEF25	Arhgef25	Q-ProSPG
ARHGEF26	Arhgef26	Q-ProSPG
ARHGEF3	Arhgef3	Diff.ing SPG
ARHGEF39	Arhgef39	Undiff.ed SPG
ARHGEF40	Arhgef40	Undiff.ed SPG
ARHGEF40	Arhgef40	T-ProSPG
ARHGEF5	Arhgef5	Q-ProSPG
ARHGEF6	Arhgef6	Q-ProSPG
ARHGEF7	Arhgef7	Diff.ing SPG
ARHGEF9	Arhgef9	Q-ProSPG
ARHGEF9	Arhgef9	T-ProSPG
ARID3C	Arid3c	Q-ProSPG
ARID4B	Arid4b	Diff.ed SPG
ARID5A	Arid5a	Diff.ing SPG
ARIH1	Arih1	Q-ProSPG
ARIH2	Arih2	Diff.ed SPG
ARL13B	Arl13b	Q-ProSPG
ARL13B	Arl13b	Diff.ed SPG
ARL14EP	Arl14ep	Diff.ing SPG
ARL14EPL	Arl14epl	Q-ProSPG
ARL15	Arl15	T-ProSPG
ARL2BP	Arl2bp	Q-ProSPG
ARL4A	Arl4a	Q-ProSPG
ARL4D	Arl4d	T-ProSPG
ARL5B	Arl5b	Diff.ing SPG
ARL5C	Arl5c	Undiff.ed SPG
ARL6	Arl6	Diff.ed SPG
ARL6IP5	Arl6ip5	Q-ProSPG
ARL8A	Arl8a	T-ProSPG
ARL8A	Arl8a	Q-ProSPG
ARL8B	Arl8b	T-ProSPG
ARL8B	Arl8b	Diff.ed SPG
ARMC10	Armc10	T-ProSPG
ARMC10	Armc10	Undiff.ed SPG
ARMC3	Armc3	Q-ProSPG
ARMC8	Armc8	Diff.ed SPG
ARMC9	Armc9	Q-ProSPG
ARMCX2	Armcx2	Q-ProSPG
ARMCX3	Armcx3	Q-ProSPG
ARMCX4	Armcx4	Q-ProSPG
ARMCX6	Armcx6	Q-ProSPG
ARMH1	Armh1	Diff.ed SPG
ARMT1	Armt1	Diff.ed SPG
ARNTL	Arntl	Q-ProSPG
ARNTL	Arntl	T-ProSPG
ARNTL2	Arntl2	Q-ProSPG
ARPC1A	Arpc1a	Q-ProSPG
ARPC1B	Arpc1b	T-ProSPG
ARPC3	Arpc3	Undiff.ed SPG
ARPC3	Arpc3	T-ProSPG
ARPC4	Arpc4	Undiff.ed SPG
ARPC4	Arpc4	T-ProSPG
ARPC5L	Arpc5l	T-ProSPG
ARPP21	Arpp21	Q-ProSPG
ARRB1	Arrb1	T-ProSPG
ARRB2	Arrb2	Q-ProSPG
ARRDC1	Arrdc1	Diff.ed SPG
ARRDC2	Arrdc2	Diff.ing SPG
ARSG	Arsg	T-ProSPG
ARSK	Arsk	Q-ProSPG
ART1	Art1	Q-ProSPG
ART5	Art5	Q-ProSPG
ARVCF	Arvcf	Q-ProSPG
AS3MT	As3mt	Q-ProSPG
ASAP1	Asap1	Q-ProSPG
ASB1	Asb1	Diff.ed SPG
ASB1	Asb1	Q-ProSPG
ASB13	Asb13	Q-ProSPG
ASB14	Asb14	Q-ProSPG
ASB17	Asb17	Q-ProSPG
ASB2	Asb2	Q-ProSPG
ASB4	Asb4	Q-ProSPG
ASB6	Asb6	T-ProSPG
ASB8	Asb8	Q-ProSPG
ASCC1	Ascc1	Q-ProSPG
ASCL2	Ascl2	Diff.ing SPG
ASGR1	Asgr1	Q-ProSPG
ASGR2	Asgr2	Q-ProSPG
ASH2L	Ash2l	Q-ProSPG
ASIC2	Asic2	Q-ProSPG
ASNS	Asns	Q-ProSPG
ASPA	Aspa	T-ProSPG
ASPA	Aspa	Q-ProSPG
ASPH	Asph	Q-ProSPG
ASPM	Aspm	Undiff.ed SPG
ASPM	Aspm	Diff.ing SPG
ASPN	Aspn	Diff.ed SPG
ASPRV1	Asprv1	Q-ProSPG
ASRGL1	Asrgl1	Diff.ed SPG
ASS1	Ass1	Diff.ed SPG
ASS1	Ass1	Diff.ing SPG
ASTN1	Astn1	Q-ProSPG
ASXL2	Asxl2	Diff.ed SPG
ASXL2	Asxl2	Q-ProSPG
ATAD2	Atad2	T-ProSPG
ATAD2	Atad2	Q-ProSPG
ATAD5	Atad5	Diff.ed SPG
ATCAY	Atcay	Q-ProSPG
ATF1	Atf1	Diff.ed SPG
ATF2	Atf2	Diff.ed SPG
ATF4	Atf4	Diff.ed SPG
ATF6	Atf6	Diff.ed SPG
ATF6B	Atf6b	Diff.ed SPG
ATG16L2	Atg16l2	Q-ProSPG
ATG2B	Atg2b	Q-ProSPG
ATG3	Atg3	Q-ProSPG
ATG4D	Atg4d	Diff.ed SPG
ATG7	Atg7	Diff.ing SPG
ATG9A	Atg9a	Diff.ed SPG
ATG9A	Atg9a	Q-ProSPG
ATIC	Atic	Undiff.ed SPG
ATIC	Atic	Diff.ing SPG
ATL1	Atl1	Diff.ed SPG
ATL2	Atl2	Undiff.ed SPG
ATL2	Atl2	Diff.ed SPG
ATL3	Atl3	Diff.ed SPG
ATM	Atm	Diff.ing SPG
ATMIN	Atmin	Q-ProSPG
ATN1	Atn1	Q-ProSPG
ATN1	Atn1	T-ProSPG
ATOH8	Atoh8	Diff.ing SPG
ATOX1	Atox1	T-ProSPG
ATP10A	Atp10a	Q-ProSPG
ATP11A	Atp11a	Q-ProSPG
ATP11B	Atp11b	Q-ProSPG
ATP11B	Atp11b	T-ProSPG
ATP12A	Atp12a	Q-ProSPG
ATP13A2	Atp13a2	T-ProSPG
ATP1A1	Atp1a1	T-ProSPG
ATP1A3	Atp1a3	Q-ProSPG
ATP1B2	Atp1b2	Diff.ed SPG
ATP23	Atp23	Diff.ing SPG
ATP2A2	Atp2a2	Diff.ed SPG
ATP2B1	Atp2b1	Q-ProSPG
ATP2B2	Atp2b2	Q-ProSPG
ATP2B4	Atp2b4	T-ProSPG
ATP2B4	Atp2b4	Q-ProSPG
ATP2C2	Atp2c2	Q-ProSPG
ATP4A	Atp4a	Q-ProSPG
ATP5MC2	Atp5g2	Diff.ed SPG
ATP5MC3	Atp5g3	Q-ProSPG
ATP6AP1	Atp6ap1	Diff.ed SPG
ATP6V0A1	Atp6v0a1	Diff.ed SPG
ATP6V0A4	Atp6v0a4	Q-ProSPG
ATP6V0D2	Atp6v0d2	Q-ProSPG
ATP6V1B2	Atp6v1b2	Q-ProSPG
ATP6V1C2	Atp6v1c2	Q-ProSPG
ATP6V1D	Atp6v1d	Diff.ed SPG
ATP6V1E1	Atp6v1e1	Q-ProSPG
ATP6V1G1	Atp6v1g1	Diff.ed SPG
ATP6V1G2	Atp6v1g2	Q-ProSPG
ATP6V1G2	Atp6v1g2	T-ProSPG
ATP6V1H	Atp6v1h	Diff.ed SPG
ATP7B	Atp7b	Q-ProSPG
ATP8A1	Atp8a1	Q-ProSPG
ATP8A1	Atp8a1	T-ProSPG
ATP8A2	Atp8a2	Q-ProSPG
ATP8B3	Atp8b3	Diff.ed SPG
ATP8B4	Atp8b4	Q-ProSPG
ATP9B	Atp9b	Diff.ed SPG
ATPAF1	Atpaf1	Diff.ed SPG
ATR	Atr	Diff.ed SPG
ATRN	Atrn	Q-ProSPG
ATXN10	Atxn10	Diff.ed SPG
ATXN2L	Atxn2l	Diff.ed SPG
ATXN7L1	Atxn7l1	Q-ProSPG
ATXN7L2	Atxn7l2	Q-ProSPG
ATXN7L3B	Atxn7l3b	Diff.ing SPG
C16orf89	AU021092	Diff.ed SPG
KIAA0319L	AU040320	Diff.ed SPG
KIAA0319L	AU040320	Q-ProSPG
AUH	Auh	Q-ProSPG
AUNIP	Aunip	Undiff.ed SPG
AURKA	Aurka	Undiff.ed SPG
AURKC	Aurkc	Q-ProSPG
AUTS2	Auts2	Q-ProSPG
AVEN	Aven	Q-ProSPG
AVIL	Avil	Q-ProSPG
AVP	Avp	Q-ProSPG
C7orf25	AW209491	Undiff.ed SPG
AXDND1	Axdnd1	Q-ProSPG
AXDND1	Axdnd1	Diff.ed SPG
AXIN2	Axin2	Q-ProSPG
AXL	Axl	T-ProSPG
AXL	Axl	Q-ProSPG
B3GALNT1	B3galnt1	Diff.ed SPG
B3GALT1	B3galt1	Q-ProSPG
B3GALT1	B3galt1	T-ProSPG
B3GALT6	B3galt6	Diff.ed SPG
B3GALT6	B3galt6	Diff.ing SPG
B3GAT1	B3gat1	Q-ProSPG
B3GAT3	B3gat3	Q-ProSPG
B3GLCT	B3glct	Q-ProSPG
B3GNT2	B3gnt2	Q-ProSPG
B3GNT7	B3gnt7	Q-ProSPG
B3GNT7	B3gnt7	T-ProSPG
B4GALNT1	B4galnt1	T-ProSPG
B4GALT1	B4galt1	Undiff.ed SPG
B4GALT2	B4galt2	Q-ProSPG
B4GALT4	B4galt4	T-ProSPG
B4GALT5	B4galt5	Q-ProSPG
B4GALT6	B4galt6	T-ProSPG
B4GALT6	B4galt6	Q-ProSPG
B4GALT7	B4galt7	Diff.ed SPG
B4GAT1	B4gat1	Undiff.ed SPG
B4GAT1	B4gat1	T-ProSPG
B9D1	B9d1	Diff.ed SPG
B9D1	B9d1	Q-ProSPG
BABAM1	Babam1	Diff.ed SPG
BABAM1	Babam1	Diff.ing SPG
BACE1	Bace1	Q-ProSPG
BACE2	Bace2	Q-ProSPG
BACH2	Bach2	Q-ProSPG
BAD	Bad	Diff.ed SPG
BAG2	Bag2	Diff.ed SPG
BAHCC1	Bahcc1	Diff.ing SPG
BAHCC1	Bahcc1	Q-ProSPG
BAIAP2L1	Baiap2l1	Q-ProSPG
BAIAP3	Baiap3	Q-ProSPG
BANF2	Banf2	Q-ProSPG
BANP	Banp	Diff.ing SPG
BARD1	Bard1	Diff.ed SPG
BARD1	Bard1	Diff.ing SPG
BASP1	Basp1	Diff.ed SPG
BASP1	Basp1	Diff.ing SPG
BATF	Batf	Q-ProSPG
BATF3	Batf3	Q-ProSPG
BATF3	Batf3	T-ProSPG
BAX	Bax	Diff.ing SPG
BAZ2A	Baz2a	Diff.ed SPG
BBIP1	Bbip1	Diff.ed SPG
BBOF1	Bbof1	Diff.ed SPG
BBS1	Bbs1	Diff.ed SPG
BBS2	Bbs2	Diff.ed SPG
BBS5	Bbs5	Diff.ed SPG
BBS9	Bbs9	Diff.ed SPG
BBX	Bbx	Q-ProSPG
C16orf91	BC003965	Diff.ing SPG
C16orf91	BC003965	Undiff.ed SPG
C6orf89	BC004004	Diff.ed SPG
C1orf54	BC028528	T-ProSPG
C1orf54	BC028528	Undiff.ed SPG
C18orf32	BC031181	Diff.ed SPG
C18orf32	BC031181	T-ProSPG
C12orf60	BC049715	Q-ProSPG
C12orf60	BC049715	Diff.ed SPG
C11orf16	BC051019	Q-ProSPG
BCAM	Bcam	Q-ProSPG
BCAN	Bcan	Q-ProSPG
BCAR3	Bcar3	T-ProSPG
BCAR3	Bcar3	Q-ProSPG
BCAS1	Bcas1	T-ProSPG
BCAS1	Bcas1	Q-ProSPG
BCAT1	Bcat1	T-ProSPG
BCAT1	Bcat1	Q-ProSPG
BCAT2	Bcat2	Diff.ed SPG
BCKDHB	Bckdhb	T-ProSPG
BCKDK	Bckdk	Diff.ing SPG
BCKDK	Bckdk	Undiff.ed SPG
BCL11A	Bcl11a	Q-ProSPG
BCL11B	Bcl11b	Q-ProSPG
BCL2L1	Bcl2l1	Q-ProSPG
BCL2L11	Bcl2l11	Diff.ing SPG
BCL2L12	Bcl2l12	Diff.ed SPG
BCL2L14	Bcl2l14	Q-ProSPG
BCL2L2	Bcl2l2	Q-ProSPG
BCL6B	Bcl6b	T-ProSPG
BCL6B	Bcl6b	Undiff.ed SPG
BCL7B	Bcl7b	Q-ProSPG
BCL7C	Bcl7c	Diff.ing SPG
BCO1	Bco1	Q-ProSPG
BCO2	Bco2	Q-ProSPG
BCOR	Bcor	Q-ProSPG
BCORL1	Bcorl1	Q-ProSPG
BCR	Bcr	T-ProSPG
BDH1	Bdh1	Q-ProSPG
BDH1	Bdh1	T-ProSPG
BDH2	Bdh2	Q-ProSPG
BDNF	Bdnf	Q-ProSPG
BEAN1	Bean1	Q-ProSPG
BECN1	Becn1	Diff.ed SPG
BEGAIN	Begain	Q-ProSPG
BEND5	Bend5	Q-ProSPG
BEND6	Bend6	T-ProSPG
BEND6	Bend6	Q-ProSPG
BEND7	Bend7	Q-ProSPG
BEST2	Best2	Q-ProSPG
BET1	Bet1	Diff.ed SPG
BEX1	Bex2	Q-ProSPG
BEX3	Bex3	Q-ProSPG
BEX4	Bex4	Q-ProSPG
BFSP2	Bfsp2	Q-ProSPG
BHLHE40	Bhlhe40	T-ProSPG
BHMT	Bhmt	Diff.ed SPG
BHMT2	Bhmt2	Q-ProSPG
BICD1	Bicd1	Q-ProSPG
BICDL2	Bicdl2	Q-ProSPG
BICRA	Bicra	Q-ProSPG
BID	Bid	Diff.ing SPG
BIK	Bik	Diff.ing SPG
BIK	Bik	T-ProSPG
BIK	Bik	Undiff.ed SPG
BIN3	Bin3	Q-ProSPG
BIVM	Bivm	T-ProSPG
BLCAP	Blcap	Q-ProSPG
BLNK	Blnk	Q-ProSPG
BLOC1S1	Bloc1s1	Diff.ing SPG
BLOC1S4	Bloc1s4	Diff.ed SPG
BLOC1S5	Bloc1s5	T-ProSPG
BLVRB	Blvrb	Diff.ing SPG
BLZF1	Blzf1	Diff.ed SPG
COMMD3-BMI1	Bmi1	Q-ProSPG
BMP1	Bmp1	Q-ProSPG
BMP2	Bmp2	Q-ProSPG
BMP2K	Bmp2k	Diff.ed SPG
BMP3	Bmp3	Q-ProSPG
BMP4	Bmp4	Q-ProSPG
BMS1	Bms1	Q-ProSPG
BMT2	Bmt2	Q-ProSPG
BMX	Bmx	Q-ProSPG
BNIP1	Bnip1	Q-ProSPG
BNIP3	Bnip3	Diff.ing SPG
BNIP3	Bnip3	Diff.ed SPG
BOC	Boc	Q-ProSPG
BOD1	Bod1	Q-ProSPG
BOD1L1	Bod1l	Q-ProSPG
BOLA1	Bola1	Undiff.ed SPG
BOLA1	Bola1	Diff.ing SPG
BORCS6	Borcs6	Diff.ed SPG
BORCS7	Borcs7	Diff.ed SPG
BORCS8	Borcs8	Diff.ing SPG
BPGM	Bpgm	Diff.ed SPG
BPHL	Bphl	Diff.ed SPG
BPI	Bpi	Diff.ed SPG
BPIFB1	Bpifb1	Q-ProSPG
BPIFB4	Bpifb4	Q-ProSPG
BPIFC	Bpifc	Q-ProSPG
BPTF	Bptf	Q-ProSPG
BRAF	Braf	Q-ProSPG
BRAP	Brap	Diff.ed SPG
BRAT1	Brat1	Diff.ing SPG
BRCA1	Brca1	Diff.ing SPG
BRCA2	Brca2	Diff.ed SPG
BRD2	Brd2	Q-ProSPG
BRD7	Brd7	Diff.ed SPG
BRD9	Brd9	Diff.ed SPG
BRF1	Brf1	Diff.ing SPG
BRI3	Bri3	Q-ProSPG
BRINP1	Brinp1	Q-ProSPG
BRINP2	Brinp2	Q-ProSPG
BSCL2	Bscl2	Diff.ed SPG
BSN	Bsn	Q-ProSPG
BSPRY	Bspry	Q-ProSPG
BST1	Bst1	Q-ProSPG
BTAF1	Btaf1	Diff.ed SPG
BTBD1	Btbd1	Diff.ed SPG
BTBD10	Btbd10	Diff.ed SPG
BTBD11	Btbd11	Q-ProSPG
BTBD16	Btbd16	Diff.ed SPG
BTBD17	Btbd17	T-ProSPG
BTBD18	Btbd18	T-ProSPG
BTBD2	Btbd2	Q-ProSPG
BTBD6	Btbd6	Diff.ing SPG
BTBD7	Btbd7	Undiff.ed SPG
BTD	Btd	Q-ProSPG
BTG2	Btg2	T-ProSPG
BTG4	Btg4	Diff.ed SPG
BTNL9	Btnl9	Q-ProSPG
BUB1	Bub1	Diff.ed SPG
BUB1B	Bub1b	Undiff.ed SPG
BUB1B	Bub1b	Diff.ing SPG
BUB3	Bub3	Undiff.ed SPG
BUD13	Bud13	Q-ProSPG
BVES	Bves	Q-ProSPG
BZW2	Bzw2	Q-ProSPG
C8orf82	C030006K11Rik	Diff.ed SPG
C1orf115	C130074G19Rik	Q-ProSPG
C1QL1	C1ql1	T-ProSPG
C1QL4	C1ql4	Q-ProSPG
C1QTNF12	C1qtnf12	Q-ProSPG
C2	C2	Diff.ed SPG
C2CD2L	C2cd2l	Q-ProSPG
C2CD4B	C2cd4b	Diff.ed SPG
C3	C3	Q-ProSPG
C4B	C4b	Q-ProSPG
KIAA1522	C77080	T-ProSPG
C9	C9	Q-ProSPG
CABCOCO1	Cabcoco1	Q-ProSPG
CABCOCO1	Cabcoco1	Diff.ed SPG
CABLES1	Cables1	Q-ProSPG
CABLES2	Cables2	Diff.ed SPG
CABP2	Cabp2	Q-ProSPG
CACHD1	Cachd1	Q-ProSPG
CACNA1A	Cacna1a	Q-ProSPG
CACNA1B	Cacna1b	Q-ProSPG
CACNA1C	Cacna1c	Q-ProSPG
CACNA1E	Cacna1e	Q-ProSPG
CACNA1G	Cacna1g	Q-ProSPG
CACNA2D2	Cacna2d2	Q-ProSPG
CACNA2D3	Cacna2d3	Q-ProSPG
CACNB1	Cacnb1	Q-ProSPG
CACNB2	Cacnb2	Q-ProSPG
CACNG2	Cacng2	Q-ProSPG
CACNG4	Cacng4	Q-ProSPG
CACNG5	Cacng5	Q-ProSPG
CACNG6	Cacng6	Q-ProSPG
CACNG8	Cacng8	Q-ProSPG
CADM1	Cadm1	Diff.ed SPG
CADPS	Cadps	Q-ProSPG
CAGE1	Cage1	Diff.ed SPG
CALB1	Calb1	Q-ProSPG
CALCR	Calcr	Q-ProSPG
CALHM2	Calhm2	Q-ProSPG
CALML4	Calml4	Q-ProSPG
CALN1	Caln1	Q-ProSPG
CALY	Caly	Q-ProSPG
CAMK2A	Camk2a	Q-ProSPG
CAMK2D	Camk2d	Q-ProSPG
CAMK4	Camk4	Diff.ing SPG
CAMKK2	Camkk2	T-ProSPG
CAMKMT	Camkmt	Diff.ed SPG
CAMKV	Camkv	Q-ProSPG
CAMP	Camp	Q-ProSPG
CAND1	Cand1	Diff.ed SPG
CAND2	Cand2	Q-ProSPG
CANT1	Cant1	Diff.ed SPG
CAP2	Cap2	Q-ProSPG
CAPG	Capg	Q-ProSPG
CAPG	Capg	T-ProSPG
CAPG	Capg	Undiff.ed SPG
CAPN1	Capn1	Q-ProSPG
CAPN10	Capn10	Q-ProSPG
CAPN11	Capn11	Q-ProSPG
CAPN12	Capn12	Q-ProSPG
CAPN15	Capn15	Diff.ing SPG
CAPN3	Capn3	Q-ProSPG
CAPN5	Capn5	Q-ProSPG
CAPN6	Capn6	Q-ProSPG
CAPN9	Capn9	Q-ProSPG
CAPNS1	Capns1	Diff.ed SPG
CAPSL	Capsl	Undiff.ed SPG
CAPSL	Capsl	Q-ProSPG
CAPZB	Capzb	T-ProSPG
CA1	Car1	Q-ProSPG
CA10	Car10	Q-ProSPG
CA13	Car13	Q-ProSPG
CA2	Car2	Q-ProSPG
CA3	Car3	Q-ProSPG
CA4	Car4	T-ProSPG
CA5A	Car5a	Q-ProSPG
CA5B	Car5b	Q-ProSPG
CA6	Car6	Undiff.ed SPG
CA6	Car6	T-ProSPG
CA6	Car6	Q-ProSPG
CA7	Car7	Q-ProSPG
CA8	Car8	Q-ProSPG
CA9	Car9	Q-ProSPG
CARD11	Card11	Q-ProSPG
CARD19	Card19	Q-ProSPG
CARD6	Card6	T-ProSPG
CARMIL1	Carmil1	Q-ProSPG
CARMIL1	Carmil1	T-ProSPG
CARMIL3	Carmil3	Q-ProSPG
CASC1	Casc1	Diff.ed SPG
GOLM2	Casc4	T-ProSPG
GOLM2	Casc4	Undiff.ed SPG
CASD1	Casd1	Q-ProSPG
CASK	Cask	Q-ProSPG
CASP1	Casp1	Q-ProSPG
CASP14	Casp14	Q-ProSPG
CASP3	Casp3	Undiff.ed SPG
CASP6	Casp6	T-ProSPG
CASP7	Casp7	T-ProSPG
CASP8	Casp8	Q-ProSPG
CASP8	Casp8	T-ProSPG
CASQ1	Casq1	Q-ProSPG
CASQ1	Casq1	T-ProSPG
CASZ1	Casz1	Q-ProSPG
CATSPER2	Catsper2	Diff.ed SPG
CATSPERB	Catsperb	Diff.ed SPG
CATSPERD	Catsperd	Diff.ed SPG
CATSPERD	Catsperd	Q-ProSPG
CATSPERZ	Catsperz	Diff.ed SPG
CAV3	Cav3	Q-ProSPG
CAVIN3	Cavin3	Q-ProSPG
CBFA2T3	Cbfa2t3	Q-ProSPG
CBFB	Cbfb	T-ProSPG
CBLB	Cblb	Q-ProSPG
CBLB	Cblb	Diff.ing SPG
CBLC	Cblc	Q-ProSPG
CBLN1	Cbln1	Q-ProSPG
CBLN2	Cbln2	Undiff.ed SPG
CBR1	Cbr1	Q-ProSPG
CBR3	Cbr3	T-ProSPG
CBR3	Cbr3	Undiff.ed SPG
CBR4	Cbr4	Diff.ed SPG
CBS	Cbs	Q-ProSPG
CBX2	Cbx2	Diff.ing SPG
CBX4	Cbx4	Diff.ing SPG
CBX8	Cbx8	Q-ProSPG
CBY1	Cby1	Diff.ed SPG
CC2D1A	Cc2d1a	Diff.ing SPG
CC2D2A	Cc2d2a	Q-ProSPG
CCAR1	Ccar1	Diff.ed SPG
CCAR2	Ccar2	Diff.ed SPG
CCAR2	Ccar2	Q-ProSPG
CCDC102A	Ccdc102a	Q-ProSPG
CCDC103	Ccdc103	Diff.ed SPG
CCDC107	Ccdc107	Diff.ed SPG
CCDC113	Ccdc113	Q-ProSPG
CCDC114	Ccdc114	Diff.ed SPG
CCDC114	Ccdc114	Q-ProSPG
CCDC115	Ccdc115	Diff.ed SPG
CCDC122	Ccdc122	Diff.ed SPG
CCDC124	Ccdc124	Diff.ed SPG
CCDC125	Ccdc125	T-ProSPG
CCDC13	Ccdc13	Q-ProSPG
CCDC13	Ccdc13	Diff.ed SPG
CCDC134	Ccdc134	Diff.ed SPG
CCDC136	Ccdc136	T-ProSPG
CCDC14	Ccdc14	Diff.ed SPG
CCDC141	Ccdc141	Undiff.ed SPG
CCDC141	Ccdc141	T-ProSPG
CCDC141	Ccdc141	Diff.ing SPG
CCDC146	Ccdc146	Q-ProSPG
CCDC146	Ccdc146	Diff.ed SPG
CCDC15	Ccdc15	Diff.ed SPG
CCDC150	Ccdc150	Diff.ed SPG
CCDC151	Ccdc151	Diff.ed SPG
CCDC152	Ccdc152	Q-ProSPG
CCDC157	Ccdc157	Diff.ed SPG
CCDC158	Ccdc158	Diff.ed SPG
CCDC158	Ccdc158	Q-ProSPG
CCDC160	Ccdc160	Q-ProSPG
CCDC166	Ccdc166	Diff.ing SPG
CCDC169	Ccdc169	Q-ProSPG
CCDC170	Ccdc170	T-ProSPG
CCDC170	Ccdc170	Q-ProSPG
CCDC171	Ccdc171	Diff.ing SPG
CCDC174	Ccdc174	Q-ProSPG
CCDC175	Ccdc175	Q-ProSPG
CCDC18	Ccdc18	Diff.ed SPG
CCDC181	Ccdc181	Diff.ed SPG
CCDC181	Ccdc181	Q-ProSPG
CCDC184	Ccdc184	Q-ProSPG
CCDC189	Ccdc189	Q-ProSPG
CCDC191	Ccdc191	Q-ProSPG
CCDC32	Ccdc32	Diff.ing SPG
CCDC36	Ccdc36	Diff.ed SPG
CCDC38	Ccdc38	Q-ProSPG
CCDC39	Ccdc39	Diff.ed SPG
CCDC40	Ccdc40	Q-ProSPG
CCDC51	Ccdc51	Q-ProSPG
CCDC59	Ccdc59	Diff.ed SPG
CCDC60	Ccdc60	Diff.ed SPG
CCDC61	Ccdc61	Diff.ed SPG
CCDC63	Ccdc63	Q-ProSPG
CCDC65	Ccdc65	Q-ProSPG
CCDC65	Ccdc65	Diff.ed SPG
CCDC80	Ccdc80	Q-ProSPG
CCDC81	Ccdc81	Q-ProSPG
CCDC84	Ccdc84	Q-ProSPG
CCDC85B	Ccdc85b	Diff.ing SPG
CCDC87	Ccdc87	Diff.ed SPG
CCDC88A	Ccdc88a	Diff.ed SPG
CCDC89	Ccdc89	Diff.ed SPG
CCDC92B	Ccdc92b	Q-ProSPG
CCHCR1	Cchcr1	Diff.ed SPG
CCK	Cck	Q-ProSPG
CCK	Cck	T-ProSPG
CCL1	Ccl1	T-ProSPG
CCL17	Ccl17	Q-ProSPG
CCL22	Ccl22	Q-ProSPG
CCL22	Ccl22	T-ProSPG
CCNA1	Ccna1	Q-ProSPG
CCNB2	Ccnb2	Undiff.ed SPG
CCNC	Ccnc	Diff.ed SPG
CCND3	Ccnd3	T-ProSPG
CCNE1	Ccne1	T-ProSPG
CCNF	Ccnf	Undiff.ed SPG
CCNF	Ccnf	Diff.ing SPG
CCNG1	Ccng1	Diff.ing SPG
CCNJ	Ccnj	Diff.ing SPG
CCNK	Ccnk	Diff.ed SPG
CCNK	Ccnk	Q-ProSPG
CCNL2	Ccnl2	Q-ProSPG
CCP110	Ccp110	Diff.ed SPG
CCS	Ccs	Diff.ed SPG
CCS	Ccs	Diff.ing SPG
CCSAP	Ccsap	T-ProSPG
CCSAP	Ccsap	Q-ProSPG
CCSER1	Ccser1	Q-ProSPG
CCT6B	Cct6b	Diff.ed SPG
CCZ1	Ccz1	Diff.ed SPG
CD109	Cd109	Q-ProSPG
CD160	Cd160	Q-ProSPG
CD164L2	Cd164l2	Q-ProSPG
CD177	Cd177	Diff.ed SPG
CD1D	Cd1d1	Q-ProSPG
CD2	Cd2	Q-ProSPG
CD200	Cd200	Q-ProSPG
CD22	Cd22	Q-ProSPG
CD247	Cd247	Q-ProSPG
CD274	Cd274	Diff.ing SPG
CD2BP2	Cd2bp2	Diff.ing SPG
CD300A	Cd300a	Undiff.ed SPG
CD302	Cd302	T-ProSPG
CD302	Cd302	Q-ProSPG
CD34	Cd34	Q-ProSPG
CD36	Cd36	Diff.ed SPG
CD37	Cd37	Q-ProSPG
CD38	Cd38	T-ProSPG
CD3D	Cd3d	Q-ProSPG
CD40	Cd40	Q-ProSPG
CD63	Cd63	Diff.ed SPG
CD68	Cd68	T-ProSPG
CD69	Cd69	Q-ProSPG
CD7	Cd7	T-ProSPG
CD7	Cd7	Undiff.ed SPG
CD70	Cd70	Q-ProSPG
CD70	Cd70	Diff.ing SPG
CD79A	Cd79a	Q-ProSPG
CD79A	Cd79a	T-ProSPG
CD80	Cd80	Q-ProSPG
CD82	Cd82	Undiff.ed SPG
CD82	Cd82	T-ProSPG
CD86	Cd86	Q-ProSPG
CD8B	Cd8b1	Q-ProSPG
CD9	Cd9	Undiff.ed SPG
CD9	Cd9	T-ProSPG
CD93	Cd93	Undiff.ed SPG
CD93	Cd93	T-ProSPG
CD96	Cd96	Q-ProSPG
CDA	Cda	Undiff.ed SPG
CDA	Cda	T-ProSPG
CDAN1	Cdan1	Diff.ed SPG
CDC14A	Cdc14a	Q-ProSPG
CDC20	Cdc20	Undiff.ed SPG
CDC20	Cdc20	Diff.ing SPG
CDC20	Cdc20	Diff.ed SPG
CDC25A	Cdc25a	T-ProSPG
CDC25B	Cdc25b	Q-ProSPG
CDC25C	Cdc25c	Diff.ing SPG
CDC37L1	Cdc37l1	Diff.ed SPG
CDC42EP1	Cdc42ep1	Diff.ing SPG
CDC42EP3	Cdc42ep3	Undiff.ed SPG
CDC42EP3	Cdc42ep3	T-ProSPG
CDC42EP4	Cdc42ep4	Diff.ing SPG
CDC42EP4	Cdc42ep4	Diff.ed SPG
CDC42EP5	Cdc42ep5	Q-ProSPG
CDC42SE1	Cdc42se1	T-ProSPG
CDC42SE2	Cdc42se2	Diff.ed SPG
CDC7	Cdc7	Diff.ed SPG
CDCA2	Cdca2	Diff.ing SPG
CDCA2	Cdca2	Undiff.ed SPG
CDCA3	Cdca3	Undiff.ed SPG
CDCA5	Cdca5	Undiff.ed SPG
CDCA5	Cdca5	Diff.ing SPG
CDCA7	Cdca7	Diff.ing SPG
CDCA7	Cdca7	Undiff.ed SPG
CDCA7L	Cdca7l	Diff.ing SPG
CDCA8	Cdca8	Undiff.ed SPG
CDCP1	Cdcp1	Q-ProSPG
CDCP1	Cdcp1	T-ProSPG
CDH1	Cdh1	Undiff.ed SPG
CDH1	Cdh1	T-ProSPG
CDH10	Cdh10	Q-ProSPG
CDH11	Cdh11	Q-ProSPG
CDH13	Cdh13	T-ProSPG
CDH13	Cdh13	Q-ProSPG
CDH15	Cdh15	T-ProSPG
CDH17	Cdh17	Q-ProSPG
CDH2	Cdh2	Q-ProSPG
CDH20	Cdh20	Q-ProSPG
CDH22	Cdh22	Q-ProSPG
CDH3	Cdh3	Undiff.ed SPG
CDH3	Cdh3	T-ProSPG
CDH4	Cdh4	Q-ProSPG
CDH5	Cdh5	Q-ProSPG
CDHR1	Cdhr1	Q-ProSPG
CDHR2	Cdhr2	Q-ProSPG
CDHR4	Cdhr4	Diff.ed SPG
CDK11A	Cdk11b	Diff.ed SPG
CDK14	Cdk14	Q-ProSPG
CDK15	Cdk15	T-ProSPG
CDK16	Cdk16	Q-ProSPG
CDK17	Cdk17	T-ProSPG
CDK17	Cdk17	Q-ProSPG
CDK19	Cdk19	Q-ProSPG
CDK2AP1	Cdk2ap1	Q-ProSPG
CDK4	Cdk4	Q-ProSPG
CDKL1	Cdkl1	Q-ProSPG
CDKL2	Cdkl2	Diff.ed SPG
CDKL3	Cdkl3	Q-ProSPG
CDKL4	Cdkl4	Q-ProSPG
CDKL5	Cdkl5	Q-ProSPG
CDKN1A	Cdkn1a	Undiff.ed SPG
CDKN1A	Cdkn1a	T-ProSPG
CDKN2AIP	Cdkn2aip	Q-ProSPG
CDKN2C	Cdkn2c	Diff.ed SPG
CDKN3	Cdkn3	Diff.ed SPG
CDO1	Cdo1	Q-ProSPG
CDR2L	Cdr2l	Q-ProSPG
CDT1	Cdt1	T-ProSPG
CDX1	Cdx1	Q-ProSPG
CDYL2	Cdyl2	T-ProSPG
CEACAM18	Ceacam18	Q-ProSPG
CEACAM19	Ceacam19	Q-ProSPG
CEACAM20	Ceacam20	Q-ProSPG
CEBPE	Cebpe	Q-ProSPG
CEBPG	Cebpg	Diff.ed SPG
CELA1	Cela1	Q-ProSPG
CELA2A	Cela2a	Q-ProSPG
CELF3	Celf3	Q-ProSPG
CELF4	Celf4	Q-ProSPG
CELSR2	Celsr2	Q-ProSPG
CEND1	Cend1	Diff.ing SPG
CENPA	Cenpa	Undiff.ed SPG
CENPA	Cenpa	Diff.ing SPG
CENPE	Cenpe	Undiff.ed SPG
CENPI	Cenpi	Diff.ing SPG
CENPK	Cenpk	Diff.ed SPG
CENPN	Cenpn	Diff.ed SPG
CENPQ	Cenpq	Diff.ed SPG
CENPS	Cenps	Diff.ed SPG
CENPT	Cenpt	Undiff.ed SPG
CENPV	Cenpv	Q-ProSPG
CENPV	Cenpv	Diff.ed SPG
CENPX	Cenpx	Diff.ed SPG
CEP104	Cep104	Q-ProSPG
CEP112	Cep112	Diff.ed SPG
CEP112	Cep112	Q-ProSPG
CEP126	Cep126	Diff.ed SPG
CEP128	Cep128	Diff.ed SPG
CEP131	Cep131	Q-ProSPG
CEP19	Cep19	T-ProSPG
CEP19	Cep19	Q-ProSPG
CEP290	Cep290	Diff.ed SPG
CEP350	Cep350	Diff.ed SPG
CEP41	Cep41	T-ProSPG
CEP44	Cep44	Q-ProSPG
CEP55	Cep55	Undiff.ed SPG
CEP57	Cep57	Diff.ing SPG
CEP57	Cep57	Diff.ed SPG
CEP63	Cep63	Diff.ed SPG
CEP68	Cep68	Diff.ing SPG
CEP70	Cep70	Diff.ed SPG
CEP72	Cep72	Diff.ed SPG
CEP78	Cep78	Diff.ed SPG
CEP83	Cep83	Diff.ed SPG
CEP85	Cep85	Diff.ed SPG
CEP95	Cep95	Q-ProSPG
CEP97	Cep97	Diff.ed SPG
CEPT1	Cept1	Q-ProSPG
CER1	Cer1	Q-ProSPG
CERKL	Cerkl	Q-ProSPG
CERS2	Cers2	Diff.ed SPG
CERS3	Cers3	Diff.ed SPG
CERS4	Cers4	T-ProSPG
CERS4	Cers4	Q-ProSPG
CERS5	Cers5	T-ProSPG
CES1	Ces1d	Diff.ed SPG
CES5A	Ces5a	Q-ProSPG
CETN1	Cetn1	Diff.ed SPG
CFAP126	Cfap126	Diff.ed SPG
CFAP126	Cfap126	Q-ProSPG
CFAP161	Cfap161	Diff.ed SPG
CFAP206	Cfap206	Q-ProSPG
CFAP206	Cfap206	Diff.ed SPG
CFAP221	Cfap221	Q-ProSPG
CFAP36	Cfap36	Q-ProSPG
CFAP36	Cfap36	Diff.ed SPG
CFAP43	Cfap43	Q-ProSPG
CFAP44	Cfap44	Q-ProSPG
CFAP45	Cfap45	Q-ProSPG
CFAP52	Cfap52	Q-ProSPG
CFAP52	Cfap52	T-ProSPG
CFAP53	Cfap53	Q-ProSPG
CFAP54	Cfap54	Diff.ed SPG
CFAP54	Cfap54	Q-ProSPG
CFAP57	Cfap57	Q-ProSPG
CFAP58	Cfap58	Q-ProSPG
CFAP65	Cfap65	Diff.ed SPG
CFAP69	Cfap69	Diff.ed SPG
CFAP69	Cfap69	Q-ProSPG
CFAP70	Cfap70	Q-ProSPG
CFAP74	Cfap74	Diff.ed SPG
CFAP97	Cfap97	Q-ProSPG
CFI	Cfi	Q-ProSPG
CFL2	Cfl2	Diff.ed SPG
CFLAR	Cflar	T-ProSPG
CFLAR	Cflar	Q-ProSPG
CFP	Cfp	Q-ProSPG
CGGBP1	Cggbp1	Q-ProSPG
CGN	Cgn	Q-ProSPG
CGNL1	Cgnl1	Q-ProSPG
CGRRF1	Cgrrf1	Q-ProSPG
CHAC2	Chac2	Q-ProSPG
CHAD	Chad	T-ProSPG
CHAF1B	Chaf1b	T-ProSPG
CHAF1B	Chaf1b	Undiff.ed SPG
CHAT	Chat	Q-ProSPG
CHCHD1	Chchd1	Diff.ed SPG
CHCHD10	Chchd10	T-ProSPG
CHCHD10	Chchd10	Undiff.ed SPG
CHCHD3	Chchd3	Q-ProSPG
CHCHD5	Chchd5	Undiff.ed SPG
CHCHD6	Chchd6	Diff.ed SPG
CHCHD7	Chchd7	Q-ProSPG
CHD1	Chd1	Q-ProSPG
CHD3	Chd3	Q-ProSPG
CHD5	Chd5	Q-ProSPG
CHD9	Chd9	Q-ProSPG
CHEK2	Chek2	T-ProSPG
CHEK2	Chek2	Undiff.ed SPG
CHGA	Chga	Undiff.ed SPG
CHIC2	Chic2	Q-ProSPG
CHID1	Chid1	Diff.ed SPG
CHI3L1	Chil1	Q-ProSPG
CHIT1	Chit1	Q-ProSPG
CHKB	Chkb	Diff.ed SPG
CHL1	Chl1	Q-ProSPG
CHML	Chml	Diff.ing SPG
CHMP2B	Chmp2b	Diff.ed SPG
CHMP2B	Chmp2b	Q-ProSPG
CHMP4B	Chmp4b	Diff.ed SPG
CHMP4C	Chmp4c	T-ProSPG
CHMP4C	Chmp4c	Q-ProSPG
CHMP5	Chmp5	Diff.ed SPG
CHMP6	Chmp6	Undiff.ed SPG
CHMP7	Chmp7	Diff.ing SPG
CHN2	Chn2	Undiff.ed SPG
CHN2	Chn2	T-ProSPG
CHORDC1	Chordc1	Diff.ed SPG
CHPF	Chpf	T-ProSPG
CHPT1	Chpt1	Undiff.ed SPG
CHRAC1	Chrac1	Diff.ed SPG
CHRD	Chrd	Q-ProSPG
CHRDL1	Chrdl1	Diff.ing SPG
CHRDL1	Chrdl1	Q-ProSPG
CHRM1	Chrm1	Q-ProSPG
CHRM3	Chrm3	Q-ProSPG
CHRNA1	Chrna1	Q-ProSPG
CHRNA4	Chrna4	Undiff.ed SPG
CHRNA7	Chrna7	T-ProSPG
CHRNB1	Chrnb1	Q-ProSPG
CHRNB2	Chrnb2	Q-ProSPG
CHRNB4	Chrnb4	Q-ProSPG
CHRNE	Chrne	Q-ProSPG
CHST1	Chst1	Diff.ed SPG
CHST1	Chst1	Q-ProSPG
CHST11	Chst11	Q-ProSPG
CHST13	Chst13	Q-ProSPG
CHST13	Chst13	T-ProSPG
CHST7	Chst7	T-ProSPG
CHST8	Chst8	Q-ProSPG
CHTF18	Chtf18	Diff.ing SPG
CHTF8	Chtf8	Q-ProSPG
CHUK	Chuk	Diff.ed SPG
CHURC1	Churc1	Diff.ed SPG
CIART	Ciart	Q-ProSPG
CIB2	Cib2	Q-ProSPG
CIB2	Cib2	T-ProSPG
CIB3	Cib3	T-ProSPG
CIB3	Cib3	Q-ProSPG
CIC	Cic	Q-ProSPG
CIDEA	Cidea	Q-ProSPG
CIDEC	Cidec	Q-ProSPG
CILP2	Cilp2	Diff.ing SPG
CIPC	Cipc	Diff.ed SPG
CIR1	Cir1	Q-ProSPG
CISD1	Cisd1	Diff.ed SPG
CISD3	Cisd3	Q-ProSPG
CISD3	Cisd3	T-ProSPG
CITED1	Cited1	Diff.ed SPG
CITED4	Cited4	Diff.ed SPG
C1orf94	CK137956	Q-ProSPG
CKAP2L	Ckap2l	Diff.ed SPG
CKAP2L	Ckap2l	Undiff.ed SPG
CKAP4	Ckap4	Diff.ing SPG
CKLF	Cklf	Diff.ed SPG
CKM	Ckm	Q-ProSPG
CKMT2	Ckmt2	Q-ProSPG
CLCA1	Clca1	Q-ProSPG
CLCF1	Clcf1	Undiff.ed SPG
CLCF1	Clcf1	T-ProSPG
CLCN3	Clcn3	Diff.ed SPG
CLCN4	Clcn4	Diff.ed SPG
CLCN6	Clcn6	Q-ProSPG
CLCNKB	Clcnka	Q-ProSPG
CLCNKB	Clcnka	T-ProSPG
CLCNKA	Clcnkb	Q-ProSPG
CLDN10	Cldn10	Q-ProSPG
CLDN11	Cldn11	Diff.ed SPG
CLDN16	Cldn16	Q-ProSPG
CLDN18	Cldn18	Q-ProSPG
CLDN3	Cldn3	Diff.ing SPG
CLDN5	Cldn5	T-ProSPG
CLDN6	Cldn6	Q-ProSPG
CLDN7	Cldn7	Q-ProSPG
CLDN9	Cldn9	Q-ProSPG
CLDND1	Cldnd1	Diff.ed SPG
CLEC10A	Clec10a	Q-ProSPG
CLEC12A	Clec12a	Q-ProSPG
CLEC12B	Clec12b	Diff.ed SPG
CLEC16A	Clec16a	Q-ProSPG
CLEC1B	Clec1b	Q-ProSPG
CLEC2L	Clec2l	T-ProSPG
CLEC2L	Clec2l	Q-ProSPG
ZNF705A	Clec4a1	Q-ProSPG
CLEC4D	Clec4d	Q-ProSPG
CLEC4F	Clec4f	Q-ProSPG
CLGN	Clgn	Diff.ed SPG
CLHC1	Clhc1	Diff.ed SPG
CLIC1	Clic1	T-ProSPG
CLIC1	Clic1	Q-ProSPG
CLIC4	Clic4	Diff.ing SPG
CLIC5	Clic5	Q-ProSPG
CLIC6	Clic6	Diff.ing SPG
CLIP1	Clip1	Diff.ed SPG
CLIP3	Clip3	Diff.ing SPG
CLK2	Clk2	Q-ProSPG
CLK4	Clk4	Diff.ed SPG
CLMN	Clmn	Q-ProSPG
CLMP	Clmp	T-ProSPG
CLMP	Clmp	Q-ProSPG
CLN3	Cln3	Q-ProSPG
CLN6	Cln6	Q-ProSPG
CLN8	Cln8	Q-ProSPG
CLNK	Clnk	Q-ProSPG
CLOCK	Clock	Diff.ed SPG
CLPS	Clps	Q-ProSPG
CLPTM1L	Clptm1l	Diff.ed SPG
CLSTN1	Clstn1	Q-ProSPG
CLSTN2	Clstn2	Q-ProSPG
CLSTN3	Clstn3	Q-ProSPG
CLU	Clu	Diff.ed SPG
CLUAP1	Cluap1	Diff.ed SPG
CLUAP1	Cluap1	Q-ProSPG
CLUH	Cluh	Q-ProSPG
CLVS2	Clvs2	Q-ProSPG
CLYBL	Clybl	T-ProSPG
CMAS	Cmas	T-ProSPG
CMBL	Cmbl	Q-ProSPG
CMIP	Cmip	Q-ProSPG
CMIP	Cmip	T-ProSPG
CMSS1	Cmss1	T-ProSPG
CMTM2	Cmtm2b	Diff.ed SPG
CMTM6	Cmtm6	T-ProSPG
CMTM8	Cmtm8	Undiff.ed SPG
CMTM8	Cmtm8	T-ProSPG
CNBD2	Cnbd2	Q-ProSPG
CNDP2	Cndp2	Q-ProSPG
CNEP1R1	Cnep1r1	Q-ProSPG
CNFN	Cnfn	Q-ProSPG
CNIH2	Cnih2	Q-ProSPG
CNIH3	Cnih3	Q-ProSPG
CNIH4	Cnih4	T-ProSPG
CNKSR1	Cnksr1	Q-ProSPG
CNKSR2	Cnksr2	Diff.ed SPG
CNMD	Cnmd	Q-ProSPG
CNN2	Cnn2	T-ProSPG
CNN2	Cnn2	Undiff.ed SPG
CNN3	Cnn3	T-ProSPG
CNN3	Cnn3	Undiff.ed SPG
CNNM1	Cnnm1	Q-ProSPG
CNNM1	Cnnm1	T-ProSPG
CNNM4	Cnnm4	Diff.ed SPG
CNOT1	Cnot1	Diff.ed SPG
CNOT11	Cnot11	Q-ProSPG
CNOT3	Cnot3	Q-ProSPG
CNOT7	Cnot7	Diff.ed SPG
CNOT8	Cnot8	Diff.ing SPG
CNP	Cnp	Diff.ing SPG
CNPPD1	Cnppd1	Q-ProSPG
CNPY1	Cnpy1	Q-ProSPG
CNPY2	Cnpy2	Undiff.ed SPG
CNPY4	Cnpy4	Diff.ing SPG
CNR1	Cnr1	Q-ProSPG
CNR1	Cnr1	T-ProSPG
CNRIP1	Cnrip1	Q-ProSPG
CNTLN	Cntln	Diff.ed SPG
CNTN1	Cntn1	Q-ProSPG
CNTN5	Cntn5	Q-ProSPG
CNTN6	Cntn6	Q-ProSPG
CNTNAP4	Cntnap4	Q-ProSPG
CNTROB	Cntrob	Diff.ed SPG
COA4	Coa4	Diff.ed SPG
COA5	Coa5	Diff.ing SPG
COA7	Coa7	Diff.ing SPG
COA7	Coa7	Undiff.ed SPG
COASY	Coasy	Q-ProSPG
COG2	Cog2	Q-ProSPG
COG3	Cog3	Diff.ed SPG
COG6	Cog6	Diff.ed SPG
COG7	Cog7	Diff.ed SPG
COG7	Cog7	Q-ProSPG
COL11A1	Col11a1	Q-ProSPG
COL11A1	Col11a1	T-ProSPG
COL11A2	Col11a2	Q-ProSPG
COL12A1	Col12a1	Q-ProSPG
COL13A1	Col13a1	T-ProSPG
COL14A1	Col14a1	Q-ProSPG
COL16A1	Col16a1	Diff.ed SPG
COL16A1	Col16a1	Q-ProSPG
COL18A1	Col18a1	T-ProSPG
COL19A1	Col19a1	Q-ProSPG
COL1A1	Col1a1	Diff.ing SPG
COL22A1	Col22a1	Q-ProSPG
COL24A1	Col24a1	Q-ProSPG
COL25A1	Col25a1	Q-ProSPG
COL26A1	Col26a1	Q-ProSPG
COL27A1	Col27a1	Q-ProSPG
COL28A1	Col28a1	Q-ProSPG
COL2A1	Col2a1	Q-ProSPG
COL3A1	Col3a1	Q-ProSPG
COL4A1	Col4a1	T-ProSPG
COL4A2	Col4a2	Q-ProSPG
COL4A2	Col4a2	T-ProSPG
COL4A3	Col4a3	Q-ProSPG
COL4A4	Col4a4	Q-ProSPG
COL5A2	Col5a2	Q-ProSPG
COL5A3	Col5a3	Q-ProSPG
COL6A2	Col6a2	Q-ProSPG
COL6A5	Col6a5	Q-ProSPG
COL6A6	Col6a6	Q-ProSPG
COL7A1	Col7a1	Q-ProSPG
COL9A1	Col9a1	Q-ProSPG
COL9A2	Col9a2	Q-ProSPG
COL9A3	Col9a3	Q-ProSPG
COLCA2	Colca2	Q-ProSPG
COLEC12	Colec12	Q-ProSPG
COMMD10	Commd10	T-ProSPG
COMMD7	Commd7	Undiff.ed SPG
COMT	Comt	Undiff.ed SPG
COPA	Copa	Diff.ed SPG
COPB1	Copb1	Diff.ed SPG
COPB2	Copb2	Q-ProSPG
COPE	Cope	Diff.ed SPG
COPE	Cope	Diff.ing SPG
COPG2	Copg2	Q-ProSPG
COPS3	Cops3	Q-ProSPG
COPS4	Cops4	Q-ProSPG
COPS7A	Cops7a	T-ProSPG
COPS9	Cops9	Diff.ed SPG
COPZ2	Copz2	Q-ProSPG
COQ10B	Coq10b	T-ProSPG
COQ5	Coq5	Diff.ed SPG
COQ6	Coq6	Q-ProSPG
COQ7	Coq7	Undiff.ed SPG
CORO1A	Coro1a	Q-ProSPG
CORO1A	Coro1a	T-ProSPG
CORO1A	Coro1a	Undiff.ed SPG
CORO1C	Coro1c	T-ProSPG
CORO2B	Coro2b	Q-ProSPG
CORO6	Coro6	Q-ProSPG
CORO7	Coro7	Q-ProSPG
COX19	Cox19	Diff.ed SPG
COX4I2	Cox4i2	Q-ProSPG
COX6A2	Cox6a2	T-ProSPG
COX6A2	Cox6a2	Q-ProSPG
COX6B2	Cox6b2	Diff.ed SPG
COX7A1	Cox7a1	Q-ProSPG
COX7A2L	Cox7a2l	Q-ProSPG
CPA1	Cpa1	Q-ProSPG
CPA1	Cpa1	T-ProSPG
CPA2	Cpa2	Q-ProSPG
CPA4	Cpa4	Q-ProSPG
CPD	Cpd	Diff.ed SPG
CPE	Cpe	Diff.ed SPG
CPE	Cpe	Q-ProSPG
CPEB3	Cpeb3	T-ProSPG
CPEB3	Cpeb3	Q-ProSPG
CPED1	Cped1	Q-ProSPG
CPED1	Cped1	T-ProSPG
CPLX2	Cplx2	Q-ProSPG
CPLX3	Cplx3	Q-ProSPG
CPM	Cpm	Q-ProSPG
CPM	Cpm	T-ProSPG
CPN1	Cpn1	T-ProSPG
CPN1	Cpn1	Q-ProSPG
CPNE1	Cpne1	Undiff.ed SPG
CPNE4	Cpne4	Q-ProSPG
CPNE5	Cpne5	T-ProSPG
CPNE5	Cpne5	Q-ProSPG
CPNE8	Cpne8	Q-ProSPG
CPNE9	Cpne9	Q-ProSPG
CPQ	Cpq	Diff.ed SPG
CPS1	Cps1	Q-ProSPG
CPSF1	Cpsf1	Q-ProSPG
CPSF2	Cpsf2	Q-ProSPG
CPSF7	Cpsf7	Diff.ed SPG
CPT1A	Cpt1a	Q-ProSPG
CPT1C	Cpt1c	Q-ProSPG
CPTP	Cptp	Diff.ed SPG
CPVL	Cpvl	Q-ProSPG
CPVL	Cpvl	T-ProSPG
CPXM1	Cpxm1	Q-ProSPG
CPZ	Cpz	Diff.ing SPG
CRABP1	Crabp1	Diff.ing SPG
CRABP2	Crabp2	Q-ProSPG
CRACR2B	Cracr2b	Q-ProSPG
CRACR2B	Cracr2b	T-ProSPG
CRADD	Cradd	Q-ProSPG
CRADD	Cradd	T-ProSPG
CRAMP1	Cramp1l	Diff.ed SPG
CREB1	Creb1	Diff.ed SPG
CREB1	Creb1	Diff.ing SPG
CREB3	Creb3	Diff.ed SPG
CREB3L1	Creb3l1	Q-ProSPG
CREB3L1	Creb3l1	T-ProSPG
CREB3L3	Creb3l3	Q-ProSPG
CREB3L4	Creb3l4	Q-ProSPG
CREB5	Creb5	Q-ProSPG
CREBBP	Crebbp	Q-ProSPG
CREBL2	Crebl2	Diff.ed SPG
CREBZF	Crebzf	Diff.ed SPG
CREG1	Creg1	Q-ProSPG
CREG1	Creg1	Diff.ed SPG
CREG2	Creg2	Q-ProSPG
CRHR1	Crhr1	Q-ProSPG
CRIP1	Crip1	Q-ProSPG
CRISP2	Crisp2	Diff.ed SPG
CRISPLD1	Crispld1	Q-ProSPG
CRLF1	Crlf1	T-ProSPG
CRLF1	Crlf1	Undiff.ed SPG
CRLS1	Crls1	Diff.ed SPG
CRLS1	Crls1	Q-ProSPG
CRMP1	Crmp1	Q-ProSPG
CRNKL1	Crnkl1	Q-ProSPG
CROT	Crot	Diff.ing SPG
CRTAC1	Crtac1	Q-ProSPG
CRTAM	Crtam	Q-ProSPG
CRTC3	Crtc3	T-ProSPG
CRY1	Cry1	Q-ProSPG
CRY2	Cry2	Q-ProSPG
CRY2	Cry2	Diff.ed SPG
CRYAA	Cryaa	Q-ProSPG
CRYAB	Cryab	Q-ProSPG
CRYBA1	Cryba1	Q-ProSPG
CRYBB1	Crybb1	Q-ProSPG
CRYBB1	Crybb1	T-ProSPG
CRYBB3	Crybb3	T-ProSPG
CRYBB3	Crybb3	Q-ProSPG
CRYBG1	Crybg1	Q-ProSPG
CRYBG2	Crybg2	Diff.ing SPG
CRYGA	Cryga	Q-ProSPG
CRYGB	Crygb	Q-ProSPG
CRYGC	Crygc	Q-ProSPG
CRYGS	Crygs	T-ProSPG
CRYGS	Crygs	Undiff.ed SPG
CRYGS	Crygs	Q-ProSPG
CRYL1	Cryl1	T-ProSPG
CRYM	Crym	Q-ProSPG
CRYZ	Cryz	Q-ProSPG
CRYZL1	Cryzl1	Diff.ed SPG
CSE1L	Cse1l	Diff.ing SPG
CSF2RA	Csf2ra	Diff.ed SPG
CSF3R	Csf3r	Undiff.ed SPG
CSGALNACT2	Csgalnact2	Diff.ed SPG
CSK	Csk	T-ProSPG
CSK	Csk	Q-ProSPG
CSMD2	Csmd2	Q-ProSPG
CSNK1G1	Csnk1g1	Q-ProSPG
CSPG5	Cspg5	Q-ProSPG
CSRNP3	Csrnp3	Q-ProSPG
CSRP1	Csrp1	Undiff.ed SPG
CSRP1	Csrp1	T-ProSPG
CST6	Cst6	Q-ProSPG
CST8	Cst8	Q-ProSPG
CST9L	Cst9	Diff.ed SPG
CSTB	Cstb	Q-ProSPG
CTBS	Ctbs	Diff.ed SPG
CTC1	Ctc1	Undiff.ed SPG
CTDNEP1	Ctdnep1	Q-ProSPG
CTDNEP1	Ctdnep1	T-ProSPG
CTDSP1	Ctdsp1	Undiff.ed SPG
CTDSP2	Ctdsp2	Q-ProSPG
CTDSPL	Ctdspl	Q-ProSPG
CTDSPL2	Ctdspl2	Diff.ed SPG
CTH	Cth	T-ProSPG
CTHRC1	Cthrc1	Diff.ing SPG
CTIF	Ctif	Q-ProSPG
CTNNA1	Ctnna1	T-ProSPG
CTNNA3	Ctnna3	Q-ProSPG
CTNNBIP1	Ctnnbip1	Q-ProSPG
CTNNBIP1	Ctnnbip1	T-ProSPG
CTNNBL1	Ctnnbl1	Q-ProSPG
CTNND1	Ctnnd1	T-ProSPG
CTNND2	Ctnnd2	Q-ProSPG
CTPS2	Ctps2	Q-ProSPG
CTR9	Ctr9	Q-ProSPG
CTRB2	Ctrb1	Q-ProSPG
CTSC	Ctsc	Q-ProSPG
CTSF	Ctsf	Q-ProSPG
CTSH	Ctsh	Q-ProSPG
CTSS	Ctss	Q-ProSPG
CTTN	Cttn	Diff.ed SPG
CTTNBP2	Cttnbp2	Q-ProSPG
CTTNBP2NL	Cttnbp2nl	Q-ProSPG
CTU1	Ctu1	Diff.ing SPG
CTXN3	Ctxn3	Q-ProSPG
CUBN	Cubn	Q-ProSPG
CUBN	Cubn	T-ProSPG
CUEDC1	Cuedc1	Q-ProSPG
CUEDC2	Cuedc2	Q-ProSPG
CUL3	Cul3	Diff.ed SPG
CUL5	Cul5	Diff.ed SPG
CUL7	Cul7	Diff.ing SPG
CUL9	Cul9	Diff.ed SPG
CUX2	Cux2	Q-ProSPG
CWC27	Cwc27	Q-ProSPG
CWH43	Cwh43	Q-ProSPG
CXCL2	Cxcl1	Q-ProSPG
CXCL14	Cxcl14	T-ProSPG
CXCL16	Cxcl16	T-ProSPG
CXCR2	Cxcr2	Undiff.ed SPG
CXCR5	Cxcr5	Q-ProSPG
CYB561D2	Cyb561d2	Q-ProSPG
CYB5A	Cyb5a	T-ProSPG
CYB5A	Cyb5a	Q-ProSPG
CYB5D2	Cyb5d2	Diff.ed SPG
CYB5R1	Cyb5r1	T-ProSPG
CYB5R4	Cyb5r4	Diff.ed SPG
CYBA	Cyba	Q-ProSPG
CYFIP2	Cyfip2	Q-ProSPG
CYHR1	Cyhr1	Q-ProSPG
CYLD	Cyld	Diff.ed SPG
CYP11A1	Cyp11a1	Diff.ed SPG
CYP11A1	Cyp11a1	Q-ProSPG
CYP17A1	Cyp17a1	Diff.ed SPG
CYP19A1	Cyp19a1	Q-ProSPG
CYP1A2	Cyp1a2	Q-ProSPG
CYP26A1	Cyp26a1	Diff.ing SPG
CYP26B1	Cyp26b1	Diff.ing SPG
CYP2C18	Cyp2c55	Q-ProSPG
CYP2E1	Cyp2e1	Undiff.ed SPG
CYP2F1	Cyp2f2	Q-ProSPG
CYP2S1	Cyp2s1	Q-ProSPG
CYP2S1	Cyp2s1	T-ProSPG
CYP2U1	Cyp2u1	T-ProSPG
CYP39A1	Cyp39a1	Q-ProSPG
CYP46A1	Cyp46a1	Q-ProSPG
CYP46A1	Cyp46a1	T-ProSPG
CYP4F3	Cyp4f13	Q-ProSPG
CYP4F3	Cyp4f13	T-ProSPG
CYP4F2	Cyp4f18	Q-ProSPG
CYP7B1	Cyp7b1	Q-ProSPG
CYSLTR2	Cysltr2	Q-ProSPG
CYTH1	Cyth1	Diff.ed SPG
CYTH2	Cyth2	Diff.ed SPG
CYTH3	Cyth3	Diff.ed SPG
CYTH4	Cyth4	T-ProSPG
C9orf40	D030056L22Rik	Q-ProSPG
C12orf45	D10Wsu102e	Diff.ing SPG
C17orf80	D11Wsu47e	Q-ProSPG
KIAA0319	D130043K22Rik	Q-ProSPG
C21orf91	D16Ertd472e	Diff.ing SPG
MACIR	D1Ertd622e	T-ProSPG
MACIR	D1Ertd622e	Undiff.ed SPG
C4orf33	D3Ertd751e	Diff.ed SPG
KIAA0556	D430042O09Rik	Diff.ed SPG
KIAA1755	D630003M21Rik	Q-ProSPG
C2orf80	D630023F18Rik	Q-ProSPG
KIAA1549	D630045J12Rik	T-ProSPG
C12orf56	D930020B18Rik	Q-ProSPG
DAAM1	Daam1	Q-ProSPG
DAB1	Dab1	Q-ProSPG
DAB1	Dab1	T-ProSPG
DAB2	Dab2	Q-ProSPG
DACH1	Dach1	Q-ProSPG
DACT2	Dact2	Q-ProSPG
DACT3	Dact3	Q-ProSPG
DAG1	Dag1	T-ProSPG
DAGLB	Daglb	T-ProSPG
DAP	Dap	Diff.ed SPG
DAP3	Dap3	Diff.ed SPG
DAPK2	Dapk2	T-ProSPG
DAPK3	Dapk3	Diff.ing SPG
DAPL1	Dapl1	Q-ProSPG
DAPL1	Dapl1	T-ProSPG
DAPP1	Dapp1	Q-ProSPG
DAXX	Daxx	Diff.ed SPG
DAZAP2	Dazap2	Diff.ed SPG
DBF4	Dbf4	Diff.ed SPG
DBI	Dbi	Undiff.ed SPG
DBNDD1	Dbndd1	Q-ProSPG
DBNDD2	Dbndd2	Q-ProSPG
DBNL	Dbnl	Diff.ing SPG
DBP	Dbp	Q-ProSPG
DBR1	Dbr1	Diff.ing SPG
DBR1	Dbr1	Diff.ed SPG
DCAF10	Dcaf10	Diff.ed SPG
DCAF11	Dcaf11	Q-ProSPG
DCAF13	Dcaf13	Q-ProSPG
DCAF5	Dcaf5	Diff.ed SPG
DCAF6	Dcaf6	Diff.ed SPG
DCAF7	Dcaf7	Q-ProSPG
DCAF8	Dcaf8	Q-ProSPG
DCAKD	Dcakd	Diff.ing SPG
DCBLD1	Dcbld1	Q-ProSPG
DCBLD1	Dcbld1	T-ProSPG
DCDC2	Dcdc2a	Q-ProSPG
DCHS1	Dchs1	Q-ProSPG
DCLK1	Dclk1	Q-ProSPG
DCLK3	Dclk3	T-ProSPG
DCLK3	Dclk3	Q-ProSPG
DCLRE1A	Dclre1a	T-ProSPG
DCST2	Dcst2	Q-ProSPG
DCT	Dct	Undiff.ed SPG
DCTD	Dctd	Diff.ing SPG
DCTD	Dctd	T-ProSPG
DCTN1	Dctn1	Q-ProSPG
DCTN2	Dctn2	Diff.ed SPG
DCTN3	Dctn3	Diff.ed SPG
DCTN6	Dctn6	Q-ProSPG
DCUN1D5	Dcun1d5	Q-ProSPG
DCXR	Dcxr	T-ProSPG
DDAH1	Ddah1	Q-ProSPG
DDAH1	Ddah1	T-ProSPG
DDAH2	Ddah2	Diff.ing SPG
DDC	Ddc	Q-ProSPG
DDHD2	Ddhd2	Diff.ed SPG
DDIT3	Ddit3	Diff.ed SPG
DDIT3	Ddit3	Q-ProSPG
DDIT4	Ddit4	Diff.ing SPG
DDIT4L	Ddit4l	Q-ProSPG
DDO	Ddo	Q-ProSPG
DDR1	Ddr1	Q-ProSPG
DDR2	Ddr2	Q-ProSPG
DDT	Ddt	Diff.ed SPG
DDT	Ddt	T-ProSPG
DDX11	Ddx11	Undiff.ed SPG
DDX11	Ddx11	Diff.ing SPG
DDX17	Ddx17	Diff.ed SPG
DDX19A	Ddx19a	Diff.ing SPG
DDX19B	Ddx19b	Diff.ing SPG
DDX25	Ddx25	Q-ProSPG
DDX28	Ddx28	Diff.ed SPG
DDX3X	Ddx3x	Undiff.ed SPG
DDX3Y	Ddx3y	Diff.ed SPG
DDX41	Ddx41	Q-ProSPG
DDX55	Ddx55	Diff.ed SPG
DDX55	Ddx55	Q-ProSPG
DDX56	Ddx56	Diff.ing SPG
DDX59	Ddx59	Diff.ed SPG
DECR1	Decr1	Diff.ed SPG
DEF6	Def6	T-ProSPG
DEF6	Def6	Q-ProSPG
DEF8	Def8	Q-ProSPG
DEFB119	Defb19	Diff.ed SPG
DEFB116	Defb29	Q-ProSPG
DEFB116	Defb29	T-ProSPG
DEGS1	Degs1	Diff.ed SPG
DENND1B	Dennd1b	Q-ProSPG
DENND1C	Dennd1c	Q-ProSPG
DENND2A	Dennd2a	Q-ProSPG
DENND2A	Dennd2a	T-ProSPG
DENND2D	Dennd2d	Q-ProSPG
DENND4A	Dennd4a	T-ProSPG
DENND4B	Dennd4b	Q-ProSPG
DENND5A	Dennd5a	Q-ProSPG
DENND5B	Dennd5b	Undiff.ed SPG
DENND6B	Dennd6b	Diff.ed SPG
DEPDC1	Depdc1a	Undiff.ed SPG
DEPDC1	Depdc1a	Diff.ing SPG
DEPTOR	Deptor	Undiff.ed SPG
DEPTOR	Deptor	T-ProSPG
DERA	Dera	Diff.ed SPG
DERL1	Derl1	T-ProSPG
DERL2	Derl2	Diff.ed SPG
DES	Des	Q-ProSPG
DESI2	Desi2	Q-ProSPG
DGAT1	Dgat1	Diff.ed SPG
DGAT2	Dgat2	Diff.ing SPG
DGKG	Dgkg	Q-ProSPG
DGKG	Dgkg	T-ProSPG
DGKK	Dgkk	Q-ProSPG
DGKZ	Dgkz	T-ProSPG
DGKZ	Dgkz	Q-ProSPG
DGUOK	Dguok	Q-ProSPG
DHCR24	Dhcr24	Diff.ing SPG
DHCR7	Dhcr7	T-ProSPG
DHDDS	Dhdds	Undiff.ed SPG
DHRS1	Dhrs1	Diff.ed SPG
DHRS13	Dhrs13	Diff.ing SPG
DHRS3	Dhrs3	Undiff.ed SPG
DHRS3	Dhrs3	T-ProSPG
DHRS4	Dhrs4	Q-ProSPG
DHRS7	Dhrs7	Q-ProSPG
DHRS7B	Dhrs7b	T-ProSPG
DHX34	Dhx34	Q-ProSPG
DHX36	Dhx36	Diff.ed SPG
DHX38	Dhx38	Q-ProSPG
DHX57	Dhx57	Q-ProSPG
DHX58	Dhx58	Undiff.ed SPG
DHX8	Dhx8	Undiff.ed SPG
DIABLO	Diablo	Diff.ed SPG
DIAPH1	Diaph1	T-ProSPG
DICER1	Dicer1	Diff.ing SPG
DIO1	Dio1	Q-ProSPG
DIP2A	Dip2a	Q-ProSPG
DIP2C	Dip2c	Diff.ed SPG
DIRAS2	Diras2	Q-ProSPG
DIS3L	Dis3l	Diff.ed SPG
DIS3L	Dis3l	Q-ProSPG
DISC1	Disc1	T-ProSPG
DISC1	Disc1	Q-ProSPG
DISP2	Disp2	Q-ProSPG
DKK3	Dkk3	Diff.ing SPG
DKKL1	Dkkl1	Diff.ed SPG
DLAT	Dlat	Q-ProSPG
DLC1	Dlc1	Q-ProSPG
DLD	Dld	Diff.ed SPG
DLEU7	Dleu7	Q-ProSPG
DLG2	Dlg2	Q-ProSPG
DLG4	Dlg4	Undiff.ed SPG
DLG4	Dlg4	Q-ProSPG
DLG5	Dlg5	Q-ProSPG
DLGAP1	Dlgap1	Q-ProSPG
DLGAP1	Dlgap1	T-ProSPG
DLGAP2	Dlgap2	Q-ProSPG
DLGAP3	Dlgap3	Q-ProSPG
DLGAP5	Dlgap5	Diff.ing SPG
DLGAP5	Dlgap5	Undiff.ed SPG
DLL3	Dll3	Diff.ed SPG
DLST	Dlst	T-ProSPG
DLST	Dlst	Q-ProSPG
DLX3	Dlx3	T-ProSPG
DLX3	Dlx3	Undiff.ed SPG
DLX4	Dlx4	T-ProSPG
DMAC2	Dmac2	Diff.ing SPG
DMD	Dmd	Q-ProSPG
DMGDH	Dmgdh	Q-ProSPG
DMPK	Dmpk	Diff.ed SPG
DMRT3	Dmrt3	T-ProSPG
DMRTC2	Dmrtc2	Diff.ed SPG
DMRTC2	Dmrtc2	Q-ProSPG
DMTN	Dmtn	Q-ProSPG
DMWD	Dmwd	Q-ProSPG
DMXL1	Dmxl1	Diff.ed SPG
DNA2	Dna2	T-ProSPG
DNAAF1	Dnaaf1	Diff.ed SPG
DNAAF2	Dnaaf2	Diff.ed SPG
DNAAF2	Dnaaf2	Q-ProSPG
DNAAF3	Dnaaf3	Q-ProSPG
DNAAF5	Dnaaf5	Diff.ed SPG
[truncated: 6,365 more rows]

## Sheet: Non-orthologous DEGs (SPG)
Non-orthologous DEGs
412 human non-orthologous DEGs			2022 mouse non-orthologous DEGs
Human gene	Human cluster		Mouse gene	Mouse cluster
ABCA10	Undiff.ed SPG		0610005C13Rik	Q-ProSPG
ABCA17P	Diff.ed SPG		0610009B22Rik	Diff.ed SPG
AC002350.2	Diff.ed SPG		0610009O20Rik	Diff.ed SPG
AC002467.1	Undiff.ed SPG		0610038B21Rik	Diff.ing SPG
AC004057.1	Diff.ing SPG		0610040B10Rik	T-ProSPG
AC005747.1	Undiff.ed SPG		0610040B10Rik	Diff.ed SPG
AC007969.1	Diff.ing SPG		1110004E09Rik	Diff.ed SPG
AC008393.1	Undiff.ed SPG		1110008L16Rik	Q-ProSPG
AC008736.1	Undiff.ed SPG		1110012L19Rik	Diff.ing SPG
AC009404.1	Diff.ed SPG		1110019D14Rik	Q-ProSPG
AC010186.1	Undiff.ed SPG		1110020A21Rik	Q-ProSPG
AC010226.1	Diff.ed SPG		1110035H17Rik	Q-ProSPG
AC010642.2	Diff.ed SPG		1110046J04Rik	Q-ProSPG
AC011840.1	Undiff.ed SPG		1190002N15Rik	Q-ProSPG
AC012146.1	Diff.ed SPG		1300002E11Rik	T-ProSPG
AC012158.1	Undiff.ed SPG		1300002E11Rik	Q-ProSPG
AC012615.1	Undiff.ed SPG		1300017J02Rik	Q-ProSPG
AC013565.3	Undiff.ed SPG		1500009L16Rik	Undiff.ed SPG
AC018558.1	Undiff.ed SPG		1500009L16Rik	T-ProSPG
AC021134.1	Diff.ed SPG		1500009L16Rik	Q-ProSPG
AC024293.1	Undiff.ed SPG		1500011B03Rik	Diff.ed SPG
AC024958.1	Undiff.ed SPG		1500011B03Rik	Diff.ing SPG
AC026403.1	Undiff.ed SPG		1500015A07Rik	T-ProSPG
AC026979.2	Undiff.ed SPG		1500015A07Rik	Diff.ing SPG
AC036176.1	Undiff.ed SPG		1500015O10Rik	Q-ProSPG
AC064799.1	Undiff.ed SPG		1520401A03Rik	Q-ProSPG
AC073429.2	Undiff.ed SPG		1600002K03Rik	Q-ProSPG
AC073585.1	Undiff.ed SPG		1600010M07Rik	T-ProSPG
AC074351.1	Undiff.ed SPG		1600014C23Rik	Diff.ed SPG
AC074387.1	Undiff.ed SPG		1600025M17Rik	Q-ProSPG
AC078788.2	Undiff.ed SPG		1700001C02Rik	Q-ProSPG
AC079140.2	Diff.ing SPG		1700001L05Rik	Diff.ed SPG
AC079250.1	Undiff.ed SPG		1700003E24Rik	Q-ProSPG
AC079414.3	Undiff.ed SPG		1700003G13Rik	Q-ProSPG
AC090204.1	Undiff.ed SPG		1700003H04Rik	Diff.ed SPG
AC090498.1	Diff.ing SPG		1700003I22Rik	Diff.ed SPG
AC090971.4	Diff.ed SPG		1700006A11Rik	Diff.ed SPG
AC091138.1	Undiff.ed SPG		1700006J14Rik	Diff.ed SPG
AC092164.1	Undiff.ed SPG		1700007G11Rik	Diff.ed SPG
AC092447.7	Diff.ing SPG		1700008J07Rik	T-ProSPG
AC093635.1	Undiff.ed SPG		1700008K24Rik	Diff.ed SPG
AC097374.1	Undiff.ed SPG		1700009C05Rik	Diff.ed SPG
AC106795.1	Diff.ing SPG		1700010B08Rik	Diff.ed SPG
AC107398.4	Undiff.ed SPG		1700010D01Rik	Q-ProSPG
AC108073.2	Diff.ed SPG		1700011C11Rik	T-ProSPG
AC113935.1	Undiff.ed SPG		1700011H14Rik	Q-ProSPG
AC114812.1	Undiff.ed SPG		1700011I03Rik	Diff.ed SPG
AC126175.2	Undiff.ed SPG		1700011M02Rik	T-ProSPG
AC131280.1	Undiff.ed SPG		1700012B07Rik	T-ProSPG
AC138649.1	Undiff.ed SPG		1700012B07Rik	Q-ProSPG
AC139795.1	Diff.ed SPG		1700013H16Rik	Diff.ed SPG
AC244517.2	Undiff.ed SPG		1700015G11Rik	Q-ProSPG
AC246787.1	Diff.ing SPG		1700015G11Rik	T-ProSPG
AJ011932.1	Diff.ed SPG		1700016K05Rik	Diff.ed SPG
AL035071.1	Undiff.ed SPG		1700017D01Rik	Diff.ed SPG
AL035078.1	Undiff.ed SPG		1700017D01Rik	Q-ProSPG
AL049765.1	Undiff.ed SPG		1700018B24Rik	Undiff.ed SPG
AL121899.1	Undiff.ed SPG		1700018F24Rik	Diff.ed SPG
AL139327.1	Diff.ed SPG		1700018G05Rik	Diff.ed SPG
AL157756.1	Undiff.ed SPG		1700018L02Rik	Diff.ed SPG
AL162511.1	Undiff.ed SPG		1700019A02Rik	Q-ProSPG
AL356747.1	Undiff.ed SPG		1700019A02Rik	Diff.ed SPG
AL358472.4	Diff.ed SPG		1700019C18Rik	Q-ProSPG
AL359644.1	Diff.ed SPG		1700019C18Rik	T-ProSPG
AL451165.2	Undiff.ed SPG		1700019G24Rik	Q-ProSPG
AL590381.1	Undiff.ed SPG		1700020D05Rik	Diff.ed SPG
AL731537.2	Undiff.ed SPG		1700020N01Rik	Diff.ed SPG
AL732372.2	Diff.ed SPG		1700020N15Rik	Q-ProSPG
ALG13	Undiff.ed SPG		1700020N18Rik	Diff.ed SPG
LINC01198	Undiff.ed SPG		1700021A07Rik	Q-ProSPG
ANKRD18DP	Diff.ed SPG		1700021F05Rik	T-ProSPG
ANKRD20A19P	Undiff.ed SPG		1700021L23Rik	T-ProSPG
ANKRD20A3	Undiff.ed SPG		1700021L23Rik	Q-ProSPG
ANKRD20A8P	Undiff.ed SPG		1700023F02Rik	T-ProSPG
ANKRD20A9P	Undiff.ed SPG		1700023F02Rik	Q-ProSPG
ANKRD30BP1	Undiff.ed SPG		1700024B05Rik	Q-ProSPG
ANKRD36	Diff.ed SPG		1700024B18Rik	Q-ProSPG
ANKRD36C	Diff.ed SPG		1700025D23Rik	Q-ProSPG
ANP32B	Diff.ing SPG		1700025F22Rik	Diff.ed SPG
AP001000.1	Undiff.ed SPG		1700026D11Rik	Diff.ed SPG
AP001324.1	Undiff.ed SPG		1700026J12Rik	Diff.ed SPG
AP001372.2	Undiff.ed SPG		1700028D13Rik	Q-ProSPG
AP001816.1	Undiff.ed SPG		1700028I16Rik	Diff.ing SPG
AP002364.1	Undiff.ed SPG		1700028J19Rik	Diff.ed SPG
AP003465.2	Undiff.ed SPG		1700029F12Rik	Diff.ed SPG
AP005482.2	Undiff.ed SPG		1700029M20Rik	Diff.ed SPG
ARSD	Undiff.ed SPG		1700029P11Rik	Diff.ed SPG
AZU1	Undiff.ed SPG		1700030O20Rik	Q-ProSPG
BHLHE41	Undiff.ed SPG		1700031F05Rik	Q-ProSPG
BHMG1	Diff.ed SPG		1700031P21Rik	Undiff.ed SPG
BMPR1B-DT	Undiff.ed SPG		1700034H15Rik	Q-ProSPG
BOD1L2	Undiff.ed SPG		1700034P13Rik	Q-ProSPG
BOLA2B	Diff.ing SPG		1700040D17Rik	Diff.ed SPG
BRD4	Undiff.ed SPG		1700041G16Rik	Q-ProSPG
BTF3L4P2	Undiff.ed SPG		1700047E10Rik	Undiff.ed SPG
BX322234.1	Undiff.ed SPG		1700047I17Rik2	Q-ProSPG
BX679664.3	Undiff.ed SPG		1700047M11Rik	T-ProSPG
MRVI1-AS1	Diff.ed SPG		1700048O20Rik	Diff.ed SPG
C12orf75	Undiff.ed SPG		1700049E17Rik1	Q-ProSPG
C13orf42	Undiff.ed SPG		1700049E17Rik1	T-ProSPG
C19orf48	Diff.ing SPG		1700049E17Rik2	Q-ProSPG
C19orf84	Undiff.ed SPG		1700049E17Rik2	T-ProSPG
C21orf58	Diff.ed SPG		1700049E22Rik	Q-ProSPG
C4orf3	Undiff.ed SPG		1700052K11Rik	Diff.ed SPG
C5orf58	Diff.ed SPG		1700054O05Rik	Q-ProSPG
C9orf153	Undiff.ed SPG		1700063H04Rik	Diff.ed SPG
CALM1	Diff.ing SPG		1700064M15Rik	Diff.ed SPG
CALM2	Diff.ing SPG		1700065D16Rik	Diff.ed SPG
CALM2	Diff.ed SPG		1700065D16Rik	Q-ProSPG
CASC16	Undiff.ed SPG		1700065L07Rik	Diff.ed SPG
CCDC102B	Undiff.ed SPG		1700066B17Rik	Q-ProSPG
CCDC144B	Undiff.ed SPG		1700066B19Rik	T-ProSPG
CCDC144CP	Undiff.ed SPG		1700067G17Rik	Diff.ed SPG
CCDC192	Undiff.ed SPG		1700074P13Rik	Diff.ed SPG
CCDC30	Undiff.ed SPG		1700080G11Rik	Q-ProSPG
CCNJL	Undiff.ed SPG		1700080O16Rik	Q-ProSPG
CEROX1	Undiff.ed SPG		1700084M14Rik	Q-ProSPG
CLTCL1	Undiff.ed SPG		1700086O06Rik	T-ProSPG
CMAHP	Undiff.ed SPG		1700086P04Rik	Q-ProSPG
CMYA5	Undiff.ed SPG		1700092E19Rik	Q-ProSPG
CNOT2-DT	Undiff.ed SPG		1700095J03Rik	Diff.ed SPG
CNTNAP3B	Undiff.ed SPG		1700096K18Rik	T-ProSPG
COA1	Diff.ing SPG		1700096K18Rik	Q-ProSPG
COA1	Diff.ed SPG		1700097N02Rik	Diff.ed SPG
COX8C	Diff.ed SPG		1700100I10Rik	Diff.ed SPG
CRIP2	Undiff.ed SPG		1700104B16Rik	Diff.ed SPG
CRYBB2P1	Diff.ed SPG		1700108J01Rik	Diff.ed SPG
CT45A1	Diff.ing SPG		1700112D23Rik	Diff.ing SPG
CT45A1	Diff.ed SPG		1700113A16Rik	Q-ProSPG
CT45A10	Diff.ing SPG		1700123L14Rik	Diff.ed SPG
CT45A10	Diff.ed SPG		1700124L16Rik	T-ProSPG
CT45A3	Diff.ing SPG		1700124L16Rik	Q-ProSPG
CT45A3	Diff.ed SPG		1700129C05Rik	Diff.ed SPG
CT45A5	Diff.ed SPG		1810013D15Rik	T-ProSPG
CT45A5	Diff.ing SPG		1810013D15Rik	Undiff.ed SPG
CT47B1	Diff.ed SPG		1810020O05Rik	Q-ProSPG
CT55	Diff.ed SPG		1810024B03Rik	Undiff.ed SPG
CTSL	Diff.ed SPG		1810034E14Rik	Q-ProSPG
CXCL9	Undiff.ed SPG		1810037I17Rik	T-ProSPG
CYLC2	Undiff.ed SPG		1810041H14Rik	Diff.ed SPG
CYSTM1	Diff.ed SPG		1810043G02Rik	Diff.ed SPG
DAB1-AS1	Undiff.ed SPG		1810044D09Rik	T-ProSPG
DAW1	Undiff.ed SPG		1810044D09Rik	Diff.ed SPG
DAZL	Diff.ing SPG		1810049I09Rik	Diff.ed SPG
DAZL	Diff.ed SPG		1810058I24Rik	T-ProSPG
DCAF4L1	Undiff.ed SPG		1810063I02Rik	Q-ProSPG
DCAF4L2	Undiff.ed SPG		1810063I02Rik	T-ProSPG
DDX11L9	Undiff.ed SPG		2010005H15Rik	Q-ProSPG
DIAPH2	Undiff.ed SPG		2010015M23Rik	T-ProSPG
DLEU2	Diff.ing SPG		2010109A12Rik	Q-ProSPG
DLEU2	Diff.ed SPG		2010111I01Rik	Q-ProSPG
DMRTC1	Diff.ed SPG		2010300C02Rik	T-ProSPG
DMRTC1B	Diff.ed SPG		2010300C02Rik	Q-ProSPG
DNAH7	Undiff.ed SPG		2010320M18Rik	Diff.ing SPG
DNAJB3	Undiff.ed SPG		2210011C24Rik	Diff.ing SPG
DPP10-AS1	Undiff.ed SPG		2210039B01Rik	Q-ProSPG
DST	Undiff.ed SPG		2310008N11Rik	Q-ProSPG
DYNLT1	Diff.ing SPG		2310034G01Rik	Undiff.ed SPG
EEF1B2P3	Undiff.ed SPG		2310035C23Rik	Q-ProSPG
EEF1B2P6	Undiff.ed SPG		2310039H08Rik	Diff.ing SPG
EFCAB13	Diff.ed SPG		2310039L15Rik	Q-ProSPG
EIF3CL	Undiff.ed SPG		2310040G24Rik	T-ProSPG
ELMSAN1	Undiff.ed SPG		2310043M15Rik	Q-ProSPG
ENOSF1	Diff.ing SPG		2310068J16Rik	Q-ProSPG
ENTPD1-AS1	Undiff.ed SPG		2400006E01Rik	Undiff.ed SPG
ERVK13-1	Diff.ed SPG		2410004I01Rik	Q-ProSPG
FABP5P7	Diff.ed SPG		2410012E07Rik	Q-ProSPG
FABP5P7	Diff.ing SPG		2410012E07Rik	T-ProSPG
FAM13A	Undiff.ed SPG		2410089E03Rik	Q-ProSPG
FAM157A	Diff.ed SPG		2510002D24Rik	Diff.ed SPG
FAM209A	Undiff.ed SPG		2510046G10Rik	T-ProSPG
FAM25BP	Undiff.ed SPG		2610001J05Rik	Q-ProSPG
FAM92A	Undiff.ed SPG		2610016A17Rik	T-ProSPG
FAM92A1P1	Undiff.ed SPG		2610020F03Rik	Q-ProSPG
RPL13AP25	Undiff.ed SPG		2610028E06Rik	Diff.ing SPG
FMR1NB	Diff.ed SPG		2610037D02Rik	Q-ProSPG
FNDC1	Diff.ed SPG		2610042L04Rik	Q-ProSPG
FO393411.1	Diff.ing SPG		2610318N02Rik	Diff.ing SPG
FO393414.1	Diff.ed SPG		2610318N02Rik	Undiff.ed SPG
FOXN3	Undiff.ed SPG		2610524H06Rik	Diff.ing SPG
FOXP1	Undiff.ed SPG		2700033N17Rik	Q-ProSPG
FOXP2	Undiff.ed SPG		2700038G22Rik	Undiff.ed SPG
FZD4-DT	Undiff.ed SPG		2700038G22Rik	Diff.ing SPG
GABPB1-AS1	Undiff.ed SPG		2700046G09Rik	Diff.ed SPG
GAGE1	Diff.ing SPG		2810001G20Rik	Diff.ing SPG
GAGE12C	Diff.ing SPG		2810032G03Rik	Q-ProSPG
GAGE12E	Diff.ing SPG		2810402E24Rik	Diff.ed SPG
GAGE12G	Diff.ing SPG		2810407A14Rik	Q-ProSPG
GAGE12J	Diff.ing SPG		2810408A11Rik	Diff.ed SPG
GAGE13	Diff.ing SPG		2810414N06Rik	Q-ProSPG
GAGE2A	Diff.ing SPG		2810425M01Rik	T-ProSPG
GAGE2E	Diff.ing SPG		2810429I04Rik	T-ProSPG
GCNA	Diff.ing SPG		2810454H06Rik	Q-ProSPG
GEMIN8P4	Diff.ed SPG		2810474O19Rik	Q-ProSPG
GOLGA6L7	Undiff.ed SPG		2900009J06Rik	Q-ProSPG
GOLGA8B	Undiff.ed SPG		2900011O08Rik	Q-ProSPG
GTF2IP4	Undiff.ed SPG		2900026A02Rik	Undiff.ed SPG
H1-1	Diff.ed SPG		2900026A02Rik	T-ProSPG
H3-3B	Diff.ing SPG		2900045O20Rik	Q-ProSPG
HBA1	Diff.ing SPG		3110002H16Rik	Undiff.ed SPG
HBA2	Diff.ing SPG		3110043O21Rik	Q-ProSPG
HCG18	Undiff.ed SPG		3110062M04Rik	Diff.ing SPG
HEIH	Undiff.ed SPG		3110070M22Rik	Diff.ed SPG
HERC5	Diff.ing SPG		3110079O15Rik	Q-ProSPG
HLA-C	Diff.ed SPG		3110082J24Rik	Q-ProSPG
HLA-E	Diff.ed SPG		3222401L13Rik	Undiff.ed SPG
HMGB1P5	Diff.ed SPG		3222401L13Rik	T-ProSPG
HMGB1P5	Diff.ing SPG		3300002P13Rik	Q-ProSPG
HMGN1P38	Diff.ing SPG		3632451O06Rik	Q-ProSPG
HMGN2	Diff.ing SPG		3830403N18Rik	T-ProSPG
HMGN2P3	Diff.ing SPG		3830403N18Rik	Q-ProSPG
HMGN2P4	Diff.ing SPG		3830417A13Rik	Q-ProSPG
HMGN2P5	Diff.ing SPG		3830417A13Rik	T-ProSPG
HNRNPA1	Diff.ing SPG		4430402I18Rik	Q-ProSPG
HNRNPA1P48	Diff.ing SPG		4732463B04Rik	Q-ProSPG
HSPB1P1	Undiff.ed SPG		4732471J01Rik	Diff.ed SPG
IFI16	Undiff.ed SPG		4732496C06Rik	Q-ProSPG
IFIT1	Undiff.ed SPG		4833407H14Rik	T-ProSPG
IGSF11-AS1	Undiff.ed SPG		4833412C05Rik	T-ProSPG
IQCN	Undiff.ed SPG		4833412C05Rik	Q-ProSPG
IZUMO2	Undiff.ed SPG		4921524L21Rik	Q-ProSPG
KAT6B	Undiff.ed SPG		4922502D21Rik	Diff.ed SPG
KCNN2	Undiff.ed SPG		4930402F11Rik	Q-ProSPG
KCNQ1OT1	Diff.ed SPG		4930417O22Rik	Diff.ed SPG
KDM1B	Undiff.ed SPG		4930426I24Rik	Diff.ed SPG
KIAA1671	Undiff.ed SPG		4930429D17Rik	Q-ProSPG
KIAA1958	Undiff.ed SPG		4930429F24Rik	Diff.ed SPG
KMT2E-AS1	Undiff.ed SPG		4930430A15Rik	Diff.ed SPG
KRT17P4	Undiff.ed SPG		4930434B07Rik	Q-ProSPG
KRT17P5	Undiff.ed SPG		4930440I19Rik	Q-ProSPG
KRT17P7	Undiff.ed SPG		4930442H23Rik	Q-ProSPG
KTN1	Undiff.ed SPG		4930442J19Rik	Diff.ed SPG
L1TD1	Undiff.ed SPG		4930444F02Rik	Diff.ed SPG
LINC00643	Undiff.ed SPG		4930452B06Rik	Q-ProSPG
LINC00658	Undiff.ed SPG		4930452G13Rik	Diff.ed SPG
LINC00689	Diff.ed SPG		4930452G13Rik	Q-ProSPG
LINC01030	Undiff.ed SPG		4930455B14Rik	Diff.ed SPG
LINC01089	Undiff.ed SPG		4930455G09Rik	T-ProSPG
LINC01251	Undiff.ed SPG		4930455M05Rik	Q-ProSPG
LINC01426	Diff.ed SPG		4930458A03Rik	Diff.ed SPG
LINC01511	Undiff.ed SPG		4930463O16Rik	Diff.ed SPG
LINC01553	Undiff.ed SPG		4930467D21Rik	Diff.ed SPG
LINC01570	Undiff.ed SPG		4930469K13Rik	Diff.ed SPG
LINC01582	Undiff.ed SPG		4930470P17Rik	Q-ProSPG
LINC01881	Diff.ed SPG		4930470P17Rik	T-ProSPG
LINC01886	Undiff.ed SPG		4930471E19Rik	T-ProSPG
LINC01896	Undiff.ed SPG		4930477E14Rik	Diff.ed SPG
LINC02028	Undiff.ed SPG		4930477N07Rik	T-ProSPG
LINC02032	Undiff.ed SPG		4930500L23Rik	Q-ProSPG
LINC02055	Diff.ed SPG		4930503E14Rik	Diff.ed SPG
LINC02089	Undiff.ed SPG		4930504O13Rik	Diff.ed SPG
LINC02096	Undiff.ed SPG		4930509E16Rik	Diff.ed SPG
LINC02142	Undiff.ed SPG		4930509G22Rik	Diff.ed SPG
LINC02158	Undiff.ed SPG		4930509K18Rik	Q-ProSPG
LINC02189	Undiff.ed SPG		4930513N10Rik	Diff.ed SPG
LINC02377	Undiff.ed SPG		4930517L18Rik	T-ProSPG
LINC02550	Undiff.ed SPG		4930517L18Rik	Undiff.ed SPG
LINC02604	Undiff.ed SPG		4930522O17Rik	Diff.ed SPG
LINC02609	Undiff.ed SPG		4930529I22Rik	Q-ProSPG
LNC-LBCS	Undiff.ed SPG		4930535E02Rik	Q-ProSPG
LRP5L	Undiff.ed SPG		4930535G08Rik	Q-ProSPG
LRRC37A6P	Undiff.ed SPG		4930539E08Rik	Q-ProSPG
LUZP4	Undiff.ed SPG		4930539J05Rik	Diff.ed SPG
LY6K	Diff.ed SPG		4930544G11Rik	Diff.ed SPG
LYPD9P	Diff.ed SPG		4930550L24Rik	Undiff.ed SPG
MAATS1	Undiff.ed SPG		4930550L24Rik	T-ProSPG
MAGEB17	Diff.ed SPG		4930552P12Rik	Q-ProSPG
MALAT1	Diff.ed SPG		4930553P18Rik	Q-ProSPG
MCHR2-AS1	Undiff.ed SPG		4930558C23Rik	Q-ProSPG
MED15P9	Undiff.ed SPG		4930558J18Rik	Diff.ed SPG
MFF	Undiff.ed SPG		4930568A13Rik	Diff.ed SPG
MIR1244-2	Diff.ing SPG		4930568E12Rik	Diff.ed SPG
MIR22HG	Undiff.ed SPG		4930589L23Rik	Q-ProSPG
MIR4458HG	Undiff.ed SPG		4930591A17Rik	Q-ProSPG
MIR663AHG	Undiff.ed SPG		4930592C13Rik	Diff.ed SPG
MMP25-AS1	Diff.ed SPG		4931409K22Rik	Q-ProSPG
MPC1L	Undiff.ed SPG		4931413I07Rik	T-ProSPG
MROH3P	Diff.ed SPG		4931417E11Rik	Diff.ed SPG
MRPS30-DT	Undiff.ed SPG		4931423N10Rik	Diff.ed SPG
MT-RNR2	Diff.ing SPG		4931428L18Rik	Diff.ed SPG
MT-TG	Undiff.ed SPG		4932412D23Rik	Q-ProSPG
MT-TH	Undiff.ed SPG		4932414N04Rik	Diff.ed SPG
MT-TV	Undiff.ed SPG		4932422M17Rik	Q-ProSPG
MT3	Undiff.ed SPG		4932435O22Rik	Q-ProSPG
MTND4P12	Undiff.ed SPG		4932443L11Rik	Diff.ed SPG
MTND6P4	Undiff.ed SPG		4932702P03Rik	Diff.ed SPG
MTURN	Undiff.ed SPG		4933402E13Rik	Q-ProSPG
MUC12	Undiff.ed SPG		4933404K13Rik	Diff.ed SPG
MX1	Undiff.ed SPG		4933404O12Rik	Diff.ed SPG
NACA2	Undiff.ed SPG		4933406C10Rik	Diff.ed SPG
NBEAP1	Undiff.ed SPG		4933406F09Rik	Diff.ed SPG
NCOR1P3	Undiff.ed SPG		4933406P04Rik	Diff.ed SPG
NDUFS5	Diff.ing SPG		4933407L21Rik	T-ProSPG
NEBL	Undiff.ed SPG		4933408B17Rik	Diff.ed SPG
NEK4P2	Diff.ed SPG		4933408J17Rik	Q-ProSPG
NR2F1-AS1	Undiff.ed SPG		4933408N05Rik	T-ProSPG
NRG1	Undiff.ed SPG		4933409G03Rik	Diff.ed SPG
NUTM2B-AS1	Undiff.ed SPG		4933412E24Rik	Diff.ed SPG
OBSL1	Undiff.ed SPG		4933414I15Rik	Diff.ed SPG
OTUB1	Undiff.ed SPG		4933415A04Rik	T-ProSPG
PABPC1P3	Undiff.ed SPG		4933415A04Rik	Q-ProSPG
PABPC3	Undiff.ed SPG		4933415F23Rik	Diff.ed SPG
PAGE1	Diff.ed SPG		4933416C03Rik	Diff.ed SPG
PAGE2	Diff.ed SPG		4933427E11Rik	Diff.ed SPG
PAGE4	Diff.ed SPG		4933428M09Rik	Q-ProSPG
PCAT6	Undiff.ed SPG		4933429H19Rik	Q-ProSPG
PCMT1	Diff.ed SPG		4933431E20Rik	Q-ProSPG
PDCD6IPP2	Undiff.ed SPG		4933431M02Rik	T-ProSPG
PDHA2	Undiff.ed SPG		4933431M02Rik	Undiff.ed SPG
PLD6	Undiff.ed SPG		4933432I03Rik	Q-ProSPG
PMAIP1	Undiff.ed SPG		4933432K03Rik	Q-ProSPG
PNMA6E	Diff.ed SPG		4933433G15Rik	Diff.ed SPG
POLRMTP1	Undiff.ed SPG		4933435F18Rik	T-ProSPG
POU3F1	Undiff.ed SPG		4933435G04Rik	Diff.ed SPG
PPP2R5C	Undiff.ed SPG		4933440M02Rik	Diff.ed SPG
PRAME	Diff.ing SPG		5031415H12Rik	Q-ProSPG
PRDM7	Diff.ed SPG		5031415H12Rik	T-ProSPG
PRR13	Diff.ing SPG		5033406O09Rik	T-ProSPG
PRR20G	Diff.ed SPG		5033426E14Rik	Q-ProSPG
PSORS1C1	Diff.ed SPG		5033428I22Rik	Q-ProSPG
PTPRD	Undiff.ed SPG		5330434G04Rik	Q-ProSPG
RAC1P2	Undiff.ed SPG		5430419D17Rik	Q-ProSPG
RBFOX3	Undiff.ed SPG		5730403I07Rik	Q-ProSPG
RBM25	Undiff.ed SPG		5730422E09Rik	T-ProSPG
RCOR3	Undiff.ed SPG		5730422E09Rik	Q-ProSPG
RFPL3S	Undiff.ed SPG		5730559C18Rik	Q-ProSPG
RGMB-AS1	Undiff.ed SPG		5830454E08Rik	Q-ProSPG
RHNO1	Diff.ed SPG		5830473C10Rik	Q-ProSPG
RHNO1	Diff.ing SPG		6030407O03Rik	Q-ProSPG
RHOXF2	Diff.ing SPG		6330410L21Rik	Q-ProSPG
RHOXF2B	Diff.ing SPG		6330562C20Rik	Q-ProSPG
RNF175	Undiff.ed SPG		6430531B16Rik	Diff.ed SPG
RNU6-37P	Undiff.ed SPG		6430573F11Rik	Q-ProSPG
RNU6-3P	Undiff.ed SPG		6430573P05Rik	T-ProSPG
RNU6-6P	Undiff.ed SPG		6430710C18Rik	Q-ProSPG
ROPN1B	Undiff.ed SPG		8030411F24Rik	Diff.ed SPG
RPA4	Diff.ed SPG		9030025P20Rik	Diff.ed SPG
RPL13AP5	Undiff.ed SPG		9030624G23Rik	Diff.ed SPG
RPL21P16	Undiff.ed SPG		9030624J02Rik	Diff.ing SPG
RPL21P28	Undiff.ed SPG		9130011E15Rik	Diff.ing SPG
RPL21P75	Undiff.ed SPG		9130023H24Rik	Diff.ed SPG
RPL22L1	Undiff.ed SPG		9130230L23Rik	Q-ProSPG
RPL22P1	Diff.ing SPG		9230105E05Rik	Diff.ed SPG
RPL23A	Undiff.ed SPG		9230105E05Rik	Q-ProSPG
RPL23AP2	Undiff.ed SPG		9230110C19Rik	Q-ProSPG
RPL23AP65	Undiff.ed SPG		9230116L04Rik	Q-ProSPG
RPL23AP82	Diff.ed SPG		9230117E06Rik	T-ProSPG
RPL39L	Diff.ed SPG		9330020H09Rik	Undiff.ed SPG
RPL39P3	Undiff.ed SPG		9330102E08Rik	Diff.ed SPG
RPL41	Diff.ing SPG		9330104G04Rik	Q-ProSPG
RPLP0P6	Undiff.ed SPG		9330136K24Rik	T-ProSPG
RPS4X	Undiff.ed SPG		9330136K24Rik	Q-ProSPG
RPSAP12	Undiff.ed SPG		9430037G07Rik	Diff.ing SPG
RPSAP15	Undiff.ed SPG		9430060I03Rik	Q-ProSPG
RPSAP19	Undiff.ed SPG		9430085M18Rik	Q-ProSPG
RPSAP58	Undiff.ed SPG		9430093N23Rik	Q-ProSPG
RRBP1	Undiff.ed SPG		9530046B11Rik	Q-ProSPG
RSRP1	Diff.ed SPG		9530053A07Rik	Q-ProSPG
SACS	Undiff.ed SPG		9530059O14Rik	Q-ProSPG
SAMD13	Undiff.ed SPG		9530082P21Rik	Q-ProSPG
SBF2-AS1	Diff.ed SPG		9630002D21Rik	Q-ProSPG
SCD5	Undiff.ed SPG		A230050P20Rik	Q-ProSPG
SEL1L2	Undiff.ed SPG		A230072E10Rik	Undiff.ed SPG
SEPTIN7P9	Undiff.ed SPG		A230077H06Rik	Q-ProSPG
SERTAD4-AS1	Undiff.ed SPG		A330032B11Rik	Diff.ing SPG
SETD1B	Undiff.ed SPG		A330033J07Rik	Q-ProSPG
SLC25A1	Undiff.ed SPG		A330076C08Rik	Q-ProSPG
SLC25A48	Diff.ed SPG		A330084C13Rik	Q-ProSPG
SLC25A51P4	Undiff.ed SPG		A430033K04Rik	Q-ProSPG
SMIM2-AS1	Undiff.ed SPG		A430046D13Rik	Q-ProSPG
SMIM36	Undiff.ed SPG		A430078I02Rik	Q-ProSPG
SNHG1	Diff.ing SPG		A530032D15Rik	Q-ProSPG
SNHG25	Diff.ing SPG		A530040E14Rik	Q-ProSPG
SNHG8	Undiff.ed SPG		A530064D06Rik	Q-ProSPG
SNORA12	Undiff.ed SPG		A530065N20Rik	Q-ProSPG
SNRPC	Diff.ing SPG		A530076I17Rik	Q-ProSPG
SOHLH2	Diff.ing SPG		A630023A22Rik	Q-ProSPG
SPATA31C1	Undiff.ed SPG		A730011C13Rik	Diff.ed SPG
SPATA31C2	Undiff.ed SPG		A730017C20Rik	Q-ProSPG
SPATA31D1	Undiff.ed SPG		A830009L08Rik	Q-ProSPG
SSX1	Diff.ed SPG		A830010M20Rik	Q-ProSPG
SSX2	Diff.ing SPG		A930004D18Rik	Q-ProSPG
SSX2B	Diff.ing SPG		A930012L18Rik	Q-ProSPG
SSX3	Diff.ed SPG		A930017K11Rik	Q-ProSPG
SSX3	Diff.ing SPG		A930024E05Rik	Q-ProSPG
SSX4	Diff.ed SPG		A930029G22Rik	Q-ProSPG
SSX4B	Diff.ed SPG		A930038B10Rik	Q-ProSPG
SSX4B	Diff.ing SPG		A930041C12Rik	T-ProSPG
TBX18-AS1	Undiff.ed SPG		Abca15	Q-ProSPG
TCF7	Undiff.ed SPG		Abca16	Diff.ed SPG
TEX51	Undiff.ed SPG		Abca17	Q-ProSPG
TLK2P1	Undiff.ed SPG		Abca8a	Q-ProSPG
TMEM191A	Undiff.ed SPG		Abcb1b	Q-ProSPG
TMEM191C	Undiff.ed SPG		Abi3bp	Q-ProSPG
TMEM99	Undiff.ed SPG		AC034116.3	T-ProSPG
TP53I3	Diff.ed SPG		AC061963.1	T-ProSPG
TRAM2-AS1	Undiff.ed SPG		AC079680.1	Q-ProSPG
TTC6	Undiff.ed SPG		AC079680.1	T-ProSPG
TUBA3C	Diff.ing SPG		AC087559.2	Diff.ed SPG
TUBA3D	Diff.ed SPG		AC102334.1	T-ProSPG
TUBA3D	Diff.ing SPG		AC102910.1	Q-ProSPG
TUBA3E	Diff.ed SPG		AC103674.4	Q-ProSPG
TUBA3FP	Diff.ed SPG		AC113204.1	Diff.ed SPG
TUG1	Undiff.ed SPG		AC122556.1	T-ProSPG
TXLNGY	Undiff.ed SPG		AC122556.1	Undiff.ed SPG
TXNP4	Diff.ing SPG		AC123870.1	T-ProSPG
VCY	Diff.ed SPG		AC124455.1	T-ProSPG
VCY1B	Diff.ed SPG		AC124455.1	Q-ProSPG
VN2R19P	Undiff.ed SPG		AC125141.2	Diff.ed SPG
WASHC2A	Undiff.ed SPG		AC125141.3	Diff.ed SPG
WASHC2C	Undiff.ed SPG		AC125149.1	Q-ProSPG
WASL	Undiff.ed SPG		AC125199.2	Q-ProSPG
WDFY3-AS2	Undiff.ed SPG		AC125371.4	Diff.ed SPG
WHAMMP3	Undiff.ed SPG		AC126936.1	Q-ProSPG
WWC3	Undiff.ed SPG		AC126936.1	T-ProSPG
YBX1P1	Undiff.ed SPG		AC127341.3	Q-ProSPG
ZBED5-AS1	Undiff.ed SPG		AC129328.1	Q-ProSPG
ZC3H13	Undiff.ed SPG		AC133103.1	Q-ProSPG
ZNF165	Undiff.ed SPG		AC133498.1	T-ProSPG
ZNF200	Diff.ed SPG		AC136372.1	Q-ProSPG
ZNF204P	Undiff.ed SPG		AC136372.1	T-ProSPG
ZNF230	Diff.ed SPG		AC136987.2	Undiff.ed SPG
ZNF232	Diff.ed SPG		AC136987.2	T-ProSPG
ZNF718	Diff.ed SPG		AC140186.1	Undiff.ed SPG
ZNF880	Undiff.ed SPG		AC149090.1	Q-ProSPG
ZSCAN31	Undiff.ed SPG		AC149090.1	Diff.ed SPG
			AC154606.1	Q-ProSPG
			AC155712.1	Q-ProSPG
			AC155712.1	T-ProSPG
			AC158554.1	Undiff.ed SPG
			AC158554.1	T-ProSPG
			AC160336.1	Undiff.ed SPG
			AC161165.3	T-ProSPG
			AC161376.1	Q-ProSPG
			AC162693.1	Q-ProSPG
			AC163720.3	Undiff.ed SPG
			AC164424.1	Q-ProSPG
			AC165953.2	Q-ProSPG
			AC165961.3	Q-ProSPG
			AC166344.1	Q-ProSPG
			AC168977.1	Q-ProSPG
			AC173486.1	Diff.ed SPG
			AC174678.1	Undiff.ed SPG
			Acaa1b	Diff.ing SPG
			Acan	Q-ProSPG
			Acot1	Q-ProSPG
			Acot5	Q-ProSPG
			Actn3	Q-ProSPG
			Adam1b	Diff.ed SPG
			Adam3	Diff.ed SPG
			Adam5	Diff.ed SPG
			Adgre4	Q-ProSPG
			Adh6a	Q-ProSPG
			Adh6b	Q-ProSPG
			Adh6b	T-ProSPG
			Aes	T-ProSPG
			Aes	Q-ProSPG
			Ahsa2	Diff.ing SPG
			AI413582	T-ProSPG
			AI413582	Undiff.ed SPG
			AI464131	Diff.ed SPG
			AI854703	Q-ProSPG
			AI854703	T-ProSPG
			AI987944	Diff.ed SPG
			AK157302	Q-ProSPG
			Akap17b	Q-ProSPG
			Akap2	Undiff.ed SPG
			Akap9	Diff.ing SPG
			Akap9	Diff.ed SPG
			Akr1b10	Q-ProSPG
			Akr1b7	Q-ProSPG
			Akr1c12	Q-ProSPG
			Akr1c13	Q-ProSPG
			Akr1c19	Q-ProSPG
			Akr1c21	Q-ProSPG
			Akr1cl	Diff.ed SPG
			AL589670.1	Q-ProSPG
			AL590144.2	T-ProSPG
			AL590144.2	Q-ProSPG
			AL591946.1	Diff.ed SPG
			Alox12e	Q-ProSPG
			Als2cr12	Diff.ed SPG
			Ank2	Q-ProSPG
			Ankrd36	Diff.ed SPG
			Ankrd50	Q-ProSPG
			Anp32a	Diff.ing SPG
			Anp32e	Undiff.ed SPG
			Anp32e	Q-ProSPG
			Aox4	T-ProSPG
			Aox4	Q-ProSPG
			Ap2b1	Diff.ed SPG
			Apela	Q-ProSPG
			Aph1c	Diff.ed SPG
			Apoc1	Q-ProSPG
			Apoc1	Diff.ed SPG
			Apol7c	Q-ProSPG
			Apol7d	T-ProSPG
			Arf2	Diff.ed SPG
			Arhgap33os	Diff.ed SPG
			Arxes2	Diff.ing SPG
			Asphd1	T-ProSPG
			Atp5f1	Diff.ed SPG
			Atp6ap1l	Diff.ed SPG
			Atp6ap1l	Q-ProSPG
			AU015836	Diff.ing SPG
			AU019823	Diff.ed SPG
			AU020206	Diff.ing SPG
			AU022754	Q-ProSPG
			AV320801	Undiff.ed SPG
			AW551984	Q-ProSPG
			AY512931	Q-ProSPG
			AY702103	Diff.ed SPG
			Aym1	Diff.ed SPG
			B230118H07Rik	Diff.ed SPG
			B230208H11Rik	Q-ProSPG
			B230217C12Rik	T-ProSPG
			B230303O12Rik	Q-ProSPG
			B230311B06Rik	T-ProSPG
			B230311B06Rik	Q-ProSPG
			B230312C02Rik	Undiff.ed SPG
			B230317F23Rik	Q-ProSPG
			B430306N03Rik	Q-ProSPG
			B530045E10Rik	Q-ProSPG
			B930036N10Rik	Undiff.ed SPG
			B930036N10Rik	Q-ProSPG
			Banf2os	Q-ProSPG
			BC002059	Q-ProSPG
			BC005561	Diff.ed SPG
			BC022687	Q-ProSPG
			BC023719	Q-ProSPG
			BC027072	Q-ProSPG
			BC030499	Diff.ed SPG
			BC030867	T-ProSPG
			BC030867	Diff.ing SPG
			BC030870	Q-ProSPG
			BC037034	Diff.ed SPG
			BC048507	Q-ProSPG
			BC049730	Diff.ed SPG
			BC049762	T-ProSPG
			BC049762	Q-ProSPG
			BC051077	Undiff.ed SPG
			BC051142	Diff.ed SPG
			BC061195	Q-ProSPG
			BC067074	Q-ProSPG
			Bc1	Undiff.ed SPG
			Bc1	Diff.ing SPG
			BC100530	Q-ProSPG
			BC117090	Q-ProSPG
			Bcas3os1	Q-ProSPG
			Bcl2a1b	Q-ProSPG
			Bcl2a1d	Q-ProSPG
			Bex1	Q-ProSPG
			Bglap2	Q-ProSPG
			Bglap3	Q-ProSPG
			Bhlhe41	T-ProSPG
			Bhlhe41	Q-ProSPG
			Bloc1s6os	Q-ProSPG
			Bmp8b	Q-ProSPG
			Bola2	Undiff.ed SPG
			Bola2	T-ProSPG
			Bpifb5	Q-ProSPG
			Brd3os	Q-ProSPG
			Bst2	Q-ProSPG
			Btbd19	T-ProSPG
			Bvht	Q-ProSPG
			C030017D09Rik	Q-ProSPG
			C030037D09Rik	Q-ProSPG
			C130013H08Rik	Q-ProSPG
			C130026I21Rik	Q-ProSPG
			C130026L21Rik	Q-ProSPG
			C130060K24Rik	Q-ProSPG
			C130071C03Rik	Q-ProSPG
			C130073F10Rik	Q-ProSPG
			C1rb	Q-ProSPG
			C1s1	Q-ProSPG
			C230004F18Rik	Q-ProSPG
			C230088H06Rik	Q-ProSPG
			C2cd6	Diff.ed SPG
			C330027C09Rik	Diff.ing SPG
			C330027C09Rik	Diff.ed SPG
			C530008M17Rik	Q-ProSPG
			C530008M17Rik	T-ProSPG
			C730027H18Rik	Q-ProSPG
			C730034F03Rik	Q-ProSPG
			C78283	Q-ProSPG
			C86187	Q-ProSPG
			C920006O11Rik	Diff.ed SPG
			CAAA01118383.1	Q-ProSPG
			Cabp1	Q-ProSPG
			Cald1	Q-ProSPG
			Calm1	Diff.ed SPG
			Calm2	Diff.ed SPG
			Calm3	Diff.ed SPG
			Calm3	Diff.ing SPG
			Catspere2	Diff.ed SPG
			Catsperg1	Diff.ed SPG
			Catsperg2	Diff.ed SPG
			Cc2d2b	Q-ProSPG
			Ccdc129	Q-ProSPG
			Ccdc142os	Diff.ed SPG
			Ccdc144b	Diff.ed SPG
			Ccdc155	Diff.ed SPG
			Ccdc162	T-ProSPG
			Ccdc162	Q-ProSPG
			Ccdc163	Diff.ed SPG
			Ccdc30	Q-ProSPG
			Ccdc69	T-ProSPG
			Ccdc69	Q-ProSPG
			Ccdc74a	Diff.ed SPG
			Ccl27	Diff.ed SPG
			Ccl27a	Diff.ed SPG
			Ccnjl	T-ProSPG
			Ccnjl	Q-ProSPG
			Cd200r2	T-ProSPG
			Cd200r2	Q-ProSPG
			Cd200r3	Q-ProSPG
			Cd24a	Q-ProSPG
			Cd24a	T-ProSPG
			Cd52	Undiff.ed SPG
			Cd52	T-ProSPG
			Cd55b	Diff.ed SPG
			Cd59a	Q-ProSPG
			Cdiptos	T-ProSPG
			Cdkn1c	Q-ProSPG
			Ceacam10	Q-ProSPG
			Cebpzos	Diff.ed SPG
			Celf1	Diff.ed SPG
			Celf6	Q-ProSPG
			Ces1g	Q-ProSPG
			Cetn4	Diff.ed SPG
			Cfap46	Diff.ed SPG
			Cfap61	Q-ProSPG
			Ckmt1	Q-ProSPG
			Clasrp	Q-ProSPG
			Clca3a1	Q-ProSPG
			Clca3b	Q-ProSPG
			Cldn34b1	Diff.ed SPG
			Cmah	Q-ProSPG
			Cmc4	Diff.ed SPG
			Cmtm2a	Diff.ed SPG
			Cmya5	Q-ProSPG
			Cngb1	Q-ProSPG
			Col17a1	Q-ProSPG
			Col6a4	Q-ProSPG
			Col6a4	T-ProSPG
			Colq	Q-ProSPG
			Cops2	Q-ProSPG
			Cox7b2	Diff.ed SPG
			Cox8c	Diff.ed SPG
			Cphx1	Q-ProSPG
			Cphx2	Q-ProSPG
			Cphx3	Q-ProSPG
			Crb3	Q-ProSPG
			Crip2	Q-ProSPG
			Crxos	Q-ProSPG
			Cryge	Q-ProSPG
			Crygf	Q-ProSPG
			Cryzl2	T-ProSPG
			Cryzl2	Undiff.ed SPG
			Csl	Diff.ed SPG
			Cst12	Diff.ed SPG
			CT025619.1	Q-ProSPG
			CT027991.1	Q-ProSPG
			CT033750.2	Q-ProSPG
			Ctag2	T-ProSPG
			Ctag2	Undiff.ed SPG
			Ctcflos	Diff.ed SPG
			Ctf2	T-ProSPG
			Ctf2	Undiff.ed SPG
			Ctgf	Q-ProSPG
			Ctgf	T-ProSPG
			Ctla2a	Q-ProSPG
			Cux1	Q-ProSPG
			Cux1	Diff.ed SPG
			Cxcl9	Q-ProSPG
			Cyb5r3	T-ProSPG
			Cym	Q-ProSPG
			Cyp2a5	Q-ProSPG
			Cyp2c70	Q-ProSPG
			Cyp2d22	Q-ProSPG
			Cyp2j9	Q-ProSPG
			Cyp4f16	T-ProSPG
			Cyp4f16	Q-ProSPG
			Cyp4f37	T-ProSPG
			Cypt1	Diff.ed SPG
			Cypt12	Q-ProSPG
			Cypt4	Diff.ed SPG
			Cystm1	Diff.ed SPG
			D030045P18Rik	Q-ProSPG
			D030068K23Rik	Diff.ing SPG
			D130009I18Rik	Q-ProSPG
			D130017N08Rik	Diff.ed SPG
			D130020L05Rik	Diff.ed SPG
			D130040H23Rik	Diff.ing SPG
			D1Pas1	Diff.ed SPG
			D230017M19Rik	T-ProSPG
			D230017M19Rik	Q-ProSPG
			D330045A20Rik	Diff.ing SPG
			D330050G23Rik	Q-ProSPG
			D430001F17Rik	Q-ProSPG
			D430019H16Rik	Undiff.ed SPG
			D5Ertd605e	Undiff.ed SPG
			D5Ertd605e	T-ProSPG
			D830025C05Rik	Q-ProSPG
			D830039M14Rik	T-ProSPG
			D830039M14Rik	Undiff.ed SPG
			D930016D06Rik	Diff.ed SPG
			D930019O06Rik	Q-ProSPG
			D930032P07Rik	T-ProSPG
			D930032P07Rik	Q-ProSPG
			Daw1	Q-ProSPG
			Daw1	Diff.ed SPG
			Dazap1	Diff.ed SPG
			Dbpht2	Q-ProSPG
			Dcaf12l1	Q-ProSPG
			Defb1	T-ProSPG
			Defb20	Q-ProSPG
			Defb20	T-ProSPG
			Defb25	Q-ProSPG
			Defb28	Q-ProSPG
			Defb28	T-ProSPG
			Defb30	Q-ProSPG
			Defb36	Q-ProSPG
			Defb45	Diff.ed SPG
			Dgcr6	Q-ProSPG
			Dgkeos	Q-ProSPG
			Dhrs2	Q-ProSPG
			Dlx4os	T-ProSPG
			Dmrtc1a	Q-ProSPG
			Dmrtc1a	Diff.ed SPG
			Dmrtc1c1	Q-ProSPG
			Dmrtc1c2	Q-ProSPG
			Dnah7a	Diff.ed SPG
			Dnah7a	Q-ProSPG
			Dnah7b	Diff.ed SPG
			Dnah7b	Q-ProSPG
			Dnah7c	Diff.ed SPG
			Dnah7c	Q-ProSPG
			Dnajb3	Diff.ed SPG
			Doc2g	Q-ProSPG
			Dopey1	Diff.ed SPG
			Dopey1	Q-ProSPG
			Dopey2	Q-ProSPG
			Dpcr1	Q-ProSPG
			Dppa3	Diff.ing SPG
			Dppa3	Q-ProSPG
			Dscr3	Q-ProSPG
			Dst	Q-ProSPG
			Dst	T-ProSPG
			Dubr	Q-ProSPG
			Dubr	T-ProSPG
			Duxbl1	Q-ProSPG
			Duxbl2	Q-ProSPG
			Duxbl3	Q-ProSPG
			Duxf3	Q-ProSPG
			Dync1i2	Q-ProSPG
			Dynlt1a	Diff.ed SPG
			Dynlt1b	Diff.ed SPG
			Dynlt1c	Diff.ed SPG
			Dynlt1f	Diff.ed SPG
			Dyx1c1	Diff.ed SPG
			E030030I06Rik	Q-ProSPG
			E130308A19Rik	Q-ProSPG
			E230001N04Rik	T-ProSPG
			E330009J07Rik	Diff.ing SPG
			E430024P14Rik	T-ProSPG
			E430024P14Rik	Q-ProSPG
			Eci3	Q-ProSPG
			Eef1akmt4	Diff.ing SPG
			Efcab10	Q-ProSPG
			Efcab8	Q-ProSPG
			Efcab8	T-ProSPG
			Egfem1	Q-ProSPG
			Ehbp1l1	Q-ProSPG
			Ehbp1l1	T-ProSPG
			Eif2c5	Diff.ing SPG
			Eif3j1	Q-ProSPG
			Eif3j2	Q-ProSPG
			Eno1b	Undiff.ed SPG
			Epb41l4aos	T-ProSPG
			Epb41l4aos	Undiff.ed SPG
			Epp13	Q-ProSPG
			Ero1lb	Diff.ed SPG
			Esx1	Diff.ed SPG
			Etaa1os	Q-ProSPG
			Etd	Diff.ed SPG
			Etd	Diff.ing SPG
			EU599041	Undiff.ed SPG
			Evi5l	Diff.ed SPG
			F630040K05Rik	Q-ProSPG
			Faiml	Q-ProSPG
			Fam105a	T-ProSPG
			Fam109a	Undiff.ed SPG
			Fam109a	T-ProSPG
			Fam109b	Q-ProSPG
			Fam13a	Q-ProSPG
			Fam159a	Q-ProSPG
			Fam159b	Q-ProSPG
			Fam169b	T-ProSPG
			Fam169b	Q-ProSPG
			Fam177a	Q-ProSPG
			Fam183b	Q-ProSPG
			Fam184b	Q-ProSPG
			Fam186a	Diff.ed SPG
			Fam187b	Q-ProSPG
			Fam193b	Diff.ed SPG
			Fam196a	Q-ProSPG
			Fam198b	Q-ProSPG
			Fam19a2	Q-ProSPG
			Fam19a5	Q-ProSPG
			Fam205c	Q-ProSPG
			Fam208a	Diff.ed SPG
			Fam208b	Diff.ing SPG
			Fam213a	Diff.ed SPG
			Fam213a	Q-ProSPG
			Fam213b	Undiff.ed SPG
			Fam213b	Diff.ing SPG
			Fam25c	Q-ProSPG
			Fam26f	Q-ProSPG
			Fam35a	Diff.ed SPG
			Fam46a	Q-ProSPG
			Fam46c	Q-ProSPG
			Fam57a	T-ProSPG
			Fam57b	Q-ProSPG
			Fam58b	T-ProSPG
			Fam58b	Undiff.ed SPG
			Fam60a	Undiff.ed SPG
			Fam60a	Diff.ing SPG
			Fam69a	Diff.ing SPG
			Fam69b	Q-ProSPG
			Fam84a	Diff.ed SPG
			Fam84b	Undiff.ed SPG
			Fam84b	T-ProSPG
			Fam96a	T-ProSPG
			Fcrls	Q-ProSPG
			Fer1l4	Q-ProSPG
			Fhl4	Diff.ed SPG
			Fhod1	Q-ProSPG
			Flg	Q-ProSPG
			Flicr	Q-ProSPG
			Fmnl1	Q-ProSPG
			Fmr1nb	Diff.ed SPG
			Fnbp1l	Undiff.ed SPG
			Fndc1	Q-ProSPG
			Fndc1	T-ProSPG
			Fndc3c1	Q-ProSPG
			Foxn3	T-ProSPG
			Foxp1	Q-ProSPG
			Foxp2	Q-ProSPG
			Fthl17a	Q-ProSPG
			Fthl17b	Diff.ing SPG
			Fthl17b	Undiff.ed SPG
			Fthl17c	Undiff.ed SPG
			Fthl17c	Diff.ing SPG
			Fthl17d	Undiff.ed SPG
			Fthl17d	Diff.ing SPG
			Fthl17e	Undiff.ed SPG
			Fthl17e	Diff.ing SPG
			Fthl17f	Undiff.ed SPG
			Fthl17f	Diff.ing SPG
			Ftl1-ps1	Q-ProSPG
			Ftl1-ps1	Undiff.ed SPG
			Fus	Diff.ed SPG
			Fxyd2	T-ProSPG
			Fxyd2	Undiff.ed SPG
			G930009F23Rik	Q-ProSPG
			Gar1	Diff.ed SPG
			Gbp4	Q-ProSPG
			Gcn1l1	Q-ProSPG
			Ggnbp1	Diff.ed SPG
			Ggta1	Q-ProSPG
			Ggta1	T-ProSPG
			Gimap9	T-ProSPG
			Gimap9	Q-ProSPG
			Glipr1l3	Q-ProSPG
			Gm10010	Diff.ed SPG
			Gm10031	Undiff.ed SPG
			Gm10037	Q-ProSPG
			Gm10076	Diff.ed SPG
			Gm10184	Undiff.ed SPG
			Gm10269	Q-ProSPG
			Gm10273	T-ProSPG
			Gm10273	Undiff.ed SPG
			Gm10277	T-ProSPG
			Gm10282	Diff.ing SPG
			Gm10282	Undiff.ed SPG
			Gm10282	Diff.ed SPG
			Gm10287	T-ProSPG
			Gm10287	Undiff.ed SPG
			Gm10287	Q-ProSPG
			Gm10324	Undiff.ed SPG
			Gm10334	Q-ProSPG
			Gm10378	Q-ProSPG
			Gm10378	T-ProSPG
			Gm10382	Q-ProSPG
			Gm10399	Undiff.ed SPG
			Gm10406	Q-ProSPG
			Gm10406	T-ProSPG
			Gm10409	Q-ProSPG
			Gm10439	Diff.ing SPG
			Gm10457	Undiff.ed SPG
			Gm10457	T-ProSPG
			Gm10475	Diff.ed SPG
			Gm10477	Q-ProSPG
			Gm10487	Q-ProSPG
			Gm10487	T-ProSPG
			Gm10501	Undiff.ed SPG
			Gm10605	Q-ProSPG
			Gm10610	T-ProSPG
			Gm10619	Diff.ed SPG
			Gm10638	Diff.ed SPG
			Gm10648	T-ProSPG
			Gm10648	Q-ProSPG
			Gm10655	Q-ProSPG
			Gm10687	T-ProSPG
			Gm10714	Q-ProSPG
			Gm10714	T-ProSPG
			Gm10715	Q-ProSPG
			Gm10717	Q-ProSPG
			Gm10718	Q-ProSPG
			Gm10719	Q-ProSPG
			Gm10720	Q-ProSPG
			Gm10722	Q-ProSPG
			Gm10722	Diff.ed SPG
			Gm10767	Q-ProSPG
			Gm10800	Q-ProSPG
			Gm10800	Diff.ed SPG
			Gm10801	Diff.ed SPG
			Gm10801	Q-ProSPG
			Gm10804	T-ProSPG
			Gm10827	Q-ProSPG
			Gm10840	Diff.ed SPG
			Gm10857	T-ProSPG
			Gm10857	Q-ProSPG
			Gm10876	Undiff.ed SPG
			Gm11032	Diff.ing SPG
			Gm11032	Diff.ed SPG
			Gm11033	Undiff.ed SPG
			Gm11033	T-ProSPG
			Gm11131	T-ProSPG
			Gm11146	Q-ProSPG
			Gm11168	Q-ProSPG
			Gm11190	T-ProSPG
			Gm1123	Q-ProSPG
			Gm11335	Diff.ed SPG
			Gm11342	Q-ProSPG
			Gm11373	Q-ProSPG
			Gm11413	Q-ProSPG
			Gm11423	Diff.ed SPG
			Gm11431	Q-ProSPG
			Gm11496	Undiff.ed SPG
			Gm11497	Undiff.ed SPG
			Gm11525	Undiff.ed SPG
			Gm11527	Diff.ing SPG
			Gm11551	T-ProSPG
			Gm11627	Q-ProSPG
			Gm11639	Q-ProSPG
			Gm11657	Diff.ed SPG
			Gm11681	Q-ProSPG
			Gm11690	T-ProSPG
			Gm11696	Q-ProSPG
			Gm11712	Q-ProSPG
			Gm11712	T-ProSPG
			Gm11789	Q-ProSPG
			Gm11827	Q-ProSPG
			Gm11827	T-ProSPG
			Gm11899	Diff.ed SPG
			Gm11961	Q-ProSPG
			Gm11985	Q-ProSPG
			Gm12031	Undiff.ed SPG
			Gm12031	Diff.ing SPG
			Gm12166	T-ProSPG
			Gm12204	Q-ProSPG
			Gm12216	Diff.ing SPG
			Gm12280	T-ProSPG
			Gm12319	Diff.ed SPG
			Gm12320	T-ProSPG
			Gm12355	Diff.ing SPG
			Gm12472	Diff.ing SPG
			Gm12500	Q-ProSPG
			Gm12589	Q-ProSPG
			Gm12606	Q-ProSPG
			Gm12666	Q-ProSPG
			Gm12705	Q-ProSPG
			Gm12735	Q-ProSPG
			Gm12762	Q-ProSPG
			Gm12763	Diff.ed SPG
			Gm12927	Q-ProSPG
			Gm12976	T-ProSPG
			Gm13016	Q-ProSPG
			Gm13075	Undiff.ed SPG
			Gm13166	Q-ProSPG
			Gm13205	Q-ProSPG
			Gm13212	Q-ProSPG
			Gm13267	Diff.ed SPG
			Gm13306	Diff.ed SPG
			Gm13375	Q-ProSPG
			Gm13470	Q-ProSPG
			Gm13499	Q-ProSPG
			Gm13544	Q-ProSPG
			Gm13572	Q-ProSPG
			Gm13589	Q-ProSPG
			Gm13780	Q-ProSPG
			Gm13817	Diff.ed SPG
			Gm13830	Diff.ed SPG
			Gm13848	Q-ProSPG
			Gm13942	Q-ProSPG
			Gm14002	Q-ProSPG
			Gm14002	T-ProSPG
			Gm14124	Undiff.ed SPG
			Gm14139	Undiff.ed SPG
			Gm14144	Diff.ed SPG
			Gm14161	Q-ProSPG
			Gm14167	T-ProSPG
			Gm14167	Diff.ed SPG
			Gm14244	Diff.ed SPG
			Gm14264	Q-ProSPG
			Gm14264	T-ProSPG
			Gm14322	Undiff.ed SPG
			Gm14406	Undiff.ed SPG
			Gm14409	T-ProSPG
			Gm14409	Undiff.ed SPG
			Gm14418	Undiff.ed SPG
			Gm14443	Q-ProSPG
			Gm14444	Undiff.ed SPG
			Gm14444	T-ProSPG
			Gm14525	Q-ProSPG
			Gm14525	T-ProSPG
			Gm14582	T-ProSPG
			Gm14661	Diff.ing SPG
			Gm14662	Diff.ing SPG
			Gm14698	Diff.ed SPG
			Gm14827	Q-ProSPG
			Gm15023	Undiff.ed SPG
			Gm15091	Diff.ing SPG
			Gm15107	Diff.ing SPG
			Gm15127	Diff.ing SPG
			Gm15128	Diff.ing SPG
			Gm15222	Q-ProSPG
			Gm15261	Q-ProSPG
			Gm15283	Q-ProSPG
			Gm15290	Q-ProSPG
			Gm15389	Q-ProSPG
			Gm15398	Undiff.ed SPG
			Gm15398	Diff.ing SPG
			Gm15409	T-ProSPG
			Gm15417	Q-ProSPG
			Gm15441	Q-ProSPG
			Gm15462	Q-ProSPG
			Gm15492	Diff.ed SPG
			Gm15510	Q-ProSPG
			Gm15541	Undiff.ed SPG
			Gm15543	Diff.ed SPG
			Gm15564	T-ProSPG
			Gm15631	Q-ProSPG
			Gm15651	T-ProSPG
			Gm15704	Q-ProSPG
			Gm15706	T-ProSPG
			Gm15728	Diff.ed SPG
			Gm15747	Q-ProSPG
			Gm15767	Diff.ed SPG
			Gm15859	Undiff.ed SPG
			Gm15879	Undiff.ed SPG
			Gm15892	Diff.ed SPG
			Gm15910	Q-ProSPG
			Gm15915	Q-ProSPG
			Gm15934	Q-ProSPG
			Gm16062	Q-ProSPG
			Gm16143	T-ProSPG
			Gm16159	Diff.ed SPG
			Gm16222	Undiff.ed SPG
			Gm16222	Diff.ing SPG
			Gm16230	Diff.ed SPG
			Gm16271	Q-ProSPG
			Gm16280	Diff.ing SPG
			Gm16286	Diff.ing SPG
			Gm16286	Undiff.ed SPG
			Gm16287	Q-ProSPG
			Gm16405	Q-ProSPG
			Gm16405	T-ProSPG
			Gm16430	Q-ProSPG
			Gm16430	T-ProSPG
			Gm16499	Diff.ing SPG
			Gm16499	Undiff.ed SPG
			Gm16536	Q-ProSPG
			Gm16630	Undiff.ed SPG
			Gm16677	T-ProSPG
			Gm16702	Undiff.ed SPG
			Gm16702	T-ProSPG
			Gm16741	Q-ProSPG
			Gm16845	Diff.ed SPG
			Gm16863	Q-ProSPG
			Gm16894	Q-ProSPG
			Gm16958	Q-ProSPG
			Gm16973	Diff.ed SPG
			Gm17018	Q-ProSPG
			Gm17029	Undiff.ed SPG
			Gm17110	Q-ProSPG
			Gm17202	Q-ProSPG
			Gm17227	Diff.ed SPG
			Gm17300	Undiff.ed SPG
			Gm17349	Undiff.ed SPG
			Gm17399	T-ProSPG
			Gm17575	Q-ProSPG
			Gm17586	Diff.ing SPG
			Gm17634	Q-ProSPG
			Gm17669	Diff.ing SPG
			Gm17745	Q-ProSPG
			Gm17949	Diff.ed SPG
			Gm19410	Q-ProSPG
			Gm19426	Undiff.ed SPG
			Gm19705	Q-ProSPG
			Gm1993	Q-ProSPG
			Gm19951	Q-ProSPG
			Gm20005	T-ProSPG
			Gm20075	Diff.ed SPG
			Gm20075	Undiff.ed SPG
			Gm20109	T-ProSPG
			Gm2012	Q-ProSPG
			Gm2030	Q-ProSPG
			Gm2030	T-ProSPG
			Gm20300	Diff.ed SPG
			Gm20324	Diff.ed SPG
			Gm20442	Diff.ing SPG
			Gm20512	Diff.ed SPG
			Gm20546	Q-ProSPG
			Gm20604	Diff.ed SPG
			Gm20663	Q-ProSPG
			Gm20681	Q-ProSPG
			Gm20703	Q-ProSPG
			Gm20736	Q-ProSPG
			Gm20751	Q-ProSPG
			Gm20757	Q-ProSPG
			Gm20814	T-ProSPG
			Gm20814	Q-ProSPG
			Gm20820	Q-ProSPG
			Gm20824	Q-ProSPG
			Gm20843	Q-ProSPG
			Gm20897	Q-ProSPG
			Gm20897	T-ProSPG
			Gm20931	T-ProSPG
			Gm20931	Q-ProSPG
			Gm21095	Q-ProSPG
			Gm21149	Q-ProSPG
			Gm21190	Q-ProSPG
			Gm21209	Q-ProSPG
			Gm21221	Diff.ed SPG
			Gm21256	Q-ProSPG
			Gm21269	Diff.ed SPG
			Gm21284	Diff.ed SPG
			Gm21388	Diff.ed SPG
			Gm21411	T-ProSPG
			Gm21518	Q-ProSPG
			Gm21637	Q-ProSPG
			Gm21738	Diff.ed SPG
			Gm21738	Q-ProSPG
			Gm21760	Q-ProSPG
			Gm21814	Q-ProSPG
			Gm21865	Q-ProSPG
			Gm21887	Q-ProSPG
			Gm21917	Diff.ed SPG
			Gm21917	Diff.ing SPG
			Gm21964	Diff.ed SPG
			Gm2479	Q-ProSPG
			Gm26511	T-ProSPG
			Gm26513	Diff.ed SPG
			Gm26526	Q-ProSPG
			Gm26536	Q-ProSPG
			Gm26555	Undiff.ed SPG
			Gm26563	Undiff.ed SPG
			Gm26569	Q-ProSPG
			Gm26573	Q-ProSPG
			Gm26611	Diff.ed SPG
			Gm26615	Q-ProSPG
			Gm26620	Diff.ing SPG
			Gm26623	Diff.ed SPG
			Gm26639	Diff.ed SPG
			Gm26641	Q-ProSPG
			Gm26641	T-ProSPG
			Gm26654	Diff.ed SPG
			Gm26654	T-ProSPG
			Gm26670	Q-ProSPG
			Gm26678	Undiff.ed SPG
			Gm26683	T-ProSPG
			Gm26703	T-ProSPG
			Gm26703	Q-ProSPG
			Gm26703	Undiff.ed SPG
			Gm26706	T-ProSPG
			Gm26707	T-ProSPG
			Gm26707	Undiff.ed SPG
			Gm26713	Q-ProSPG
			Gm26730	Undiff.ed SPG
			Gm26732	T-ProSPG
			Gm26732	Q-ProSPG
			Gm26734	Q-ProSPG
			Gm26737	Undiff.ed SPG
			Gm26767	Undiff.ed SPG
			Gm26774	Q-ProSPG
			Gm26787	Diff.ed SPG
			Gm26800	T-ProSPG
			Gm26815	Diff.ing SPG
			Gm26829	Q-ProSPG
			Gm26870	Diff.ed SPG
			Gm26870	Q-ProSPG
			Gm26890	Diff.ed SPG
			Gm26901	Diff.ing SPG
			Gm26909	Undiff.ed SPG
			Gm26910	T-ProSPG
			Gm26916	Undiff.ed SPG
			Gm2694	Q-ProSPG
			Gm27010	Undiff.ed SPG
			Gm27040	Q-ProSPG
			Gm27042	Q-ProSPG
			Gm27174	T-ProSPG
			Gm27216	Q-ProSPG
			Gm27217	Q-ProSPG
			Gm2762	Diff.ed SPG
			Gm2800	Q-ProSPG
			Gm28050	Q-ProSPG
			Gm28075	Q-ProSPG
			Gm28167	Diff.ed SPG
			Gm2832	Q-ProSPG
			Gm28321	Diff.ing SPG
			Gm28441	Undiff.ed SPG
			Gm28441	Diff.ing SPG
			Gm28510	Q-ProSPG
			Gm28514	Q-ProSPG
			Gm28576	Q-ProSPG
			Gm28578	Undiff.ed SPG
			Gm28727	Q-ProSPG
			Gm28809	T-ProSPG
			Gm2885	Diff.ed SPG
			Gm28874	Q-ProSPG
			Gm28919	Q-ProSPG
			Gm28960	Undiff.ed SPG
			Gm28961	Q-ProSPG
			Gm28998	Q-ProSPG
			Gm29053	Q-ProSPG
			Gm29064	T-ProSPG
			Gm29135	T-ProSPG
			Gm29154	Q-ProSPG
			Gm29243	Undiff.ed SPG
			Gm29243	T-ProSPG
			Gm29276	Q-ProSPG
			Gm29340	T-ProSPG
[truncated: 1,120 more rows]

[truncated: 2 more sheets: SCENIC Result (SPG), Intersection from Figure 6J]
