# Supplementary material for: Cell-fate transition and determination analysis of mouse male germ cells throughout development
Source: Nat Commun. 2021 Nov 25;12:6839. doi: 10.1038/s41467-021-27172-0 (PMC8617176; doi:10.1038/s41467-021-27172-0)
Supplement: Supplementary file 10 — Supplementary Data 7 [file 41467_2021_27172_MOESM10_ESM.xlsx]

## Sheet: Critical Commercial Reagents
Critical Commercial Reagents
DMEM - Dulbecco’s Modified Eagle Medium	ThermoFisher	Cat # 12800-058
Opti-MEM® Reduced Serum Medium	Thermo Fisher	Cat # 31985070
FBS - Fetal Bovine Serum	VISTECH	Cat # SE200-ES
BSA - Bovine Serum Albumin	Sigma	Cat # A9731
TRYPLE EXPRESS	ThermoFisher	Cat # 12604021
TRYPSIN 0.25% EDTA 500ML	ThermoFisher	Cat # 25200072
Hoechst 33432	ThermoFisher	Cat # H3570
TRIzol Reagent	Invitrogen	Cat # 15596026
4% paraformaldehyde, PFA	Beyotime	Cat # P0099-500ml
Triton X-100	BBI life science	Cat # 9002-93-1
Tween-20	Macklin, China	Cat # T818927-500ml
RIPA buffer (high)	Solarbio, China	Cat # R0010
StemPro-34	Life Technologies	Cat #10639011
LIF	Merck millipore	Cat #ESG1107
Recombinant Human FGF	R&D System	Cat #233-FB-001MG/CF
Recombinant Mouse EGF	R&D System	Cat # 2028-EG-200
Recombinant Rat GDNF Protein	R&D System	Cat # 512-GF-050
SCF	R&D System	Cat # 455-MC-010
Complete Protease Inhibitor Cocktail	Roche	Cat # 4693116001
Progesterone	Sigma	Cat # 57-83-0
SuperScript® II Reverse Transcriptase	Invitrogen	Cat # 18064-014
KAPA HiFi HotStart ReadyMix (2x)	KAPA Biosystems	Cat # KK2602
HiScript QRT SuperMix for QPCR	Vazyme	Cat # R123-01
2×RealStar Green Fast Mixture	GenStar	Cat # A301-10
Super ECL Detection Reagent ECL	YEASON	Cat # 36208ES60
Lipofectamine® LTX & PLUS™ Reagent	Invitrogen	Cat # 15338-100
RNAscope® Multiplex Fluorescent Reagent Kit v2	Advanced Cell Diagnostics	Cat # 323100
RNA-Protein Co-Detection Ancillary Kit	Advanced Cell Diagnostics	Cat # 323180

## Sheet: Organisms or Strains
Organisms/Strains
Mouse: BVSC (Blimp1-mVenus and Stella-ECFP)	Mitinori Saitou lab	N/A
Mouse: C57BL/6	Guangdong Medical Laboratory Animal Centre	N/A

## Sheet: Cell Lines
Cell Lines
mSSC lines	This paper	N/A
BVSC ESCs (embryonic stem cells)	(Zhou et al., 2016)	N/A

## Sheet: Bacterial and Virus Strains
Bacterial and Virus Strains
E.Coli DH5α	Kangti Life Technology Co., Ltd.	Cat# KTSM101L
pLKO.1 - TRC cloning vector	David Root lab	Cat# 10878
pSpCas9 (BB)-2A-GFP (PX458)	Feng Zhang lab	Cat# 48138

## Sheet: Oligonucleotides (qPCR)
Oligonucleotides for q-PCR
Gapdh q-PCR F	AGGTCGGTGTGAACGGATTTG
Gapdh q-PCR R	TGTAGACCATGTAGTTGAGGTCA
Hhex q-PCR F	GAAGACTGAAACAGGAGAATCCTC
Hhex q-PCR R	GGTGAACACTGCGAACGA
Ddx4 q-PCR F	TATGTGCCTCCCAGCTTCAGTA
Ddx4 q-PCR R	CTGGATTGGGAGCTTGTGAAGA
Prdm1 q-PCR F	AGCATGACCTGACATTGACACC
Prdm1 q-PCR R	CTCAACACTCTCATGTAAGAGGC
Dppa3 q-PCR F	AGGCTCGAAGGAAATGAGTTTG
Dppa3 q-PCR R	TCCTAATTCTTCCCGATTTTCG
Hes1 q-PCR R	CCAGCCAGTGTCAACACGA
Hes1 q-PCR F	AATGCCGGGAGCTATCTTTCT

## Sheet: Oligonucleotides (Knockdown)
Oligonucleotides for Knockdown
shRNA-Hhex-1 targeting sequences: 5'-GCTGATCTTGACTGACTTTCC-3'
shRNA-Hhex-2 targeting sequences: 5'-GCCTTAACTCCAAAGCCATTT-3'
shRNA-Non-targeting sequences: 5'-CCTAAGGTTAAGTCGCCCTCG-3'
sgRNA-Helq targeting sequences: 5'-GGAGCCGCCGCCGGAAAACC-3'

## Sheet: Oligonucleotides for RNAscope
Oligonucleotides for RNAscope
RNAscope® Probe - Mm-Wee1-C1	Cat # 1108871-C1
RNAscope® 4-plex Positive Control Probe - Mm	Cat # 321811
RNAscope® 4-plex Negative Control Probe	Cat # 321831

## Sheet: Software and Algorithms
Software and Algorithms
UMI-tools (v1.0.0)	(Smith et al., 2017)	N/A
seqtk (v1.3)	(Shen et al., 2016; Smith et al., 2017)	N/A
STAR (v2.7.1a)	(Dobin et al., 2013; Shen et al., 2016)	N/A
Seurat package (v3.0.0)	(Dobin et al., 2013; Stuart et al., 2019)	https://satijalab.org/seurat/
Monocle package (v2.10.1)	(Qiu et al., 2017; Stuart et al., 2019)	http://cole-trapnell-lab.github.io/monocle-release/docs/
pySCENIC	(Aibar et al., 2017; Qiu et al., 2017)	https://github.com/aertslab/SCENIC
kohonen package (v3.0.10)	https://www.jstatsoft.org/article/view/v021i05	R package
DESeq2 package (v1.26.0)	(Love et al., 2014)	N/A
GraphPad Prism (v6.0.0)	GraphPad Software Inc.	https://www.graphpad.com/scientificsoftware/prism/
Cytoscape (v3.7.1)	(Love et al., 2014; Shannon et al., 2003)	https://cytoscape.org/
ModFit LT 5.0	Verity Software House	https://www.vsh.com/products/mflt/
