# Supplementary material for: Cell-fate transition and determination analysis of mouse male germ cells throughout development
Source: Nat Commun. 2021 Nov 25;12:6839. doi: 10.1038/s41467-021-27172-0 (PMC8617176; doi:10.1038/s41467-021-27172-0)
Supplement: Supplementary file 12 — Source Data [file 41467_2021_27172_MOESM12_ESM.xlsx]

## Sheet: Fig. 3d
Percentage of PGC subtypes per 63×2 sight.
Section	MKI67+ Wee1Low	MKI67+ Wee1High	MKI67- Wee1Low	MKI67- Wee1High
1	25	33.3333	41.6667	0
2	6.66667	26.6667	66.6667	0
3	13.3333	20	66.6667	0
4	22.2222	11.1111	66.6667	0
5	14.2857	42.8571	42.8571	0
6	28.5714	28.5714	42.8571	0
7	75	12.5	12.5	0
8	66.6667	0	33.3333	0
9	71.4286	14.2857	14.2857	0
10	14.2857	14.2857	64.2857	7.14286
11	15.3846	15.3846	69.2308	0
12	25	25	50	0
13	30	20	50	0
14	11.1111	11.1111	77.7778	0
15	13.3333	40	40	6.66667
16	14.2857	57.1429	28.5714	0
17	50	0	50	0
18	36.3636	27.2727	36.3636	0
19	57.1429	0	42.8571	0
20	36.3636	36.3636	27.2727	0
21	0	47.6191	52.3809	0
22	0	100	0	0
23	12.5	12.5	75	0
24	64.2857	21.4286	14.2857	0
25	70	30	0	0
26	42.8571	57.1429	0	0
27	40	20	40	0
28	50	50	0	0
29	33.3333	0	66.6667	0
30	16.6667	50	33.3333	0
31	66.6667	0	33.3333	0
32	14.2857	28.5714	57.1429	0
33	62.5	31.25	6.25	0
34	16.6667	50	33.3333	0
35	12.5	12.5	75	0
36	65	0	30	5
37	27.2727	18.1818	54.5455	0
38	52.9412	0	47.0588	0
39	33.3333	0	66.6667	0
40	0	0	100	0

## Sheet: Fig. 4c
Proportion of NOTCH1Negative and NOTCH1Positive subtypes in DDX4+ cells in E11.5-E16.5 mouse male gonads.
	Notch1Positive					Notch1Negative
Repeat	1	2	3	4	5	1	2	3	4	5
E11.5	52.9412	36.1111				47.0588	63.8889
E12.5	81.3953	78.5714	77.1429	70.7317		18.6046	21.4286	22.8571	29.2683
E13.5	78.1022	80	72.0721	73.0769	74.6988	21.8978	20	27.9279	26.9231	25.3012
E14.5	71.4286	75.6757	77.7778			28.5714	24.3243	22.2222
E15.5	66.6667	56.25	66.6667			33.3333	43.75	33.3333
E16.5	12.5	13.1148				87.5	86.8852

## Sheet: Fig. 4d
Proportion of HES1Dim and HES1Bright subtypes in DDX4+ cells in E11.5-E16.5 mouse male gonads.
	HES1Bright						HES1Dim
Repeat	1	2	3	4	5	6	1	2	3	4	5	6
E13.5	17.2414	17.8571	15.3846	18.3099	19.7802	20	82.7586	82.1429	84.6154	81.6901	80.2198	80
E14.5	42.1053	57.1429	50				57.8947	42.8571	50
E15.5	80	81.25	83.3333				20	18.75	16.6667
E16.5	93.75	87.5	85.7143				6.25	12.5	14.2857

## Sheet: Fig. 4f
The quantification of relative fluorescence intensity of NOTCH1 in DAPT-treatment and control mouse male gonads at E15.5.
Cell	Control	DAPT		Analysis results
1	1.17329	0.772694		Analyzed	P value	P value summary
2	1.55769	0.794625		Control vs. DAPT	9.49e-13	****
3	1.07634	0.667038
4	1.55779	0.785094
5	1.56414	0.883372
6	0.75845	0.660479
7	0.676364	0.63363
8	0.803643	0.760602
9	0.986466	0.70803
10	0.988823	0.671547
11	1.08239	0.671957
12	0.738876	0.492106
13	0.487597	0.596532
14	1.00143	0.541296
15	0.811329	0.837871
16	0.340744	0.571425
17	0.536172	0.584952
18	1.51936	0.584952
19	1.38409	0.486265
20	1.07245	0.772694
21	0.999994	0.794625
22	0.809587	0.667038
23	1.2191	0.785094
24	0.348942	0.883372
25	1.03637	0.660479
26	1.04355	0.63363
27	1.08075	0.760602
28	0.991488	0.70803
29	1.02305	0.671547
30	1.17985	0.671957
31	1.2357	0.492106
32	0.914218	0.596532
33		0.541296
34		0.837871
35		0.571425
36		0.584952
37		0.584952
38		0.486265
39		0.445375
40		0.59438
41		0.560972
42		0.604321
43		0.635475
44		0.63158
45		0.647362
46		0.424469
47		0.437484
48		0.358063
49		0.720942
50		0.751481
51		0.631273
52		0.49682
53		0.490159
54		0.585874
55		0.468536
56		0.581058
57		0.721455
58		0.711822
59		0.38604
60		0.374665
61		0.470893
62		0.313997
63		0.464334
64		0.384912

## Sheet: Fig. 4g
The quantification of relative fluorescence intensity of HES1 in DAPT-treatment and control mouse male gonads at E15.5.
Cell	Control	DAPT		Analysis results
1	0.853007	0.497322		Analyzed	P value	P value summary
2	0.550049	0.304591		Control vs. DAPT	4.01541e-25	****
3	0.965537	0.504023
4	0.744999	0.401752
5	0.798144	0.535809
6	0.930233	0.290562
7	0.772891	0.279757
8	0.741313	0.392874
9	0.490747	0.271004
10	0.851373	0.253791
11	0.692816	0.366154
12	0.384498	0.529569
13	0.702239	0.690681
14	1.11136	0.646204
15	0.646288	0.292697
16	1.24542	0.343833
17	1.46621	0.539578
18	1.24366	0.516964
19	1.20852	0.544353
20	1.06157	0.439109
21	1.0622	0.49305
22	1.22892	0.307565
23	1.36679	0.373902
24	1.21757	0.310203
25	1.24689	0.293116
26	1.22854	0.30233
27	1.30493	0.339519
28	1.57627	0.385335
29	1.30703	0.470979
30		0.358072
31		0.375578
32		0.272553
33		0.446564
34		0.236286
35		0.281725
36		0.501803
37		0.50754
38		0.249101
39		0.240725
40		0.326118
41		0.381399
42		0.151898
43		0.264973
44		0.336211
45		0.240892
46		0.452259
47		0.501677
48		0.466247
49		0.481324
50		0.201316
51		0.356648
52		0.341571
53		0.189967
54		0.247174
55		0.29521
56		0.304801
57		0.369966
58		0.452427
59		0.257058
60		0.411636
61		0.200939
62		0.324652
63		0.298351
64		0.292069

## Sheet: Fig. 4h
Percentage of MKI67+ cells in DDX4+ cells in DAPT-treatment and control mouse male gonads at E15.5.
Section	Control	DAPT		Analysis results
1	0.8	3.88693		Analyzed	P value	P value summary
2	1.3245	9.88372		Control vs. DAPT	8.80994e-07	****
3	1.55039	10.6322
4	1.05485	24.4898
5	1.5674	20.8889
6	4.17755	26.2032
7	3.66973	26.0714
8	3.41463	23.1214
9	3.28467	21.8447
10		24.3902
11		16.5714
12		14.0703
13		14.5299
14		15.4386
15		12.5
16		12.2449
17		10.6481
18		33.5714
19		32.0588
20		25.5682
21		27.2727

## Sheet: Fig. 4i
The percentage of ZBTB16+ cells in DDX4+ cells in DAPT-treatment and control mouse male gonads at PND0.
Section	Control	DAPT		Analysis results
1	100	33.3333		Analyzed	P value	P value summary
2	27.2727	0		Control vs. DAPT	1.1738e-18	****
3	100	20
4	71.4286	0
5	100	0
6	100	15.3846
7	100	0
8	57.1429	12.5
9	50	0
10	33.3333	0
11	75	18.1818
12	20	16.6667
13	66.6667	0
14	57.1429	0
15	50	5.88235
16	33.3333	6.66667
17	75	18.1818
18	20	0
19	66.6667	0
20	100	0
21	100	0
22	40	0
23	87.5	0
24		0
25		0
26		0
27		0
28		0
29		0
30		0
31		0
32		0
33		0
34		0
35		0
36		0
37		0
38		0

## Sheet: Fig. 5a
Numbers of DDX4+ cells per 1,000 somatic cells from E11.5 to E16.5, and E18.5 WT versus Helq-/- mouse male gonads.
	WT				Helq-/-					Analysis results
Repeat	1	2	3	4	1	2	3	4		Time-point	Analyzed	P value	P value summary
E11.5	194	239	225	203	216	200	192	189		E11.5	WT vs. Helq-/-	0.573063	not significant
E12.5	375	352	364	363	309	317	308	311		E12.5	WT vs. Helq-/-	0.0706455	not significant
E13.5	612	640	411	424	370	351	377	344		E13.5	WT vs. Helq-/-	0.0004	***
E14.5	610	649	615	589	436	412	484	455		E14.5	WT vs. Helq-/-	0.0001	***
E15.5	522	566	530	528	415	420	461	437		E15.5	WT vs. Helq-/-	0.0004	***
E16.5	525	512	520	508	356	311	222	287		E16.5	WT vs. Helq-/-	0.0002	***
E18.5	253	190	189	210	62	97	79	81		E18.5	WT vs. Helq-/-	0.0002	***

## Sheet: Fig. 5b
Proportions of cPARP1+ cells in DDX4+ cells from E13.5 to E15.5 in the WT- and Helq-/- mouse male gonads.
	WT				Helq-/-				Analysis results
Repeat	1	2	3	4	1	2	3		Time-point	Analyzed	P value	P value summary
E13.5	2.1978	1.48368	1.93237		3.94737	5.33333			E13.5	WT vs. Helq-/-	0.0176	*
E14.5	0.322581	0.326797			7.29927	3.47826	5.9322		E14.5	WT vs. Helq-/-	0.0358	*
E15.5	0	0.253807	0	0.0829876	4.92958	4.49827	3.50877		E15.5	WT vs. Helq-/-	7.69621e-05	****

## Sheet: Fig. 5h
The quantification of relative fluorescence intensity of p-ATR in the WT- and Helq-/- mouse male germ cells at E14.5.
Cell	WT	Helq-/-		Analysis results
1	1.05757	2.82652		Analyzed	P value	P value summary
2	1.46274	1.68575		WT vs. Helq-/-	9.05924e-19	****
3	1.71217	0.981093
4	1.0529	2.53651
5	1.2271	1.82061
6	1.49149	2.0275
7	0.688166	0.954384
8	1.40516	2.74493
9	1.34488	2.40055
10	1.53652	1.68976
11	1.24344	2.4485
12	1.64707	2.44792
13	1.48893	3.15812
14	1.16477	2.85155
15	0.86455	1.12843
16	1.02283	2.86308
17	0.382104	2.43945
18	0.185506	2.79915
19	0.465516	1.00751
20	1.19951	1.79201
21	0.862652	2.18615
22	0.778146	1.84469
23	1.29139	2.58183
24	0.785152	2.2338
25	0.974014	2.07785
26	1.16631	2.14236
27	1.22585	1.91387
28	1.46865	2.58861
29	1.75544	2.07741
30	1.27008	2.09697
31	0.479892	2.28452
32	0.280083	1.92161
33	1.26709	1.09939
34	0.916655	2.41026
35	1.0251	2.88818
36	1.24643
37	1.33328
38	0.540097
39	0.996272
40	0.830908
41	0.624312
42	1.22002
43	1.08545
44	1.11048
45	0.88294
46	0.192293
47	1.16412
48	0.790333
49	1.27139
50	0.957886
51	1.22571
52	1.01583
53	0.774643
54	0.528567
55	0.517912
56	0.908773
57	0.351235
58	0.241697

[truncated: 20 more sheets: Fig. 5i, Fig. 5j, Fig. 5l, Fig. 6i, Fig. 6m, Supplementary Fig. 4b, Supplementary Fig. 4g, Supplementary Fig. 6d, Supplementary Fig. 6f, Supplementary Fig. 6j, Supplementary Fig. 6k, Supplementary Fig. 6l, Supplementary Fig. 7c, Supplementary Fig. 7g, Supplementary Fig. 8c, Supplementary Fig. 8d, Supplementary Fig. 9e, Supplementary Fig. 10g, Supplementary Fig. 10h, Supplementary Fig. 10i]
